# Supplementary material for: Proteome and Metabolome Alterations in Radish (Raphanus sativus L.) Seedlings Induced by Inoculation with Agrobacterium tumefaciens
Source: Biomolecules. 2025 Feb 14;15(2):290. doi: 10.3390/biom15020290 (PMC11852571; doi:10.3390/biom15020290)
Supplement: Supplementary file 1 [file biomolecules-15-00290-s001.zip]

Archive with 8 entries (8 files):
- Supplementary_Information_1.pdf
- Supplementary_Information_2.xls
- Supplementary_Information_3.xls
- Supplementary_Information_4.xlsx
- Supplementary_Information_5.xls
- Supplementary_Information_6.xls
- Supplementary_Information_7.xls
- Supplementary_Information_8.xls
