# Supplementary material for: Proteome and Metabolome Alterations in Radish (Raphanus sativus L.) Seedlings Induced by Inoculation with Agrobacterium tumefaciens
Source: Biomolecules. 2025 Feb 14;15(2):290. doi: 10.3390/biom15020290 (PMC11852571; doi:10.3390/biom15020290)
Supplement: Supplementary file 1 [file biomolecules-15-00290-s001.zip › Supplementary_Information_2.xls]

## Sheet: Directory
Proteome and metabolome alterations in radish (Raphanus sativus L.) seedlings induced by inoculation with Agrobacterium tumefaciens
Supplementary information 2 Peptides, proteins, and protein groups (non-redundant proteins) identified in protein extracts, isolated from Raphanus sativus with and without agrobacterial inoculation
Nadezhda Frolova,1§ Daria Gorbach,1§ Christian Ihling,2 Tatiana Bilova,1,3 Anastasia Orlova,1 Elena Lukasheva,4 Ksenia Fedoseeva,5 Irina Dodueva,6 Lyudmila A. Lutova6 and Andrej Frolov1*
1Laboratory of Analytical Biochemistry and Biotechnology, K.A. Timiryazev Institute of Plant Physiology Russian Academy of Science, 127276, Moscow, Russia
2Institute of Pharmacy, Martin-Luther Universität Halle-Wittenbeg, 06099, Halle (Saale), Germany
3Department of Plant Physiology and Biochemistry, St. Petersburg State University, 199034 St. Petersburg, Russia
4Department of Biochemistry, St. Petersburg State University, 199904, St. Petersburg, Russia
5Resource Center "Molecular and Cell Technologies", St. Petersburg State University, 199034, St. Petersburg, Russia
6Department of Genetics and Biotechnology, St. Petersburg State University, 199034, St. Petersburg, Russia
§These authors contributed equally to the manuscript
Directory
Table S2-1	List of peptides identified in protein extracts, isolated from Raphanus sativus on 10th and 22th day with/without agrobacterial inoculation
Table S2-2	List of proteins identified in protein extracts, isolated from Raphanus sativus on 10th and 22th day with/without agrobacterial inoculation
Table S2-3	List of protein groups (non-redundant proteins) identified in protein extracts, isolated from Raphanus sativus on 10th and 22th day with/without agrobacterial inoculation
BIN #1 (Photosyntesis)
BIN #2 (Major carbohydrate metabolism)
BIN #3 (Minor carbohydrate metabolism)
BIN #4 (Glycolosis)
BIN #5 (Fermentation)
BIN #6 (Gluconeogenesis/glyoxylate cycle)
BIN #7 (OPP cycle)
BIN #8 (TCA/organic acid transformations)
BIN #9 (Mitochondrial electron transport /ATP synthesis)
BIN #10 (Cell wall)
BIN #11 (Lipid metabolism)
BIN #12 (Nitrogen assimilation)
BIN #13 (Amino acid metabolism)
BIN #14 (S-metabolism)
BIN #15 (Metal handling)
BIN #16 (Secondary metabolism)
BIN #17 (Hormones)
BIN #18 (Cofactor and vitamins synthesis)
BIN #19 (Tetrapyrrole synthesis)
BIN #20 (Stress)
BIN #21 (Redox)
BIN #22 (Polyamine synthesis)
BIN #23 (Nucleotide metabolism)
BIN #24 (Degradation of xenobiotics)
BIN #25 (C1-metabolism)
BIN #26 (Miscellaneous enzyme families)
BIN #27 (RNA metabolism)
BIN #28 (DNA metabolism)
BIN #29 (Protein metabolism)
BIN #30 (Signaling)
BIN #31 (Cell)
BIN #32 (microRNA, natural antisense etc. )
BIN #33 (Development)
BIN #34 (Transport)
BIN #35 (Not assigned)

## Sheet:  Table S2-1
Table S2-1 List of peptides identified in protein extracts, isolated from Raphanus sativus on 10th and 22th day with/without agrobacterial inoculation
Sequence	Qvality PEP	Qvality q-value	# Protein Groups	# Proteins	# PSMs	Master Protein Accessions	# Missed Cleavages	Theo. MH+ [Da]	XCorr Sequest HT	Found in Sample Group: Inoculation with agrobacteria, 10_d	Found in Sample Group: Inoculation with medium (control), 10_d	Found in Sample Group: Inoculation with agrobacteria, 22 d	Found in Sample Group: Inoculation with medium (control), 22_d
AGSAISAIGVYLAPVGTIPLTPAQPTKK	7	0	1	1	7	XP_018433223.1	1	2721	3	Found	Not Found	Found	Found
KVVISAPSKDAPMFVVGVNEHEYK	1	0	3	7	11	RSG37494.t1; XP_018439265.1; XP_018441244.1	2	2644	3	Found	Found	Found	Found
AISGMGVDEGALISTLGNSHKDHRK	0	0	1	2	2	RSG22972.t1	2	2593	2	Found	Not Found	Not Found	Found
ILKAHGLAPEIPEDLYHLIKK	2	0	1	7	1	RSG44816.t1	2	2398	3	Not Found	Not Found	Found	Not Found
ILFDKYHPGYFGK	0	0	4	8	16	XP_018446299.1; XP_018467338.1; XP_018457242.1; XP_018434560.1	1	1584	4	Found	Found	Found	Found
TNKPATYGPFGLTAGEAFHLREEGHK	3	0	1	1	3	XP_018433223.1	1	2828	4	Not Found	Not Found	Found	Found
YYKDFLSQGVRPSMIK	3	0	2	2	11	XP_018441810.1; XP_018440930.1	1	1932	3	Found	Not Found	Found	Found
ISDLNRIPDASEIDVGQR	1	0	1	1	4	XP_018433577.1	1	1998	4	Not Found	Found	Not Found	Found
YLDDKTIFHLNPSGR	1	0	1	2	17	XP_018457024.1	1	1775	3	Found	Not Found	Found	Found
SAQDIALADLPPTHPIR	4	0	2	2	6	XP_018493587.1; XP_018490613.1	0	1814	3	Not Found	Found	Found	Found
LNSGQSWTLNVPAR	3	0	1	1	11	XP_018457856.1	0	1542	4	Found	Not Found	Found	Found
LFVGQAQDGISVVK	3	0	1	1	10	XP_018440476.1	0	1460	3	Found	Found	Found	Found
LAKDGLAVAVADFNQETAR	0	0	1	1	1	TKK34025.1	1	1989	3	Not Found	Not Found	Found	Not Found
KAYHSLFDQSMEEDIASHIHGPQRK	6	0	1	2	4	RSG22972.t1	2	2924	3	Found	Found	Not Found	Found
KLNKPVVLMISSDGFR	6	0	2	3	10	XP_018467867.1; RSG43641.t1	1	1804	4	Found	Found	Found	Found
INALYSTPSIYTDAK	0	0	1	2	3	XP_018477023.1	0	1656	3	Not Found	Not Found	Found	Found
ITYIKFEYVKEDGEIVTR	3	0	1	2	7	XP_018458149.1	2	2203	4	Found	Not Found	Not Found	Found
IGSEISSLTLEEAR	8	0	1	4	5	XP_018453258.1	0	1504	3	Found	Found	Found	Found
AISGMGVDEGALISTLGNSHKDHR	3	0	1	2	3	RSG22972.t1	1	2465	2	Found	Found	Not Found	Found
SSIKTFEINHPDEYLVSVK	2	0	1	1	16	RSG42631.t1	1	2206	3	Found	Found	Not Found	Found
TLLSIGGGAADKTAFASMASNPTSRK	5	0	1	2	13	XP_018470723.1	2	2552	4	Found	Not Found	Found	Found
AITQYIAHRYEEEGTNLLPADSK	7	0	1	2	14	RSG39198.t1	1	2619	5	Found	Not Found	Found	Found
TSDLIGYDEGTKFSLR	0	0	1	1	1	RSG42261.t1	1	1801	2	Not Found	Not Found	Not Found	Found
TLDKNLATQLFK	0	0	1	9	14	RSG01121.t1	1	1391	3	Not Found	Found	Found	Found
WKETVGPWEERPGHFGDVWK	0	0	1	5	1	RSG11889.t1	1	2440	2	Not Found	Not Found	Not Found	Found
IDGFVSGIGTGGTITGAGK	0	0	2	2	1	XP_018470163.1; RSG33326.t1	0	1707	4	Not Found	Not Found	Not Found	Found
IILTVDDTPIR	0	0	1	1	1	RSG34367.t1	0	1255	2	Not Found	Not Found	Not Found	Found
VSLYQDAHVPDNFVPR	8	0	1	1	1	XP_018488587.1	0	1856	3	Not Found	Not Found	Not Found	Found
TSDVIGYDDGTHFTLQVQDKK	0	0	1	1	5	XP_018486987.1	1	2367	2	Found	Found	Found	Found
AITQYIAHRYEGQGTNLLPADSK	0	0	1	1	12	XP_018472939.1	1	2546	4	Found	Not Found	Found	Found
LKAGYAPGHWVGPGGGDRWDQGYDVTAR	0	0	1	2	1	XP_018466614.1	2	2986	2	Not Found	Not Found	Not Found	Found
LTGKHETADINTFSWGVANR	5	0	1	3	18	XP_018432705.1	1	2217	5	Found	Found	Found	Found
KAKDEQAAEEFALETTKR	3	0	3	7	6	XP_018434841.1; RSG24594.t1; RSG09783.t1	3	2065	3	Not Found	Not Found	Found	Found
SENHVFPDAIGHHIQNVTVHEGEHDSHGSIR	4	0	1	1	14	XP_018467929.1	0	3455	5	Found	Found	Not Found	Found
MGNLSPLTGSSGEIRK	0	0	3	5	14	RSG04105.t1; RSG08944.t1; XP_018434531.1	1	1646	2	Not Found	Not Found	Found	Found
GVHHFHGAVFTGTITHPEYAPK	1	0	1	1	2	RSG24669.t1	0	2403	4	Not Found	Found	Not Found	Found
SVQDYNGPRESAGIVTYVKK	0	0	1	2	2	RSG41988.t1	2	2211	1	Not Found	Not Found	Found	Found
LDGHKIVGFHGSAGDLLHK	8	0	1	2	9	RSG09746.t1	1	2001	3	Found	Found	Found	Found
RLEQETDEKIEQLKSEAAR	1	0	1	1	3	XP_018486980.1	3	2273	4	Found	Found	Not Found	Found
SSGVAHEVHIYEGNGHAFLNR	1	0	1	1	3	RSG20715.t1	0	2294	3	Not Found	Not Found	Found	Found
LKEYANAETGLDKYAITK	0	0	1	4	5	RSG06806.t1	2	2028	2	Not Found	Not Found	Found	Found
KADLAIPITSHASLAR	5	0	1	1	3	XP_018474417.1	1	1663	4	Not Found	Not Found	Found	Found
VKGPFQVVRPPLR	0	0	1	5	6	RSG00241.t1	1	1492	2	Found	Found	Not Found	Found
NMSHIKDVILQGR	2	0	1	1	1	RSG06975.t1	1	1510	2	Not Found	Not Found	Not Found	Found
GLEQLKADDLTGVNDAEHAAKR	1	0	2	4	13	XP_018434841.1; RSG24594.t1	2	2351	2	Found	Found	Found	Found
KFDWDHPLHLQPMSPTTVK	0	0	1	4	6	RSG16588.t1	1	2277	3	Found	Not Found	Found	Found
TDDSPEPINYMK	0	0	3	4	6	XP_018461684.1; RSG35087.t1; XP_018478930.1	0	1409	3	Not Found	Found	Found	Found
NVIIWGNHSSSQYPDVNHASVK	2	0	1	2	5	XP_018457484.1	0	2452	4	Not Found	Not Found	Found	Found
WKDKPVALSIVQAR	0	0	1	1	1	YP_009046913.1	1	1610	2	Not Found	Not Found	Not Found	Found
FIVYKIEEQQKQVVVEK	1	0	2	7	10	RSG26038.t1; RSG07893.t1	2	2107	3	Found	Found	Found	Found
LGAAHLGLNQSDEAVEAYSK	0	0	1	2	7	XP_018456252.1	0	2073	5	Found	Found	Found	Found
VVTIDSYEDVPANSEDSLKK	9	0	1	2	7	XP_018459746.1	1	2209	2	Found	Found	Not Found	Found
VKAGDSTAEELANATQVQGDYMPIVR	1	0	1	2	1	RSG14979.t1	1	2763	5	Not Found	Not Found	Found	Not Found
LLKEASQAYEEYHVAVR	1	0	3	7	25	XP_018434841.1; RSG24594.t1; RSG09783.t1	1	2006	4	Found	Found	Found	Found
ISDPYGMDSGTEFVLEKKDHK	0	0	1	2	10	RSG09745.t1	2	2396	2	Found	Found	Found	Found
GLILHHPFFGGEER	0	0	1	1	1	XP_018439913.1	0	1608	2	Not Found	Not Found	Not Found	Found
YAADQDAFFKDYAESHAK	4	0	1	3	2	XP_018442352.1	1	2076	1	Not Found	Not Found	Found	Found
YRDQLNALYNYGAR	0	0	1	2	1	RSG39345.t1	1	1716	2	Not Found	Not Found	Not Found	Found
VLVDKTTGASYNALGLAGR	1	0	1	2	6	XP_018442540.1	1	1906	4	Not Found	Found	Not Found	Found
KVSVGQAQDGISAVKFVYNK	1	0	1	1	5	XP_018433223.1	2	2138	4	Found	Found	Found	Found
GRGVNIWDGFSHRYPEKSGSDLK	0	0	2	5	3	XP_018440972.1; BAB17227.1	3	2605	2	Not Found	Not Found	Not Found	Found
LYGVEPVESAILSGGKPGPHK	6	0	1	1	12	XP_018470163.1	0	2135	2	Found	Found	Found	Found
KLPALGADAGTAWDDGAYDGVK	4	0	1	1	3	XP_018486987.1	1	2191	5	Not Found	Not Found	Found	Found
SHIEQSLDGLTVEEALEKER	4	0	2	3	8	RSG26161.t1; XP_018440095.1	1	2283	5	Not Found	Found	Found	Found
LSQEVSGDALGEEFKGYVFK	1	0	1	8	16	RSG12523.t1	1	2203	4	Found	Found	Found	Found
ILNNGQLLTLSLDK	6	0	1	1	3	RSG34367.t1	0	1541	4	Not Found	Found	Not Found	Found
GVIKREEFEEISVPILER	3	0	2	4	2	XP_018483701.1; RSG25839.t1	2	2143	3	Found	Found	Not Found	Not Found
THVDILPDFTSDFGSK	1	0	1	4	7	RSG16996.t1	0	1778	4	Not Found	Not Found	Found	Found
QVSQPFGMTGGEYVELKEEGNKIVGFHGK	8	0	1	1	2	RSG42631.t1	2	3165	3	Not Found	Found	Not Found	Not Found
IQVPTKFVIGDQDLVYHFPGAK	6	0	1	2	2	RSG38110.t1	1	2472	2	Not Found	Not Found	Not Found	Found
IAEKYWDFYSSESLEHDLPGHLLR	3	0	2	2	4	RSG24608.t1; XP_018439622.1	1	2905	4	Not Found	Found	Found	Found
DKYGNPEIMIMENGYGEELGAADSIAVGTADHNRK	8	0	1	1	12	XP_018441810.1	2	3765	5	Found	Found	Found	Found
ILSQDKEHFAEMAVDAVFR	3	0	1	4	7	RSG18202.t1	1	2206	4	Found	Not Found	Found	Found
GGLEGIQFIKFEYVK	0	0	2	2	1	RSG42261.t1; XP_018491601.1	1	1727	2	Not Found	Not Found	Not Found	Found
SSVLIDIKPWDDETDMKKLEEAVR	5	0	2	3	14	RSG09225.t1; RSG42380.t1	2	2817	3	Found	Found	Found	Found
TGPYGQIFRPDNFVFGQSGAGNNWAK	4	0	1	2	2	XP_018446020.1	0	2828	5	Not Found	Found	Not Found	Found
LTAVGGDEGASWDDGAFDGVK	1	0	2	3	1	XP_018490697.1; RSG42631.t1	0	2066	5	Not Found	Found	Not Found	Not Found
VLAVYKEVITELK	1	0	2	3	8	XP_018467995.1; XP_018476135.1	1	1504	3	Not Found	Found	Found	Found
GKFIWQSFDSPTDTLLVGQSLKR	0	0	1	1	2	XP_018451984.1	2	2623	4	Not Found	Found	Not Found	Found
YRPSSAYNAPFYTTNGGAPVSNNISSLTIGERGPVLLEDYHLIEK	1	0	1	3	7	XP_018451124.1	1	4911	4	Found	Found	Found	Found
YRPSSAYNSPFYTTNGGAPVSNNISSLTIGERGPVLLEDYHLIEK	0	0	1	1	1	XP_018434628.1	1	4927	4	Not Found	Not Found	Not Found	Found
AYVGVNDSGNHQLISHWLQTHASIEPFVIATNR	0	0	2	3	1	RSG26161.t1; XP_018440095.1	0	3674	3	Not Found	Not Found	Not Found	Found
SYITGYQASKDDITVFAALAKPPTSQFVNASR	1	0	1	1	6	RSG42380.t1	1	3446	5	Not Found	Found	Not Found	Found
LGPVLFAMTVR	0	0	1	3	4	XP_018434737.1	0	1203	3	Not Found	Found	Found	Found
KGSITSVQAIYVPADDLTDPAPATTFAHLDATTVLSR	3	0	1	7	8	XP_018476619.1	1	3842	3	Found	Found	Found	Found
KGSITSIQAVYVPADDLTDPAPATTFAHLDATTVLSR	9	0	1	3	6	RSG20449.t1	1	3842	4	Found	Not Found	Found	Found
VFVNDQFLNWDPENR	7	0	1	5	5	XP_018469676.1	0	1892	4	Not Found	Not Found	Found	Found
FSTLEDKFYYSDDFLVGDRYWR	4	0	1	3	15	RSG28813.t1	2	2822	4	Found	Found	Not Found	Found
IGGIGTVPVGRVETGLLKPGMVVTFAPSGLTTEVK	1	0	1	3	17	RSG00941.t1	1	3480	5	Found	Found	Found	Found
TDWLDGKHVVFGQVVEGLDVVK	1	0	1	4	17	XP_018450932.1	1	2440	6	Found	Found	Found	Found
TFMNNLVSWEAVSSR	1	0	1	2	6	AAC15842.1	0	1740	4	Found	Not Found	Found	Found
IIGFHGFSDKNLNSLGAYFIR	8	0	1	2	3	XP_018491601.1	1	2369	4	Not Found	Not Found	Found	Found
AFIAGIADDNGYGWAIAK	2	0	2	4	11	XP_018485789.1; XP_018492093.1	0	1852	5	Found	Found	Found	Found
VSTKFDVLQSLVK	0	0	1	1	1	TKK36549.1	1	1463	3	Not Found	Not Found	Found	Not Found
GVNKEGINYYHGLIDGLIDK	7	0	1	3	4	XP_018447786.1	1	2218	6	Not Found	Not Found	Not Found	Found
IVGIEFITNTR	0	0	2	3	9	XP_018490697.1; RSG42631.t1	0	1262	3	Found	Found	Not Found	Found
IVDPFSKKDWYDIKAPSNFTHR	4	0	2	4	16	XP_018447570.1; XP_018487301.1	3	2664	3	Found	Found	Found	Found
GLLHSDQVLFNGGSTDSIVR	3	0	1	3	6	XP_018451910.1	0	2115	4	Found	Not Found	Found	Found
FVYAHFPINASIGGDSK	1	0	1	3	7	XP_018432644.1	0	1822	4	Not Found	Not Found	Found	Found
ADGYILEGKELEFYQK	0	0	1	5	9	XP_018472694.1	1	1902	4	Found	Found	Found	Found
LFHDKESLLPLLK	7	0	1	1	17	XP_018445730.1	1	1552	3	Found	Found	Found	Found
SGHTIIGNIGDQWADLAKDSPGR	0	0	1	1	1	XP_018462829.1	1	2408	2	Not Found	Found	Not Found	Not Found
HVSAWWDDISSRPAWKETIEK	5	0	1	1	10	XP_018483621.1	1	2541	4	Found	Found	Found	Found
ILYSSVVYPHNYGFVPR	0	0	1	4	7	RSG33036.t1	0	2011	2	Not Found	Not Found	Found	Found
SGHTIIGNIGDQWADLAKDSPGRR	3	0	1	1	12	XP_018462829.1	2	2564	3	Found	Found	Not Found	Found
NSRGEFIGPLFVEDKDNGNSYYYPK	1	0	2	3	6	XP_018465960.1; BAB17226.1	2	2909	6	Found	Found	Not Found	Found
HLHLSLLANPSHLEAVDPVVMGK	0	0	1	3	2	XP_018488175.1	0	2477	4	Not Found	Not Found	Found	Found
KAEHSFYLDWAVHSFR	5	0	1	1	9	XP_018492952.1	1	1992	4	Found	Found	Found	Found
IHELPGGYDINYVIEGK	3	0	1	1	1	RSG16666.t1	0	1916	4	Not Found	Not Found	Not Found	Found
IFDNMQKPAFIFDGR	1	0	1	4	5	RSG16588.t1	0	1798	4	Not Found	Not Found	Found	Found
IDASEETNREFATQYEVQGFPTIK	0	0	1	2	4	XP_018461926.1	1	2773	3	Not Found	Not Found	Found	Found
TYSVDVVLTDLKR	0	0	1	2	2	RSG09160.t1	1	1508	1	Not Found	Not Found	Not Found	Found
FADLIEKHNDEIAALETWDNGKPYEQSAK	2	0	1	3	2	RSG26772.t1	1	3332	5	Not Found	Not Found	Found	Found
YYEDVETKRPVQWIFYTGR	0	0	1	1	3	XP_018442416.1	1	2450	2	Not Found	Found	Not Found	Found
SSGFGLIYDNVESAK	0	0	1	4	9	XP_018456643.1	0	1586	3	Not Found	Found	Found	Found
AVNITINSIGTELTREDR	0	0	1	3	2	XP_018441840.1	1	2002	1	Not Found	Not Found	Not Found	Found
HVVFGQVVEGLDVVK	4	0	1	4	2	XP_018450932.1	0	1624	4	Not Found	Not Found	Not Found	Found
FGLSYVNWADLNDRNLKESGK	2	0	2	3	5	XP_018465960.1; BAB17226.1	2	2426	4	Found	Found	Not Found	Found
IIIDSNNNPEHFLTTNPYYDSK	1	0	2	5	11	XP_018490874.1; XP_018436577.1	0	2595	6	Not Found	Found	Found	Found
GKVGDWANYLTPEMAAR	0	0	1	5	7	RSG07387.t1	1	1878	3	Found	Found	Not Found	Found
VKANVVIAAVGNSLEVVGSRK	1	0	1	1	21	XP_018464608.1	2	2110	5	Found	Found	Found	Found
NLEAAGFTYWR	0	0	1	1	8	XP_018462829.1	0	1327	3	Found	Found	Not Found	Found
VTKDDAMKWFQVKYEGVILNK	2	0	2	7	14	RSG31987.t1; RSG21238.t1	3	2512	5	Found	Found	Found	Found
HNIGLPSQFAAAFSFNRK	7	0	2	2	5	RSG24278.t1; RSG34146.t1	1	2005	4	Not Found	Not Found	Found	Found
SMGYGEKDISLVSFQSISK	0	0	1	4	6	RSG12879.t1	1	2076	4	Not Found	Not Found	Found	Found
FGLSYVNWADLNDR	0	0	2	3	2	XP_018465960.1; BAB17226.1	0	1669	4	Not Found	Not Found	Not Found	Found
ILDQIPGKATGAYSHSQGIK	1	0	1	5	11	RSG12879.t1	1	2084	4	Found	Found	Found	Found
YTNSNVDIHTFNQSKYPR	0	0	1	6	6	RSG31848.t1	1	2184	1	Not Found	Found	Found	Found
SLPDQEKIVAYAAEFR	0	0	1	1	2	XP_018446922.1	1	1836	3	Found	Not Found	Found	Not Found
TAEFTLGPDEYITSLSAYGK	9	0	1	2	16	RSG09746.t1	0	2163	5	Found	Found	Found	Found
IQLQSISASLASLTR	2	0	1	3	6	XP_018469676.1	0	1587	4	Not Found	Not Found	Found	Found
SGPFGQIFRPDNFVFGQSGAGNNWAK	1	0	2	7	2	RSG05235.t1; XP_018470360.1	0	2798	6	Not Found	Not Found	Not Found	Found
FKIFEPVLLLGK	2	0	1	2	14	RSG19366.t1	1	1403	3	Found	Found	Found	Found
DAIGDSDFFLIAR	0	0	1	3	9	XP_018465456.1	0	1439	3	Found	Found	Not Found	Found
AAVGVDPLSWDETVAAYAR	0	0	1	3	5	RSG06503.t1	0	1990	4	Found	Not Found	Not Found	Found
LAGNNPQGGFGGPQQQEQQQNMLSGFDPQVLAQALK	5	0	1	1	1	CAA42475.1	0	3795	4	Not Found	Found	Not Found	Not Found
IIDRLTVVWGMINHLK	1	0	1	1	8	RSG13930.t1	1	1908	3	Not Found	Found	Found	Found
VYDVIYQFIPK	0	0	1	1	11	XP_018467929.1	0	1384	3	Found	Found	Found	Found
LVGLDYLSFAAFEESPATHKVILR	5	0	1	2	6	RSG17364.t1	1	2676	3	Found	Found	Found	Found
VLVLLDDLSLK	0	0	1	3	5	RSG27252.t1	0	1227	2	Not Found	Found	Found	Found
DGLAVAVADFNQETAR	0	0	1	1	1	TKK34025.1	0	1676	4	Not Found	Not Found	Found	Not Found
GQGGIQQLLAAEQEAQHIVNAAR	1	0	1	2	12	XP_018486980.1	0	2402	4	Found	Found	Found	Found
FAMLGAAGAIAPEILGK	3	0	1	4	7	XP_018433190.1	0	1629	4	Found	Found	Not Found	Found
DLLMGQWTPYLER	0	0	1	2	2	RSG25178.t1	0	1621	3	Not Found	Not Found	Not Found	Found
RGVSGPAPFGPTLNIASSLFQAR	7	0	1	1	2	XP_018471921.1	1	2343	4	Not Found	Not Found	Not Found	Found
VYDVIFQFIQK	2	0	1	1	15	XP_018461684.1	0	1399	4	Found	Found	Not Found	Found
LFAWEIVPVEVSSGR	6	0	1	2	4	XP_018456268.1	0	1688	4	Not Found	Found	Not Found	Found
LTLTDFDYLITK	0	0	1	4	4	RSG23136.t1	0	1442	3	Not Found	Not Found	Found	Found
LNGSPIELFNPEILR	4	0	1	2	2	XP_018443998.1	0	1711	4	Not Found	Not Found	Found	Found
IFGAFVTFLK	0	0	1	1	9	XP_018432832.1	0	1142	3	Found	Found	Found	Found
IPEVHIPEEPILQLASGLR	0	0	1	6	2	RSG07973.t1	0	2111	3	Not Found	Not Found	Not Found	Found
GNYRDFLLTLLSK	0	0	1	4	8	RSG22972.t1	1	1539	3	Found	Found	Not Found	Found
STLLNLLAGDLVPSEGEVRR	1	0	1	4	4	RSG30385.t1	1	2139	3	Not Found	Found	Not Found	Found
AFADELGIPFLETSAK	0	0	1	6	6	RSG02651.t1	0	1708	3	Found	Not Found	Found	Found
LAVGSEPFAFVFVK	3	0	1	1	16	XP_018455435.1	0	1510	4	Found	Found	Found	Found
VQKVPVTPMEALKSPLMGIFEK	1	0	2	5	6	XP_018447000.1; XP_018436000.1	2	2442	3	Not Found	Found	Found	Found
AIAADPFVINHPEEHLVSVEGWYDSSGVIQGLK	1	0	1	1	14	XP_018433223.1	0	3577	6	Found	Found	Found	Found
KLEELGSVLTSLDPGDSIVIAK	6	0	1	3	7	XP_018450815.1	1	2284	3	Found	Found	Found	Found
VNNMVLFDQATYDKLLTEAPKFK	7	0	1	4	6	XP_018438974.1	2	2685	3	Found	Not Found	Found	Found
FSAVGLNTNDLVALSGAHTFGR	4	0	1	2	8	XP_018442296.1	0	2247	4	Found	Found	Found	Found
FALLLDNLK	0	0	1	2	13	XP_018450829.1	0	1046	3	Found	Found	Found	Found
LLIDGNFVDAASGKTFPTLDPR	0	0	1	2	7	RSG16644.t1	1	2347	3	Found	Found	Found	Found
SFGVLIPDQGIALR	0	0	1	2	8	XP_018442620.1	0	1485	3	Found	Found	Found	Found
LSIFETGIKVVDLLAPYRR	0	0	1	3	1	RSG20449.t1	2	2190	2	Not Found	Found	Not Found	Not Found
FIAPIFVELAKK	0	0	1	1	11	XP_018455090.1	1	1375	1	Found	Found	Found	Found
GTGGDPFGAATKYWPWEDGTNSVSMAK	1	0	1	1	3	XP_018457608.1	1	2830	5	Not Found	Found	Not Found	Found
VYADGIYDLFHFGHAR	4	0	1	9	3	RSG44773.t1	0	1880	2	Not Found	Found	Not Found	Found
FTNAVVMWSMHPWER	0	0	1	2	11	RSG22972.t1	0	1890	3	Found	Found	Found	Found
WFLPYDDSDPASIEATER	1	0	1	2	11	XP_018440972.1	0	2111	5	Found	Found	Found	Found
LLDIDFPEGPFGTKESPAIVK	5	0	1	5	3	XP_018440647.1	1	2273	2	Not Found	Found	Found	Found
NWITFNEPWVFSHAGYDVGKK	0	0	1	1	11	XP_018440930.1	1	2495	2	Found	Not Found	Found	Found
AKLKNSADFVGLNYYTSMFSNYLEKPDPSKPR	3	0	2	2	7	XP_018441810.1; XP_018440930.1	2	3680	4	Found	Found	Found	Found
AIAGAGVLSGYDKLQLLLLGK	1	0	1	6	15	RSG01778.t1	1	2100	5	Found	Found	Found	Found
GGNAIDAIGAYFDTGSR	1	0	2	3	17	XP_018490697.1; RSG42631.t1	0	1684	5	Found	Found	Found	Found
TSVPDVYAVGDIATFPMK	4	0	1	2	2	XP_018476380.1	0	1910	3	Not Found	Not Found	Not Found	Found
VWMDVYALPVPGAGGK	0	0	1	1	5	RSG39553.t1	0	1659	2	Not Found	Not Found	Found	Found
NLEAWGGLMGPDYNYFER	1	0	1	1	8	XP_018447481.1	0	2131	5	Found	Found	Found	Not Found
GLLGYFSWHVGADDNSGLSR	9	0	1	1	13	XP_018470723.1	0	2151	5	Found	Found	Found	Found
VSVGQGTDGIAAVMFEYR	6	0	1	2	5	RSG09746.t1	0	1899	4	Not Found	Not Found	Found	Found
VNNMVLFDQATYDKLLTEAPK	4	0	1	4	12	XP_018438974.1	1	2410	3	Found	Found	Found	Found
LNETLVAQRNEVLALLSR	4	0	1	3	7	XP_018445730.1	1	2039	4	Not Found	Not Found	Found	Found
ASSGDLDNTAIIDQILK	8	0	1	4	6	RSG13930.t1	0	1773	4	Not Found	Not Found	Found	Found
VFYGERSPWWLVIK	0	0	1	2	11	XP_018471335.1	1	1779	1	Found	Found	Found	Found
MLVALLGEDDA	0	0	1	1	15	XP_018492765.1	0	1146	3	Found	Found	Found	Found
SGQALDAIGAYLGPLGGNKGNKFDDGILDGVK	0	0	2	3	5	XP_018490729.1; RSG44615.t1	2	3160	3	Found	Found	Not Found	Found
IKGNYRDFLLTLLSK	0	0	1	2	9	RSG22972.t1	2	1781	2	Not Found	Found	Found	Found
FFMPEDFGEVGAIR	4	0	1	2	7	XP_018445869.1	0	1614	3	Found	Found	Not Found	Found
AIELPDAMENAGAALIR	1	0	1	6	10	XP_018463680.1	0	1754	4	Not Found	Found	Found	Found
ALDLGPQGIMFPMIESR	0	0	1	3	1	XP_018461579.1	0	1874	3	Not Found	Not Found	Not Found	Found
ATPLPMSTLESLASSAVR	0	0	1	3	2	XP_018457299.1	0	1830	4	Not Found	Not Found	Found	Found
QSMLDEIERDFEAASK	0	0	2	4	13	XP_018434841.1; RSG24594.t1	1	1868	2	Found	Found	Found	Found
MKETAEAYLGKK	1	0	2	7	7	RSG33333.t1; XP_018475701.1	2	1368	4	Not Found	Not Found	Found	Found
TSEYYGFEKLPGEEGTDILLEVK	6	0	2	3	1	XP_018490697.1; RSG42631.t1	1	2617	4	Not Found	Found	Not Found	Not Found
HILQQLETMNIVEIDTKGGR	2	0	2	4	1	XP_018486362.1; XP_018435059.1	1	2295	6	Not Found	Not Found	Found	Not Found
AITEEKHVVEEPSKDEPENVTEAK	1	0	1	1	5	XP_018492272.1	2	2708	4	Not Found	Found	Not Found	Found
LRKEELETLQGK	0	0	2	4	5	XP_018445869.1; XP_018445868.1	2	1443	3	Found	Found	Not Found	Found
EKLPGHGKKPEDASPAAPAAPVVAPPVEEAHPAEKK	8	0	2	2	9	RSG40941.t1; XP_018470684.1	3	3649	2	Found	Found	Not Found	Found
KLEIDDDQKLR	0	0	1	9	10	RSG12523.t1	2	1372	2	Found	Found	Found	Found
LPGHGKKPEDAPPPAPVVAPPVEEAHPAEKK	0	0	1	1	3	XP_018445324.1	2	3189	4	Not Found	Not Found	Not Found	Found
FMNKDFGFSGILGGKQNTNPDFYNWNR	0	0	2	3	1	XP_018467908.1; XP_018451826.1	2	3167	4	Not Found	Found	Not Found	Not Found
INAYTVEDDDKEQAAR	6	0	1	1	7	RSG09783.t1	1	1837	2	Found	Not Found	Found	Found
IKQQGLNITPR	0	0	1	1	9	XP_018445730.1	1	1267	3	Found	Not Found	Found	Found
LSSKNFPKDFIFGVASSAYQIEGGRGR	0	0	2	2	1	XP_018465960.1; BAB17226.1	3	2931	3	Not Found	Found	Not Found	Not Found
RLEQETDAKIEQLKNEASR	2	0	1	2	2	RSG10318.t1	3	2258	4	Found	Found	Not Found	Not Found
ILEETDGEISNREMVTR	0	0	1	2	2	RSG38407.t1	1	1991	1	Not Found	Found	Not Found	Not Found
TIFSGDLITALTFKTNKK	6	0	1	1	1	RSG42631.t1	2	1998	1	Not Found	Found	Not Found	Not Found
KLFNLTKDDDVRK	0	0	1	8	16	RSG12523.t1	3	1591	2	Not Found	Found	Found	Found
AIGRDIVDAHYK	0	0	1	4	4	XP_018432705.1	1	1357	3	Not Found	Not Found	Found	Found
RENDDANMAVTLK	0	0	1	1	5	XP_018478930.1	1	1476	4	Not Found	Not Found	Found	Found
LPGHGKKPEDAPPPAPVVAPPVEEAHPAEK	0	0	1	1	1	XP_018445324.1	1	3061	1	Not Found	Not Found	Not Found	Found
LIQHENVTVTPHLGASTK	3	0	1	2	3	RSG04460.t1	0	1945	3	Not Found	Not Found	Not Found	Found
KAVLTNIHAEKAPQEVTSEVQK	4	0	1	2	8	XP_018452840.1	2	2420	3	Found	Found	Found	Found
LVGVSEETTTGVK	3	0	2	6	3	XP_018440611.1; XP_018450869.1	0	1319	3	Found	Not Found	Found	Found
SKVQASVEKPPKFYPAEDVKKPLANR	1	0	1	1	7	RSG38985.t1	3	2926	3	Found	Found	Found	Found
IVNVSSFMGQLK	0	0	1	1	1	XP_018491664.1	0	1322	2	Not Found	Found	Not Found	Not Found
GVHHFHGAVFTGTITHPEYAPKGEK	1	0	1	1	1	RSG24669.t1	1	2717	2	Not Found	Not Found	Not Found	Found
ERLPANLVQAQR	0	0	2	2	2	XP_018490816.1; RSG27426.t1	1	1394	2	Not Found	Not Found	Found	Found
SLEEGDGDDKFLQLLR	0	0	1	1	1	XP_018447148.1	1	1834	3	Not Found	Found	Not Found	Not Found
KLAPTIGISVDHR	6	0	2	3	11	RSG14979.t1; XP_018433864.1	1	1406	4	Found	Found	Found	Found
GYALGSDAPGR	0	0	1	3	1	XP_018447786.1	0	1063	2	Not Found	Not Found	Not Found	Found
FAGFSKENKNLDAEIHR	3	0	1	2	11	RSG14956.t1	2	1975	2	Found	Found	Found	Found
HIGGSDDTVDAHESGELAK	1	0	1	2	7	RSG05144.t1	0	1937	4	Not Found	Not Found	Found	Found
SEAGRLEYWDHNHPQLR	7	0	1	3	4	RSG00241.t1	1	2108	2	Not Found	Found	Not Found	Not Found
AALQAGIDKLADAVGLTLGPR	1	0	1	6	16	XP_018463680.1	1	2050	5	Found	Found	Found	Found
TMLELLNQLDGFSSDERIK	6	0	1	4	13	RSG10125.t1	1	2209	3	Found	Found	Found	Found
NVKGPVREGDILTLLESER	6	0	2	3	1	XP_018456391.1; XP_018473438.1	2	2125	3	Not Found	Not Found	Found	Not Found
ELLGGNGILGDFLVAK	0	0	1	1	1	XP_018433222.1	0	1615	3	Not Found	Not Found	Not Found	Found
VSNKIGLDAAVEAAAEFLNK	0	0	1	2	2	RSG40035.t1	1	2060	3	Found	Not Found	Not Found	Found
KKSGTGFGVATLVEWVQTNSSS	0	0	2	3	1	XP_018463660.1; RSG46506.t1	2	2283	3	Not Found	Found	Not Found	Not Found
SSLGFVGLFLAK	0	0	1	2	2	RSG23538.t1	0	1238	3	Not Found	Not Found	Not Found	Found
SYSPDFLFMWPNAR	8	0	1	2	6	RSG37038.t1	0	1730	3	Not Found	Found	Not Found	Found
FMTSGASPLSPEVLEFLK	0	0	1	3	3	XP_018492931.1	0	1953	2	Not Found	Not Found	Not Found	Found
LMDIIINSLYSNKDIFLR	7	0	1	5	9	RSG03929.t1	1	2168	3	Found	Not Found	Found	Found
SQDSAAGDGTTTVVVLAGALLR	0	0	1	3	4	RSG10721.t1	0	2102	3	Not Found	Not Found	Found	Found
FGVTPTFLVNADQLEIK	0	0	1	5	1	RSG18006.t1	0	1892	2	Not Found	Found	Not Found	Not Found
STLLGFLGGSEGLFAQK	3	0	1	4	5	RSG15195.t1	0	1724	3	Not Found	Not Found	Found	Found
MVAAHSSQQIYTR	0	0	1	2	10	XP_018438974.1	0	1491	3	Found	Not Found	Found	Found
VTSVNSYTLPILQYIR	3	0	1	4	18	RSG00241.t1	0	1867	4	Found	Found	Found	Found
ALPLEVLTNAYQISLEEARR	0	0	1	2	16	RSG31172.t1	1	2286	1	Found	Found	Found	Found
FVIEPQGLYLPTFLNAGK	4	0	1	2	19	RSG02262.t1	0	2007	4	Found	Found	Not Found	Found
VQEFDVLDWWK	0	0	1	3	5	XP_018463753.1	0	1464	3	Not Found	Found	Not Found	Found
LRDGMTATDLVLTVTQMLRK	8	0	1	3	14	XP_018449130.1	2	2262	5	Found	Found	Found	Found
NSTNIDQVIDWLVK	5	0	1	3	6	RSG30230.t1	0	1644	4	Found	Found	Not Found	Found
AMMDTLVSLIYR	0	0	1	2	6	RSG08681.t1	0	1412	3	Found	Found	Found	Found
MWDETVAGPKPEHGLGR	1	0	1	5	3	XP_018433651.1	0	1879	2	Found	Found	Not Found	Not Found
AITKDTRGDYEKMLVALLGEDDA	9	0	1	1	2	XP_018492765.1	3	2524	3	Found	Found	Not Found	Not Found
IGLAGLAVMGQNLALNIAEK	3	0	3	3	20	XP_018490816.1; XP_018456674.1; RSG27426.t1	0	1996	4	Found	Found	Found	Found
GGGIFEAFSELMGR	0	0	1	1	16	XP_018456310.1	0	1470	4	Found	Found	Found	Found
VAEKPAAKPSPPAEAPK	0	0	1	3	5	XP_018450325.1	0	1687	3	Found	Not Found	Found	Found
LHVRVEHVQQSR	8	0	1	9	16	RSG37093.t1	1	1487	3	Found	Found	Found	Found
AGKPTVGPIHGVSDRR	0	0	1	2	2	RSG42261.t1	1	1646	2	Not Found	Not Found	Found	Found
LTTKPSDADLLILYGLFK	0	0	1	2	3	XP_018467742.1	0	2008	3	Found	Not Found	Found	Found
VGLYATDVITSLVFK	0	0	1	2	3	RSG23236.t1	0	1625	4	Found	Found	Not Found	Not Found
LFQVEYAIEAIK	0	0	1	4	10	XP_018447887.1	0	1423	3	Not Found	Found	Found	Found
WNYDGSSTGQAAGDDSEVIIYPQAIFRDPFRR	4	0	1	1	11	XP_018432705.1	2	3631	4	Found	Found	Found	Found
EHGTSRGELKEFSVNYPNDSITAVSGTYK	1	0	2	2	1	XP_018490697.1; RSG42631.t1	2	3186	4	Not Found	Found	Not Found	Not Found
HHGQEQLHKESGGGGLGGMLHR	8	0	1	1	17	XP_018452983.1	1	2322	4	Found	Found	Not Found	Found
KSPLLLALNPIHK	0	0	1	1	1	XP_018434580.1	1	1443	4	Not Found	Not Found	Found	Not Found
YKKSIEEDVAHHTTGDFRK	0	0	1	1	5	XP_018492765.1	3	2261	3	Not Found	Found	Not Found	Found
WGRGQETPGEDPVVAGKYAASYVR	0	0	3	4	1	RSG16126.t1; XP_018441363.1; XP_018484342.1	2	2593	2	Not Found	Found	Not Found	Not Found
VLVHKYEEAANVAR	0	0	1	1	6	XP_018456932.1	1	1598	3	Not Found	Not Found	Found	Found
SGEERKTAAEDTMIAYK	0	0	1	3	1	RSG28460.t1	2	1899	2	Not Found	Not Found	Not Found	Found
RLEQETDEKIEQLKNEASR	2	0	1	2	2	RSG17039.t1	3	2316	3	Found	Found	Not Found	Not Found
KGPLGGEKGNVFDDVGFEGVKK	3	0	1	1	1	RSG42631.t1	3	2277	4	Not Found	Found	Not Found	Not Found
KKIDYSMQLNASR	5	0	1	3	5	RSG43012.t1	2	1553	3	Found	Found	Not Found	Found
EKLPGHGKKPEDASPAAPAAPVVAPPVEEAHPAEK	0	0	2	2	4	RSG40941.t1; XP_018470684.1	2	3521	2	Found	Not Found	Not Found	Found
TNTITAQGRSDPNQNTGIIIHNSR	0	0	1	1	2	XP_018472786.1	1	2608	2	Found	Not Found	Not Found	Found
SLIVDMGHHASKA	0	0	1	1	2	RSG30943.t1	1	1365	1	Not Found	Found	Not Found	Found
GNEFELKGENGEKLR	0	0	1	2	3	XP_018490729.1	2	1719	2	Not Found	Found	Not Found	Found
IGVKGEAMSLHTDSSSVR	2	0	1	1	2	XP_018476969.1	1	1873	2	Not Found	Not Found	Not Found	Found
IPLGNYQEAHQYK	0	0	1	1	1	XP_018440008.1	0	1560	2	Not Found	Not Found	Not Found	Found
FHINIVVIGHVDSGKSTTTGHLIYK	0	0	2	10	1	RSG13225.t1; RSG00941.t1	1	2736	3	Not Found	Not Found	Found	Not Found
AVKYVDTEHFSVPQGRR	0	0	1	2	1	RSG20468.t1	2	1989	2	Not Found	Not Found	Not Found	Found
RKPVFVKVEQLKPGTTGHTLTVK	0	0	1	6	10	XP_018463887.1	2	2563	3	Found	Found	Found	Found
KFEAGVVSLEHR	0	0	1	8	2	XP_018470474.1	1	1371	4	Not Found	Not Found	Not Found	Found
VAEKLALDLKGR	0	0	1	5	1	XP_018492000.1	2	1312	2	Not Found	Not Found	Not Found	Found
MKTVSVDETKNTVVLR	7	0	1	2	1	XP_018490185.1	2	1819	4	Not Found	Not Found	Not Found	Found
LGISKTSPEELTPEEVKK	4	0	1	2	2	XP_018436165.1	2	1985	2	Not Found	Found	Not Found	Found
SENHIFPDAIGHHIK	0	0	1	2	1	RSG30943.t1	0	1714	1	Not Found	Not Found	Not Found	Found
KLMHNLRQYTVPLQR	0	0	1	5	11	XP_018476537.1	2	1897	3	Found	Found	Found	Found
SIEVEYVGTNLKSQRR	0	0	2	3	5	XP_018490697.1; RSG42631.t1	2	1879	1	Not Found	Found	Not Found	Found
SKLAAAILGGVDHIHIKPGAK	9	0	1	2	1	RSG04048.t1	1	2096	2	Not Found	Not Found	Found	Not Found
ILENGNMVIYDAK	0	0	1	1	1	XP_018451984.1	0	1479	3	Not Found	Found	Not Found	Not Found
TRVLDVVYNASNNELVR	0	0	1	5	1	XP_018472694.1	1	1962	3	Not Found	Not Found	Found	Not Found
GVLNVVAVKAPGFGER	6	0	1	4	1	XP_018463680.1	1	1612	3	Not Found	Not Found	Found	Not Found
DGDAGKPSTNDPKPKPVDVPGK	4	0	1	2	6	XP_018490697.1	0	2219	3	Found	Found	Not Found	Found
TGQVPDPSSTDNPEFQIVLSIIKEGLQVDPKK	5	0	1	1	8	XP_018450869.1	2	3479	3	Found	Found	Found	Found
QSMLDEIERDFEAATSGLKQLK	6	0	1	1	11	RSG09783.t1	2	2509	4	Found	Found	Found	Found
VSPWHDIPLTLGDGVFNFIVEIPKESK	2	0	1	1	5	XP_018442151.1	1	3037	3	Found	Not Found	Found	Found
TASQAAANNNIPAPTSSLSQLISSFSAVGLSTR	9	0	1	1	15	XP_018443206.1	0	3261	4	Found	Found	Found	Found
VIFLEGFNIPLMVVK	7	0	1	3	11	RSG00431.t1	0	1718	4	Found	Found	Found	Found
FASFETIVEMIYK	0	0	1	3	9	XP_018472582.1	0	1577	3	Found	Found	Found	Found
IVYGADLAAFLQTFAK	5	0	1	4	16	XP_018463592.1	0	1727	4	Found	Found	Found	Found
QSMLDEIERDFEAATSGLK	0	0	1	1	14	RSG09783.t1	1	2140	3	Found	Found	Found	Found
TDEEFAREMLAGLNPVVIQLLK	6	0	2	3	4	RSG26161.t1; XP_018440095.1	1	2486	5	Not Found	Not Found	Found	Found
DLSNLVKAEDIVASEHLVTLLAVVPK	4	0	1	1	4	RSG14798.t1	1	2773	5	Not Found	Not Found	Found	Found
DTSGDYEDMLVALLGHGDV	2	0	1	2	9	XP_018432836.1	0	2006	4	Not Found	Found	Found	Found
SITDYGSPEEFLSQVNYLLGK	1	0	1	4	17	XP_018472701.1	0	2360	6	Found	Found	Found	Found
EVAAFAQFGSDLDAATQALLNR	4	0	1	1	20	AIE42573.1	0	2308	6	Found	Found	Found	Found
QHNEKIGPMLNEMAR	0	0	1	1	11	XP_018447326.1	1	1767	2	Found	Found	Not Found	Found
DTIANVVTQSFFDGIMSK	8	0	1	1	14	XP_018472676.1	0	1972	5	Found	Found	Found	Found
ANPTADGSAQQAFVTSVTNKLKTDINLLYSLGASK	1	0	1	1	13	XP_018492587.1	2	3623	5	Found	Found	Found	Found
AEATDVANAVLDGSDAILLGAETLR	1	0	2	4	3	XP_018484937.1; XP_018442164.1	0	2485	5	Found	Not Found	Found	Found
TSMLDEIEREFEAATSGLK	3	0	2	4	24	XP_018434841.1; RSG24594.t1	1	2127	5	Found	Found	Found	Found
NRTLTSVHEAMLEDVAYPAEIVGKR	6	0	3	8	2	XP_018473103.1; XP_018440952.1; RSG06854.t1	2	2799	5	Found	Not Found	Found	Not Found
QSMLDEIEREFEAATSSLK	5	0	3	7	16	XP_018434841.1; RSG24594.t1; RSG09783.t1	1	2184	3	Found	Found	Found	Found
GGSLYEVFAELMGR	0	0	1	2	11	RSG11316.t1	0	1528	4	Found	Found	Found	Found
IINIASVVGLIGNIGQANYAAAK	5	0	1	2	13	RSG07054.t1	0	2270	6	Found	Found	Found	Found
SPLLFLENIQTTTSDLSLFR	0	0	1	1	3	RSG08225.t1	0	2295	4	Not Found	Not Found	Found	Found
FLDGNAFINDLIAHVISK	0	0	1	1	5	XP_018469578.1	0	1987	2	Found	Not Found	Found	Found
VGTLDSLLALGDDLLK	2	0	3	6	6	RSG00020.t1; XP_018451073.1; RSG14798.t1	0	1642	4	Not Found	Found	Found	Found
EVKPDVLLGLSAVGGLFSKEVLEAMK	0	0	1	1	2	XP_018456009.1	1	2729	3	Not Found	Not Found	Found	Found
RKLEDLTIGPVLTFTTEAMLEHMENLLKIPGSK	0	0	1	3	2	XP_018492000.1	3	3725	3	Not Found	Not Found	Found	Found
DGDAGKPSTNDPKPKPVDVPGKK	0	0	1	2	7	XP_018490697.1	1	2347	2	Found	Found	Not Found	Found
LVADVLLDEVAEKSFDLIVLPGGLKGAPR	1	0	2	2	32	XP_018491538.1; XP_018464608.1	2	3034	6	Found	Found	Found	Found
YIKVEKVPGGQLEDSKVLK	0	0	1	4	12	XP_018432613.1	3	2130	2	Found	Found	Found	Found
RHHTVAVVGPNSDVTETMIGNYAGK	0	0	1	1	1	RSG16126.t1	1	2653	3	Not Found	Found	Not Found	Not Found
ILEAIKANFNDKYEEYR	9	0	1	13	1	RSG01121.t1	2	2116	4	Not Found	Not Found	Found	Not Found
KLTAVGGDEGASWDDGAFDGVKK	5	0	2	3	12	XP_018490697.1; RSG42631.t1	2	2323	7	Found	Found	Not Found	Found
ATVNSFANSETAFR	0	0	1	2	3	XP_018478849.1	0	1514	3	Not Found	Found	Not Found	Found
MGLHPSEIISGYNK	0	0	1	4	2	RSG06806.t1	0	1545	3	Not Found	Not Found	Found	Found
MGNITPLTGTQGEIR	0	0	1	2	2	RSG16391.t1	0	1587	4	Not Found	Not Found	Found	Found
LNQGETWIVNGNPGTTQAR	0	0	1	1	2	XP_018458535.1	0	2056	3	Found	Not Found	Not Found	Found
KMNVHPDVNFEELAR	2	0	1	4	10	RSG10125.t1	1	1798	4	Found	Not Found	Found	Found
VKKVQLTFDDVIR	5	0	2	3	7	XP_018490697.1; RSG42631.t1	2	1560	4	Found	Found	Not Found	Found
RYLEDVIAHKQAIPFTR	0	0	1	7	3	XP_018476666.1	2	2057	3	Found	Found	Found	Not Found
RHHTVAVIGPNSDVTETMIGNYAGK	2	0	1	1	1	XP_018441363.1	1	2667	4	Not Found	Not Found	Not Found	Found
GKDFELKGENGGKLLGLYGR	1	0	2	3	6	XP_018490729.1; RSG44615.t1	3	2151	4	Found	Found	Not Found	Found
SGHKNLYLMDAERGETGGLWK	0	0	1	1	1	RSG08225.t1	2	2362	4	Not Found	Not Found	Not Found	Found
VTKQDLEDTYNVPFK	2	0	2	2	4	RSG16126.t1; XP_018441363.1	1	1796	3	Not Found	Found	Not Found	Found
WWREQSEEIKNIVK	0	0	1	2	2	XP_018477023.1	2	1844	3	Not Found	Not Found	Found	Found
KYDTATEFEFKGENGGKLIGFHGR	1	0	2	3	9	XP_018490697.1; RSG42631.t1	3	2701	4	Found	Found	Not Found	Found
IVTIAGYSVIKER	0	0	1	1	9	RSG28813.t1	1	1448	3	Found	Found	Not Found	Found
GPLGGEKGEEFNDVGFQGVK	2	0	2	2	6	XP_018490697.1; RSG42631.t1	1	2064	5	Found	Found	Not Found	Found
TFEVSHPNEYLLSAK	0	0	1	1	8	XP_018491603.1	0	1734	3	Found	Found	Not Found	Found
SSFIAVGPKPEAGGEDSSRSFFQIKK	0	0	1	1	9	XP_018456766.1	2	2769	2	Found	Found	Found	Found
SSEADLKIWPHKFIYR	0	0	1	3	3	RSG22731.t1	2	1990	2	Not Found	Found	Not Found	Found
NVMLVGDGKGVTVIVGSR	2	0	1	2	1	XP_018477906.1	1	1816	4	Not Found	Not Found	Not Found	Found
LTAVGGDEGASWDDGAFDGVKK	0	0	2	3	8	XP_018490697.1; RSG42631.t1	1	2195	3	Found	Found	Not Found	Found
VTPPGVHAFTPATSPNNHEFIAVATR	0	0	1	1	2	XP_018488642.1	0	2731	1	Not Found	Not Found	Not Found	Found
SWAPQVPVLNHR	0	0	1	2	1	RSG09734.t1	0	1403	1	Not Found	Not Found	Not Found	Found
AVEAARAEEAETKVTVTLPK	2	0	1	2	6	RSG46941.t1	2	2113	4	Found	Found	Not Found	Not Found
FQQTFVTAPATLR	0	0	1	4	2	XP_018478849.1	0	1479	3	Not Found	Not Found	Not Found	Found
KVQLTFDDVIR	5	0	2	3	5	XP_018490697.1; RSG42631.t1	1	1333	4	Found	Found	Not Found	Found
ISNVGLQNSLNFR	0	0	1	4	3	XP_018445322.1	0	1461	3	Not Found	Not Found	Found	Found
NLLQGKIPEGFGPR	9	0	1	3	5	RSG33076.t1	1	1525	2	Found	Found	Not Found	Found
SIEVEYVGTNLK	0	0	2	3	8	XP_018490697.1; RSG42631.t1	0	1351	4	Found	Found	Not Found	Found
EKMLEEIEREFEEAAKGLEELR	0	0	1	1	5	RSG09783.t1	3	2678	3	Found	Not Found	Found	Found
TLDKELTSDFER	9	0	1	1	7	XP_018492765.1	1	1453	3	Found	Found	Found	Found
SGAWSMTRDENPFSHGK	0	0	1	2	3	XP_018487332.1	1	1906	2	Not Found	Found	Not Found	Found
VLRDERPSSKIVTIAGYSVIKER	4	0	1	1	1	RSG28813.t1	3	2616	3	Not Found	Found	Not Found	Not Found
KGPLGGEKGEEFNDVGFQGVKK	3	0	2	2	8	XP_018490697.1; RSG42631.t1	3	2320	3	Found	Found	Not Found	Found
LLEVDNRVVVPAKTHLR	0	0	1	7	11	AAB88867.1	2	1959	1	Found	Found	Found	Found
WKSENHIFPDAIGHHIK	1	0	1	2	4	RSG30943.t1	1	2029	3	Not Found	Found	Not Found	Found
SIEEDVAHHTTGDFR	0	0	2	2	9	XP_018492765.1; XP_018447148.1	0	1713	2	Found	Found	Found	Found
RAVELVAGKESAIAQVAR	4	0	1	2	1	XP_018444826.1	2	1868	4	Not Found	Not Found	Not Found	Found
RAVELVAGKESAVAQVVR	2	0	1	1	3	XP_018463223.1	2	1882	4	Not Found	Found	Not Found	Found
AMDRMGNITPLTGSQGQIRR	3	0	1	3	11	XP_018457970.1	2	2202	4	Found	Found	Found	Found
SRAQINATFNRYQDEHGEEILK	0	0	1	1	9	XP_018492765.1	2	2619	3	Found	Found	Found	Found
MDKSTVHDVVLVGGSTRIPK	1	0	2	10	13	XP_018445836.1; RSG16976.t1	2	2139	4	Found	Found	Found	Found
LQEQPTYDKKGFIAYIKK	0	0	1	5	3	XP_018485588.1	3	2170	2	Found	Found	Not Found	Found
GGSPQTDVPGKKGPLGGEKGEEFNDVGFQGVK	0	0	2	2	1	XP_018490697.1; RSG42631.t1	3	3215	3	Not Found	Found	Not Found	Not Found
IEYLKDGKVEILEHGTAR	8	0	1	2	5	XP_018490697.1	2	2071	2	Found	Found	Not Found	Found
ILLSGSIHYPR	0	0	3	19	4	XP_018476969.1; RSG13561.t1; XP_018440008.1	0	1255	1	Not Found	Found	Not Found	Found
IDKLPYSIR	0	0	2	6	6	XP_018449130.1; RSG21985.t1	1	1104	2	Found	Found	Found	Found
ITPHLYTDESGVATYK	5	0	1	4	6	XP_018478244.1	0	1794	3	Not Found	Not Found	Found	Found
LLENAVKEAGGKTSKPEIFPASTDAR	2	0	1	2	7	XP_018471335.1	2	2729	3	Found	Found	Found	Found
SIEVEYVGTNLKSQR	0	0	2	3	4	XP_018490697.1; RSG42631.t1	1	1722	2	Not Found	Found	Not Found	Found
QATKDAGVIAGLNVAR	0	0	2	7	7	RSG33333.t1; XP_018475701.1	1	1583	4	Found	Found	Found	Found
LGVQMKSDEKELMGKPLMK	1	0	1	3	8	XP_018470692.1	2	2162	2	Found	Found	Found	Found
YLAEFKTGAERKDAAENTLVAYK	0	0	1	1	5	XP_018490613.1	3	2588	2	Found	Found	Found	Found
KGTEFEFKGENGGKLIGFHGR	1	0	2	3	4	XP_018490697.1; RSG42631.t1	3	2308	4	Not Found	Found	Not Found	Not Found
GPLGGEKGEEFNDVGFQGVKK	2	0	2	2	8	XP_018490697.1; RSG42631.t1	2	2192	5	Found	Found	Not Found	Found
AQINATFNRYQDEHGEEILK	2	0	1	1	15	XP_018492765.1	1	2376	4	Found	Found	Found	Found
YHSTKSGDDLTSLKDYVTR	2	0	1	4	6	RSG25083.t1	2	2186	2	Not Found	Found	Found	Found
MFHIDPESKRPALVLVKR	0	0	1	6	11	RSG07424.t1	2	2136	3	Found	Found	Found	Found
LKYAQDVSHGVIFGR	0	0	1	1	3	RSG17093.t1	1	1689	3	Found	Not Found	Not Found	Found
LVAAESHHLNPFLSPDGSR	4	0	2	2	3	XP_018488642.1; RSG08225.t1	0	2047	4	Not Found	Not Found	Not Found	Found
RILLSGSIHYPR	0	0	2	15	2	XP_018476969.1; XP_018440008.1	1	1411	2	Not Found	Not Found	Not Found	Found
LSSKNFPKDFIFGVASSAYQIEGGR	5	0	2	2	9	XP_018465960.1; BAB17226.1	2	2718	5	Found	Found	Not Found	Found
DIIGILEDAIK	0	0	1	1	6	RSG11338.t1	0	1199	3	Not Found	Not Found	Found	Found
DGFVMGEGAGVLVMESLEHAMK	0	0	1	5	5	XP_018485085.1	0	2307	3	Not Found	Not Found	Found	Found
LGSEVTVVEFASDIVPSMDGEIRK	6	0	1	1	4	XP_018492876.1	1	2578	4	Not Found	Found	Found	Found
LFMLDYHDLLLPYVNKVR	3	0	2	6	8	XP_018445869.1; XP_018445868.1	1	2249	1	Found	Found	Not Found	Found
SFVSEYPIVSIEDPFDQDDWEHYAK	3	0	1	3	14	XP_018441658.1	0	3016	4	Found	Found	Found	Found
IPPIIGMVGEGLVVR	1	0	2	3	10	XP_018467867.1; RSG43641.t1	0	1549	4	Not Found	Found	Found	Found
IGYGTVSEALSYKIPFVFVR	0	0	1	2	1	RSG25178.t1	1	2246	3	Not Found	Not Found	Not Found	Found
SFVAEYPIVSIEDPFDQDDWEHYAK	6	0	2	4	16	RSG40496.t1; XP_018484748.1	0	3000	3	Found	Found	Found	Found
YLSSVLFDELRKEAEAMKPVSVD	5	0	1	3	42	XP_018485222.1	2	2626	5	Found	Found	Found	Found
AITVFSPDGHLFQVEYALEAVR	0	0	1	3	9	XP_018433229.1	0	2462	5	Found	Found	Found	Found
LAAWIEEMDKMVAYTQTK	0	0	1	2	2	RSG18290.t1	1	2128	3	Not Found	Not Found	Found	Found
MVLFATGMDNIRDVIPFPR	0	0	1	7	4	XP_018457395.1	1	2192	3	Not Found	Not Found	Found	Found
GVETYLFAMFDENQKNPEYEKNFGLFFPNKQPK	5	0	1	2	14	RSG43202.t1	3	3969	6	Found	Not Found	Found	Found
GHDMLAPFTAGWQSADLDPLIIAK	0	0	1	4	1	RSG31073.t1	0	2567	4	Not Found	Not Found	Not Found	Found
AVVGEEALSSEDLLYLEFLDKFERK	8	0	1	6	14	RSG40328.t1	2	2900	2	Found	Found	Found	Found
IIGFHGFAGDNLNSLGAYFAPLTAAPPSVPPK	5	0	1	1	12	XP_018433223.1	0	3239	3	Found	Found	Found	Found
LNLPILPTTTIGSFPQTVELR	0	0	4	6	7	XP_018492952.1; XP_018445794.1; XP_018467995.1; XP_018476135.1	0	2310	4	Found	Found	Found	Found
FTQANSEVSALLGRIPSAVGYQPTLASDLGALQER	7	0	1	7	15	XP_018476619.1	1	3659	7	Found	Found	Found	Found
SNGFHGLDLDWEYPSSAAEMSNFGTLLR	7	0	1	2	8	XP_018470723.1	0	3114	6	Found	Not Found	Found	Found
FLGLPLLTDPDMVARNPDVAFK	0	0	1	4	5	XP_018466912.1	1	2429	2	Not Found	Found	Found	Found
IQKLEQIYLHSLPVKEYQIIDLLVGPTLKDEVMK	1	0	2	6	16	RSG33290.t1; RSG13999.t1	3	3994	6	Found	Found	Found	Found
IGPMLNEFAKKPNGGFQFTVLDFYNAVLRR	1	0	1	1	16	XP_018492587.1	2	3442	3	Found	Found	Found	Found
IGPMLNEFAKKPNGGFQFTVLDFYNAVLRR	0	0	1	1	5	XP_018492587.1	2	3458	3	Found	Found	Not Found	Found
VEPGSNVAIFGLGTVGLAVAEGAK	4	0	1	2	5	XP_018457799.1	0	2256	5	Not Found	Not Found	Found	Found
KKFETLSYLPDLSDVELAKEVDYLLR	3	0	1	5	15	CAA29801.1	3	3084	5	Found	Found	Found	Found
LTGSVPNSFGSFVGNVPNLYLFNNK	8	0	1	2	2	RSG11141.t1	0	2685	3	Not Found	Not Found	Found	Found
LGKNGVEEVLDLGPLSDFEKEGLEALKPELK	1	0	2	6	10	RSG25818.t1; RSG44548.t1	2	3366	7	Found	Found	Found	Found
IVGFHGLADSQLNSLGAYFAPITS	6	0	1	1	13	XP_018491603.1	0	2478	4	Found	Found	Not Found	Found
LFMLDYHDLLLPYVNK	5	0	2	6	5	XP_018445869.1; XP_018445868.1	0	1994	3	Found	Found	Not Found	Found
HAAAQIFSHPDVVAEVPWYGIEQEYTLLQK	2	0	1	2	6	XP_018472217.1	0	3439	5	Found	Not Found	Found	Found
IVGFHGFAGDYVHSLGAYFAPLTSSTSLTPAK	5	0	1	2	10	XP_018440478.1	0	3311	6	Found	Not Found	Found	Found
GASFAVADATLLGAPVESLTLNQQVR	2	0	1	1	8	XP_018447326.1	0	2628	5	Found	Found	Found	Found
IKPLAALAMIDEGELDWK	3	0	1	4	3	XP_018442151.1	0	2013	4	Not Found	Not Found	Found	Found
NFVPGYNQVVNGEWNVAGIAYR	3	0	1	2	6	RSG01497.t1	0	2467	3	Found	Not Found	Found	Found
VTFISNPPNNIFTWK	0	0	1	1	2	XP_018465164.1	0	1777	4	Not Found	Not Found	Not Found	Found
IILTVDDTPIREFKNSESIGVLFPK	8	0	1	1	3	RSG34367.t1	2	2831	2	Not Found	Found	Not Found	Found
WNYDGSSTGQAPGEDSEVILYPQAIFKDPFRR	1	0	2	4	4	XP_018472217.1; CBN69805.1	2	3643	4	Not Found	Not Found	Found	Found
FGEFSFETEFPKLTEWTKR	3	0	1	2	1	RSG04430.t1	2	2379	3	Not Found	Not Found	Not Found	Found
GLEGHVMEQLKVYDVTFQFIQK	0	0	1	1	3	XP_018478930.1	1	2609	4	Found	Not Found	Found	Found
YQDEHGEEILKSLEEGDEDDKFLGLLR	2	0	1	1	20	XP_018492765.1	2	3177	7	Found	Found	Found	Found
ELLSGEKEGLLQLPSDKALLDDPVFRPLVEK	2	0	1	3	8	RSG00934.t1	2	3448	4	Found	Found	Found	Found
GYFAWSLGDNYEFDKGFTVR	0	0	1	2	3	XP_018447786.1	1	2372	3	Not Found	Not Found	Found	Found
KTFPDYFQVLESITKH	0	0	1	2	2	RSG07154.t1	2	1953	4	Not Found	Not Found	Found	Found
AVLGFPYYGYAWTLSNANSHSYYAPTTGAAISPDGSIGYGQIRK	6	0	1	1	10	XP_018470723.1	1	4685	4	Found	Not Found	Found	Found
ILKNSADFVGMNYYTSLFGANMK	5	0	1	1	6	XP_018485677.1	1	2584	5	Not Found	Found	Not Found	Found
FSSLEDKFYYSADFLVGDRYWR	0	0	1	1	1	XP_018465164.1	2	2764	2	Not Found	Not Found	Not Found	Found
VTPQPGVPPEEAGAAVAAESSTGTWTTVWTDGLTSLDRYK	1	0	1	2	4	YP_009046922.1	1	4146	4	Not Found	Found	Not Found	Found
GTADFSHGANFAIADATVLGSPPETLTFSQQVIK	0	0	1	1	1	XP_018450666.1	0	3490	4	Not Found	Not Found	Not Found	Found
SDPSLLSTPSLSFFR	0	0	1	6	2	RSG08265.t1	0	1653	3	Not Found	Not Found	Found	Found
LMSYLNLGGNRLSGTIPDIFK	0	0	1	2	2	RSG33097.t1	1	2309	3	Not Found	Not Found	Found	Found
NFPKDFIFGVASSAYQIEGGR	1	0	2	2	11	XP_018465960.1; BAB17226.1	1	2303	4	Found	Found	Not Found	Found
LHMKEFIETFKEIMEWKK	0	0	1	2	1	XP_018477669.1	3	2367	3	Not Found	Not Found	Not Found	Found
LMDLIVNSLYSNKEVFLR	1	0	1	4	4	XP_018439784.1	1	2154	3	Not Found	Not Found	Found	Found
LVSQVISSLTASLR	5	0	1	7	11	XP_018434425.1	0	1473	4	Found	Not Found	Found	Found
GWLEWDGNFALR	0	0	1	1	2	XP_018472786.1	0	1463	3	Not Found	Found	Not Found	Found
KGSITQIPILTMPNDDITHPTPDLTGYITEGQIYIDR	3	0	1	5	5	RSG40328.t1	1	4127	4	Found	Found	Found	Found
SIAADPFVINHPEEHLVSVEGWYNPDGFIQGLK	1	0	1	1	17	XP_018486987.1	0	3678	6	Found	Found	Found	Found
GILTLKYPIEHGVVSNWDDMEKIWHHTFYNELR	2	0	2	2	9	XP_018492660.1; XP_018440679.1	2	4041	5	Found	Found	Not Found	Found
ARPAAESLDDLTKQGISFAAK	6	0	1	2	1	RSG26512.t1	1	2189	3	Not Found	Found	Not Found	Not Found
GIGATTGLFGAPYLVLEDDNNDKNVFPVKFR	0	0	1	1	3	XP_018464615.1	2	3367	4	Found	Found	Not Found	Found
VFISDEFDELLPK	0	0	1	4	3	RSG03929.t1	0	1551	4	Not Found	Not Found	Found	Found
VFSPEEVSAMILTK	0	0	1	2	6	RSG33333.t1	0	1550	3	Not Found	Not Found	Found	Found
LIGWGTTDDGEDYWLLANQWNR	0	0	1	3	12	RSG28394.t1	0	2623	5	Found	Found	Found	Found
FVVGLGDKVSPTDIEEGMR	2	0	1	7	3	RSG25613.t1	1	2049	4	Found	Not Found	Found	Not Found
EMLAGLNPVVIQLLK	0	0	2	3	5	RSG26161.t1; XP_018440095.1	0	1637	4	Not Found	Not Found	Found	Found
EIADILLQEVFER	0	0	1	2	8	RSG09710.t1	0	1574	4	Found	Found	Found	Found
SGETEDTFIADLAVGLSTGQIK	0	0	2	5	5	XP_018441658.1; XP_018484748.1	0	2252	3	Not Found	Not Found	Found	Found
EGVHNFFATFIEVLR	0	0	1	5	6	RSG03971.t1	0	1778	3	Not Found	Not Found	Found	Found
TGQVPDPSSTDNPEFQIVLSIIK	2	0	1	1	6	XP_018450869.1	0	2485	4	Found	Found	Found	Found
LQSNSYTTNTLLDTVTAAMFQAK	0	0	1	1	5	XP_018451367.1	0	2518	3	Not Found	Found	Found	Found
VFKQPNYLENFVQATFNALTPEKVK	1	0	1	2	3	RSG26796.t1	2	2925	3	Not Found	Found	Not Found	Found
LEGPVAWDVLFNFEQR	1	0	1	1	10	XP_018439622.1	0	1919	5	Not Found	Not Found	Found	Found
SATVENLIEAGYHGWSNLLLR	0	0	1	2	4	XP_018464885.1	0	2343	3	Not Found	Not Found	Found	Found
APGTAMEFALAIVEKFYGR	3	0	1	1	1	XP_018464608.1	1	2071	4	Not Found	Not Found	Not Found	Found
APGTAMEFALAIVEKFYGR	1	0	1	1	6	XP_018464608.1	1	2087	4	Found	Found	Found	Found
TNVPLSELVYGALQSVDVQK	6	0	1	2	8	RSG25839.t1	0	2160	4	Not Found	Found	Found	Found
NGITPFVTVFHWDTPQDLEDEYGGFLSER	1	0	2	2	5	XP_018441810.1; XP_018440930.1	0	3369	6	Found	Not Found	Found	Found
MLEEIEREFEEAAKGLEELR	7	0	1	1	13	RSG09783.t1	2	2421	5	Found	Not Found	Found	Found
KFETLSYLPDLSDVELAKEVDYLLR	1	0	1	5	7	CAA29801.1	2	2956	5	Found	Found	Not Found	Found
MLEEIEREFEEAAKGLEELR	0	0	1	1	1	RSG09783.t1	2	2437	3	Not Found	Not Found	Found	Not Found
AKEAMDTGALVTDELVVGIIDEAMNKPK	0	0	1	2	10	XP_018452840.1	1	2958	3	Found	Found	Found	Found
VGLPYLSAYLNSLGSNFR	2	0	1	1	11	XP_018446552.1	0	1971	5	Not Found	Found	Found	Found
FFANQALQSIDNVMMSS	0	0	1	2	6	XP_018484586.1	0	1902	4	Not Found	Found	Found	Found
NLDFLEMWRPFLQPYHLIIVQDGDPTKK	0	0	1	3	14	XP_018446428.1	1	3413	3	Found	Not Found	Found	Found
MGKPAASGIAQAYTPGKPILGFGVSR	0	0	1	1	1	XP_018445142.1	0	2574	3	Not Found	Found	Not Found	Not Found
IENVEGLTHFDEILQEADGIILSR	0	0	1	2	7	XP_018484937.1	0	2711	3	Found	Not Found	Found	Found
IADPEGMSWFSIVTTPDPIFTHLAGR	1	0	1	4	13	XP_018449554.1	0	2858	5	Found	Found	Found	Found
DTYLNTEEFIDAVAEELKTR	0	0	1	1	14	XP_018462408.1	1	2357	2	Found	Found	Found	Found
ERPLAVYVVDMVLLPEEMFGDRKK	1	0	1	2	12	RSG13301.t1	2	2834	4	Found	Found	Not Found	Found
SMLEEIERDFEDATKGLEQLKADDLTGVNDAEHAAR	1	0	1	1	4	RSG09783.t1	3	4016	5	Not Found	Not Found	Found	Found
WFLPYDDSDPASIEAAERMNQFFHGWYMEPLTK	0	0	1	2	1	BAB17227.1	1	3991	1	Not Found	Not Found	Not Found	Found
SKYLAGDFVSLADLAHLPFTDYLVGPIGK	1	0	2	3	19	XP_018483621.1; XP_018472765.1	1	3107	6	Found	Found	Found	Found
LLVLKQPVGVVGAITPWNFPLAMITR	0	0	1	2	5	XP_018457178.1	1	2833	4	Found	Not Found	Found	Found
IGFIGLGAMGFGMAAHLLK	6	0	1	1	6	RSG03584.t1	0	1904	2	Found	Found	Found	Found
FGIIGDLGQTFNSLSTLEHYMR	0	0	1	2	1	XP_018450752.1	0	2499	2	Not Found	Not Found	Not Found	Found
DIQAWEYVPLGPFLGK	0	0	1	2	9	RSG16271.t1	0	1832	3	Found	Found	Found	Found
MLNEDELRDAVLLVFANKQDLPNAMNAAEITDKLGLHSLR	1	0	1	12	17	RSG20674.t1	3	4478	6	Found	Found	Found	Found
SGVQKAEDWLNPAAVVEAFEAR	1	0	1	1	9	XP_018470825.1	1	2387	4	Found	Found	Found	Found
ALDWGPGGGPDLIVDDGGDATLLIHEGVKAEEIFEK	1	0	1	1	3	XP_018450869.1	1	3733	5	Found	Not Found	Found	Found
SAFEGWGTNEDLIISILAHR	0	0	1	1	7	XP_018492765.1	0	2229	2	Found	Found	Found	Found
YSEFINFPINLWASK	0	0	1	2	5	RSG03929.t1	0	1828	4	Not Found	Not Found	Found	Found
GHSYSEIINESVIESVDSLNPFMHAR	0	0	2	7	2	RSG21242.t1; XP_018445503.1	0	2931	3	Not Found	Not Found	Found	Found
AAGVEIESYWPMLFAK	0	0	1	4	14	RSG33979.t1	0	1811	4	Found	Found	Found	Found
SATVENLIEAGYHSWSNLLLRGEEEEKKSVTQYK	0	0	1	2	5	XP_018452217.1	3	3908	4	Not Found	Not Found	Found	Found
GLEGHPMETLKVYDAILQFIQK	2	0	1	2	18	RSG35087.t1	1	2530	5	Found	Found	Found	Found
VTPQPGVPPEEAGAAVAAESSTGTWTTVWTDGLTSLDR	2	0	1	2	1	YP_009046922.1	0	3854	4	Not Found	Not Found	Not Found	Found
VAGFIAETIQGVGGAVELAPGYLK	4	0	1	4	4	XP_018447228.1	0	2360	4	Found	Not Found	Found	Found
EFVIEYPDEHITAVEGSYNK	0	0	1	1	1	RSG50576.t1	0	2340	2	Not Found	Not Found	Found	Not Found
IENTISYIKGELDELEREDFFR	0	0	2	5	26	XP_018485580.1; XP_018446761.1	2	2716	3	Found	Found	Found	Found
IVSIASTMGMLQNVSNEWAK	4	0	1	1	3	XP_018487749.1	0	2179	4	Found	Found	Not Found	Found
AGEFIAQAASDGAQLVLFPEGYIGGYPR	9	0	1	1	5	XP_018441144.1	0	2897	4	Found	Not Found	Found	Found
IHLTPWDLFFLR	0	0	1	2	5	RSG37966.t1	0	1557	3	Found	Found	Not Found	Found
FQGTSPYIYPLYGLGELPQAFAR	4	0	2	5	14	XP_018447000.1; XP_018436000.1	0	2588	6	Found	Found	Found	Found
TALPEWVTTGFVEYIAGGPQPGGMYFPVAHGIHAVR	1	0	1	1	7	RSG51114.t1	0	3825	5	Not Found	Found	Found	Found
GVVYAMEALLAEYGK	0	0	1	2	3	RSG00802.t1	0	1613	3	Not Found	Not Found	Found	Found
QGELEAIVIATGVHTFFGK	0	0	1	3	4	XP_018470513.1	0	2017	3	Not Found	Found	Not Found	Found
NGVEEVLDLGPLSDFEKEGLEALKPELK	4	0	2	6	6	RSG25818.t1; RSG44548.t1	1	3068	4	Not Found	Not Found	Found	Found
YLKPSVAGFLMQKELDYLVGAVANPKKPFAAIVGGSK	3	0	2	4	11	RSG24090.t1; XP_018447025.1	2	3907	5	Found	Found	Found	Found
VGLIGTEVITSLVFK	0	0	1	1	1	XP_018473214.1	0	1575	3	Not Found	Not Found	Not Found	Found
AVVGEEALSSEDLLYLEFLDKFER	0	0	1	6	6	RSG40328.t1	1	2772	2	Found	Found	Found	Found
DIWPSNKEVAEVVQASVLPDMFK	5	0	1	3	11	XP_018449130.1	1	2602	4	Found	Found	Found	Found
MLEEIEREFEEATKGLEELR	1	0	1	4	22	RSG24594.t1	2	2451	5	Found	Found	Found	Found
VENQEGVVNFDEILRETDAFMVAR	2	0	2	3	2	XP_018446413.1; XP_018462548.1	1	2781	3	Not Found	Not Found	Found	Found
GLWQPFTALLGDNPSIDVK	6	0	1	4	9	RSG26615.t1	0	2071	4	Found	Found	Found	Found
LLEPVYMVEIQAPEGALGGIYSVLNQKR	1	0	1	3	19	XP_018470692.1	1	3087	4	Found	Found	Found	Found
VEIESLFDGLDFSEPLTR	9	0	1	2	15	XP_018475701.1	0	2067	5	Found	Found	Found	Found
VGLLGNTAAAIPR	0	0	1	1	1	XP_018436287.1	0	1252	2	Not Found	Not Found	Not Found	Found
VAFVTGAGQGIGEAIALR	1	0	1	1	2	TKK34025.1	0	1729	4	Not Found	Not Found	Found	Not Found
GLDDAISFSSVKPIWGR	0	0	1	2	2	RSG32385.t1	0	1847	3	Not Found	Not Found	Not Found	Found
GFLFGPPIALAIGAK	0	0	1	7	30	XP_018448532.1	0	1471	3	Found	Found	Found	Found
AFSGWGTNEKLIISILAHR	0	0	1	1	1	XP_018432836.1	1	2113	1	Not Found	Not Found	Found	Not Found
YLAGETFTLTDLHHIPVIQYLLGTPTKK	5	0	1	4	23	RSG39198.t1	1	3169	5	Found	Found	Found	Found
LHMKEFIETFKEIMEWK	8	0	1	2	5	XP_018477669.1	2	2239	3	Not Found	Found	Found	Found
AIIISVIDNLVK	0	0	1	2	9	RSG35317.t1	0	1297	3	Not Found	Found	Found	Found
RTPGFTGADLQNLMNEAAILAAR	0	0	1	1	5	XP_018445269.1	1	2430	5	Not Found	Found	Not Found	Found
ASLLADLLPLPSSPMAK	6	0	1	2	18	RSG11830.t1	0	1723	3	Found	Found	Found	Found
ANVVVDQIESWMKDFKDGK	0	0	1	3	17	RSG41988.t1	2	2209	3	Found	Not Found	Found	Found
NSMLEAIEREFEAATK	1	0	1	2	25	RSG09783.t1	1	1838	4	Found	Found	Found	Found
NIMLEAIEREFEAATK	4	0	2	4	31	XP_018434841.1; RSG24594.t1	1	1864	5	Found	Found	Found	Found
IYEGKEPPQFVALFQPMIILK	0	0	1	1	6	XP_018440549.1	1	2461	4	Not Found	Found	Not Found	Found
TIIWNGPMGVFEFEKFAAGTEAVAK	4	0	2	4	16	RSG24090.t1; XP_018447025.1	1	2713	4	Found	Found	Found	Found
IQDLEKVFEPLFYNWK	3	0	1	3	10	RSG03792.t1	1	2069	3	Found	Found	Not Found	Found
LSRDTYLNTEEFIDAVAEELKTR	8	0	1	1	16	XP_018462408.1	2	2713	4	Found	Found	Found	Found
TKNPSGKVPNQLYLTMDDLADEFGIGTLR	0	0	2	4	11	RSG03792.t1; XP_018446256.1	2	3193	3	Found	Found	Found	Found
GFAGGSLQDFFVEFGK	0	0	1	1	4	XP_018454545.1	0	1705	5	Not Found	Not Found	Found	Found
GVYKPDSMPFTPGMEAVGEVVAVGSGLTGR	0	0	1	2	5	RSG28882.t1	0	3008	4	Not Found	Found	Found	Found
KPEEPIDLFMVEIMHMR	6	0	1	1	13	XP_018485665.1	0	2115	4	Not Found	Not Found	Found	Found
TVLIPIAHGTEPLEAVAMITTLR	3	0	1	1	22	RSG51400.t1	0	2446	4	Found	Found	Found	Found
SMLDAIEREFEAATK	1	0	2	2	15	XP_018434841.1; RSG24594.t1	1	1710	3	Found	Found	Found	Found
AASVAYPTTEDELVSIVAAATK	7	0	1	2	9	RSG01203.t1	0	2207	4	Found	Not Found	Found	Found
GIATFVTDIFQGAK	0	0	1	4	11	XP_018460377.1	0	1467	3	Not Found	Not Found	Found	Found
IAWEEPFGPVLPVLR	0	0	1	2	14	XP_018477151.1	0	1722	4	Found	Found	Not Found	Found
SALDLDLLEIMAK	0	0	1	1	19	XP_018476575.1	0	1431	3	Found	Found	Found	Found
SLLDHFFAELGTMDMKR	7	0	1	3	7	RSG31427.t1	1	2010	4	Found	Not Found	Found	Found
GVNQGGLDYYHSLIDALLEK	2	0	1	2	10	XP_018465960.1	0	2205	5	Not Found	Found	Found	Found
VYDVIFEFIPK	0	0	1	1	7	XP_018464683.1	0	1369	3	Not Found	Found	Not Found	Found
RLTGHHETADINTFKWGVANR	8	0	1	1	2	XP_018472217.1	2	2423	4	Found	Not Found	Not Found	Not Found
VLLDGSPENPLETITVQLGNVESK	6	0	1	3	17	XP_018451262.1	0	2552	4	Found	Found	Found	Found
GGELVEAFSELMGR	0	0	1	2	12	RSG33373.t1	0	1494	4	Not Found	Found	Found	Found
TFGQEIYSPLLLAFTEQEGDHWINSHK	6	0	1	2	1	XP_018483622.1	0	3160	4	Not Found	Not Found	Not Found	Found
APGTAMEFALAIVEK	1	0	1	1	35	XP_018464608.1	0	1547	4	Found	Found	Found	Found
APGTAMEFALAIVEK	0	0	1	1	1	XP_018464608.1	0	1563	3	Not Found	Not Found	Found	Not Found
VLDKPFLMPIEDVFSIQGR	1	0	1	3	18	XP_018452792.1	0	2204	5	Found	Found	Found	Found
NYQNTVQQVVSLLGGETQAADYLKK	2	0	1	1	14	XP_018451056.1	1	2767	3	Found	Found	Found	Found
LAMQEFMILPVGASSFK	3	0	2	2	16	RSG40496.t1; XP_018484748.1	0	1868	5	Not Found	Not Found	Found	Found
SGFEGAWTSNPLIFDNSYFK	2	0	3	5	27	RSG00934.t1; RSG21200.t1; XP_018485875.1	0	2280	5	Found	Found	Found	Found
VGIDVETIKTYIDSFR	2	0	1	2	4	RSG01669.t1	1	1855	4	Found	Found	Found	Found
SYLQEMLALVERER	0	0	1	1	15	XP_018447953.1	1	1736	1	Found	Found	Found	Found
GVQYLNEIKDSVVAGFQWASK	0	0	1	3	19	XP_018470692.1	1	2339	4	Found	Found	Found	Found
SIATLAITTLLK	0	0	1	5	7	XP_018450580.1	0	1244	2	Found	Found	Found	Found
IGSTSPAALLYDALDHFDRR	0	0	1	2	3	RSG42749.t1	1	2218	2	Not Found	Not Found	Not Found	Found
AMDRIFILHADHEQNASTSTVR	0	0	1	7	2	AZD47151.1	1	2512	3	Found	Not Found	Not Found	Not Found
LNNQLEVVKLLEKDAFL	2	0	1	6	12	RSG04776.t1	2	1986	4	Found	Found	Found	Found
VGEDEFGYMLANILKDNNVNNEGMR	2	0	1	2	1	RSG32289.t1	1	2842	5	Not Found	Not Found	Not Found	Found
MELIDAAFPLLK	3	0	2	4	21	XP_018457484.1; XP_018488142.1	0	1360	3	Found	Found	Found	Found
VSNWSNVVIAYEPVWAIGTGK	4	0	1	2	13	XP_018486110.1	0	2290	5	Not Found	Not Found	Found	Found
IVSQLLTLMDGLK	4	0	1	9	20	RSG29845.t1	0	1430	3	Found	Found	Found	Found
VSGPVVVADGMAGAAMYELVR	1	0	2	5	14	XP_018445802.1; XP_018456179.1	0	2092	6	Found	Found	Found	Found
FTYINAYDVFQDMIKNPSR	1	0	1	1	12	XP_018451056.1	1	2322	3	Found	Found	Found	Found
AVDVIPLLTPHVLDKIEQVIQSKPK	2	0	1	2	19	XP_018447108.1	1	2780	1	Found	Found	Found	Found
LGGATAEIMSDLLAFEADRR	0	0	1	3	5	XP_018441840.1	1	2136	2	Not Found	Not Found	Found	Found
TVLIMELINNIAK	2	0	1	2	30	RSG20449.t1	0	1471	4	Found	Found	Found	Found
TVLIMELINNIAK	0	0	1	2	3	RSG20449.t1	0	1487	3	Not Found	Not Found	Not Found	Found
GMTGLLWETSLLDPEEGIRFR	8	0	1	2	9	XP_018476584.1	1	2420	3	Found	Found	Found	Found
WIQLGAFYPFAR	8	0	1	2	5	RSG22939.t1	0	1468	3	Not Found	Not Found	Found	Found
VKLHPIVSPVSDFEHAEKGDALYAMELALSLEKLTNEK	0	0	1	1	1	XP_018474417.1	3	4222	2	Not Found	Not Found	Not Found	Found
QGVQFYHDLIDELLK	0	0	1	3	10	XP_018485677.1	0	1817	3	Found	Found	Not Found	Found
ALSPATLLSELNTIGGK	4	0	1	4	13	RSG03988.t1	0	1684	4	Found	Found	Found	Found
DLSNLVKPEDVVSSEHLVTLLAVVPK	0	0	1	2	7	RSG00020.t1	0	2801	5	Found	Found	Found	Found
LTYTEAIKILEEAVAK	2	0	1	2	17	XP_018457395.1	1	1792	2	Found	Found	Found	Found
NILLQTIGDKFELWSLK	1	0	1	2	15	XP_018451148.1	1	2018	4	Found	Found	Found	Found
TAFFQLFNYIQGK	0	0	1	1	11	XP_018437415.1	0	1576	4	Found	Found	Not Found	Found
LGANSLLDIVVFGR	2	0	1	7	34	RSG24849.t1	0	1473	4	Found	Found	Found	Found
DGFVMGEGAGVLVMESLEHAMKR	1	0	1	5	34	XP_018485085.1	1	2463	3	Found	Found	Found	Found
KGAALNAVQIAEMLL	0	0	1	4	6	RSG04363.t1	1	1557	3	Not Found	Found	Not Found	Found
SATVENLIEAGYHSWSNLLLRGEEEEKK	0	0	1	2	10	XP_018452217.1	2	3202	2	Not Found	Found	Found	Found
SNIVGLPVSLLLLK	0	0	1	4	16	XP_018491885.1	0	1465	3	Found	Found	Found	Found
GPLWILGDVFMGK	0	0	2	4	17	XP_018458357.1; XP_018451402.1	0	1432	3	Found	Found	Found	Found
TLADNAGLNAMEIIASLYTGHGSGNTK	4	0	1	4	15	RSG06806.t1	0	2719	4	Found	Found	Found	Found
RSVYEPLQTGLIAIDSMIPIGR	8	0	1	2	14	APW82268.1	1	2429	2	Found	Found	Found	Found
LNQVQAGLSALEEALKSGYEDFKR	3	0	1	1	8	XP_018439318.1	2	2666	4	Not Found	Found	Not Found	Found
TSVMSAVGLLPAALQGIDIR	4	0	1	5	11	RSG03971.t1	0	2012	4	Not Found	Found	Found	Found
GHYTEGAELIDAVLDVVR	0	0	2	4	6	XP_018446239.1; XP_018446020.1	0	1957	3	Not Found	Found	Found	Found
IVPDYLASFMGIPHIPPILK	1	0	1	1	18	XP_018450666.1	0	2221	2	Found	Found	Found	Found
GVSQAGVQFYHDLIDELLK	4	0	2	2	116	XP_018441810.1; XP_018440930.1	0	2132	5	Found	Found	Found	Found
AINAMELGMEALKEIQSR	2	0	1	1	18	XP_018483855.1	1	2004	4	Found	Found	Found	Found
EGTGWLWMIMER	0	0	1	3	6	RSG20057.t1	0	1508	3	Not Found	Not Found	Found	Found
NFIAPVIGFLVSK	2	0	1	2	16	XP_018434270.1	0	1404	3	Found	Found	Found	Found
IFNLDLSHNLLTDPFPALYVK	6	0	1	2	16	RSG33097.t1	0	2430	5	Found	Found	Found	Found
GLVEKDFEMIGEFLSR	3	0	1	1	31	XP_018484081.1	1	1869	4	Found	Found	Found	Found
MLNEDELRDAVLLVFANK	5	0	1	12	18	RSG20674.t1	1	2090	4	Found	Found	Found	Found
MLNEDELRDAVLLVFANK	0	0	1	12	1	RSG20674.t1	1	2106	3	Not Found	Not Found	Found	Not Found
AVLNPMAAMFGGIVGQEVVK	1	0	1	6	26	RSG04293.t1	0	2031	5	Found	Found	Found	Found
DFGSALWDMIR	0	0	1	4	18	RSG41583.t1	0	1310	3	Found	Found	Found	Found
EGNFDLVGNNFPVFFIR	2	0	1	6	14	AAF71742.1	0	1984	4	Found	Found	Found	Found
AKPELVPSLLTLALNDAMTYDKATK	0	0	1	2	3	XP_018473486.1	1	2703	3	Not Found	Found	Not Found	Found
WFDPLKESMDAFMEKLTEK	5	0	1	5	23	RSG03988.t1	2	2345	4	Found	Found	Found	Found
QSMLDEIEREFEAATSSLKK	0	0	3	7	24	XP_018434841.1; RSG24594.t1; RSG09783.t1	2	2312	3	Found	Found	Found	Found
IKFNTPETTLTHAR	6	0	1	4	7	RSG00241.t1	1	1628	3	Found	Found	Not Found	Not Found
SGTSMSTPVVAGIVALLK	6	0	1	2	8	XP_018442259.1	0	1730	3	Not Found	Not Found	Found	Found
NGEWSIVQGLLIDEVSR	1	0	1	2	12	XP_018447965.1	0	1914	5	Not Found	Not Found	Found	Found
NWITFNEPWVFSR	0	0	1	4	12	XP_018485677.1	0	1695	4	Found	Found	Not Found	Found
KIPLVFLQNITGFMVGSR	1	0	2	4	5	RSG37038.t1; RSG43734.t1	1	2020	4	Found	Not Found	Found	Found
RMPTFFETFPVVLVDGDGIVR	6	0	1	1	11	YP_009046940.1	1	2395	4	Found	Found	Found	Found
ASGVEIESYWPMLFAK	0	0	1	1	23	XP_018474394.1	0	1827	4	Found	Found	Found	Found
SAGVEIESYWPMLFAK	0	0	1	1	23	XP_018466472.1	0	1827	4	Found	Found	Found	Found
LQLDYLDLYLVHFPVATR	8	0	1	1	18	XP_018433540.1	0	2176	2	Found	Found	Found	Found
NKQDLFSLLGVDYVIAPLK	4	0	1	2	6	RSG28353.t1	1	2133	3	Not Found	Found	Found	Found
TTTFQTLTGFLWR	0	0	1	1	2	XP_018487284.1	0	1571	3	Not Found	Not Found	Found	Found
LAIGYVEAESVVATSLAHLTK	1	0	1	2	18	XP_018477023.1	0	2172	2	Found	Found	Found	Found
NATNVEEAFMAMTAAIK	1	0	2	7	29	RSG02651.t1; XP_018440372.1	0	1811	5	Found	Found	Found	Found
WWLGEPLWVTATNQGR	3	0	1	1	31	XP_018467867.1	0	1913	4	Found	Found	Found	Found
LNPLVSSLSLFDIANTPGVAADVGHINTR	4	0	2	6	31	RSG25818.t1; RSG44548.t1	0	2991	5	Found	Found	Found	Found
TLILPFAEGIQMLK	4	0	1	2	10	RSG01669.t1	0	1573	4	Not Found	Found	Found	Found
LAMQEFMILPIGASSFK	3	0	1	4	17	XP_018441658.1	0	1882	5	Found	Not Found	Found	Found
TASQAAANSNIPAPSMSLSQLISSFR	0	0	1	3	11	XP_018451910.1	0	2649	4	Found	Not Found	Found	Found
TMLELLNQLDGFSSDER	9	0	1	4	5	RSG10125.t1	0	1967	5	Not Found	Found	Found	Found
VVFMLPWLGR	0	0	1	2	14	RSG12053.t1	0	1217	2	Found	Found	Found	Found
SMLDAIEREFEAATR	2	0	1	2	36	RSG09783.t1	1	1738	4	Found	Found	Found	Found
AGDEQLNVFRFPPLVAPIK	0	0	1	4	1	XP_018432742.1	1	2111	1	Not Found	Not Found	Found	Not Found
DMKPETFASLVSAILYEKR	7	0	1	3	14	RSG08222.t1	1	2198	3	Not Found	Found	Found	Found
FLGLPLLTDPDMVAR	1	0	2	5	16	XP_018466912.1; XP_018472676.1	0	1657	3	Found	Found	Found	Found
LISQIISSLTTSLR	3	0	2	7	10	XP_018472351.1; RSG03285.t1	0	1531	4	Found	Found	Found	Found
MIGDLVDLLTGGGR	4	0	1	3	13	XP_018440095.1	0	1416	4	Found	Found	Found	Found
GIMLGADQPVILHMLDIPPAAEALNGVK	2	0	3	6	14	XP_018457484.1; XP_018447965.1; XP_018488142.1	0	2883	4	Found	Found	Found	Found
IPSEVAKEIEDAIADLR	1	0	1	2	8	RSG00713.t1	1	1868	4	Not Found	Not Found	Found	Found
TTKPSLDLAKDLLDMFTANK	1	0	1	3	7	RSG44530.t1	1	2222	4	Found	Found	Not Found	Found
SVESSTQELLSFFR	5	0	1	2	30	RSG11316.t1	0	1629	4	Found	Found	Found	Found
TLVMLEDFLNEALANKEAK	0	0	1	2	4	RSG08681.t1	1	2149	2	Not Found	Found	Not Found	Found
KPNGGFQFTVLDFYNAVLR	2	0	1	1	20	XP_018492587.1	0	2186	4	Found	Found	Found	Found
GIIEPISDVYVNLVNADFTAK	5	0	1	5	19	XP_018451262.1	0	2278	5	Found	Found	Found	Found
LEGPIAWDVLYNFEQR	4	0	1	2	36	XP_018488587.1	0	1949	5	Found	Found	Found	Found
SFVTTDVNPFFDAFVR	1	0	1	3	10	RSG37091.t1	0	1861	4	Not Found	Found	Found	Found
GMLTGPVTILNWSFVR	3	0	4	9	25	XP_018492952.1; XP_018445794.1; XP_018467995.1; XP_018476135.1	0	1790	5	Found	Found	Found	Found
YAGVGAAIEYAVLHLK	0	0	1	1	2	XP_018448266.1	0	1674	2	Not Found	Not Found	Not Found	Found
TTKPSLDLAKDLIEMFTAKK	1	0	1	4	4	RSG31073.t1	2	2250	4	Not Found	Not Found	Not Found	Found
LTPDYDALDVANKIGII	0	0	1	5	15	RSG21372.t1	1	1830	3	Found	Found	Found	Found
ASPETVAEYTLTMLK	5	0	1	1	6	XP_018441208.1	0	1653	3	Not Found	Not Found	Found	Found
GFFEVTHDISNLSCADFLR	2	0	1	1	26	XP_018434639.1	0	2228	5	Found	Found	Found	Found
VVAAYLLAALSGK	7	0	1	2	17	XP_018433208.1	0	1275	3	Found	Found	Found	Found
FWDLRAPWLEPLRGPNGLDLSR	0	0	1	1	13	YP_009046910.1	2	2608	3	Found	Found	Found	Found
ATIANMSPEYGATMGFFPVDHVTLQYLK	2	0	2	7	13	XP_018449130.1; RSG21985.t1	0	3101	4	Found	Found	Found	Found
LLGFWASPFSR	0	0	2	4	13	XP_018434714.1; XP_018465973.1	0	1280	3	Found	Found	Found	Found
TSVPDVYAVGDVATFPLKMYGDMR	0	0	1	2	2	RSG26512.t1	1	2632	1	Not Found	Not Found	Not Found	Found
LGIGGYEWWSEALHGVSDVGPGAK	2	0	3	5	12	RSG16126.t1; XP_018441363.1; XP_018484342.1	0	2485	4	Found	Found	Not Found	Found
WFLPFDESDPASIEAAER	1	0	2	3	31	XP_018465960.1; BAB17226.1	0	2079	6	Found	Found	Found	Found
ISMAGVTTGNVEYLANAIHEVTK	0	0	1	2	12	XP_018477457.1	0	2418	2	Found	Found	Found	Found
AVAEEMGIGFLGMGFQPK	6	0	1	2	19	RSG07930.t1	0	1881	4	Found	Found	Found	Found
HVLVILTDMSSYADALREVSAAR	0	0	1	6	2	RSG40328.t1	1	2517	3	Not Found	Not Found	Not Found	Found
RTPGFTGADLQNLMNEAAILAARR	1	0	1	1	5	XP_018445269.1	2	2586	4	Not Found	Found	Not Found	Found
SLETAFSQFGELVDSK	2	0	1	1	16	XP_018477974.1	0	1757	5	Found	Found	Found	Found
MNIDDGRVVSNFIAQALRGEALTVQKPGTQTR	2	0	1	4	19	XP_018476768.1	2	3485	5	Found	Found	Found	Found
NALWLESGSPLIPLAEFREPK	0	0	1	2	10	RSG34193.t1	1	2367	3	Found	Found	Found	Found
SEIPAFLEIHDIAGLVR	3	0	1	2	18	RSG23589.t1	0	1880	2	Found	Found	Found	Found
GVNQGGLEYYHKLIDALLEK	1	0	2	5	19	XP_018440972.1; BAB17227.1	1	2260	2	Found	Found	Found	Found
FTPQLVEIYNELSSK	0	0	1	1	15	XP_018439917.1	0	1767	4	Found	Found	Found	Found
YHPEVEPDEVNALAQLMTWK	0	0	1	4	15	XP_018444473.1	0	2370	4	Found	Found	Found	Found
TFDLSYYQLLLK	0	0	1	3	13	XP_018487349.1	0	1503	4	Found	Found	Found	Found
SGLGPFGLMVLASK	0	0	2	4	17	XP_018433528.1; XP_018488469.1	0	1376	3	Found	Found	Found	Found
LAGPQLVQMFIGDGAK	1	0	1	5	17	RSG10125.t1	0	1644	3	Found	Found	Found	Found
VTPQPGVPPEEAGAAVAAESSTGTWTTVWTDGLTSLDRYKGR	3	0	1	2	9	YP_009046922.1	2	4359	3	Found	Found	Not Found	Found
SLPDFEKVTEFMGMLR	8	0	1	1	37	XP_018446785.1	1	1899	4	Found	Found	Found	Found
SLPDFEKVTEFMGMLR	0	0	1	1	16	XP_018446785.1	1	1915	2	Found	Found	Found	Found
GIGATTGLFGAPYLVLEDDNNDKNVFPVK	3	0	1	1	9	XP_018464615.1	1	3064	4	Found	Found	Not Found	Found
SLLQSDDLYQYILETSVYPREPESMKELR	1	0	1	3	7	RSG37037.t1	2	3502	4	Found	Found	Found	Found
AAEGGGAVEEYDYLPFFYSR	3	0	1	1	32	RSG26512.t1	0	2241	5	Found	Found	Found	Found
KGETVFVSAASGAVGQLVGQLAK	1	0	1	3	8	XP_018493208.1	1	2217	4	Not Found	Found	Not Found	Found
QGVQFYHDLIDELLKNK	0	0	1	3	5	XP_018485677.1	1	2060	2	Not Found	Found	Not Found	Found
DAHYLTGLLPPVIISQEVQER	0	0	1	2	8	XP_018476537.1	0	2378	4	Found	Found	Found	Found
LFTADIASFYEGYYANK	4	0	1	2	6	XP_018476380.1	0	1972	5	Found	Not Found	Found	Found
SKPTVDLWANNANLFNQAFTNSMIK	5	0	1	1	16	XP_018447933.1	0	2824	6	Found	Found	Found	Found
MAFFDPSRPQDFLFISGTK	0	0	1	4	8	RSG39238.t1	0	2204	3	Found	Found	Not Found	Found
KLEDILPQILSHLGPDNMENLKK	2	0	1	3	14	RSG21337.t1	2	2645	5	Found	Found	Found	Found
IWPEDILPLQPVGR	0	0	4	10	31	XP_018451124.1; RSG44804.t1; XP_018434639.1; XP_018434628.1	0	1632	3	Found	Found	Found	Found
EAASSFGAGYVSGPVGFIFEK	9	0	1	1	16	XP_018471954.1	0	2120	6	Found	Found	Found	Found
DFREYADFVFQEYGGK	4	0	3	8	25	XP_018441810.1; XP_018489291.1; XP_018440930.1	1	1970	4	Found	Found	Found	Found
FGLDENTIDFIGHAVALHTNDQHLNQPALDTVMR	4	0	1	3	2	XP_018436000.1	0	3802	4	Not Found	Found	Not Found	Found
NLEAWGGLMGPGYNYFER	1	0	1	1	26	XP_018477441.1	0	2073	5	Found	Found	Found	Found
HGLGVEEIVNHVMNSWEQATGNKRH	0	0	1	4	2	XP_018483123.1	2	2842	3	Found	Not Found	Found	Not Found
IAVSFLDLGFK	0	0	1	2	7	RSG43757.t1	0	1209	3	Not Found	Not Found	Found	Found
AGSAISAIGVYLAPVGTIPLTPAQPTK	5	0	1	1	20	XP_018433223.1	0	2593	4	Found	Found	Found	Found
LVGLDYLSFAAFEESPATHK	4	0	1	2	18	RSG17364.t1	0	2195	3	Found	Found	Found	Found
LVAGLPEGGVLLLENVR	4	0	2	4	33	RSG24090.t1; XP_018447025.1	0	1749	5	Found	Found	Found	Found
ISALSEAGVIYVMTHDSIGLGEDGPTHQPIEHIASFR	7	0	1	5	30	RSG05298.t1	0	3947	5	Found	Found	Found	Found
SAQFVLDLLKNAESNAEVK	1	0	1	7	12	XP_018476666.1	1	2076	5	Found	Found	Found	Found
TVMIPIAHGTEPLEAVAMITVLRR	0	0	2	2	22	XP_018491538.1; XP_018464608.1	1	2618	2	Found	Found	Found	Found
GADQMNFADIEKTINSLAK	5	0	1	5	16	XP_018450325.1	1	2066	3	Found	Found	Found	Found
ASVQNNLPQPGFNLNQLNAMFNR	1	0	1	2	12	XP_018478849.1	0	2587	5	Found	Found	Found	Found
ASFSNVGLNLPSDLVALSGGHTFGK	8	0	1	3	28	XP_018457970.1	0	2488	4	Found	Found	Found	Found
EGNFDLVGNNTPVFFIRDGIQFPDVVHALKPNPK	3	0	3	7	34	XP_018451124.1; RSG44804.t1; XP_018434628.1	1	3794	5	Found	Found	Found	Found
RLAIGYVEAESVVATSLAHLTK	1	0	1	2	11	XP_018477023.1	1	2328	5	Not Found	Found	Found	Found
MELVDAAFPLLK	0	0	1	2	7	XP_018447965.1	0	1346	3	Not Found	Not Found	Found	Found
QLSGFQYSFYDFYSSIQHR	5	0	1	1	18	XP_018450666.1	0	2373	3	Found	Found	Found	Found
VLVTGAAGQIGYALVPMIAR	2	0	3	5	36	XP_018457484.1; XP_018447965.1; XP_018488142.1	0	2000	4	Found	Found	Found	Found
WIEVGAFYPFSR	0	0	2	6	6	XP_018471107.1; RSG31373.t1	0	1471	3	Not Found	Not Found	Found	Found
TMWGFSQVLPVNTFK	5	0	1	2	9	RSG12702.t1	0	1754	5	Found	Found	Not Found	Found
LGWTFRPLEETLVDSVESYRK	3	0	1	1	24	XP_018485024.1	1	2525	5	Found	Found	Found	Found
LWFDPTSDFHHYAILWSPR	0	0	1	1	1	XP_018434080.1	0	2388	3	Not Found	Not Found	Not Found	Found
NSADFVGLNYYTSMFSNYLEKPDPSKPR	6	0	2	2	36	XP_018441810.1; XP_018440930.1	0	3240	5	Found	Found	Found	Found
MMEEIEREFEAAAAGFEK	1	0	2	4	16	XP_018434841.1; RSG24594.t1	1	2087	5	Found	Found	Found	Found
FGIVEGLMTTVHSITATQK	5	0	3	7	35	RSG37494.t1; XP_018439265.1; XP_018441244.1	0	2033	4	Found	Found	Found	Found
FGIVEGLMTTVHSITATQK	2	0	3	7	3	RSG37494.t1; XP_018439265.1; XP_018441244.1	0	2049	3	Not Found	Not Found	Found	Found
EKGVSQAGVQFYHDLIDELIK	5	0	2	2	112	XP_018441810.1; XP_018440930.1	1	2389	4	Found	Found	Found	Found
DAPALVDLATGQEILATGIK	3	0	1	9	36	XP_018476619.1	0	1996	5	Found	Found	Found	Found
TIIWNGPMGVFEFEK	0	0	2	4	14	RSG24090.t1; XP_018447025.1	0	1767	4	Found	Found	Found	Found
TLDFSFLTHLTGNIPR	2	0	1	1	15	RSG11141.t1	0	1831	4	Found	Found	Found	Found
MASFIGAMAVADLVK	1	0	1	4	10	RSG18202.t1	0	1523	4	Found	Found	Found	Found
AGAHKQEPFVSLNPFGQIPALQDGDLTLFESR	2	0	1	2	31	XP_018476597.1	1	3482	6	Found	Found	Found	Found
LVDTNGAGDAFVGGFMSQLVK	1	0	1	4	32	RSG10624.t1	0	2126	6	Found	Found	Found	Found
GHYTEGAELIDAVLDVVRK	1	0	2	4	18	XP_018446239.1; XP_018446020.1	1	2085	4	Found	Found	Found	Found
FTNKDIVAQIVSASIAGDIVK	2	0	3	6	11	RSG14956.t1; RSG18887.t1; RSG27097.t1	1	2189	5	Not Found	Not Found	Found	Found
NAIPSWELTGFVEYIK	4	0	1	1	3	XP_018472106.1	0	1866	3	Not Found	Found	Not Found	Found
IVYSLTFPMVFK	0	0	1	1	2	RSG06975.t1	0	1444	4	Not Found	Not Found	Not Found	Found
VPIIVTGNDFSTLYAPLIR	5	0	2	6	5	RSG29184.t1; XP_018476750.1	0	2089	4	Not Found	Found	Not Found	Found
EANNFLWPFQLK	0	0	3	7	19	XP_018461824.1; XP_018456669.1; XP_018433492.1	0	1506	3	Found	Found	Found	Found
FYTLDDLLSVSNPVR	1	0	1	3	17	XP_018447355.1	0	1738	4	Found	Found	Not Found	Found
AILVNIFGGIMK	0	0	1	4	18	RSG34834.t1	0	1275	3	Found	Found	Found	Found
KPNGGFQFTVLDFYNAVLRR	3	0	1	1	35	XP_018492587.1	1	2342	4	Found	Found	Found	Found
AGELSAAEIDNLMTIVANPK	4	0	1	3	36	RSG36029.t1	0	2057	6	Found	Found	Found	Found
QLSNSSGIIINTFEALENR	4	0	1	2	8	RSG09734.t1	0	2106	4	Found	Found	Not Found	Found
NGILEAYSGIFQGFK	0	0	1	1	2	RSG14711.t1	0	1643	4	Not Found	Not Found	Not Found	Found
VSGFGGWFLLR	5	0	1	3	12	XP_018445549.1	0	1238	4	Found	Not Found	Found	Found
LSGEEFDSFVALAEKLR	0	0	1	3	15	RSG41988.t1	1	1910	3	Found	Found	Found	Found
TLFTELLEYVKK	0	0	1	1	8	XP_018445688.1	1	1483	1	Found	Found	Found	Found
TVMIPIAHGTEPLEAVAMITVLR	6	0	2	2	41	XP_018491538.1; XP_018464608.1	0	2462	5	Found	Found	Found	Found
TVMIPIAHGTEPLEAVAMITVLR	9	0	2	2	20	XP_018491538.1; XP_018464608.1	0	2478	4	Found	Found	Found	Found
LVELTGIPFLPTPMGK	0	0	1	1	11	XP_018445967.1	0	1712	4	Found	Found	Found	Found
IFLENVIRDAVTYTEHAR	2	0	1	4	36	RSG09098.t1	1	2147	5	Found	Found	Found	Found
GIGNGLPLGAVVTTPEIASVLATK	2	0	1	4	5	XP_018447228.1	0	2278	3	Not Found	Not Found	Not Found	Found
MTLEKLMEYGNMLVMEQENVKR	2	0	1	1	4	XP_018476750.1	2	2686	5	Not Found	Found	Not Found	Found
NIDSILATLVSK	7	0	1	1	14	XP_018478552.1	0	1273	3	Found	Found	Found	Found
NSADFVGLNYYTSMFSNYLEKPDPSKPR	0	0	2	2	3	XP_018441810.1; XP_018440930.1	0	3256	3	Not Found	Not Found	Found	Found
MAEYAEELWELLKK	0	0	1	3	6	XP_018456208.1	1	1752	2	Not Found	Found	Not Found	Found
EANLYSEIAEGISSYGVTR	6	0	1	2	2	RSG35317.t1	0	2058	5	Not Found	Found	Not Found	Found
RDAEAEPALASYLYSTILSHSSLER	0	0	1	2	1	RSG25101.t1	1	2779	3	Not Found	Not Found	Not Found	Found
KGDLLLGDVAFLLK	4	0	1	2	34	RSG06896.t1	1	1501	5	Found	Found	Found	Found
TMLELLNQLDGFDSRGDVK	6	0	1	2	18	RSG39101.t1	1	2151	4	Found	Found	Found	Found
ALLNLFAVQLR	0	0	1	1	16	XP_018445688.1	0	1257	3	Found	Found	Found	Found
GLWQPFTALLGDNPSIDVKK	0	0	1	4	17	RSG26615.t1	1	2199	2	Found	Found	Found	Found
VEIESLYDGLDFSEPLTR	0	0	1	2	1	RSG33333.t1	0	2083	4	Not Found	Not Found	Found	Not Found
NGFSGNLPPSIASLAPILR	5	0	1	2	6	RSG33097.t1	0	1924	4	Not Found	Found	Found	Found
NSADFVGMNYYTSLFGANMK	3	0	1	1	6	XP_018485677.1	0	2229	5	Not Found	Found	Not Found	Found
DQIGSFFYFPSLHFQR	3	0	1	5	18	RSG37505.t1	0	1988	3	Found	Found	Found	Found
FASVEVVDEIIKLDKEWR	2	0	1	1	17	XP_018433077.1	2	2176	2	Found	Found	Found	Found
YSTALESFYEKFDPDFINIR	2	0	2	5	17	XP_018445802.1; XP_018456179.1	1	2455	4	Found	Found	Found	Found
LSLTDIVIEINRVPK	0	0	1	2	25	XP_018450914.1	1	1710	3	Found	Found	Found	Found
YHPEVDPDEVNALAQLMTWK	4	0	2	4	18	XP_018472461.1; RSG00802.t1	0	2356	4	Found	Found	Found	Found
QLIDLGPTGMLPLEIR	3	0	1	2	13	RSG37428.t1	0	1765	4	Found	Found	Found	Found
VSGVSLLALFK	0	0	1	5	18	RSG03854.t1	0	1133	4	Found	Found	Found	Found
ISNPYGHPNILAEFIAGQLK	6	0	1	1	2	YP_009046952.1	0	2182	4	Not Found	Not Found	Not Found	Found
MVHNGIEYGDMQLISEAYDVLK	0	0	2	3	15	RSG48473.t1; XP_018456674.1	0	2525	5	Found	Found	Found	Found
EYADGTQKFFNAFVEAMNR	2	0	1	2	9	RSG16391.t1	1	2238	5	Found	Found	Found	Found
SVFVDNVDFLKELE	0	0	1	1	11	RSG43334.t1	1	1653	3	Found	Found	Not Found	Found
VAVLGAAGGIGQPLSLLIK	2	0	1	2	14	XP_018441316.1	0	1777	6	Found	Found	Found	Found
LVLEVAQHLGENVVR	0	0	1	1	1	OHW97178.1	0	1675	2	Found	Not Found	Not Found	Not Found
YTQSGGVRPFGLSTLIVGFDPYTR	0	0	1	4	6	XP_018433229.1	0	2631	3	Not Found	Not Found	Found	Found
EANNFLWPFQLKAPLGGLK	7	0	3	7	12	XP_018461824.1; XP_018456669.1; XP_018433492.1	1	2143	2	Found	Found	Found	Found
FSNLIFEPLWSR	0	0	1	6	3	XP_018475387.1	0	1508	3	Not Found	Not Found	Found	Found
TSTPGIFAIGDVAAFPLK	1	0	1	2	18	RSG11964.t1	0	1804	4	Found	Found	Found	Found
TMLELLNQLDGFEASNKIK	9	0	1	7	17	XP_018443027.1	1	2164	3	Found	Found	Found	Found
HAANAGLVNALNLIQHIK	1	0	1	3	4	XP_018442352.1	0	1897	5	Found	Not Found	Found	Found
GMLTGPVTILNWSFVR	5	0	4	9	2	XP_018492952.1; XP_018445794.1; XP_018467995.1; XP_018476135.1	0	1806	3	Not Found	Not Found	Found	Found
GMVLPFSPLAMSFDDVR	0	0	1	2	5	RSG17445.t1	0	1881	3	Not Found	Found	Found	Found
HIEFQILADKFGNVVHFGER	3	0	1	2	1	XP_018433783.1	1	2356	4	Not Found	Not Found	Found	Not Found
LISQSLKKGDVFAFPR	0	0	1	2	7	RSG06175.t1	2	1806	2	Found	Not Found	Found	Found
YKSSMDAFQQILKK	9	0	1	6	3	RSG01778.t1	2	1686	2	Not Found	Not Found	Found	Found
LKVPPALNQFTK	1	0	2	15	16	RSG14160.t1; RSG01121.t1	1	1355	3	Found	Found	Found	Found
TFRVGDTLEFK	9	0	1	4	2	XP_018473368.1	1	1312	3	Not Found	Not Found	Not Found	Found
YGLAAGVFTK	0	0	1	4	6	RSG16644.t1	0	1026	3	Not Found	Found	Not Found	Found
TGSIWKAGTESIISAR	2	0	2	4	16	XP_018477441.1; RSG19895.t1	1	1676	4	Found	Found	Found	Found
GFLNSDQTLYTSR	0	0	1	4	2	XP_018434214.1	0	1501	3	Not Found	Not Found	Not Found	Found
YLEDVIAHKQAIPFTR	1	0	1	7	17	XP_018476666.1	1	1901	3	Found	Found	Found	Found
GNVEPEAVLQTVSK	0	0	1	1	8	RSG22115.t1	0	1470	3	Not Found	Not Found	Found	Found
GGDGGATWDDGAFDGVR	4	0	1	2	5	RSG09746.t1	0	1652	4	Not Found	Found	Found	Found
ILAEEFGWDKDLAKK	2	0	1	3	15	XP_018470692.1	2	1762	2	Found	Found	Found	Found
LSYPIYDDLDVYTR	0	0	1	1	1	TKK29426.1	0	1732	3	Not Found	Not Found	Found	Not Found
LFTERPRVNEWVAEITKRPASQK	0	0	2	4	7	XP_018472939.1; XP_018465234.1	2	2755	3	Found	Not Found	Found	Found
VAYAREPLDIAPGITLMDSLKR	0	0	1	1	1	XP_018445082.1	2	2429	2	Not Found	Not Found	Found	Not Found
ARFEELNNDLFR	0	0	2	7	11	RSG33333.t1; XP_018475701.1	1	1523	3	Not Found	Found	Found	Found
AFVEQYYHILHQSPGLVHR	0	0	1	4	5	XP_018492469.1	0	2294	2	Found	Found	Found	Found
ISGLIYEETRGVLK	0	0	1	6	17	RSG09098.t1	1	1577	3	Found	Found	Found	Found
NLDFELVHVELKDGEHKKEPFLSR	3	0	1	2	22	RSG39198.t1	3	2879	3	Found	Not Found	Found	Found
VVNEGGYTDYSPIEYNPDVR	6	0	2	3	11	XP_018451984.1; RSG40683.t1	0	2287	5	Found	Not Found	Found	Found
SVETYKIYIFK	0	0	2	14	8	XP_018472875.1; XP_018478084.1	1	1390	2	Not Found	Found	Found	Found
GVNIWDGFSHR	0	0	4	7	4	XP_018465960.1; XP_018440972.1; BAB17226.1; BAB17227.1	0	1287	1	Not Found	Found	Not Found	Found
LGEKEYHLFRDEDVLGTLHED	0	0	1	3	12	XP_018449960.1	2	2515	3	Found	Found	Found	Found
KGLTPSQIGVILRDSHGIPQVK	2	0	1	5	9	RSG44816.t1	2	2343	3	Found	Found	Found	Found
FSDPSVQADMRHWPFK	0	0	2	4	1	RSG03700.t1; RSG08073.t1	1	1947	2	Not Found	Not Found	Not Found	Found
DAGVISGLNVMR	0	0	2	4	3	RSG03700.t1; RSG08073.t1	0	1231	3	Not Found	Not Found	Not Found	Found
AFDEGWGGVIAK	0	0	2	6	5	XP_018486133.1; RSG13755.t1	0	1249	3	Not Found	Not Found	Found	Found
IKFPLVFRK	0	0	1	12	15	XP_018439700.1	2	1147	3	Found	Found	Found	Found
MGAFTLGVNR	0	0	2	6	2	XP_018444473.1; XP_018472461.1	0	1065	3	Not Found	Not Found	Not Found	Found
MLNEDEPEKFQTHFSQYLKK	0	0	3	6	20	RSG14956.t1; RSG18887.t1; RSG27097.t1	2	2512	5	Found	Found	Found	Found
NKLDHYGILKYPLTTESAMK	0	0	1	6	16	RSG21372.t1	2	2322	4	Found	Found	Found	Found
VNFNDLHVNALIDKSTTALLK	0	0	1	1	1	TKK34507.1	1	2326	1	Not Found	Not Found	Found	Not Found
TGWVALHDLDGVFR	1	0	1	2	1	XP_018467740.1	0	1585	3	Not Found	Not Found	Found	Not Found
LLGLDSKLEK	0	0	3	6	6	XP_018444473.1; XP_018472461.1; RSG00802.t1	1	1115	2	Not Found	Not Found	Not Found	Found
IRLLVNNAAAVPR	0	0	3	5	3	RSG16126.t1; XP_018441363.1; XP_018484342.1	1	1406	3	Not Found	Found	Not Found	Found
GGDGGATWDDGAFDGVRK	7	0	1	2	4	RSG09746.t1	1	1780	2	Not Found	Found	Not Found	Found
HLLLAIRNDEELGK	0	0	1	5	7	XP_018461611.1	1	1620	2	Not Found	Not Found	Found	Found
KGPLGGDKGNVFDDVGFEGVKK	8	0	1	2	1	XP_018490697.1	3	2263	4	Found	Not Found	Not Found	Not Found
EHVEAWKPIVDAVHAK	3	0	1	4	10	RSG24544.t1	0	1828	3	Found	Found	Found	Found
YHSTKSGDELTSLKDYVTR	3	0	1	4	11	XP_018475720.1	2	2200	2	Found	Found	Found	Found
GSFETIHIQDSTGHEFATR	2	0	1	11	24	RSG11570.t1	0	2132	5	Found	Found	Found	Found
GDLKEVSEEVAKYK	0	0	1	7	2	RSG03832.t1	2	1594	3	Not Found	Not Found	Found	Found
SRGFGFVTFKDEK	0	0	1	5	12	XP_018450461.1	2	1517	2	Not Found	Found	Found	Found
ATHQAMEDITGKRPFLLSR	1	0	1	2	6	RSG22939.t1	1	2171	2	Found	Not Found	Not Found	Found
RLDPGQSWPLDVAAGTR	1	0	1	1	2	XP_018473169.1	1	1838	3	Not Found	Found	Not Found	Found
KGLTTDQAVVAEEEAKLAK	2	0	1	1	9	XP_018472939.1	2	2001	6	Found	Not Found	Found	Found
SLFKGAGANILR	1	0	1	9	10	RSG01778.t1	1	1246	2	Not Found	Found	Found	Found
LAAVLDVYEAQLSK	0	0	1	1	4	XP_018483621.1	0	1519	3	Found	Not Found	Not Found	Found
FGAEFGNSMVK	0	0	1	1	4	XP_018434930.1	0	1186	3	Not Found	Not Found	Found	Found
ILEEVAIIPSKR	4	0	1	10	18	RSG22108.t1	1	1367	3	Found	Found	Found	Found
WAEALREISGR	0	0	2	6	8	XP_018445802.1; XP_018456179.1	1	1287	2	Found	Found	Not Found	Found
IKIGINGFGR	0	0	3	9	4	RSG37494.t1; XP_018439265.1; XP_018441244.1	1	1074	3	Not Found	Not Found	Found	Found
LILGADSPAIQESR	6	0	1	8	4	XP_018465176.1	0	1469	3	Not Found	Not Found	Found	Found
AAGMDGQKITYTLIK	0	0	2	5	8	XP_018445802.1; XP_018456179.1	1	1609	2	Not Found	Found	Found	Found
VINALANPIDGR	0	0	1	2	8	APW82268.1	0	1252	3	Found	Found	Not Found	Found
DGRVSLASNANNLPGAGDSVAVQQQK	3	0	1	1	1	XP_018459909.1	1	2596	4	Found	Not Found	Not Found	Not Found
ERIEAVEPEKNLITFR	3	0	1	2	10	RSG46941.t1	2	1944	3	Found	Found	Not Found	Found
ERIEAVEPDKNLITFR	0	0	1	3	4	XP_018442250.1	2	1930	3	Not Found	Found	Not Found	Found
LQEFDSYSYFHNK	0	0	1	2	5	RSG09594.t1	0	1677	2	Not Found	Found	Found	Found
VTGPPAALYDPSNAGPR	1	0	1	1	10	XP_018470723.1	0	1682	4	Found	Not Found	Found	Found
VDLDEGSAGRFDTSFLSK	4	0	1	1	6	XP_018434930.1	1	1943	2	Not Found	Not Found	Found	Found
AFYNDKFPVFAQR	0	0	1	1	3	XP_018482908.1	1	1602	3	Found	Not Found	Not Found	Found
GGGAFISLPQDIVDQPVTGK	0	0	1	1	1	TKK34026.1	0	1999	4	Not Found	Not Found	Found	Not Found
ISDHDTGVSPLAAVGVEYALTK	0	0	1	1	1	TKK29426.1	0	2243	3	Not Found	Not Found	Found	Not Found
VMLNRTPEIISVTLPGFKR	5	0	1	2	5	XP_018477669.1	2	2171	3	Found	Found	Not Found	Found
ALPLEVLTNAYQISLEEAR	0	0	1	2	2	RSG31172.t1	0	2130	2	Not Found	Found	Not Found	Not Found
AWLQNNVLNHYPAVNFK	1	0	1	2	10	RSG43202.t1	0	2028	4	Found	Not Found	Found	Found
NLRPFLLAGNNPQGQQWLQGR	9	0	1	2	8	RSG02262.t1	0	2407	6	Found	Found	Not Found	Found
TGLLLPGYQQELVTR	0	0	1	2	9	XP_018484342.1	0	1687	4	Found	Found	Not Found	Found
ATLVVGNVLPLR	0	0	2	5	7	XP_018460127.1; XP_018485259.1	0	1251	2	Not Found	Not Found	Found	Found
IQVGAGGIGIQYVKFDYVK	0	0	2	3	12	XP_018440478.1; XP_018486987.1	1	2055	2	Found	Found	Found	Found
NLEAWGGLMGPGYKYYER	4	0	1	3	10	RSG19895.t1	1	2103	2	Found	Found	Found	Found
NYFIGSVLSGGGSVPSPK	1	0	1	2	3	RSG12955.t1	0	1765	3	Not Found	Not Found	Found	Found
VNQAIFLLTTGAR	6	0	1	7	17	RSG40127.t1	0	1403	3	Found	Found	Found	Found
SLEEGDEDDKFLGLLR	1	0	1	1	20	XP_018492765.1	1	1835	5	Found	Found	Found	Found
TIAVIGPNSDVTETMIGNYAGK	5	0	1	1	5	XP_018484342.1	0	2251	5	Not Found	Found	Not Found	Found
LVQSPNSFFMDVK	0	0	1	3	17	RSG39909.t1	0	1511	4	Found	Found	Found	Found
QKGLLGYFSWHVGADDNSGLSR	2	0	1	1	11	XP_018470723.1	1	2407	2	Found	Not Found	Found	Found
SLGSSSQIFTGVFPR	6	0	1	2	1	XP_018483622.1	0	1582	3	Not Found	Not Found	Not Found	Found
SVGGGTTTFNSATVAAVGDGFIAR	2	0	1	2	4	RSG19731.t1	0	2256	5	Not Found	Not Found	Found	Found
TGPVKMPYTSLFPTSVAGVTGR	0	0	2	3	5	RSG26161.t1; XP_018440095.1	1	2266	3	Not Found	Found	Not Found	Found
LFGVTTLDVVR	0	0	3	11	10	RSG25818.t1; RSG44548.t1; XP_018441316.1	0	1219	3	Found	Found	Found	Found
SGKIELPPWTDIVK	0	0	1	3	19	XP_018486362.1	1	1582	2	Found	Found	Found	Found
GILGYTEDDVVSTDFVGDSR	1	0	1	2	8	RSG37494.t1	0	2144	5	Not Found	Not Found	Found	Found
NIMLEAIEREFEAATKGLGER	0	0	1	1	2	RSG24594.t1	2	2377	3	Found	Found	Not Found	Not Found
KGQSVAVFGLGAVGLAAAEGAR	4	0	2	2	12	XP_018442208.1; XP_018456193.1	1	2029	7	Found	Not Found	Found	Found
AILLWTLEPGERDALLANEATKR	6	0	1	1	24	XP_018492765.1	2	2580	4	Found	Found	Found	Found
VFTPSVIEPSFGIGR	0	0	1	4	9	XP_018432742.1	0	1605	3	Found	Not Found	Found	Found
MNPLGKVPVLETPEGPIFESNAIAR	7	0	2	4	30	XP_018493380.1; RSG18368.t1	1	2679	4	Found	Found	Found	Found
HINEENVLSAISIDKDVDGFHPLNIGK	4	0	1	3	7	XP_018491885.1	1	2974	5	Found	Found	Found	Found
TPMWEEIDRQISEAAGKPAGYGTEEFAKR	6	0	1	1	2	TKK34025.1	2	3267	5	Not Found	Not Found	Found	Not Found
EKLVDAVKELKLDSIVMGSR	0	0	2	3	11	XP_018459328.1; RSG34193.t1	3	2230	2	Found	Found	Found	Found
LFVGGLSWGTDDQSLR	6	0	1	3	1	XP_018447917.1	0	1750	4	Not Found	Not Found	Found	Not Found
LAVEAFQVAMVK	0	0	1	2	1	RSG15743.t1	0	1305	3	Not Found	Not Found	Not Found	Found
FDALLVELKEAEQK	0	0	1	5	7	XP_018478018.1	1	1632	2	Found	Found	Found	Found
ASGGFGSFIVNPR	0	0	1	3	7	RSG37505.t1	0	1308	3	Not Found	Found	Found	Found
SIETYKIYIFK	0	0	1	1	5	XP_018441609.1	1	1404	2	Not Found	Found	Found	Found
MAFTGDAVLIR	0	0	1	4	6	RSG32530.t1	0	1193	3	Not Found	Found	Found	Found
RVIMPLEVILTSYKR	1	0	1	4	2	RSG40846.t1	2	1818	5	Not Found	Not Found	Found	Not Found
AVVTEHREELNRLNAFIQGGY	0	0	2	2	18	XP_018446421.1; XP_018471762.1	2	2416	3	Found	Found	Found	Found
FVVHNTSDLELLMMHNR	2	0	1	3	21	RSG27296.t1	0	2056	5	Found	Found	Found	Found
YLDENTIFHLNPSGR	0	0	1	3	8	RSG12786.t1	0	1775	2	Found	Found	Not Found	Found
FLANIDPVDVAR	0	0	1	2	11	XP_018457896.1	0	1329	3	Found	Found	Found	Found
VSDGRLITDFIAEK	9	0	1	4	4	XP_018451865.1	1	1563	2	Found	Not Found	Found	Found
TGGVGVQYVQFDYVK	7	0	1	2	8	RSG09746.t1	0	1659	4	Not Found	Found	Found	Found
ANPTADGSAQQAFVTSVTNKLK	3	0	1	1	16	XP_018492587.1	1	2248	4	Found	Found	Found	Found
VTVVPSAAALVIK	5	0	1	7	16	RSG39817.t1	0	1267	2	Found	Found	Found	Found
NKLDEGLLLHWSGIQQR	1	0	1	3	7	RSG37505.t1	1	2007	4	Found	Found	Found	Found
YLAGDTFTLTDLHHIPTIK	4	0	1	1	22	XP_018472939.1	0	2156	2	Found	Found	Found	Found
GVVMNPVDHPHGGGEGR	0	0	1	4	3	APW82348.1	0	1714	2	Found	Not Found	Not Found	Not Found
YGLAAGVFTQNLDTANR	2	0	1	5	15	RSG26772.t1	0	1810	5	Found	Found	Found	Found
VVAALGYDNGIFAPGR	6	0	1	2	1	RSG12745.t1	0	1619	3	Not Found	Not Found	Not Found	Found
SAFEKLEGIYGSFEKPSEK	6	0	1	4	22	XP_018440536.1	1	2146	5	Found	Found	Found	Found
LGDNEYHLFRDEDVLGTLHED	0	0	1	1	2	XP_018441598.1	1	2487	2	Not Found	Not Found	Found	Found
EVVVLTGGPSYPVELGR	1	0	1	4	7	XP_018478849.1	0	1771	3	Found	Found	Not Found	Found
EVADADSLISSLGK	4	0	1	2	3	RSG11964.t1	0	1404	3	Not Found	Not Found	Found	Found
MYEVKDPNAIFVFK	0	0	1	3	15	XP_018456643.1	1	1700	4	Found	Found	Found	Found
IVMELFKDTTPDTAENFR	1	0	1	1	11	RSG23536.t1	1	2127	3	Found	Found	Found	Found
SVKYEYLDEPDVLNAKSELLLK	0	0	1	2	3	RSG32783.t1	2	2566	3	Not Found	Found	Found	Found
LLANMLYSYR	0	0	1	5	5	XP_018436018.1	0	1243	3	Found	Not Found	Found	Found
TLTSVHEAMLEDVAYPAEIVGKR	2	0	3	8	19	XP_018473103.1; XP_018440952.1; RSG06854.t1	1	2529	6	Found	Found	Found	Found
TVTAMDVVYALKR	0	0	1	6	16	RSG09098.t1	1	1466	3	Found	Found	Found	Found
LSIFETGIKVVDLLAPYR	0	0	1	3	1	RSG20449.t1	1	2034	3	Not Found	Found	Not Found	Not Found
LLDTHLIPSATASESKVFYLK	0	0	1	1	10	RSG28460.t1	1	2333	4	Found	Found	Found	Found
YLKPSVAGFLMQKELDYLVGAVANPK	5	0	2	4	22	RSG24090.t1; XP_018447025.1	1	2851	4	Found	Found	Found	Found
LSKPVYEAVRNEFR	0	0	1	1	7	XP_018446309.1	1	1707	2	Found	Found	Not Found	Found
TLGATHIVNAAKEDAVDRIR	0	0	1	2	1	RSG26848.t1	2	2150	2	Not Found	Not Found	Not Found	Found
APGTAMEFALAIVEKFYGREK	1	0	1	1	29	XP_018464608.1	2	2328	4	Found	Found	Found	Found
APGTAMEFALAIVEKFYGREK	0	0	1	1	1	XP_018464608.1	2	2344	1	Not Found	Not Found	Not Found	Found
LGAAMLEVPFANLLLK	9	0	1	1	7	AHB11194.1	0	1699	4	Found	Found	Not Found	Found
DVNKQDVLLFIDNIFR	8	0	1	3	26	RSG20449.t1	1	1949	4	Found	Found	Found	Found
AYADGTQTFFDAFVEAMNR	5	0	1	2	38	RSG46456.t1	0	2153	6	Found	Found	Found	Found
AYADGTQTFFDAFVEAMNR	7	0	1	2	11	RSG46456.t1	0	2169	5	Found	Found	Found	Found
YTLLPYFYTLFR	0	0	1	1	12	XP_018491789.1	0	1596	2	Found	Found	Found	Found
ALGVETVPVLVGPVSYLLLSK	1	0	2	3	36	XP_018492952.1; XP_018467995.1	0	2154	5	Found	Found	Found	Found
ALGVDTVPVLVGPVSYLLLSK	8	0	2	2	37	XP_018445794.1; XP_018476135.1	0	2140	6	Found	Found	Found	Found
VMQTWLPASTALLEMMIFHLPSPHTAQR	1	0	1	3	20	XP_018470692.1	0	3206	3	Found	Found	Found	Found
VMQTWLPASTALLEMMIFHLPSPHTAQR	3	0	1	3	21	XP_018470692.1	0	3222	4	Found	Found	Found	Found
SVYEPLQTGLIAIDSMIPIGR	1	0	1	2	15	APW82268.1	0	2273	5	Found	Found	Found	Found
ITLLEAADHILTMFDKR	0	0	1	2	4	XP_018456419.1	1	1987	1	Found	Not Found	Not Found	Found
DKSKSDLQNQLQDLKAELALLR	5	0	1	2	1	XP_018436724.1	3	2526	4	Not Found	Not Found	Found	Not Found
LRATGGNKTKTPGPGAQSALR	9	0	1	4	12	RSG03748.t1	3	2081	3	Found	Found	Found	Found
ITAPLQLTPEAATILEDR	4	0	1	1	1	TKK34026.1	0	1952	3	Not Found	Not Found	Found	Not Found
RPPPPPAVEKKDPNVSGVQAK	3	0	1	1	8	XP_018438767.1	2	2211	3	Found	Found	Not Found	Found
IKDKHYSDEDVIR	2	0	1	1	28	XP_018492765.1	2	1617	4	Found	Found	Found	Found
LKEFKYLAGETFTLTDLHHIPVIQYLLGTPTKK	1	0	1	4	4	RSG39198.t1	3	3815	5	Found	Not Found	Not Found	Not Found
APGTAMEFSLAIVEKFYGREK	1	0	2	3	3	RSG51400.t1; XP_018491538.1	2	2344	4	Found	Not Found	Not Found	Not Found
TGQERKDAAEHTLTAYK	0	0	1	2	5	XP_018493153.1	2	1918	3	Not Found	Found	Not Found	Found
SSDDVATEETKPEEKSSDDVAPPETKSEEK	5	0	1	1	1	XP_018471373.1	2	3264	4	Not Found	Not Found	Not Found	Found
LAQELQNKQDNRGNIVR	0	0	2	2	9	RSG31172.t1; CAA42475.1	2	1996	2	Found	Found	Found	Found
SGTKVGREVFESSR	0	0	1	5	6	XP_018451262.1	2	1538	2	Found	Not Found	Found	Found
NKITVTSDGQFSKR	0	0	1	4	10	XP_018432524.1	2	1580	3	Not Found	Found	Found	Found
TPMGGFLGSLSSLPATK	0	0	1	3	1	RSG23338.t1	0	1663	3	Not Found	Not Found	Found	Not Found
SAKPIGRPFGGGPPGDRPR	0	0	1	3	21	XP_018473101.1	0	1919	2	Found	Found	Found	Found
TTLTAALTMALASMGNSVAK	2	0	1	6	12	RSG12547.t1	0	1952	4	Found	Found	Found	Found
GIFWQEDIIPFFQNVK	0	0	1	2	28	XP_018446428.1	0	1981	4	Found	Found	Found	Found
LRDGMTATDLVLTVTQMLR	2	0	1	3	14	XP_018449130.1	1	2134	4	Found	Found	Found	Found
GLVIGSTPPFGNPFEIVFVK	2	0	1	1	32	XP_018456766.1	0	2118	4	Found	Found	Found	Found
AAHLEDWITTITSLTAGESAFK	1	0	2	3	7	RSG26161.t1; XP_018440095.1	0	2362	4	Not Found	Found	Found	Found
MVVSTYQAASGAGAAAMEELVQQTR	0	0	1	4	1	RSG04363.t1	0	2569	4	Not Found	Not Found	Found	Not Found
LFQVEYAIEAIKLGSTAIGVK	5	0	1	4	16	XP_018447887.1	1	2250	4	Found	Found	Found	Found
VNLLAGLLGAYILRR	0	0	1	2	16	XP_018457200.1	1	1642	1	Found	Found	Found	Found
TYPEEMIQTGISTIDVMNSIAR	7	0	1	6	16	RSG40328.t1	0	2469	5	Found	Found	Found	Found
FVNTPLYVVHVMSVDAMDEIAK	0	0	1	2	8	RSG05566.t1	0	2478	3	Found	Found	Found	Found
TLMELLNQLDGFDNLGKVK	5	0	1	4	16	RSG15523.t1	1	2148	3	Found	Found	Found	Found
GAIPALPTDAEVLTFLEGK	1	0	1	2	10	XP_018484999.1	0	1942	3	Found	Found	Found	Found
AMGIMNSFINDIFEK	2	0	3	15	17	XP_018472875.1; XP_018441609.1; XP_018478084.1	0	1729	4	Found	Found	Found	Found
AGKDLVSSLVSGLLTIGPR	9	0	1	2	20	RSG31337.t1	1	1883	4	Found	Found	Found	Found
SYLQEMLALVER	4	0	1	1	22	XP_018447953.1	0	1451	4	Found	Found	Found	Found
AAIRSENPVILFEHVLLYNLK	0	0	1	5	5	RSG09233.t1	1	2439	4	Not Found	Found	Found	Found
LLAEAVLESIIGK	5	0	1	9	9	XP_018444148.1	0	1355	4	Found	Found	Found	Found
LIHEKIKDKHYSDEDVIR	1	0	1	1	17	XP_018492765.1	3	2238	4	Found	Found	Found	Found
VTELVPLVAEILVK	4	0	1	2	22	RSG15093.t1	0	1522	4	Found	Found	Found	Found
TPGFSGADLANLLNEAAILAGRR	6	0	1	4	14	XP_018440117.1	1	2327	2	Found	Found	Found	Found
RVMQTWLPASTALLEMMIFHLPSPHTAQR	4	0	1	3	15	XP_018470692.1	1	3362	6	Found	Found	Found	Found
NDIFQYLALAMAK	0	0	1	3	6	RSG25572.t1	0	1497	4	Not Found	Not Found	Found	Found
SLLSVVDDIFK	0	0	1	2	13	XP_018492019.1	0	1235	2	Found	Found	Found	Found
LAKENAPAIIFIDEVDAIATAR	7	0	1	3	18	XP_018476979.1	1	2341	4	Found	Found	Found	Found
ALKAADGDIVSAIMELTT	0	0	1	5	17	XP_018461725.1	1	1818	3	Found	Found	Found	Found
FAFSNFFPGGWIVDR	1	0	1	1	9	XP_018441402.1	0	1759	3	Not Found	Found	Found	Found
AQPVLLPHVLLTYVEQLER	3	0	1	2	7	RSG10925.t1	0	2218	3	Not Found	Found	Found	Found
GIFWQEDIIPFFQSAK	8	0	1	3	18	XP_018433954.1	0	1925	4	Found	Found	Found	Found
AFTPTQVMGMMLSNLK	9	0	2	4	21	XP_018483701.1; RSG25839.t1	0	1768	4	Found	Found	Found	Found
TSLWDLLESTLTYQHR	1	0	1	7	25	RSG06583.t1	0	1962	4	Found	Found	Found	Found
ENKANPVALLLSSAMMLR	0	0	2	4	14	RSG23892.t1; RSG04195.t1	1	1958	3	Found	Found	Found	Found
VVAAFLLAVLSGK	4	0	1	3	18	XP_018478949.1	0	1287	3	Found	Found	Found	Found
FFALQVLEGVIK	0	0	1	6	6	XP_018446328.1	0	1363	4	Not Found	Not Found	Found	Found
RITSSGQRDLDQVAGR	0	0	2	3	7	XP_018486362.1; XP_018435059.1	2	1758	3	Found	Found	Found	Found
DGNTLLKEMQIQNPTAIMIAR	8	0	1	3	1	XP_018485665.1	1	2357	4	Not Found	Not Found	Found	Not Found
INAYTVQDDDKEQAVRR	0	0	1	2	27	RSG24594.t1	2	2021	3	Found	Found	Found	Found
KGPLVVYGTEGSKIVK	1	0	1	6	12	XP_018440536.1	2	1674	4	Found	Found	Found	Found
AYDLEGKTVGTVGAGR	0	0	1	2	2	RSG01497.t1	1	1593	2	Not Found	Not Found	Not Found	Found
LVIVGDGGTGKTTFVKR	3	0	1	6	20	XP_018475606.1	2	1748	1	Found	Found	Found	Found
GITIATAHVEYETAKR	0	0	1	3	10	XP_018452792.1	1	1759	3	Not Found	Found	Found	Found
KVRKDLEETLPKPYLAR	0	0	1	1	3	XP_018478407.1	3	2056	3	Not Found	Found	Not Found	Found
RGEELLKAEEMAAK	0	0	1	3	12	RSG07122.t1	2	1574	4	Not Found	Found	Not Found	Found
FRPGTVALREIR	0	0	1	4	17	RSG50201.t1	1	1414	2	Not Found	Found	Found	Found
SVHGAKFEVFEGDAR	0	0	1	2	3	RSG01116.t1	1	1648	2	Not Found	Found	Not Found	Found
FIEYDSSFSEEEKKQAK	0	0	1	2	5	RSG14949.t1	2	2064	2	Not Found	Not Found	Found	Found
VIQPAKTESGILLPEKASK	0	0	1	2	16	XP_018449960.1	2	2009	3	Found	Found	Found	Found
KLNLDDFTEGDDNEHNARR	0	0	1	1	5	RSG09783.t1	2	2259	2	Not Found	Not Found	Found	Found
LVELLQHPSPSVLIPALR	0	0	1	1	1	XP_018470026.1	0	1982	2	Not Found	Not Found	Found	Not Found
YISVGNEVQPSDPTSR	1	0	1	2	5	XP_018434270.1	0	1748	4	Found	Not Found	Not Found	Found
ATTHPVVSDKLSDQSHVEHRVVVDGNVITSR	1	0	2	2	16	XP_018491538.1; XP_018464608.1	2	3382	4	Found	Found	Found	Found
RASLNDFDRFK	7	0	1	1	8	XP_018450914.1	2	1368	2	Not Found	Found	Found	Found
KYHAFLASESVIK	1	0	2	4	10	XP_018435839.1; XP_018484055.1	1	1492	4	Not Found	Found	Found	Found
ASGDYAIVISHNPDNDTTR	1	0	1	3	15	XP_018485259.1	0	2045	4	Found	Found	Found	Found
SISPVKADEFTLKR	6	0	1	1	13	XP_018441800.1	2	1590	2	Not Found	Not Found	Found	Found
ALKEQVEKLTLSSR	0	0	1	1	1	XP_018482908.1	2	1601	3	Not Found	Not Found	Not Found	Found
IASSQAEADTWVR	0	0	1	2	2	XP_018434270.1	0	1433	3	Not Found	Not Found	Not Found	Found
YLAEFKTGQERKDAAENTLSAYK	0	0	3	3	11	XP_018457630.1; XP_018445764.1; XP_018471111.1	3	2633	3	Found	Found	Found	Found
FREEIGGESYGTQSLR	0	0	1	4	3	XP_018466614.1	1	1828	3	Not Found	Not Found	Not Found	Found
LVWQTNTANKGAVGIK	0	0	2	3	7	XP_018451984.1; RSG40683.t1	1	1699	1	Not Found	Not Found	Found	Found
VINDKFGIVEGLMTTVHATTATQK	0	0	1	1	1	TKK38919.1	1	2574	3	Not Found	Not Found	Found	Not Found
AQGHSVGSSLVEEDKLDLAK	8	0	1	1	10	RSG24090.t1	1	2083	4	Not Found	Found	Found	Found
GGKIGLFGGAGVGK	0	0	3	14	3	RSG20449.t1; XP_018476619.1; OHW97178.1	1	1217	2	Not Found	Not Found	Not Found	Found
NIAKPIIEEQIPK	0	0	1	2	3	RSG18069.t1	0	1492	2	Not Found	Found	Not Found	Found
AIELAAKELKDVAGGKVNQK	1	0	1	4	8	XP_018441879.1	3	2082	3	Found	Found	Found	Found
LKEPSVLLR	0	0	2	5	6	XP_018452728.1; RSG43012.t1	1	1054	2	Not Found	Found	Not Found	Found
SLDSHIEDQFASGR	7	0	1	3	11	XP_018472694.1	0	1561	4	Not Found	Found	Found	Found
LSGETGEVLEILEDSEGKTMK	0	0	1	2	1	XP_018458563.1	1	2265	3	Not Found	Not Found	Found	Not Found
VTGGEVGAASSLAPK	0	0	1	7	9	RSG39817.t1	0	1343	3	Found	Found	Found	Found
HAVSEGTKAVTKFTSS	0	0	3	13	10	XP_018472875.1; XP_018441609.1; XP_018478084.1	2	1649	3	Found	Found	Found	Found
VKANVVIAAVGNSLEVVGAR	2	0	1	1	2	XP_018491538.1	1	1966	3	Found	Not Found	Not Found	Not Found
GLVEINNHEEQAETHR	0	0	1	1	6	RSG09783.t1	0	1875	3	Not Found	Not Found	Found	Found
ILKEGEGYERPNDGAVVK	0	0	1	2	13	RSG14949.t1	1	1974	2	Not Found	Found	Found	Found
TGAERKDAAENTLVAYK	3	0	1	1	9	XP_018490613.1	2	1836	4	Found	Found	Found	Found
LVQHQPTQHPTSEELSIGK	0	0	1	11	14	RSG44338.t1	0	2129	3	Found	Found	Found	Found
KVLRDNIQGITKPAIRR	3	0	1	6	39	RSG09098.t1	3	1978	3	Found	Found	Found	Found
LAQELQNQQDNRGNIVR	4	0	1	3	14	RSG00241.t1	1	1996	3	Found	Found	Found	Found
AAHLVDSTNQVGHFQK	1	0	2	10	5	XP_018439896.1; XP_018470513.1	0	1751	4	Not Found	Not Found	Found	Found
MGDIKPLTGSNGQIRR	0	0	1	1	3	XP_018452003.1	1	1742	2	Not Found	Not Found	Not Found	Found
VLKQVHPDIGISSK	0	0	3	10	25	XP_018472875.1; XP_018441609.1; XP_018478084.1	1	1520	3	Found	Found	Found	Found
ALKMHGGGPDVVAGRPLDR	1	0	1	1	11	XP_018436165.1	1	1946	3	Found	Found	Found	Found
LKQAKEEAEKEIAEYK	5	0	1	2	20	RSG10318.t1	3	1907	4	Found	Found	Found	Found
TFDESKETINKEIEEK	1	0	1	1	4	XP_018471954.1	2	1939	3	Not Found	Not Found	Not Found	Found
NKIAGFSTHLMKR	8	0	1	9	18	RSG22108.t1	2	1502	3	Found	Found	Found	Found
KIIGATNPAASEPGTIR	1	0	1	3	10	RSG13265.t1	1	1695	3	Found	Found	Found	Found
KVLRDNIQGITKPAIR	1	0	1	6	16	RSG09098.t1	2	1822	5	Not Found	Found	Found	Found
MKKETEAEVEEQLAEGR	0	0	1	2	1	RSG00462.t1	2	1976	4	Not Found	Found	Not Found	Not Found
AGFEETQEQIHKIR	0	0	1	2	17	RSG10871.t1	1	1685	3	Found	Found	Found	Found
VLGKGHLPENRPFVVK	0	0	1	1	6	XP_018434560.1	1	1790	2	Not Found	Not Found	Found	Found
RAEQYAKEYAEKDNELIR	1	0	1	4	16	XP_018461824.1	3	2226	6	Found	Found	Found	Found
KHIVGMTGDGVNDAPALK	5	0	2	13	7	XP_018439896.1; XP_018470513.1	1	1822	4	Not Found	Found	Not Found	Found
EKHKGSFETIHIQDSTGHEFATR	2	0	1	11	19	RSG11570.t1	2	2655	3	Found	Found	Found	Found
THENIDDPARADVYKPNLGR	2	0	2	6	14	RSG00241.t1; RSG31172.t1	1	2281	3	Found	Found	Found	Found
SIEEDVAHHTTGDFRK	7	0	2	2	32	XP_018492765.1; XP_018447148.1	1	1841	3	Found	Found	Found	Found
RGMDVVDMGNPLSVPVGGATLGR	0	0	1	3	1	RSG20449.t1	1	2298	3	Found	Not Found	Not Found	Not Found
SAVELSTSDYDKEKLQER	1	0	1	1	5	XP_018486128.1	2	2098	4	Not Found	Not Found	Found	Found
GMAVEDPEAPHGLR	4	0	2	3	8	RSG26161.t1; XP_018440095.1	0	1478	2	Not Found	Found	Found	Found
SLVADMDHHVSKA	0	0	1	1	15	XP_018467929.1	1	1409	2	Found	Found	Not Found	Found
LAMQEFMILPVGASSFKEAMK	2	0	2	2	8	RSG40496.t1; XP_018484748.1	1	2328	3	Not Found	Not Found	Found	Found
SSPAAFQSLGEGVATVSK	2	0	1	2	2	RSG46506.t1	0	1735	5	Found	Not Found	Not Found	Found
SDYGVGVNNIILQK	0	0	1	1	7	RSG28813.t1	0	1519	4	Found	Found	Not Found	Found
QDLPNAMNAAEITDKLGLHSLR	7	0	1	13	2	RSG20674.t1	1	2407	4	Not Found	Not Found	Found	Not Found
VVLQRDDVELVAVNDPFITTEYMTYMFK	4	0	1	3	1	XP_018441244.1	1	3336	6	Not Found	Not Found	Found	Not Found
TTNEAMFVIEAYR	0	0	1	2	1	RSG00338.t1	0	1544	3	Not Found	Not Found	Found	Not Found
KQEPYNEAVNQVFEAVER	4	0	1	2	1	RSG41496.t1	1	2150	4	Not Found	Not Found	Found	Not Found
LVVRPMYSSPPIHGASIVATILK	0	0	1	7	2	XP_018465176.1	0	2449	2	Not Found	Not Found	Found	Not Found
FVADGVFYAELNEVLTR	0	0	1	5	1	XP_018482875.1	0	1942	2	Not Found	Not Found	Found	Not Found
FMHFWPTDLDVNKYEHMVLLDLIK	5	0	1	1	1	RSG22069.t1	1	3004	4	Not Found	Not Found	Found	Not Found
VFPDGLGAVIHTDAWELPPLFK	0	0	1	4	1	XP_018465004.1	0	2422	3	Not Found	Not Found	Found	Not Found
KLDAQGGRGGELWDDGGVYENVKK	5	0	1	2	2	RSG09745.t1	3	2591	3	Not Found	Found	Not Found	Not Found
RFESFGDSSKEDLIKDAILAVR	2	0	1	1	4	RSG20310.t1	3	2496	3	Not Found	Not Found	Found	Not Found
VTNEAIMVIEAYR	3	0	1	2	4	RSG13325.t1	0	1508	3	Not Found	Not Found	Found	Not Found
KIEGGAFFDLLK	4	0	1	2	4	XP_018445730.1	1	1337	4	Not Found	Not Found	Found	Not Found
FGRFDREIDIGVPDEIGRLEVLR	0	0	1	8	6	RSG29845.t1	3	2701	3	Found	Found	Found	Not Found
IAEKTNAFGFPAGLSPTLGVGGHFSGGGYGTMMR	0	0	1	1	1	XP_018474872.1	1	3385	3	Not Found	Not Found	Found	Not Found
VLNFAIDDSVLEER	0	0	3	4	2	XP_018476577.1; XP_018452840.1; XP_018486385.1	0	1619	3	Not Found	Not Found	Found	Not Found
FLSPDTTPGLVQWAER	2	0	1	1	3	XP_018453240.1	0	1816	3	Found	Not Found	Found	Not Found
VVTPAVFAGIMSK	0	0	1	1	1	XP_018466912.1	0	1319	3	Not Found	Not Found	Found	Not Found
IPVLETPEGPIFESNAIAR	5	0	1	3	5	XP_018447700.1	0	2053	5	Not Found	Not Found	Found	Not Found
VTAAVPSGASTGIYEALELR	4	0	3	7	3	RSG40496.t1; XP_018441658.1; XP_018484748.1	0	2005	4	Not Found	Not Found	Found	Not Found
VDAVVYLVDAYDKER	9	0	1	8	2	RSG44338.t1	1	1754	3	Not Found	Not Found	Found	Not Found
IWVFSGDADAVVPVTSTR	0	0	1	4	2	RSG01633.t1	0	1919	4	Not Found	Not Found	Found	Not Found
SSDGKLFVDILKEGGVLPGIKVDK	4	0	2	4	1	RSG34650.t1; XP_018493158.1	3	2514	3	Not Found	Not Found	Found	Not Found
LGDDEFGHMLAGILRK	2	0	2	4	6	XP_018439834.1; XP_018476195.1	1	1771	4	Not Found	Not Found	Found	Not Found
FTHVLYNLSPAELYEQAIKYEK	0	0	1	3	4	XP_018469676.1	1	2656	2	Not Found	Not Found	Found	Not Found
GVLQSDQVLWTDPATRPFVQQLMSPR	5	0	1	2	2	RSG25330.t1	0	2969	5	Not Found	Not Found	Found	Not Found
GVLQSDQVLWTDPATRPFVQQLMSPR	0	0	1	2	1	RSG25330.t1	0	2985	1	Not Found	Not Found	Found	Not Found
NFRGSVDPFHVNAVDTTGAGDSFVGALLNK	2	0	2	3	5	XP_018439834.1; XP_018476195.1	1	3105	6	Not Found	Not Found	Found	Not Found
YVDDKVMLTLWK	6	0	1	1	2	XP_018437799.1	1	1510	3	Not Found	Not Found	Found	Not Found
VTGMLLEMDQTEVLHLLESPEALEAK	1	0	1	1	1	XP_018461191.1	0	2896	4	Not Found	Not Found	Found	Not Found
HIPDLHVLISTPFHPAYVTAER	2	0	2	6	3	XP_018468653.1; RSG01497.t1	0	2513	3	Not Found	Not Found	Found	Not Found
VGGVIGYDNTLWNGSVVAPPDAPMRK	9	0	1	6	4	RSG37037.t1	1	2713	4	Found	Not Found	Found	Not Found
ELDYLVGAVANPK	0	0	2	4	4	RSG24090.t1; XP_018447025.1	0	1388	3	Not Found	Not Found	Found	Not Found
ALNDTIITGVPTTIEYHK	0	0	1	2	4	XP_018433783.1	0	1986	3	Not Found	Not Found	Found	Not Found
FAVSEDTWNEPLGR	7	0	1	4	3	RSG03929.t1	0	1620	4	Not Found	Not Found	Found	Not Found
FGTVLENVVFDEHTREVDYSDKSVTENTR	0	0	1	3	4	XP_018469676.1	2	3386	2	Found	Found	Found	Not Found
EHDKPVQQVIAEMTDGGVDR	1	0	2	2	3	XP_018442208.1; XP_018456193.1	0	2224	4	Not Found	Not Found	Found	Not Found
LDSELKLVGEYGLR	2	0	1	2	5	XP_018442437.1	1	1591	3	Not Found	Not Found	Found	Not Found
ITPSWVGFTDNER	0	0	1	2	2	XP_018475701.1	0	1521	2	Not Found	Not Found	Found	Not Found
TRDLSVVGGTGDFFMSR	0	0	1	1	1	XP_018456462.1	1	1844	3	Not Found	Not Found	Found	Not Found
GVIQSDQELFSTPGADTIR	4	0	1	2	2	XP_018483370.1	0	2034	5	Not Found	Not Found	Found	Not Found
GLLGDKAQISIYDPQVTEEQIQR	8	0	1	4	3	RSG16588.t1	1	2601	5	Not Found	Not Found	Found	Not Found
YGLIFHSSFIGR	0	0	1	7	2	RSG16780.t1	0	1396	3	Not Found	Not Found	Found	Not Found
LHHFDSDYFNIRI	0	0	1	2	1	RSG04861.t1	1	1676	3	Not Found	Not Found	Found	Not Found
EAGALLSYDPNLREPLWPSKEEAK	5	0	3	6	2	XP_018439834.1; XP_018476195.1; XP_018484999.1	2	2713	4	Not Found	Not Found	Found	Not Found
VVHGIDVFDPKFNIVSPGADMSIYFPYTEEKRR	0	0	1	3	1	XP_018445730.1	3	3826	2	Not Found	Not Found	Found	Not Found
ITFFSGFYHTK	0	0	1	1	3	XP_018433365.1	0	1347	2	Not Found	Not Found	Found	Not Found
DSKEWAAEKEALEAFEK	4	0	1	1	1	RSG26161.t1	2	1980	3	Not Found	Not Found	Found	Not Found
EHALLAFTLGVK	3	0	2	9	5	RSG13225.t1; RSG00941.t1	0	1298	3	Not Found	Not Found	Found	Not Found
INNALPLPSVLK	0	0	1	2	3	XP_018448937.1	0	1278	2	Not Found	Not Found	Found	Not Found
SNRVVLQSDLVLWNDPETR	0	0	1	1	2	XP_018434930.1	1	2241	4	Not Found	Not Found	Found	Not Found
VTKKEEEFVFSDISEKPVPSLFR	3	0	1	7	1	XP_018462492.1	2	2711	4	Not Found	Not Found	Found	Not Found
FFNAFVEAMKR	6	0	1	2	2	XP_018458868.1	1	1359	2	Not Found	Not Found	Found	Not Found
IFDGEGFKYVSESFEK	5	0	1	1	3	XP_018460015.1	1	1881	2	Not Found	Not Found	Found	Not Found
TGTIPDKDILVLIK	2	0	1	3	1	XP_018439279.1	1	1525	3	Not Found	Not Found	Found	Not Found
TDKTYPAGFMDVVSIPK	0	0	1	13	3	RSG11570.t1	1	1868	3	Not Found	Not Found	Found	Not Found
GIYHLFYQWNPK	0	0	2	4	4	XP_018433528.1; XP_018488469.1	0	1565	3	Not Found	Not Found	Found	Not Found
SGPYGQTFRPDNFVFGQSGAGNNWAK	1	0	1	2	3	RSG09056.t1	0	2802	6	Not Found	Not Found	Found	Not Found
YKIYEPVLLLGK	6	0	1	1	6	XP_018472868.1	1	1435	3	Found	Not Found	Found	Not Found
IHFMLSSYAPVISAEK	8	0	1	7	7	XP_018434425.1	0	1792	2	Found	Found	Found	Not Found
LALTSKPFLVMFKK	0	0	1	1	1	XP_018454357.1	1	1622	2	Not Found	Not Found	Found	Not Found
FLGLPLLKDPDMVAR	0	0	2	3	3	XP_018474856.1; XP_018481275.1	1	1684	1	Not Found	Not Found	Found	Not Found
NLIENMGLLNSDQVLFSSNDKSR	8	0	1	2	4	RSG04105.t1	1	2594	3	Found	Not Found	Found	Not Found
LFKPFDELFVDSKDFNGEALEK	1	0	1	4	1	RSG41988.t1	1	2588	2	Not Found	Not Found	Found	Not Found
SDLQNQLQDLKAELALLR	2	0	1	2	3	XP_018436724.1	1	2068	3	Not Found	Not Found	Found	Not Found
ILAESHLILEYIDQTWK	0	0	1	3	2	XP_018465973.1	0	2072	3	Not Found	Not Found	Found	Not Found
KRNDDEDAKEEFFSLVTVAEIPAEGLSGLGTK	0	0	1	3	7	RSG26201.t1	3	3465	2	Not Found	Not Found	Found	Not Found
SLLPFFDSAYQGFASGSLDTDAHSVR	0	0	1	8	3	XP_018465176.1	0	2788	2	Not Found	Found	Found	Not Found
EKIPSEVAKEIEDAIADLR	0	0	1	2	2	RSG00713.t1	2	2126	3	Not Found	Not Found	Found	Not Found
VFIGLSGLATDVQTLYQR	0	0	2	5	2	RSG40715.t1; RSG08222.t1	0	1981	3	Not Found	Not Found	Found	Not Found
TALSHVSNLIAGVTQGFLYK	0	0	1	2	4	XP_018450186.1	0	2119	5	Not Found	Not Found	Found	Not Found
IATVLMYLSDVDDGGETVFPAAK	0	0	1	4	1	RSG40588.t1	0	2412	3	Not Found	Not Found	Found	Not Found
TMLELLNQLDGFEASNK	2	0	1	7	2	XP_018443027.1	0	1922	4	Not Found	Not Found	Found	Not Found
SQVVGYMGDDELAKALEGADLVIIPAGVPR	0	0	1	3	8	RSG44548.t1	1	3083	3	Found	Found	Found	Not Found
GLTDELGAEAMMFEALEKVEK	0	0	1	4	7	RSG24342.t1	1	2311	2	Found	Found	Found	Not Found
GFMDLANTNLPAPFFNLK	1	0	1	1	6	XP_018473530.1	0	2010	5	Not Found	Not Found	Found	Not Found
EKIPAEIASEIETAVSDLR	0	0	1	2	2	XP_018449469.1	1	2071	3	Not Found	Not Found	Found	Not Found
HPWNIMTTSADEGQFLNMLIK	1	0	1	6	3	RSG37037.t1	0	2446	4	Not Found	Not Found	Found	Not Found
VVVLNFWPSMFGAR	0	0	1	2	1	RSG53513.t1	0	1622	3	Not Found	Not Found	Found	Not Found
NILLGFLGGSEGLFAQK	3	0	1	1	4	XP_018442105.1	0	1763	4	Not Found	Not Found	Found	Not Found
MAPGIGGFGGLFPLGDSYLVAGTDGVGTK	0	0	1	3	5	XP_018465004.1	0	2754	3	Not Found	Not Found	Found	Not Found
AFAEALDSVPMALAENSGLQPIETLSAVK	5	0	1	4	5	RSG07044.t1	0	2972	5	Not Found	Found	Found	Not Found
IENVEGLNHFDEILQEADGIILSR	0	0	1	2	2	XP_018442164.1	0	2724	4	Not Found	Not Found	Found	Not Found
SYLDYVAYLFQK	0	0	1	5	4	RSG46797.t1	0	1509	4	Not Found	Not Found	Found	Not Found
AHKVTVVGYVDPNKVVAR	0	0	1	1	1	XP_018450219.1	2	1952	2	Not Found	Found	Not Found	Not Found
YLAGETFTLTDLHHIPVIQYLLGTPTK	0	0	1	4	4	RSG39198.t1	0	3041	3	Found	Not Found	Found	Not Found
SLQSVGQIIGEVLRPLDNER	4	0	1	3	3	RSG15523.t1	0	2223	2	Not Found	Not Found	Found	Not Found
NHGVVLPDANVDATLNALLAAGFGAAGQR	0	0	1	2	6	RSG25324.t1	0	2832	3	Found	Found	Found	Not Found
LFVHNPKQHKYLAVTDGTVK	0	0	1	3	2	RSG28813.t1	2	2295	2	Not Found	Found	Not Found	Not Found
AMGIMNSFINDIFEKLAQEASK	0	0	2	2	1	XP_018472875.1; XP_018441609.1	1	2473	2	Not Found	Not Found	Found	Not Found
SDDWFLNALNSAGLLNR	0	0	1	1	2	RSG26211.t1	0	1905	4	Found	Not Found	Found	Not Found
ESIELPLMNPELFIR	0	0	1	4	6	RSG15523.t1	0	1800	4	Not Found	Not Found	Found	Not Found
YAEDQGEFFEQFAESMIK	6	0	1	2	4	RSG04105.t1	0	2168	5	Not Found	Not Found	Found	Not Found
FVYAHFPINASIGGEGK	1	0	1	2	3	RSG15506.t1	0	1806	4	Not Found	Not Found	Found	Not Found
TVLASFVGMYLGGSSK	7	0	1	1	4	XP_018474872.1	0	1616	4	Not Found	Not Found	Found	Not Found
LFKPFDELFVDSKDFDGEALEKFVK	1	0	1	2	3	XP_018461926.1	2	2963	5	Not Found	Not Found	Found	Not Found
ASVVALFLGR	0	0	1	4	3	RSG05239.t1	0	1032	4	Not Found	Not Found	Found	Not Found
DLQDDFMGGAEIVKSDPVVSFR	6	0	1	3	2	XP_018470692.1	1	2425	4	Not Found	Not Found	Found	Not Found
IASIQNQLASLSVKDAPIIGSFNPK	0	0	1	3	1	XP_018470707.1	1	2611	4	Not Found	Not Found	Found	Not Found
SKSLLPFFDSAYQGFASGSLDTDAHSVR	1	0	1	8	1	XP_018465176.1	1	3003	4	Not Found	Not Found	Found	Not Found
KILFEETGSPLIPLEEFR	0	0	1	2	1	XP_018432845.1	1	2118	2	Not Found	Not Found	Found	Not Found
YLRPQEAGWTPEGFDSESPYSIMFGPDK	8	0	1	4	1	RSG16090.t1	0	3204	7	Not Found	Not Found	Found	Not Found
LFVDILKEGGVLPGIK	4	0	2	4	1	RSG34650.t1; XP_018493158.1	1	1698	3	Not Found	Not Found	Found	Not Found
FITHTVPFSEINKAFDYMLK	0	0	2	2	1	XP_018442208.1; XP_018456193.1	1	2401	2	Not Found	Not Found	Found	Not Found
NPSADMLLRPDELDLELIR	0	0	1	1	2	XP_018476195.1	0	2210	3	Not Found	Not Found	Found	Not Found
LFKPFDELFVDSKDFDGEALEK	1	0	1	2	7	XP_018461926.1	1	2589	4	Not Found	Not Found	Found	Not Found
LDATANDFPNDTFDVKGFPTIYLR	3	0	1	2	2	XP_018461926.1	1	2730	4	Found	Not Found	Found	Not Found
GSVDPFHVNAVDTTGAGDSFVGALLNK	2	0	2	3	5	XP_018439834.1; XP_018476195.1	0	2688	5	Not Found	Not Found	Found	Not Found
AEDIVASEHLVTLLAVVPK	2	0	1	1	1	RSG14798.t1	0	2004	5	Not Found	Not Found	Found	Not Found
GVHHFHGAVFTGTLTDPR	0	0	1	2	2	RSG30212.t1	0	1948	2	Found	Found	Not Found	Not Found
FITHTVPFSEINKAFDYMLKGESIR	5	0	2	2	10	XP_018442208.1; XP_018456193.1	2	2943	5	Not Found	Not Found	Found	Not Found
EVTAKHPWNIMTTSADEGQFLNMLIK	3	0	1	6	3	RSG37037.t1	1	2974	3	Found	Found	Found	Not Found
TFNQVEIKPEMIGHYLAEFSISYKPVK	2	0	1	4	8	RSG26358.t1	0	3168	4	Not Found	Not Found	Found	Not Found
VTYTSDYFPELMSMAEK	8	0	1	3	1	RSG23136.t1	0	2011	4	Not Found	Not Found	Found	Not Found
LKLPSSVLSPDAIGNLQTAFFLKK	0	0	1	2	3	RSG17737.t1	2	2587	2	Not Found	Not Found	Found	Not Found
NLPFDTTPTQLEEVFK	0	0	1	4	2	XP_018492469.1	0	1878	3	Not Found	Not Found	Found	Not Found
NVLTQFWGMDFTTDKVR	0	0	1	1	6	XP_018447570.1	1	2058	2	Not Found	Found	Found	Not Found
LIFHGDQIIGEANKIFAGLK	1	0	1	3	4	BAH20736.1	1	2184	4	Not Found	Not Found	Found	Not Found
KAEEYLAGLSPETPYEDFEAKFEEIGLER	1	0	1	1	1	XP_018445730.1	2	3360	2	Not Found	Not Found	Found	Not Found
TMGEDLFWALR	0	0	1	2	2	XP_018472077.1	0	1338	3	Not Found	Not Found	Found	Not Found
GTIASVVTPAFFNGIMSK	0	0	1	1	3	XP_018474856.1	0	1839	3	Not Found	Not Found	Found	Not Found
SVDILTAMAVPVELTDRDSLVK	0	0	1	2	4	RSG10721.t1	1	2372	2	Found	Not Found	Found	Not Found
HAAAQIFSHPDVVAEVPWYGIEQEYTLLQKDVK	7	0	1	2	2	XP_018472217.1	1	3781	5	Found	Not Found	Found	Not Found
FSPNTLVPTIVSASWDQTVK	6	0	1	3	5	RSG10727.t1	0	2190	3	Not Found	Not Found	Found	Not Found
VSDVELEFLTGSNKIDDETAMSLWHPNLK	0	0	2	2	2	XP_018439834.1; XP_018476195.1	1	3288	3	Not Found	Not Found	Found	Not Found
ITGFDEYMNLVLDEAEEVSIKK	0	0	1	4	4	XP_018436987.1	1	2543	3	Not Found	Not Found	Found	Not Found
TAAYGHFGRDDADFTWEVVKPLK	3	0	1	4	1	RSG12786.t1	1	2623	3	Not Found	Not Found	Found	Not Found
DKVPMIDVTQHGFFK	0	0	3	5	5	XP_018467338.1; XP_018457242.1; XP_018434560.1	1	1761	2	Not Found	Not Found	Found	Not Found
VVVDGNVITSRAPGTAMEFALAIVEKFYGREK	0	0	1	1	5	XP_018464608.1	3	3467	2	Found	Found	Found	Not Found
FYFADQVLPLFETGIPLLTKR	0	0	1	2	7	XP_018434022.1	1	2468	3	Found	Not Found	Found	Not Found
NMIIVPEMIGSIIGVYNGK	2	0	1	2	17	RSG26358.t1	0	2048	4	Found	Found	Found	Not Found
NMIIVPEMIGSIIGVYNGK	0	0	1	2	1	RSG26358.t1	0	2064	3	Not Found	Not Found	Found	Not Found
VKEEGHKIVGFHGK	0	0	1	2	4	XP_018440478.1	2	1564	2	Found	Found	Found	Not Found
SAASVSAKKDGEEGEEAAAAPEETKK	1	0	1	1	5	XP_018472694.1	3	2590	5	Not Found	Not Found	Found	Not Found
IQVGQNNDGVSFVAVEYENGSQK	0	0	1	2	1	XP_018490697.1	0	2482	4	Not Found	Found	Not Found	Not Found
QAFIDAAQSFPAYQGAVSKR	0	0	1	1	2	XP_018472676.1	1	2155	3	Not Found	Found	Not Found	Not Found
QAGSDGINKVDESKDDEKLAAHR	0	0	1	3	3	RSG09783.t1	3	2483	2	Not Found	Not Found	Found	Not Found
LGGAFAPKPSSGPHK	0	0	1	13	5	RSG11570.t1	0	1450	1	Not Found	Not Found	Found	Not Found
DGIVMLKGPKIDMIK	0	0	1	3	3	XP_018472903.1	2	1657	2	Found	Found	Not Found	Not Found
IQVGQNNDGVSFVAVEYENGSQKVVGDGHGK	2	0	1	2	1	XP_018490697.1	1	3231	4	Not Found	Found	Not Found	Not Found
LKPLTGTQGEVR	0	0	1	1	4	XP_018483370.1	0	1298	2	Not Found	Not Found	Found	Not Found
IDASEESNKGIANEYK	0	0	1	5	2	RSG41988.t1	1	1767	2	Not Found	Not Found	Found	Not Found
LFVGGLSWGTDDQSLREAFSNFGEVIDSK	1	0	1	3	1	XP_018447917.1	1	3174	4	Not Found	Not Found	Found	Not Found
STKVGDIMTEENKLITVTPETK	1	0	2	2	1	XP_018446421.1; XP_018471762.1	2	2434	5	Not Found	Found	Not Found	Not Found
IDGLVEEKFKDTGLLQHDQ	0	0	1	5	6	RSG07387.t1	2	2185	4	Found	Found	Not Found	Not Found
NMRGPHVNAAVRPLPPLKDNVKR	1	0	1	1	8	XP_018450821.1	3	2579	4	Found	Found	Found	Not Found
QHVQSNPANAPGILR	0	0	1	1	4	XP_018434930.1	0	1601	3	Not Found	Not Found	Found	Not Found
NAVTAGFSSNPR	0	0	1	2	1	RSG25330.t1	0	1220	2	Not Found	Not Found	Found	Not Found
IGEHMSGGGSGGDSAPGGGGGAQGGSDQTPEADYEEVKK	2	0	1	1	3	RSG00713.t1	1	3633	3	Not Found	Not Found	Found	Not Found
AAVAAAETGLAPTHPVR	0	0	1	2	1	XP_018450844.1	0	1631	2	Not Found	Not Found	Found	Not Found
KGVDAEKMEELYKK	0	0	1	2	6	RSG14956.t1	3	1667	3	Not Found	Not Found	Found	Not Found
YMNKELELEK	0	0	2	2	1	XP_018442208.1; XP_018456193.1	1	1296	2	Not Found	Not Found	Found	Not Found
LASVPSGGGGVAMASAPSAGGGGGAAPAAEAKKEEK	1	0	1	2	2	XP_018433208.1	2	3095	2	Not Found	Not Found	Found	Not Found
GILAADESTGTIGKR	0	0	2	8	2	RSG34650.t1; XP_018493158.1	1	1488	3	Not Found	Not Found	Found	Not Found
IISSIEQKEESRGNEDHVSLIK	6	0	2	2	2	XP_018493587.1; XP_018490613.1	2	2511	2	Not Found	Not Found	Found	Not Found
TSMLDEIEREFEAATSGLKQLK	4	0	2	4	15	XP_018434841.1; RSG24594.t1	2	2496	6	Found	Found	Found	Not Found
AQKIATVEQAAELIEELVGLKK	0	0	1	2	3	XP_018463431.1	2	2381	2	Found	Not Found	Found	Not Found
MNTIAPNLTSLVGELVGAR	4	0	1	2	9	RSG05059.t1	0	1956	5	Found	Not Found	Found	Not Found
GAIPALPSDAEVLSFLEGK	7	0	1	2	7	XP_018439834.1	0	1914	3	Not Found	Found	Found	Not Found
QGLDITDLVALSGSHTIGFSR	2	0	1	1	4	RSG08944.t1	0	2187	3	Not Found	Not Found	Found	Not Found
LAKYNQLLRIEEELGSEAVYAGANFRKPVEPY	2	0	3	7	2	RSG40496.t1; XP_018441658.1; XP_018484748.1	3	3667	6	Found	Not Found	Found	Not Found
LNLQFLTLHDYLLR	0	0	1	2	3	RSG33163.t1	0	1758	2	Not Found	Not Found	Found	Not Found
VTDPFGFTWIFVSPAEKKSDEEENKEV	9	0	1	1	6	XP_018477756.1	3	3128	2	Found	Not Found	Found	Not Found
VFDIIGNIIGR	0	0	1	1	2	XP_018473013.1	0	1216	3	Not Found	Not Found	Found	Not Found
SAWGQAYDHLVAAIKAEMKPSH	0	0	1	1	8	XP_018437654.1	1	2410	2	Found	Not Found	Found	Not Found
ILENGNMVIYDANGKFIWQSFDSPTDTLLVGQSLKR	3	0	1	1	7	RSG40683.t1	2	4070	5	Found	Not Found	Found	Not Found
VASENNDPQLADFVESEFLGEQIEAIKK	1	0	1	1	6	XP_018474417.1	1	3120	4	Found	Found	Found	Not Found
KFVADGVFYAELNEVLTR	0	0	1	5	2	XP_018482875.1	1	2071	3	Not Found	Not Found	Found	Not Found
AIGFIDTMIEYSYNNAPVQK	0	0	1	2	2	XP_018485789.1	0	2274	3	Not Found	Found	Found	Not Found
SGFEGAWTSNPLIFDNSYFKELLSGEKEGLLQLPSDK	3	0	1	3	3	RSG00934.t1	2	4117	4	Found	Not Found	Found	Not Found
AKEAMDKGALVTDELVVGIIDEAMNKPK	1	0	1	1	3	XP_018486385.1	2	2985	5	Found	Not Found	Found	Not Found
TALPEWETTGFVEYIAGGPQPGGMFFPVAHGVHAVR	1	0	1	1	6	XP_018433365.1	0	3825	5	Found	Not Found	Found	Not Found
NKYVGVSLVGK	0	0	1	5	1	XP_018451262.1	1	1163	3	Not Found	Not Found	Found	Not Found
VTSVNSLTLPILQYVR	0	0	1	2	5	RSG31172.t1	0	1803	3	Not Found	Found	Found	Not Found
VLMQDFTGVPAVVDLAAMR	0	0	1	17	9	KPB68763.1	0	2033	3	Found	Not Found	Found	Not Found
YAVNSVSFNPADTPLKLADFFKIDGVYR	0	0	1	1	3	XP_018445322.1	2	3147	3	Found	Found	Found	Not Found
FLSQPFFVAEVFTGSPGK	7	0	1	7	15	RSG20449.t1	0	1958	5	Found	Not Found	Found	Not Found
SQLSELISGLGDQDLAPMSLGLSHSLAR	2	0	2	4	7	RSG05059.t1; RSG11588.t1	0	2895	5	Not Found	Not Found	Found	Not Found
GFGFVTMSTVEEAETAVEKFNRYDLNGR	0	0	1	4	4	XP_018452222.1	2	3167	3	Not Found	Found	Found	Not Found
AAVEEGIVPGGGVALLYASKELEKLSTANFDQK	0	0	2	5	3	RSG34812.t1; RSG22691.t1	2	3404	2	Not Found	Not Found	Found	Not Found
LQPGYDHSYYFIATFIEDHISHHAQALEL	0	0	1	2	1	RSG14021.t1	0	3415	1	Not Found	Not Found	Found	Not Found
IFDGEGFKYVSESFEKNTLHFVGLLSDGGVHSR	6	0	1	1	6	XP_018460015.1	2	3671	4	Found	Not Found	Found	Not Found
EYKGIFWQEDIIPFFQNVK	0	0	1	2	6	XP_018446428.1	1	2401	3	Not Found	Not Found	Found	Not Found
ITLVWEKRNDDSPEPSTYMK	7	0	1	1	5	XP_018467929.1	2	2409	4	Found	Found	Not Found	Not Found
GPELLTMWFGESEANVREIFDKAR	9	0	1	9	9	RSG29845.t1	2	2811	3	Found	Found	Found	Not Found
TLQDLQLDYVDLYLMHWPVR	0	0	1	2	2	XP_018486256.1	0	2518	3	Not Found	Not Found	Found	Not Found
QTAPDATYVYFMDLLAK	0	0	1	2	17	RSG40053.t1	0	1946	4	Found	Found	Found	Not Found
STELLKLEDLIEQLNAR	0	0	1	5	6	XP_018444809.1	1	1985	3	Not Found	Not Found	Found	Not Found
ELVAASEDEKKAILSR	0	0	2	4	3	RSG37838.t1; XP_018441800.1	2	1758	2	Not Found	Not Found	Found	Not Found
SKAQLGATLNHYNNEHGNSINKNLKEGSDDDYLK	0	0	1	1	2	XP_018432836.1	3	3787	4	Not Found	Not Found	Found	Not Found
RKADQELPHVVSAELK	0	0	1	2	5	XP_018477756.1	2	1820	3	Not Found	Not Found	Found	Not Found
ISQASDVILPGPNDAVDK	0	0	1	1	2	XP_018434930.1	0	1838	3	Not Found	Not Found	Found	Not Found
ILENGNMVIYDANGK	0	0	1	1	3	RSG40683.t1	0	1650	5	Not Found	Not Found	Found	Not Found
TSDLVALSGAHTFGR	0	0	2	3	3	XP_018473013.1; XP_018483370.1	0	1531	2	Not Found	Not Found	Found	Not Found
GYALIEYEKSEEAQNAIK	0	0	1	7	1	RSG31675.t1	1	2056	3	Not Found	Not Found	Found	Not Found
KLPSILVDEASVQK	0	0	1	4	3	RSG17673.t1	1	1526	3	Not Found	Not Found	Found	Not Found
AFDYMLKGESIR	0	0	2	2	2	XP_018442208.1; XP_018456193.1	1	1429	2	Not Found	Not Found	Found	Not Found
VTVKGNVEPEAVFQTVSK	0	0	1	1	3	XP_018461217.1	1	1932	3	Found	Not Found	Found	Not Found
ASKDKVPMIDVTQHGFFK	3	0	1	1	5	XP_018434560.1	2	2048	3	Found	Not Found	Found	Not Found
FSINGKPVHHFLGTSTFSEYTVVHSGQVAK	1	0	1	1	6	XP_018442208.1	0	3274	5	Not Found	Not Found	Found	Not Found
YGLNHVTYLIEQNK	0	0	2	14	4	RSG14160.t1; RSG01121.t1	0	1691	3	Not Found	Not Found	Found	Not Found
LDATANDIPSDTFDVK	4	0	1	3	2	RSG41988.t1	0	1721	4	Not Found	Not Found	Found	Not Found
NTLHFVGLLSDGGVHSR	4	0	1	1	1	XP_018460015.1	0	1808	3	Not Found	Not Found	Found	Not Found
KGLTPSQIGVILR	9	0	1	7	6	RSG44816.t1	1	1381	3	Not Found	Not Found	Found	Not Found
KIIGATNPAASEPGTIRGDYAIDIGR	8	0	1	1	1	RSG13265.t1	2	2656	3	Not Found	Not Found	Found	Not Found
IKVANPIVEMDGDEMTR	2	0	2	4	6	XP_018462408.1; XP_018461880.1	1	1917	5	Found	Found	Found	Not Found
HIDFALTSPFGGGRPGR	0	0	1	2	5	XP_018442437.1	0	1784	2	Not Found	Not Found	Found	Not Found
LYDPNPEALNALK	0	0	1	2	3	RSG43202.t1	0	1457	3	Not Found	Not Found	Found	Not Found
TALSHVDNLITGVTR	0	0	2	5	7	RSG15506.t1; XP_018432644.1	0	1596	4	Not Found	Found	Found	Not Found
FNVEYIAGGATQNSIK	1	0	1	6	1	RSG10624.t1	0	1711	5	Not Found	Not Found	Found	Not Found
VLDVVYNASNNELVR	1	0	1	5	8	XP_018472694.1	0	1704	4	Found	Not Found	Found	Not Found
TVPHLVEAIHAAVTR	0	0	1	3	1	XP_018465176.1	0	1613	1	Not Found	Not Found	Found	Not Found
RSSLYYVNMVGIR	4	0	1	1	2	XP_018491555.1	1	1557	4	Not Found	Not Found	Found	Not Found
MSNIGVLTGATGEIR	7	0	1	2	3	RSG25330.t1	0	1518	4	Not Found	Not Found	Found	Not Found
VSMGEDRFWAIR	0	0	1	2	3	XP_018474872.1	1	1466	2	Not Found	Not Found	Found	Not Found
GLVDSDTLPLNVSR	0	0	1	3	5	RSG03929.t1	0	1485	4	Not Found	Not Found	Found	Not Found
SDFVQKPVPENVFEEVTKR	0	0	1	2	4	XP_018472077.1	1	2248	5	Not Found	Not Found	Found	Not Found
VKNLSGLVEWYGK	3	0	1	3	1	XP_018445730.1	1	1492	4	Not Found	Not Found	Found	Not Found
ILHHTIGLPDFSQELR	6	0	1	3	4	RSG40035.t1	0	1876	3	Not Found	Not Found	Found	Not Found
FSINGKPIHHFLGTSTFSEYTVVHSGQVAK	0	0	1	1	3	XP_018456193.1	0	3288	5	Not Found	Not Found	Found	Not Found
LAVLQFYKVDGSGK	0	0	1	3	4	XP_018464505.1	1	1524	1	Not Found	Not Found	Found	Not Found
FITHTVPFSEINK	0	0	2	4	4	XP_018442208.1; XP_018456193.1	0	1532	3	Not Found	Not Found	Found	Not Found
YFDLGLPHRDATDDKVTIESAEATKK	0	0	2	4	2	XP_018462408.1; XP_018461880.1	3	2920	1	Not Found	Not Found	Found	Not Found
RAPVSAQVVIGTPGTLKK	0	0	1	2	2	XP_018485099.1	2	1822	4	Not Found	Not Found	Found	Not Found
KFSGKDVIFVATRR	0	0	1	4	5	XP_018473103.1	3	1623	2	Not Found	Not Found	Found	Not Found
HIHNGPSLAAPLIR	0	0	1	2	4	RSG40598.t1	0	1495	3	Not Found	Not Found	Found	Not Found
LKHESQVEHIFLVK	4	0	1	2	5	RSG05223.t1	1	1706	3	Not Found	Not Found	Found	Not Found
AHELSTVEGYSGYGAEQGAKPLR	4	0	1	1	2	XP_018470793.1	0	2420	2	Not Found	Not Found	Found	Not Found
KAHELSTLEGYSGYGAEQGAKPLR	1	0	1	2	3	RSG20844.t1	1	2562	4	Found	Not Found	Found	Not Found
LELHDKVNVEESKINIGAR	3	0	1	2	5	RSG01027.t1	2	2164	4	Not Found	Not Found	Found	Not Found
APGGAPANVAIAVSR	8	0	2	10	1	XP_018439834.1; XP_018476195.1	0	1350	3	Not Found	Not Found	Found	Not Found
AREMHGFMTPYVSSNPR	0	0	1	1	7	XP_018474872.1	1	1979	3	Not Found	Not Found	Found	Not Found
ELQETVQYPVEHPEKFEK	0	0	1	9	7	RSG29845.t1	1	2230	2	Not Found	Found	Found	Not Found
VVRGDPAEKKADGSTTPYAHGQHHSIFTPDLGAVSDSSLK	3	0	1	1	1	XP_018469676.1	3	4176	3	Not Found	Not Found	Found	Not Found
MLVGMVDVIFSDVAQPDQAR	0	0	1	1	2	XP_018447285.1	0	2191	4	Not Found	Not Found	Found	Not Found
HYHQSVIFIPKPTWGNHPK	3	0	1	6	5	XP_018465176.1	0	2286	3	Not Found	Not Found	Found	Not Found
LAAAILGGVDHIHIKPGAK	3	0	1	2	5	RSG04048.t1	0	1881	2	Found	Not Found	Found	Not Found
SHLLLNYNPIHK	0	0	1	1	3	XP_018437799.1	0	1448	3	Not Found	Not Found	Found	Not Found
HWMLDKLGGAFAPKPSSGPHK	0	0	1	8	6	RSG11570.t1	1	2261	3	Not Found	Not Found	Found	Not Found
SLRGFEAIEEAK	0	0	1	2	2	XP_018434930.1	1	1349	3	Not Found	Not Found	Found	Not Found
YASYDSLTGAKPVEGAVVR	0	0	1	1	2	XP_018485457.1	0	1983	2	Not Found	Not Found	Found	Not Found
VKFNTIETTLTHSSGPASYGRPR	0	0	1	5	2	XP_018484881.1	1	2519	2	Not Found	Found	Not Found	Not Found
AVVNQVVDNYYRPDLKK	3	0	1	1	4	XP_018434333.1	1	2021	3	Not Found	Not Found	Found	Not Found
AAVLAYVRPSTSFSVHQR	0	0	1	2	1	RSG00338.t1	0	1989	1	Not Found	Not Found	Found	Not Found
ANVPVAEVNVPVIGGHAGVTILPLFSQATPQANLSSDVLTALTKR	0	0	1	2	1	RSG25818.t1	1	4565	4	Not Found	Not Found	Found	Not Found
FKGVTLMPNVGYGSDKK	0	0	1	6	5	RSG27296.t1	2	1840	3	Not Found	Not Found	Found	Not Found
RLNSGQSWTLNVPAR	3	0	1	1	6	XP_018457856.1	1	1698	3	Found	Not Found	Found	Not Found
FSGKDVIFVATRR	0	0	1	4	4	XP_018473103.1	2	1495	2	Not Found	Not Found	Found	Not Found
AVANQVVDNYYRPDLK	0	0	1	10	4	RSG27024.t1	0	1864	2	Found	Not Found	Found	Not Found
VFLDRDLDSASFGKR	0	0	1	2	1	RSG05239.t1	2	1725	3	Not Found	Not Found	Found	Not Found
GWDAQVLGEAPHKFK	0	0	2	3	2	RSG39718.t1; XP_018460015.1	1	1682	1	Found	Not Found	Found	Not Found
HGGAGSIVHWHLEFEK	4	0	1	2	1	RSG46941.t1	0	1803	3	Not Found	Found	Not Found	Not Found
VLDLIEHMAFVAASR	0	0	1	1	5	XP_018443837.1	0	1671	3	Not Found	Not Found	Found	Not Found
VAGFVTPVPGGVGPMTVAMLLR	7	0	1	3	1	XP_018491885.1	0	2169	3	Not Found	Not Found	Found	Not Found
SPSPLLLPAQDAITPLSELEAVDLVK	0	0	1	1	4	RSG39900.t1	0	2716	3	Not Found	Not Found	Found	Not Found
KLVNDGFIIKKPTK	0	0	2	4	4	XP_018486155.1; XP_018440212.1	2	1600	2	Not Found	Not Found	Found	Not Found
LAKGPGGDVAPTTAPPAAAAATTTAQTAEVPKKK	0	0	1	1	3	XP_018486155.1	3	3187	3	Not Found	Not Found	Found	Not Found
AAFQLLHSEISPGLLEAVIK	0	0	1	3	1	XP_018450698.1	0	2136	3	Not Found	Not Found	Found	Not Found
AVAAGAVKVEEVSEGEADGGVKGK	0	0	1	2	2	XP_018477756.1	2	2257	1	Not Found	Not Found	Found	Not Found
TLHPNIHGGILAR	0	0	1	3	2	RSG39708.t1	0	1398	2	Not Found	Not Found	Found	Not Found
VLGKGHLPEGRPFVVK	6	0	1	1	2	XP_018467338.1	1	1733	2	Not Found	Not Found	Found	Not Found
IAGFSTHLMKR	0	0	1	9	1	RSG22108.t1	1	1260	1	Not Found	Not Found	Found	Not Found
NKIAGFSTHLMK	0	0	1	9	1	RSG22108.t1	1	1346	3	Not Found	Not Found	Found	Not Found
GVDAEKMEELYKK	0	0	1	2	2	RSG14956.t1	2	1539	3	Not Found	Not Found	Found	Not Found
FGLSYVNWADLNDRNLKESGKWYQR	0	0	2	3	2	XP_018465960.1; BAB17226.1	3	3059	2	Not Found	Found	Not Found	Not Found
VFDQEISKGQLIVVPQGFAVVKR	3	0	1	2	6	RSG02262.t1	2	2557	3	Found	Found	Not Found	Not Found
VKYELDKNSGLIKVDR	1	0	1	2	2	RSG40065.t1	3	1877	2	Not Found	Not Found	Found	Not Found
EQQPQKNILNGFAPEVLAK	0	0	1	4	4	XP_018484881.1	1	2124	3	Found	Found	Not Found	Not Found
ELAEDGYSGVEVR	0	0	1	5	1	XP_018482875.1	0	1423	3	Not Found	Not Found	Found	Not Found
AGGAYTMNTASAVTVR	0	0	1	4	1	RSG05338.t1	0	1569	4	Not Found	Not Found	Found	Not Found
AWYQTMISDSDYTEFDNFTK	1	0	0	3	1	NA	0	2478	4	Not Found	Not Found	Found	Not Found
SWYQTMISDSDYTEFDNFTK	1	0	1	4	1	XP_018440536.1	0	2478	4	Not Found	Not Found	Found	Not Found
RVHVTQEDFEMAVAK	3	0	1	4	3	XP_018443027.1	1	1759	4	Not Found	Found	Found	Not Found
LASVPSGGGGVAMASAPSAGGGGGAAPAAEAK	4	0	1	2	2	XP_018433208.1	0	2581	5	Not Found	Not Found	Found	Not Found
YKLLGGLAVRR	0	0	2	6	3	XP_018482875.1; XP_018433609.1	2	1245	1	Not Found	Not Found	Found	Not Found
TQIGKVDEIFGPINESLFSIK	0	0	1	1	2	XP_018473484.1	1	2335	4	Not Found	Not Found	Found	Not Found
TGLFVGLNKGHVVTR	7	0	1	6	3	XP_018473379.1	1	1597	3	Not Found	Not Found	Found	Not Found
KNPLKNLNVMLK	0	0	1	8	2	XP_018440536.1	2	1411	2	Not Found	Not Found	Found	Not Found
AMEVDEKPTEDYNDIGGLEK	0	0	1	4	1	RSG10125.t1	0	2253	4	Not Found	Not Found	Found	Not Found
GLPLEVISNGYQISPQEARR	0	0	1	2	5	RSG02262.t1	1	2227	3	Found	Found	Not Found	Not Found
EVVATEKAPAALGPYSQAIK	0	0	1	3	2	XP_018486423.1	1	2043	3	Not Found	Found	Found	Not Found
LDTGNYSWGSEAVTR	9	0	1	5	1	XP_018472694.1	0	1655	4	Not Found	Not Found	Found	Not Found
RMNEVDEEAKQVSYR	0	0	1	4	1	XP_018449040.1	2	1853	3	Not Found	Not Found	Found	Not Found
VQFTNHSTHTAPQPFKPASEAHVSSDSSSAK	0	0	1	1	2	RSG27608.t1	0	3280	4	Not Found	Not Found	Found	Not Found
VAKPKDETPIAENEIR	0	0	1	4	1	XP_018435355.1	1	1809	3	Not Found	Not Found	Found	Not Found
VIELDIWPNSNKNDIDVLHGR	3	0	1	3	2	XP_018440503.1	1	2447	3	Not Found	Found	Not Found	Not Found
VPIDVFAGITDEDAAKVVDGLAPK	0	0	1	4	1	RSG34834.t1	1	2440	3	Not Found	Not Found	Found	Not Found
KLEDILPQILSQLGPDNMDNLRK	0	0	1	2	3	XP_018432733.1	2	2650	4	Not Found	Not Found	Found	Not Found
KIPQSPHPLDLLLALNHAIFVK	3	0	1	3	1	RSG25493.t1	1	2464	3	Not Found	Not Found	Found	Not Found
LPAVGLGTYALVPSTIEQAIK	0	0	1	2	1	XP_018439906.1	0	2141	3	Not Found	Not Found	Found	Not Found
ALGVDILTGFGSVLGPQK	6	0	1	4	3	RSG13793.t1	0	1771	4	Not Found	Not Found	Found	Not Found
VFDIIGNIIGRELGSDPR	0	0	1	1	1	XP_018473013.1	1	1971	2	Not Found	Not Found	Found	Not Found
LALALGDENAVSMPVAAAANEAFKK	4	0	1	2	1	RSG36198.t1	1	2501	2	Not Found	Found	Not Found	Not Found
GMTGLLWETSLLDPEEGIR	1	0	1	2	5	XP_018476584.1	0	2117	4	Found	Found	Found	Not Found
IGVVLSGGQAPGGHNVISGLFDYLQER	4	0	1	2	1	XP_018448937.1	0	2783	4	Not Found	Not Found	Found	Not Found
LIDVDVPVVGGHAGITILPLLSK	0	0	1	2	1	XP_018441316.1	0	2326	2	Not Found	Not Found	Found	Not Found
LFYGMTTDQAVVEEEEAKLAAVLDVYEAR	3	0	1	2	3	RSG39198.t1	1	3260	4	Found	Not Found	Found	Not Found
GTSVLEMVAAFEK	0	0	1	3	2	RSG14806.t1	0	1381	3	Not Found	Found	Found	Not Found
VASDPEDESVKETAQLMYQTALIESGFILNDPKDFAGR	5	0	1	4	4	RSG03929.t1	2	4185	6	Found	Not Found	Found	Not Found
TWDKLMMAAR	0	0	1	3	2	XP_018457835.1	1	1222	2	Not Found	Not Found	Found	Not Found
AGQLIALDFIDSVIK	0	0	1	2	1	XP_018432929.1	0	1602	3	Not Found	Not Found	Found	Not Found
SNGQMLAINEIFEKNPTTIKNFGIWLR	0	0	1	4	1	XP_018439700.1	2	3134	3	Not Found	Not Found	Found	Not Found
SRDHTVSATHGDMDQNTR	0	0	1	7	1	RSG26245.t1	1	2027	2	Not Found	Not Found	Found	Not Found
KPAAAEKPVEEEKVAEKAPAEKKPK	2	0	1	1	2	XP_018472875.1	3	2702	2	Not Found	Not Found	Found	Not Found
AGKKPAEKKPAAAEKPAEDVVAEKSPAEK	0	0	1	1	1	XP_018478084.1	3	2974	3	Not Found	Not Found	Found	Not Found
VFDQEISKGQLIVVPQGFAVVK	1	0	1	2	2	RSG02262.t1	1	2401	3	Found	Found	Not Found	Not Found
HFPSVNWLISYSK	0	0	2	5	2	XP_018445802.1; XP_018456179.1	0	1577	3	Not Found	Found	Not Found	Not Found
LDKHGKPNEKTPVEWSR	0	0	1	4	1	RSG40846.t1	2	2021	2	Not Found	Not Found	Found	Not Found
NQADVDALMLELDGTLNK	3	0	1	1	1	XP_018442147.1	0	1959	4	Not Found	Not Found	Found	Not Found
GLPLEVISNGYQISPQEAR	0	0	1	2	1	RSG02262.t1	0	2071	3	Not Found	Found	Not Found	Not Found
KQLSLKEDQKVVAETK	0	0	1	2	2	XP_018463431.1	3	1844	2	Not Found	Not Found	Found	Not Found
ESGKSSVLIDIKPWDDETDMKKLEEAVR	2	0	2	3	1	RSG09225.t1; RSG42380.t1	3	3218	2	Not Found	Found	Not Found	Not Found
GGSKVIVEPHRHAGVFIAK	0	0	2	4	2	RSG04048.t1; XP_018447285.1	2	2002	2	Not Found	Not Found	Found	Not Found
KIDKHMYHDMYMR	0	0	2	4	5	XP_018486155.1; XP_018440212.1	2	1767	3	Not Found	Not Found	Found	Not Found
YMTSSQYEDDVERAVDEAILYLGK	0	0	1	1	1	XP_018464885.1	1	2795	3	Not Found	Not Found	Found	Not Found
YKLLGGLAVR	0	0	2	6	1	XP_018482875.1; XP_018433609.1	1	1089	2	Not Found	Not Found	Found	Not Found
LFQTIDNLDYAAR	0	0	1	1	2	XP_018452121.1	0	1539	3	Found	Found	Not Found	Not Found
LQSEAVKEAITVIR	0	0	1	1	1	XP_018435839.1	1	1556	2	Not Found	Not Found	Found	Not Found
FLIAGGGAPEIELSR	0	0	1	3	3	RSG10721.t1	0	1529	4	Not Found	Found	Found	Not Found
TGTMPAILETDDVEAAVAK	6	0	1	1	1	RSG23321.t1	0	1931	4	Not Found	Not Found	Found	Not Found
TLYPYVTGTSIVAIK	7	0	1	3	2	RSG06368.t1	0	1625	2	Found	Not Found	Found	Not Found
VLDEGKLSNVEDLGNVFSSADSAR	0	0	2	4	2	RSG05059.t1; RSG11588.t1	1	2522	4	Not Found	Not Found	Found	Not Found
AGDSTAEELANATQVQGDYMPIVR	2	0	1	2	2	RSG14979.t1	0	2536	5	Not Found	Not Found	Found	Not Found
VGYPVNTDALDALYEK	0	0	1	3	1	XP_018463592.1	0	1767	4	Not Found	Not Found	Found	Not Found
LYSSLWNADDWATRGGLEK	0	0	1	6	4	XP_018432706.1	1	2182	2	Not Found	Found	Found	Not Found
VAGASADILDAAQKYGKLDEK	0	0	1	2	1	RSG04328.t1	2	2163	1	Not Found	Found	Not Found	Not Found
GLIKPGESVLIEPTSGNTGVGLAFTAAAK	0	0	2	2	1	XP_018470163.1; RSG33326.t1	0	2798	3	Not Found	Not Found	Found	Not Found
FKKLYEDLTAGFR	0	0	2	4	2	XP_018445802.1; XP_018456179.1	2	1587	2	Not Found	Found	Not Found	Not Found
VKGYGDAAQEPEFFTTAPALAIPK	0	0	2	4	1	RSG23338.t1; RSG14261.t1	1	2521	4	Not Found	Not Found	Found	Not Found
TYIAPMTPDLVEQVIAK	0	0	1	2	1	RSG43757.t1	0	1889	3	Not Found	Not Found	Found	Not Found
SEVNRGIPVKFSNWMSR	0	0	1	1	6	XP_018456766.1	2	2007	4	Found	Found	Not Found	Not Found
NFYANFQVDEIGR	0	0	1	1	1	AIE42573.1	0	1572	3	Not Found	Not Found	Found	Not Found
TDTPNIDLLISEGTEAK	5	0	1	4	2	RSG43641.t1	0	1816	4	Not Found	Found	Found	Not Found
SKLAAAILGGVDNIWIKPGAK	2	0	1	1	2	XP_018447285.1	1	2122	5	Not Found	Not Found	Found	Not Found
MISTSEEIAQVGTISANGDREIGELIAK	0	0	2	5	4	RSG34812.t1; RSG22691.t1	1	2932	4	Found	Not Found	Found	Not Found
IAVLVGTITDDLRVHEIPAMK	0	0	1	2	2	RSG13092.t1	1	2291	2	Not Found	Not Found	Found	Not Found
GLDIPHVAHVVNFDLPNDIDDYVHR	3	0	1	8	1	RSG28216.t1	0	2870	4	Not Found	Not Found	Found	Not Found
ATQNIYPLQNVFIR	0	0	1	2	2	XP_018447570.1	0	1676	3	Not Found	Not Found	Found	Not Found
ALSGVSSVQFPWVK	0	0	1	2	1	RSG35782.t1	0	1504	3	Not Found	Not Found	Found	Not Found
VGTDSSLLTTFTYDEATPGLK	0	0	1	1	1	XP_018445067.1	0	2216	3	Not Found	Not Found	Found	Not Found
TGEIGDGKIFVLPVSDVIR	0	0	1	2	3	XP_018474442.1	1	2015	2	Found	Not Found	Found	Not Found
SFSDVGFGPIPSTWR	0	0	1	1	2	RSG39017.t1	0	1652	4	Not Found	Not Found	Found	Not Found
LLGLELDLTDKGLGVR	2	0	1	1	1	XP_018450829.1	1	1711	2	Not Found	Not Found	Found	Not Found
AGNKGAETALTALEMASLFEHHLK	0	0	1	4	1	RSG41582.t1	1	2539	3	Not Found	Not Found	Found	Not Found
ILENVELPSAFADVIVKPK	0	0	1	4	1	XP_018458469.1	0	2082	3	Not Found	Not Found	Found	Not Found
TMEINPENAIMDELR	0	0	2	4	1	XP_018475720.1; RSG25083.t1	0	1775	3	Not Found	Not Found	Found	Not Found
YLTEVVFQKPLIVYNYPK	0	0	1	5	1	XP_018457395.1	0	2214	3	Not Found	Not Found	Found	Not Found
GASFAVADATLLGAPVESLTLSQQVR	3	0	1	1	1	XP_018489859.1	0	2601	4	Not Found	Not Found	Found	Not Found
FGLLPTQGAPVKY	0	0	1	1	1	XP_018454696.1	1	1390	3	Not Found	Not Found	Found	Not Found
TALNPDKWLEFK	0	0	1	2	1	RSG03303.t1	1	1461	2	Not Found	Not Found	Found	Not Found
RATSQQFQWIEFK	0	0	1	2	2	RSG02262.t1	1	1668	2	Not Found	Found	Not Found	Not Found
VLAVNAAKDATELVAK	0	0	1	5	2	RSG05452.t1	1	1612	2	Not Found	Found	Found	Not Found
GPILLEDYHLVEK	0	0	1	5	2	AAF71742.1	0	1525	3	Not Found	Found	Not Found	Not Found
VTKDDAMKWFQVK	0	0	2	7	1	RSG31987.t1; RSG21238.t1	2	1595	4	Not Found	Not Found	Found	Not Found
SLIREVAGFAPYEKR	0	0	1	5	4	XP_018473379.1	2	1735	3	Found	Not Found	Found	Not Found
YGVINLDKPSNPSSHEVVAWIKR	0	0	1	4	2	RSG40846.t1	1	2609	3	Not Found	Not Found	Found	Not Found
GKVWLDPNETADISMANSR	1	0	1	1	1	XP_018440212.1	1	2104	3	Not Found	Not Found	Found	Not Found
VFGALKGALDGGLDIPHSDKR	0	0	3	8	3	RSG14956.t1; RSG18887.t1; RSG27097.t1	2	2166	2	Found	Not Found	Found	Not Found
LKAFDKFDNTSEALEAVAK	0	0	2	4	4	RSG05059.t1; RSG11588.t1	2	2097	4	Not Found	Not Found	Found	Not Found
LSLGGEVFWVGVPR	0	0	1	1	1	XP_018485424.1	0	1515	2	Not Found	Not Found	Found	Not Found
NAIGGASYSSSNLNNALSLPAK	1	0	1	1	2	XP_018492112.1	0	2149	5	Not Found	Not Found	Found	Not Found
KATLVVGNVLPLR	0	0	2	5	2	XP_018460127.1; XP_018485259.1	1	1379	3	Not Found	Not Found	Found	Not Found
ADRDESSPYAAMLAAQDVAQR	0	0	1	5	2	RSG03748.t1	1	2265	3	Not Found	Not Found	Found	Not Found
LVMYMNGNKNDGGNGYISAYVR	1	0	1	1	3	RSG28813.t1	1	2436	4	Found	Found	Not Found	Not Found
VVSSAIIDKYIGESAR	4	0	1	4	3	RSG15523.t1	1	1707	3	Found	Not Found	Found	Not Found
QLAELSGKGVTTIIGGGDSVAAVEK	1	0	2	4	1	RSG24090.t1; XP_018447025.1	1	2400	4	Not Found	Found	Not Found	Not Found
EVAEGVDLMVVR	0	0	1	4	2	XP_018470624.1	0	1316	3	Not Found	Not Found	Found	Not Found
RVNQAIFLLTTGAR	0	0	1	7	2	RSG40127.t1	1	1559	2	Not Found	Not Found	Found	Not Found
FVFGAAKLEELR	0	0	1	1	1	XP_018467863.1	1	1379	1	Not Found	Not Found	Found	Not Found
VKLAVLQFYK	0	0	1	4	1	XP_018464505.1	1	1208	3	Not Found	Not Found	Found	Not Found
YLFKEGVLFAK	0	0	4	5	1	XP_018447891.1; XP_018453998.1; XP_018478493.1; XP_018473101.1	1	1314	1	Not Found	Not Found	Found	Not Found
YLSVTNPELSKDAADLDIR	0	0	1	4	1	XP_018439784.1	1	2120	2	Not Found	Not Found	Found	Not Found
VWLDPNETADISMANSR	0	0	1	1	2	XP_018440212.1	0	1918	4	Not Found	Not Found	Found	Not Found
LLGDVTIANGGVMPNIHNLLLPK	1	0	1	6	1	XP_018458080.1	0	2399	4	Not Found	Not Found	Found	Not Found
HVSAWWDDISSRPAWK	6	0	1	1	3	XP_018483621.1	0	1940	3	Found	Not Found	Found	Not Found
RNDGIYIFNLGK	0	0	1	6	3	XP_018457835.1	1	1409	3	Not Found	Not Found	Found	Not Found
LHGNTGDQWSDLQGFSVADR	5	0	1	1	2	XP_018450975.1	0	2203	5	Not Found	Found	Not Found	Not Found
FKLITPSILSDR	0	0	1	5	2	XP_018438974.1	1	1389	2	Not Found	Not Found	Found	Not Found
FRFPQDSVELYAEK	5	0	2	6	1	XP_018482875.1; XP_018433609.1	1	1728	3	Not Found	Not Found	Found	Not Found
IGLDAAVEAAAEFLNK	1	0	1	2	3	RSG40035.t1	0	1631	4	Not Found	Not Found	Found	Not Found
GINFDLPHVIEEATSHPGIEHVGGDMFVSVPKGDAIFMK	9	0	1	2	1	XP_018476575.1	1	4191	2	Not Found	Not Found	Found	Not Found
INAWNSDQLPIYEPGLEDIVK	0	0	1	4	2	RSG16588.t1	0	2414	3	Not Found	Not Found	Found	Not Found
TPFIVDNAIYGEIRR	0	0	1	3	2	XP_018469187.1	1	1763	1	Not Found	Not Found	Found	Not Found
TNKPATYGPFGLTAGEAFHLR	7	0	1	1	2	XP_018433223.1	0	2248	3	Not Found	Not Found	Found	Not Found
EVDEVLLVGGMTR	0	0	3	7	3	RSG00713.t1; XP_018449469.1; XP_018471159.1	0	1417	3	Not Found	Not Found	Found	Not Found
TSNPFGLEAGEPFK	0	0	1	2	3	XP_018440478.1	0	1493	3	Not Found	Not Found	Found	Not Found
DKYGNPEIMIMENGYGEELGASDSIAVGTADHNRK	2	0	1	1	1	XP_018440930.1	2	3781	3	Not Found	Not Found	Found	Not Found
VNYLPYGIDYPEGPTGR	0	0	1	2	1	RSG22669.t1	0	1910	3	Not Found	Not Found	Found	Not Found
VQLLEIAQVPDEHVNEFK	0	0	1	6	4	RSG31848.t1	0	2108	3	Found	Not Found	Found	Not Found
GIPNLVMIDDEGKLVNENGVGVVR	0	0	1	1	1	XP_018439917.1	1	2537	2	Not Found	Not Found	Found	Not Found
SRGFGFVNFSDESAANAAISEMDGKELNGR	0	0	1	3	1	XP_018447917.1	2	3176	3	Not Found	Not Found	Found	Not Found
SGGDQNLSVLDIVSAAK	3	0	1	1	3	RSG04105.t1	0	1673	4	Not Found	Not Found	Found	Not Found
KAVLGFPYYGYAWTLSNANSHSYYAPTTGAAISPDGSIGYGQIRK	0	0	1	1	1	XP_018470723.1	2	4813	3	Not Found	Not Found	Found	Not Found
AALQMLKDWMQGK	0	0	1	1	1	XP_018441368.1	1	1519	2	Not Found	Not Found	Found	Not Found
TNAFGFPAGLSPTLGVGGHFSGGGYGTMMR	0	0	1	1	2	XP_018474872.1	0	2944	2	Not Found	Not Found	Found	Not Found
LFASNVLISGMHGLGAEIAK	0	0	1	4	1	RSG04293.t1	0	2028	2	Not Found	Not Found	Found	Not Found
GKGILQQNQIIAEFEALPEETQK	0	0	1	1	2	XP_018445730.1	1	2584	3	Not Found	Not Found	Found	Not Found
NSMLEAIEREYEEAANAK	1	0	1	1	2	RSG09783.t1	1	2067	5	Not Found	Not Found	Found	Not Found
LEQIYLHSLPVKEYQIIDLLVGPTLKDEVMK	7	0	2	6	2	RSG33290.t1; RSG13999.t1	2	3624	6	Not Found	Not Found	Found	Not Found
QQQKQNNIFNGFAPEILAQAFKIPVETAQK	0	0	1	2	2	RSG02262.t1	2	3400	3	Not Found	Found	Not Found	Not Found
GQETSTNSIASIFAWTR	2	0	1	3	7	RSG01842.t1	0	1868	4	Found	Not Found	Found	Not Found
GYFVSSLMDGLEWEDGYKTR	1	0	1	2	2	RSG12117.t1	1	2353	3	Found	Not Found	Found	Not Found
MPWLAVPFTDSETRDRLDEVFK	0	0	1	1	2	XP_018439917.1	2	2652	2	Not Found	Not Found	Found	Not Found
VLLLTNDVANIIYVK	0	0	1	1	1	XP_018455374.1	0	1687	4	Not Found	Not Found	Found	Not Found
FTNQGLDLTDLVALSGSHTIGFSR	2	0	1	1	1	XP_018434531.1	0	2549	3	Not Found	Not Found	Found	Not Found
MRNGVTATDLVLTVTQILRK	0	0	1	4	2	RSG21985.t1	2	2229	4	Not Found	Found	Not Found	Not Found
SIPAVPFVINHPEEHLVSVEGWYNPDGLIQGLK	0	0	1	2	1	XP_018440478.1	0	3654	4	Not Found	Not Found	Found	Not Found
MIELEIPTMAFNPYGGMMGR	1	0	1	1	2	XP_018487294.1	0	2274	4	Not Found	Not Found	Found	Not Found
GTIASVVTPAFFNSIMSK	9	0	1	1	2	XP_018481275.1	0	1869	3	Not Found	Not Found	Found	Not Found
DGQTREHALLAFTLGVK	0	0	2	9	5	RSG13225.t1; RSG00941.t1	1	1856	3	Not Found	Found	Found	Not Found
NNPSADASAQQAFVTSVTNKLKNDIGLLYSSGASK	0	0	1	1	2	XP_018447326.1	2	3596	3	Not Found	Found	Not Found	Not Found
KLPFAAAQIGQAFR	0	0	1	4	2	XP_018432742.1	1	1517	2	Not Found	Not Found	Found	Not Found
AEDFFYSGLNMAGNTDNKVK	0	0	1	1	2	XP_018480652.1	1	2221	2	Not Found	Not Found	Found	Not Found
IIGKEFINIFDQFAQELEKK	0	0	1	2	3	XP_018457754.1	2	2410	1	Not Found	Not Found	Found	Not Found
IGEPKDVAEIVGFLAGDGGEWINGQVIR	0	0	1	1	2	XP_018482606.1	1	2939	5	Not Found	Not Found	Found	Not Found
VGLALQPIATALFANSPFTEGKPNGFLSMR	0	0	1	2	5	RSG07930.t1	0	3147	4	Found	Not Found	Found	Not Found
NILLDIANALEANEK	1	0	1	3	2	RSG39125.t1	0	1640	4	Not Found	Not Found	Found	Not Found
IKEKLPGHSEKPEDSQVVDTGAAVPVTEETAEHPEEKK	0	0	1	1	1	XP_018445720.1	3	4139	2	Not Found	Found	Not Found	Not Found
IVNPHLASYGVENPIYAVVQLAQTTMR	0	0	1	3	1	XP_018473294.1	0	2984	3	Not Found	Not Found	Found	Not Found
RKEDAPKPGQPGQAPRPAGAGAAPRA	0	0	0	1	4	NA	3	2551	2	Not Found	Not Found	Found	Not Found
TMSVDQLKATIPDIVSHLASAVR	0	0	1	1	1	XP_018446552.1	1	2452	1	Not Found	Not Found	Found	Not Found
GPKPGFMVEGMTLETVTPIPYDVVNDLKGGY	5	0	1	9	2	RSG37093.t1	1	3324	5	Found	Not Found	Found	Not Found
ALVAIPTTIADNAGLDSAELVAQLR	0	0	1	4	2	RSG18202.t1	0	2522	4	Not Found	Not Found	Found	Not Found
LINLEQLTREEIDWLNTYHLK	0	0	1	1	2	XP_018471395.1	1	2641	2	Not Found	Not Found	Found	Not Found
AIRDGAIDATIDHNKGYMVSK	9	0	1	1	2	XP_018446571.1	2	2275	3	Not Found	Not Found	Found	Not Found
AIRDGAIDATIDHKNGYMVSK	5	0	0	2	2	NA	2	2275	3	Not Found	Not Found	Found	Not Found
SMFIDLFSGSQSYLR	0	0	1	1	1	RSG44353.t1	0	1750	3	Not Found	Not Found	Found	Not Found
LSDPSQYQSIVDAEWNIIYDKLDK	9	0	1	6	1	XP_018465033.1	1	2840	3	Not Found	Not Found	Found	Not Found
GKPMEGIVEQVRDGSTIR	0	0	1	3	2	XP_018470707.1	1	1972	1	Not Found	Not Found	Found	Not Found
LFGGDVGAVLKPEKR	7	0	1	1	5	XP_018438777.1	1	1585	2	Not Found	Not Found	Found	Not Found
IGTGSYLNMVAHPDGSNR	0	0	1	2	1	XP_018432661.1	0	1888	1	Not Found	Not Found	Found	Not Found
QNNIFNGFAPEILAQAFKIPVETAQK	0	0	1	2	4	RSG02262.t1	1	2888	3	Found	Found	Not Found	Not Found
QANLPTIPSTLEEELETNPFMR	0	0	1	1	2	XP_018492607.1	0	2530	4	Not Found	Found	Not Found	Not Found
TLFYAEFQNTGPGASTSRR	0	0	1	2	1	RSG19731.t1	1	2103	3	Not Found	Not Found	Found	Not Found
ALANQPISVAIEAGGR	8	0	1	5	6	XP_018484237.1	0	1566	3	Not Found	Found	Found	Not Found
VHTVLISTQHDETVTNDEIAKDLKEHVIKPVIPAK	7	0	1	1	1	XP_018439279.1	2	3918	3	Not Found	Not Found	Found	Not Found
KTVTAMDVVYALKR	0	0	1	6	1	RSG09098.t1	2	1594	3	Not Found	Not Found	Found	Not Found
LNNAILAEEKHLPMYDEMSSK	0	0	1	2	3	RSG10624.t1	1	2433	3	Not Found	Found	Found	Not Found
VGQETHTAMTEYDRTEKDVTPMGGFAHYGVVKDDYLMIK	0	0	1	4	3	RSG40353.t1	3	4433	4	Not Found	Not Found	Found	Not Found
DLRYEDLYFK	0	0	1	2	1	XP_018472077.1	1	1361	3	Not Found	Not Found	Found	Not Found
IFVDPADGVLR	0	0	1	1	3	RSG34419.t1	0	1201	2	Not Found	Not Found	Found	Not Found
NKTYGPYGLEGSTHFDFKEEGHK	3	0	1	1	1	XP_018433223.1	2	2641	3	Not Found	Not Found	Found	Not Found
AAEATNEGLEAVGHAFGTAWAAFK	8	0	1	3	1	XP_018491972.1	0	2419	3	Not Found	Found	Not Found	Not Found
ILEWADIINAHIISGPGIVDGLK	4	0	1	4	2	RSG16996.t1	0	2444	4	Not Found	Not Found	Found	Not Found
TDWLDGKHVVFGQVVEGLDVVKAIEK	4	0	1	4	3	XP_018450932.1	2	2881	6	Not Found	Found	Not Found	Not Found
LKNDISLLYSSGASK	0	0	1	1	4	XP_018489859.1	1	1595	4	Not Found	Found	Found	Not Found
NNPNADASAQQAFVTSVTNK	1	0	1	1	2	XP_018489859.1	0	2076	6	Not Found	Not Found	Found	Not Found
VPIIVTGNDFSTLYAPLIRDGRMEK	7	0	2	6	2	RSG29184.t1; XP_018476750.1	2	2805	3	Not Found	Found	Not Found	Not Found
MSQHFASLKPGDVLEVKGPIEK	0	0	1	2	1	RSG03303.t1	1	2410	4	Not Found	Not Found	Found	Not Found
AAEDPEFETFYTKNILLNEGIR	0	0	1	1	2	RSG20451.t1	1	2570	3	Not Found	Found	Not Found	Not Found
FIPESIGKDIEKATQGIYPLQNVFIR	0	0	2	4	3	XP_018439564.1; RSG35124.t1	2	2976	3	Found	Not Found	Found	Not Found
HLLLAIRNDEELGKLLSGVTIAHGGVLPNINSVLLPK	3	0	1	5	1	XP_018461611.1	2	3914	4	Not Found	Not Found	Found	Not Found
RKTVTAMDVVYALK	0	0	1	6	4	RSG09098.t1	2	1594	4	Found	Not Found	Found	Not Found
FAPPKTPGVDDITGEPLIQR	9	0	2	2	4	XP_018452840.1; XP_018486385.1	1	2151	3	Found	Found	Found	Not Found
WIGSSNYNTLLDPLNGEPFIK	0	0	1	3	1	XP_018492000.1	0	2378	4	Not Found	Not Found	Found	Not Found
VKDEIVLDGNDIELVSR	7	0	2	5	3	RSG15506.t1; XP_018432644.1	1	1914	4	Not Found	Not Found	Found	Not Found
FSPNTLQPTIVSASWDK	0	0	1	3	3	XP_018441574.1	0	1890	3	Not Found	Not Found	Found	Not Found
IIGKPENYVMIVLK	0	0	1	4	3	RSG26374.t1	0	1616	2	Not Found	Not Found	Found	Not Found
AIGFIDTMIEYSYNNAPIQK	0	0	1	2	2	XP_018492093.1	0	2288	4	Not Found	Found	Found	Not Found
FRVIEGDLMEEFK	0	0	1	3	2	RSG26800.t1	1	1612	2	Not Found	Not Found	Found	Not Found
IKEYLPIVGLGEFNK	0	0	1	1	1	XP_018491939.1	1	1719	2	Not Found	Not Found	Found	Not Found
GMIGMVSIGDVVR	0	0	1	1	5	XP_018446421.1	0	1333	3	Found	Found	Found	Not Found
GFGFITPENGGEDLFVHQSSIR	0	0	1	2	2	RSG03385.t1	0	2407	2	Not Found	Not Found	Found	Not Found
VPTVDVSVVDLTVRLEK	0	0	3	6	3	RSG37494.t1; XP_018439265.1; XP_018441244.1	1	1869	2	Not Found	Not Found	Found	Not Found
QVFMNQMGLSDQDIVALSGAHTLGR	6	0	1	1	1	RSG21200.t1	0	2688	4	Not Found	Not Found	Found	Not Found
NKLTGSIPESFGSFPAKVPDLYLSHNQLSGYIPK	6	0	1	2	2	RSG09594.t1	2	3704	4	Not Found	Found	Found	Not Found
SWEGMEIDMIPEEKFPELNR	0	0	1	2	1	XP_018465973.1	1	2450	3	Not Found	Not Found	Found	Not Found
VVVHPLVLLSIVDHYNR	3	0	1	4	1	RSG00869.t1	0	1973	2	Not Found	Not Found	Found	Not Found
AQINATFNRYQDEHGEEILKSLEEGDEDDKFLGLLR	2	0	1	1	6	XP_018492765.1	3	4193	6	Found	Found	Found	Not Found
LVDEQILTAGFVSMAR	0	0	2	4	6	AST09961.1; XP_018434580.1	0	1749	4	Not Found	Not Found	Found	Not Found
RGDPLWSAGYLKDNWIDTDLPSTKFESNLK	0	0	1	2	1	RSG09160.t1	3	3466	3	Not Found	Found	Not Found	Not Found
ELIMNLEKELVGKDFFGGK	7	0	2	3	4	AST09961.1; XP_018434580.1	2	2167	4	Not Found	Not Found	Found	Not Found
VKGVEISPDPVVSGEAATFK	6	0	1	2	2	RSG20430.t1	1	2030	4	Not Found	Found	Not Found	Not Found
FAEPTKNFLSLLAENGKLK	5	0	2	3	1	XP_018445551.1; XP_018470785.1	2	2120	2	Not Found	Not Found	Found	Not Found
DFKHLNLDFQLITDAVTGKR	2	0	1	1	3	XP_018450186.1	2	2331	6	Found	Not Found	Found	Not Found
HVSAWWDDISSRPAWKETIEKYSFPA	9	0	1	1	2	XP_018483621.1	2	3106	3	Found	Found	Not Found	Not Found
YALHDYHTSLLDR	0	0	1	1	2	XP_018451865.1	0	1603	3	Not Found	Not Found	Found	Not Found
TMLELLNQLDGFDSR	0	0	1	2	2	RSG39101.t1	0	1751	4	Not Found	Not Found	Found	Not Found
ATYESITKGNPMWNELSVPENTLYSWDPK	7	0	1	4	2	RSG21985.t1	1	3370	4	Found	Found	Not Found	Not Found
ANVNRAELAGLFDEVLGLVKK	0	0	0	2	1	NA	2	2256	2	Not Found	Not Found	Found	Not Found
AVELQKEVVYGLTELLREDIR	6	0	1	2	4	RSG35317.t1	2	2473	3	Found	Found	Found	Not Found
VLSVVGILQDEVDPMVSVMKVEK	2	0	1	2	4	RSG39101.t1	1	2514	3	Not Found	Found	Found	Not Found
GISKQGVQFYHDLIDELLKNK	2	0	1	3	3	XP_018485677.1	2	2445	3	Not Found	Found	Not Found	Not Found
TLATDVLFGLLK	0	0	1	8	3	RSG30761.t1	0	1290	3	Not Found	Not Found	Found	Not Found
LGVYTAKDYADILEFLVER	0	0	1	2	3	XP_018432844.1	1	2215	4	Not Found	Not Found	Found	Not Found
AVSLDALGSLLR	0	0	1	1	2	XP_018472813.1	0	1214	2	Not Found	Found	Not Found	Not Found
TLQDLQIDYVDLYLVHWPVSLKK	0	0	1	2	1	XP_018439906.1	1	2786	3	Not Found	Not Found	Found	Not Found
TRQASITTELIEIISGASALEAAK	0	0	1	5	6	RSG26615.t1	1	2473	3	Found	Found	Found	Not Found
SATVDNLIQAGYYGWSNLILR	3	0	1	7	3	XP_018493000.1	0	2354	5	Not Found	Not Found	Found	Not Found
MNTIAPNLTALVGELVGAR	0	0	1	3	4	RSG11588.t1	0	1940	3	Not Found	Not Found	Found	Not Found
AHQLVMDGYNWAHEQK	0	0	1	7	1	RSG39642.t1	0	1926	3	Not Found	Not Found	Found	Not Found
TLMELLNQLDGFDNLGK	2	0	1	4	7	RSG15523.t1	0	1920	4	Found	Found	Found	Not Found
RKEDAPKPGQPGQAPRPAGGAPAAPR	0	0	1	1	1	RSG34793.t1	2	2577	3	Not Found	Not Found	Found	Not Found
ASLRSEIESAVEILR	0	0	1	1	2	XP_018445967.1	1	1672	3	Found	Found	Not Found	Not Found
LLLPLVSTFRYEGDDVNMMLAR	3	0	1	1	4	XP_018432836.1	1	2553	4	Found	Found	Found	Not Found
DTLKVPHTSVGGGHFK	0	0	1	1	3	RSG51114.t1	1	1679	2	Not Found	Not Found	Found	Not Found
SGVEAVIESDLQGLTEYEQK	5	0	1	2	2	XP_018441316.1	0	2195	4	Not Found	Not Found	Found	Not Found
VQASVEKPPKFYPAEDVKKPLANR	2	0	1	1	4	RSG38985.t1	2	2711	3	Not Found	Found	Found	Not Found
SRPPITTHVLDVSR	0	0	1	3	1	XP_018471832.1	0	1577	2	Not Found	Not Found	Found	Not Found
SIFEIPGAEEVAMETASFSK	0	0	2	3	2	XP_018470793.1; RSG20844.t1	0	2143	4	Not Found	Not Found	Found	Not Found
IIGATNPAASEPGTIR	5	0	1	3	2	RSG13265.t1	0	1567	4	Not Found	Not Found	Found	Not Found
GIYVVTADHGNAEDMVKR	7	0	1	1	2	XP_018460015.1	1	1974	2	Not Found	Not Found	Found	Not Found
MGDLKPLTGNQGEIR	0	0	1	1	1	XP_018473013.1	0	1628	3	Not Found	Not Found	Found	Not Found
WFDTQKGFGFITPEEGGEDLFVHQSSIR	3	0	1	2	3	XP_018452266.1	1	3227	4	Found	Found	Not Found	Not Found
RPFYLYSKPQITR	0	0	1	3	4	RSG22951.t1	0	1668	3	Found	Not Found	Found	Not Found
ELTPAITVLQLFLSSPKPVLR	0	0	1	3	2	XP_018450580.1	0	2322	1	Found	Not Found	Found	Not Found
VLDEEFGIVKGTMTTTHSYTGDQR	0	0	1	2	4	RSG46678.t1	1	2685	2	Not Found	Found	Not Found	Found
KGAIPALPSEAEVLSFLEKK	9	0	1	1	9	XP_018476195.1	2	2127	5	Found	Not Found	Found	Not Found
LLPSRQFGYIVLTTSAGIMDHEEAR	2	0	2	6	2	RSG06609.t1; RSG39281.t1	1	2804	2	Not Found	Not Found	Found	Not Found
LLQHATTIYLHHAIGDFAEALAAK	0	0	1	3	1	XP_018447228.1	0	2604	3	Not Found	Not Found	Not Found	Found
VGPEGGLAELVVDEAEGRK	0	0	1	2	8	RSG44557.t1	1	1924	1	Found	Found	Found	Found
GFGFITPDDNGEDLFVHQSSIR	0	0	1	2	3	XP_018478438.1	0	2451	2	Not Found	Not Found	Found	Found
SIGISNYDVFLTR	0	0	1	1	4	XP_018433540.1	0	1484	3	Not Found	Found	Found	Found
GFGFITPEEGGEDLFVHQSSIR	0	0	1	2	1	XP_018452266.1	0	2422	2	Not Found	Not Found	Not Found	Found
GKWEAPLIDNPDFKDDAELYVFPK	0	0	1	2	1	XP_018434605.1	2	2807	3	Not Found	Not Found	Not Found	Found
LSFSSTLLGLR	0	0	1	2	3	RSG34145.t1	0	1193	3	Not Found	Not Found	Found	Found
KMELWSNQPGVQFYTSNLLK	1	0	1	2	2	RSG16666.t1	1	2383	4	Not Found	Found	Not Found	Found
RALLNETNEFVGDKVAYALAQGLK	1	0	1	1	1	XP_018483404.1	2	2620	4	Not Found	Not Found	Not Found	Found
QLYSAAWYPIRSDYGVGVNNIILQK	3	0	1	1	7	RSG28813.t1	1	2868	6	Found	Found	Not Found	Found
LGFNPKGDGDGRPHALPLYLYAQGFRPNAVVTNTWGAVNLR	0	0	1	1	6	RSG28813.t1	1	4452	3	Found	Found	Not Found	Found
VPSHVPSPSEDAEQLKSAFEGWGTNEDLIISILAHR	5	0	1	1	3	XP_018492765.1	1	3929	3	Found	Found	Not Found	Not Found
YQDAHGEEILKSLEEGDGDDKFLQLLR	4	0	1	1	2	XP_018447148.1	2	3118	5	Not Found	Found	Not Found	Found
ILIASIMEEYSK	0	0	1	6	1	RSG13755.t1	0	1396	3	Not Found	Not Found	Not Found	Found
GDGDGRPHALPLYLYAQGFRPNAVVTNTWGAVNLR	8	0	1	1	8	RSG28813.t1	0	3795	4	Found	Found	Not Found	Found
KSMLDAIEREFEAATK	6	0	2	2	3	XP_018434841.1; RSG24594.t1	2	1838	2	Not Found	Not Found	Found	Found
LSPFADYMESADTNPQALALHMGESLNK	2	0	1	2	4	RSG24544.t1	0	3050	4	Found	Not Found	Found	Found
FPIYLLIGR	0	0	1	1	5	XP_018477884.1	0	1091	2	Not Found	Not Found	Found	Found
VAQWMLQIPGATSYMGSIGK	1	0	1	6	7	RSG10624.t1	0	2138	4	Found	Not Found	Found	Found
LGDDEFGHMLAGILR	3	0	3	6	7	XP_018439834.1; XP_018476195.1; XP_018484999.1	0	1643	4	Not Found	Not Found	Found	Found
TVAATAIPDGWMGLDIGPDSIK	5	0	1	2	3	RSG24090.t1	0	2228	4	Not Found	Not Found	Found	Found
TTFSGDLITALTFK	0	0	1	2	2	XP_018490697.1	0	1514	3	Found	Not Found	Not Found	Found
AVQSPKPVAQLLEIYYTSVGR	0	0	1	1	4	RSG07455.t1	0	2319	3	Found	Found	Not Found	Found
GYLVNDAIVFEAEMVK	0	0	1	1	3	RSG28813.t1	0	1797	3	Not Found	Found	Not Found	Found
VSNWSNVVVAYEPVWAIGTGK	3	0	1	1	7	XP_018483404.1	0	2276	5	Not Found	Found	Found	Found
MISTSEEIAQVGTISANGEREIGELIAK	1	0	2	4	9	XP_018487677.1; XP_018486128.1	1	2946	4	Found	Found	Found	Found
FIWQSFDSPTDTLLVGQSLK	3	0	3	4	14	XP_018442857.1; XP_018451984.1; RSG40683.t1	0	2282	5	Not Found	Not Found	Found	Found
LNVVLGGGTWLEPDPIHR	0	0	1	2	6	RSG27415.t1	0	1973	2	Found	Found	Found	Found
KPEEIGAGDQGHMFGYATDETPELMPLTHVLATK	6	0	1	1	4	XP_018439279.1	0	3683	4	Found	Found	Found	Found
TLTSLKGVTAYGFDLVR	2	0	1	1	4	XP_018476135.1	1	1841	4	Found	Found	Not Found	Found
WSDGRIVPDYLASFMGIPHIPPILK	1	0	1	1	3	XP_018450666.1	1	2822	4	Found	Found	Not Found	Not Found
SEAINHSFTYESPLPVGR	1	0	1	1	4	RSG20310.t1	0	2003	3	Not Found	Not Found	Found	Found
SYDPNLIQEPTVYR	0	0	1	2	3	XP_018466023.1	0	1694	4	Found	Found	Not Found	Found
KVDMLDGVTIVR	2	0	2	4	6	XP_018450186.1; XP_018432644.1	1	1345	3	Not Found	Found	Found	Found
GPLGGDKGNVFDDVGFEGVKK	1	0	1	2	4	XP_018490697.1	2	2135	3	Found	Found	Not Found	Found
LGVTSIDLYYQHR	6	0	1	4	4	RSG37716.t1	0	1564	2	Found	Not Found	Found	Found
KGPLGGDKGNVFDDVGFEGVK	2	0	1	2	1	XP_018490697.1	2	2135	5	Not Found	Not Found	Not Found	Found
VDLNVPLDDNSNITDDTR	1	0	2	4	3	RSG24090.t1; XP_018447025.1	0	2015	4	Not Found	Not Found	Found	Found
FTYINAYGIFQDMITNPSR	8	0	1	1	1	RSG39341.t1	0	2251	4	Not Found	Found	Not Found	Not Found
AASDWLYIVPWGIR	0	0	1	1	1	XP_018485186.1	0	1646	2	Not Found	Found	Not Found	Not Found
FTSTVLTTTGVLR	0	0	1	2	1	RSG40940.t1	0	1395	3	Not Found	Not Found	Not Found	Found
VKPGSLYALTFGASR	0	0	1	1	9	RSG51114.t1	0	1566	3	Not Found	Found	Found	Found
QAFISAAQSFPAYR	0	0	1	4	1	XP_018466912.1	0	1556	3	Not Found	Not Found	Not Found	Found
TFKLPNPLYYKN	0	0	1	1	7	XP_018462829.1	2	1497	3	Found	Found	Not Found	Found
AVAKDTSGDYEDMLVALLGHGDV	0	0	1	1	2	XP_018432836.1	1	2376	2	Not Found	Found	Not Found	Not Found
IGPLGGDKGNVFDDVGFEGVKK	1	0	2	3	4	XP_018490697.1; RSG42631.t1	2	2248	4	Not Found	Found	Not Found	Found
VGLIQNSVALPTTAPFSDQKR	7	0	1	1	3	XP_018492656.1	1	2242	4	Not Found	Not Found	Found	Found
SSSSIEKNYELPDGQVITIGAER	1	0	1	1	5	XP_018492660.1	1	2493	4	Not Found	Found	Found	Found
TFEISHPDEYLLSVK	0	0	1	2	3	XP_018490697.1	0	1777	3	Found	Not Found	Not Found	Found
IGDEQFGEYMKEVVR	1	0	1	2	4	XP_018462881.1	1	1799	3	Found	Found	Not Found	Found
GPIQITWNYNYGAAGK	8	0	4	8	5	XP_018474856.1; XP_018466912.1; XP_018481275.1; XP_018472676.1	0	1752	5	Not Found	Not Found	Found	Found
AIDQVFPNETELVVK	0	0	1	2	3	RSG34834.t1	0	1701	3	Found	Not Found	Not Found	Found
FDVGVKEIESWTAR	0	0	1	3	7	RSG39281.t1	1	1636	3	Found	Not Found	Found	Found
IGPLGGDKGNVFDDVGFEGVK	2	0	2	3	2	XP_018490697.1; RSG42631.t1	1	2120	4	Not Found	Found	Not Found	Found
SGHTIIGNIGDQWADLAK	3	0	1	1	6	XP_018462829.1	0	1895	4	Found	Found	Not Found	Found
VLNLEEGGAFTNSSAEDMLK	5	0	1	5	3	RSG54524.t1	0	2125	6	Not Found	Not Found	Found	Found
YQWDQGYFQQEIYR	9	0	1	1	1	YP_009046940.1	0	1923	5	Not Found	Not Found	Not Found	Found
GPLSLMSQAQSLYK	0	0	1	1	1	XP_018446309.1	0	1522	4	Not Found	Not Found	Not Found	Found
ANVVIAAVGNSLEVVGARK	0	0	1	1	3	XP_018491538.1	1	1867	2	Found	Not Found	Not Found	Found
LFHEKDSLLPLLK	0	0	0	2	3	NA	1	1552	3	Not Found	Not Found	Found	Found
FGFVPDLTHYLYTNNMLR	6	0	2	5	3	XP_018490874.1; XP_018436577.1	0	2201	3	Not Found	Not Found	Found	Found
AYSYWLYNVPWGMYK	0	0	1	3	1	RSG12745.t1	0	1940	2	Not Found	Not Found	Not Found	Found
QGEIEAVVIATGVHTFFGK	2	0	1	28	2	XP_018439896.1	0	2003	3	Not Found	Not Found	Not Found	Found
VTNEGVQKAAAALKGSDHRR	0	0	3	4	8	XP_018445794.1; XP_018467995.1; XP_018476135.1	3	2108	2	Found	Found	Found	Found
KLVNDGFIIKKPTKIHSR	5	0	2	4	5	XP_018486155.1; XP_018440212.1	3	2094	4	Not Found	Not Found	Found	Found
AAPAQPAKLPTKPTPPSQAVR	1	0	1	2	7	XP_018471809.1	1	2126	3	Not Found	Not Found	Found	Found
DSEIAMGGYQPHHLSHRQPARGQVHGFR	5	0	2	2	3	RSG24608.t1; XP_018439622.1	2	3168	2	Found	Found	Not Found	Found
IGIEAKQPNSAIR	0	0	1	3	7	RSG03854.t1	1	1396	2	Found	Found	Found	Found
LIADGKLDKHGKPNEKTPVEWSR	0	0	1	4	12	RSG40846.t1	3	2618	3	Found	Not Found	Found	Found
KLAPTIGISVDHRR	6	0	2	3	11	RSG14979.t1; XP_018433864.1	2	1562	2	Found	Found	Found	Found
FYKAEEYHQHYLVK	0	0	1	2	1	XP_018476265.1	1	1854	2	Not Found	Not Found	Not Found	Found
AQALRDSSMAGYMSSKK	3	0	1	4	6	RSG25083.t1	2	1830	4	Not Found	Found	Found	Found
YGITRQEQDMAAVESHKR	7	0	1	1	1	XP_018440520.1	2	2119	2	Not Found	Not Found	Not Found	Found
VLGKGHLPENKPFVVK	3	0	1	4	9	XP_018446299.1	1	1762	3	Not Found	Not Found	Found	Found
TRKYTEVKPALKNMVDAAK	5	0	4	6	2	XP_018492952.1; XP_018445794.1; XP_018467995.1; XP_018476135.1	3	2163	3	Not Found	Not Found	Found	Found
QTVAVGVIKSVDKKDPTGAK	0	0	2	8	9	RSG13225.t1; RSG00941.t1	3	2041	2	Found	Found	Found	Found
KGYEVLYMVDAIDEYAIGQLKEFEGKK	3	0	2	5	2	XP_018475720.1; RSG25083.t1	3	3136	4	Found	Not Found	Found	Not Found
YKTVIKEGLEASHRVHLAR	6	0	1	3	13	RSG09783.t1	3	2207	3	Found	Found	Found	Found
SVYAATYNEDLLKALDKELSSDFER	8	0	1	1	1	XP_018432836.1	2	2877	1	Not Found	Found	Not Found	Not Found
ILKTPGGKLTFQTTK	0	0	1	3	6	XP_018456779.1	2	1632	2	Not Found	Not Found	Found	Found
KDGNEAVAEGRTDLVAYGR	0	0	1	3	1	RSG24544.t1	2	2021	2	Not Found	Not Found	Not Found	Found
VSLAGHQEYIVR	0	0	1	1	5	XP_018445503.1	0	1371	1	Not Found	Not Found	Found	Found
TWQGKPEKIEDSQKALLVR	3	0	1	1	3	XP_018441208.1	2	2226	1	Found	Not Found	Found	Found
IVGEEHYETAQQVKQTLQR	5	0	1	3	1	RSG20449.t1	1	2257	5	Not Found	Not Found	Not Found	Found
ALQQSTLKTWAGKEENVK	0	0	2	4	10	RSG34650.t1; XP_018493158.1	2	2031	3	Found	Found	Found	Found
LKKPNAAIRDANAALEINPDSAKGYK	2	0	1	7	9	RSG08265.t1	3	2768	4	Found	Found	Found	Found
RAWHIGPLSVHNR	3	0	1	1	2	RSG37030.t1	1	1542	3	Not Found	Not Found	Found	Found
YTEVKPALKNMVDAAK	0	0	4	6	5	XP_018492952.1; XP_018445794.1; XP_018467995.1; XP_018476135.1	1	1777	3	Found	Found	Found	Found
GAGHEVPLHRPKEALALFK	3	0	1	5	1	RSG01633.t1	1	2070	3	Not Found	Not Found	Not Found	Found
TYVHEKVYDEFVEKAK	9	0	1	4	7	RSG16644.t1	2	1985	4	Found	Found	Found	Found
AVLKIGENEPSEHSIHENAYGLAR	1	0	1	2	6	RSG34650.t1	1	2634	5	Found	Found	Found	Found
SKVDAVAEKPPKFYPAEDVKKPLANR	5	0	1	1	7	RSG37642.t1	3	2897	4	Found	Not Found	Found	Found
YKDGVLMASDMGGSYGSTLR	1	0	1	4	4	RSG06368.t1	1	2107	4	Not Found	Not Found	Found	Found
LRGIDAQKANIAAGK	0	0	1	4	2	RSG07044.t1	2	1525	3	Not Found	Not Found	Found	Not Found
IGIEAKQPNSAIRK	0	0	1	3	7	RSG03854.t1	2	1524	3	Found	Found	Found	Found
TIFSGDLITALTFK	0	0	1	1	2	RSG42631.t1	0	1526	3	Not Found	Found	Not Found	Found
VYDVILEFIPK	0	0	1	1	1	XP_018449491.1	0	1335	3	Not Found	Not Found	Not Found	Found
SLIYSGDHDMFVPFLGTQAWIR	0	0	1	3	3	XP_018493441.1	0	2553	4	Not Found	Found	Not Found	Found
VIAPSPEELEKKALEEFKELVR	0	0	1	1	2	XP_018471373.1	3	2554	1	Not Found	Found	Not Found	Not Found
TLTEIEKGVDGLFESFAR	0	0	1	4	3	XP_018442168.1	1	2012	3	Not Found	Found	Not Found	Found
GSTDSILDDLERAVDDGVNTYK	0	0	1	6	7	RSG06806.t1	1	2383	4	Not Found	Found	Found	Found
FQGGSPYIYPLYGLGELPQAFAR	3	0	1	5	10	XP_018461823.1	0	2544	5	Found	Found	Found	Found
FGIDVETIKTYIDSFR	0	0	1	1	4	XP_018477486.1	1	1903	3	Not Found	Not Found	Found	Found
LSRDTYLNTEEFIDAVAAELK	3	0	1	1	5	XP_018461880.1	1	2398	4	Found	Found	Found	Found
FALDIVEAVANEIGPDR	2	0	1	3	9	RSG24544.t1	0	1828	4	Found	Found	Found	Found
IPAEIASEIETAVSDLR	6	0	1	2	7	XP_018449469.1	0	1813	4	Not Found	Not Found	Found	Found
QYGLAYDPEVLDVLDTLSR	1	0	1	2	10	XP_018432845.1	0	2167	4	Found	Found	Found	Found
NLANPTALLLSGVMMLR	1	0	1	7	5	RSG10623.t1	0	1814	5	Not Found	Found	Found	Found
EAAPAAEAPKPVEEDEAPKPK	0	0	1	2	4	XP_018460017.1	0	2174	2	Not Found	Not Found	Found	Found
NLANPTALLLSGVMMLR	0	0	1	7	3	RSG10623.t1	0	1829	3	Not Found	Not Found	Found	Found
VTDPFGFTWIFVSPAEK	1	0	1	2	10	XP_018477756.1	0	1940	5	Found	Not Found	Found	Found
YLLVPFYLAELTEK	0	0	1	1	11	XP_018457488.1	0	1698	3	Found	Found	Found	Found
WGVPNQIDMIALSFVR	3	0	1	4	5	XP_018476129.1	0	1845	3	Not Found	Not Found	Found	Found
WIADKSQVYTQHAYMRPLGVVAMVLGMDEERGPLLYK	0	0	1	1	1	XP_018486665.1	2	4265	3	Not Found	Found	Not Found	Not Found
RKEDAPKPGQPGQAARPAGGAPAAAR	0	0	1	2	5	RSG21680.t1	2	2525	2	Not Found	Not Found	Found	Found
IATVEQAAELIEELVEANK	0	0	1	2	1	RSG35689.t1	0	2070	4	Not Found	Not Found	Found	Not Found
YLAGDFVSLADLAHLPFTDYLVGPIGK	3	0	2	3	1	XP_018483621.1; XP_018472765.1	0	2892	4	Not Found	Not Found	Found	Not Found
NGKGDVVAELASAAAAEGIGLGLYVSPLDRHHR	0	0	1	1	1	RSG07455.t1	2	3343	2	Not Found	Found	Not Found	Not Found
HPIIKELKER	0	0	1	4	5	RSG03929.t1	2	1262	2	Found	Found	Found	Found
MSDIAPNLAALIGDMVGAR	0	0	1	6	1	RSG16780.t1	0	1914	3	Not Found	Not Found	Found	Not Found
HTAQDDAGVKLSYKNSR	6	0	2	3	12	XP_018465960.1; BAB17226.1	2	1889	3	Found	Found	Not Found	Found
NSREAVKHFGPAPGVPHSHSKPYVR	0	0	2	7	3	RSG13092.t1; XP_018452709.1	2	2754	3	Not Found	Not Found	Found	Found
MKHNNVIPNGHFK	0	0	1	2	6	XP_018433864.1	1	1535	3	Found	Not Found	Found	Found
YAVIQDAPLWIIFNR	0	0	1	1	2	XP_018492385.1	0	1818	3	Not Found	Not Found	Not Found	Found
ILWGWIGESDSEAADVQKGWSSVQGIPR	6	0	1	4	1	RSG15650.t1	1	3071	4	Not Found	Found	Not Found	Not Found
VAKERIEAVEPDKNLITFR	0	0	1	3	1	XP_018442250.1	3	2228	4	Not Found	Found	Not Found	Not Found
YGPYLQNEPSPLHTTTIVEK	0	0	1	1	1	XP_018441840.1	0	2287	3	Not Found	Not Found	Not Found	Found
YGNPLIYVTENGFSTPSSEKR	3	0	1	1	8	XP_018440972.1	1	2359	3	Found	Found	Not Found	Found
LFSHVNPLAIDLVDR	0	0	1	2	1	XP_018436502.1	0	1708	4	Not Found	Not Found	Not Found	Found
FSWESFNEASPSANEAGTFAR	1	0	1	1	1	XP_018476969.1	0	2305	4	Not Found	Not Found	Not Found	Found
HAVIQDEPLWIVFKR	3	0	1	3	2	XP_018457414.1	1	1851	5	Not Found	Not Found	Not Found	Found
VYDDEVRKFVEGIGVEK	0	0	2	6	12	RSG29184.t1; XP_018476750.1	2	1982	3	Not Found	Found	Not Found	Found
LGLSTLIMGSR	0	0	1	2	3	RSG00091.t1	0	1147	2	Not Found	Not Found	Found	Found
LRRESTDVEDLFIAHISGMDTVAR	0	0	1	1	7	XP_018457608.1	2	2731	3	Found	Found	Found	Found
TLDLIGNQISGPIPNDIGR	3	0	1	2	1	RSG33076.t1	0	1993	3	Not Found	Not Found	Not Found	Found
VVNEGEFGEYITEYDASYR	1	0	1	1	17	RSG40680.t1	0	2240	5	Found	Found	Found	Found
RVGPVGNYLGNAFDDGVFDGVK	8	0	2	3	1	XP_018490729.1; RSG44615.t1	1	2296	4	Not Found	Not Found	Not Found	Found
GGTAIDAIGAHFGPLGGNKGNTFDDGVFDGVK	8	0	2	4	6	XP_018490729.1; RSG44615.t1	1	3104	5	Found	Found	Not Found	Found
SGQALDAIGAYLGPLGGNKGNKFDDGILDGVKK	0	0	2	3	2	XP_018490729.1; RSG44615.t1	3	3288	3	Not Found	Not Found	Not Found	Found
IKVLQAQDDIVNAMKEEAAKQLLK	3	0	1	1	3	XP_018452728.1	3	2696	5	Not Found	Found	Not Found	Found
DSFVNAANTFPNFANSVTR	8	0	1	1	3	XP_018472876.1	0	2071	6	Found	Not Found	Not Found	Found
SIFAAPAGNEPLAIDMNTMGK	6	0	1	1	2	XP_018476969.1	0	2148	4	Not Found	Not Found	Not Found	Found
YLLPAMWDPQTSK	0	0	1	1	2	XP_018442540.1	0	1549	3	Not Found	Found	Not Found	Found
SEQGVITLLLDKSSGSGFK	0	0	1	1	2	XP_018441621.1	1	1966	1	Found	Not Found	Not Found	Found
WAIENLADKGDTLYIIHTLPTSDAESR	1	0	2	3	10	XP_018459328.1; RSG34193.t1	1	3029	5	Not Found	Found	Found	Found
ANAVALANYLMGK	0	0	2	2	3	XP_018451284.1; XP_018484081.1	0	1335	3	Not Found	Not Found	Found	Found
ELGIGIVAYSPLGR	2	0	1	12	3	RSG37716.t1	0	1444	3	Not Found	Found	Found	Found
TKPVLWTEDWDGWYTR	1	0	1	1	1	XP_018462411.1	0	2052	3	Not Found	Not Found	Not Found	Found
GATILASPDPSHWDIVSPLPSYGR	0	0	1	2	1	RSG42214.t1	0	2536	4	Not Found	Not Found	Not Found	Found
LIIEQGGLYLPTFFSSPK	3	0	1	3	9	RSG00241.t1	0	2010	4	Found	Found	Not Found	Not Found
FVWQSFDHPTDTLLVGQSLR	0	0	1	1	1	XP_018443808.1	0	2346	3	Not Found	Not Found	Not Found	Found
ITFGDTNLAIFR	0	0	1	2	2	RSG15737.t1	0	1367	3	Not Found	Found	Not Found	Found
SGQALDAIGAYLGPLGGNK	0	0	2	3	1	XP_018490729.1; RSG44615.t1	0	1801	3	Not Found	Not Found	Not Found	Found
GGSFQNYYMYFGGTNFGR	0	0	2	3	1	XP_018484313.1; XP_018462411.1	0	2065	4	Not Found	Not Found	Not Found	Found
FYDGPVVYPFGHGLSYTR	0	0	1	1	1	XP_018436287.1	0	2075	2	Not Found	Not Found	Not Found	Found
ALADAGIKELPAMFR	5	0	1	1	2	XP_018482759.1	1	1602	2	Not Found	Not Found	Not Found	Found
ASDWVHQIGVYVAPVTK	2	0	2	3	16	XP_018490697.1; RSG42631.t1	0	1869	4	Found	Found	Not Found	Found
VHQKGGETSTNSIASIFAWTR	0	0	2	3	1	XP_018462408.1; XP_018461880.1	1	2290	3	Not Found	Not Found	Not Found	Found
AIYHTLNMLSLDVTKK	3	0	1	7	4	XP_018451148.1	1	1847	4	Not Found	Found	Not Found	Found
ATEVIYDISPMSR	0	0	1	1	6	XP_018458149.1	0	1481	3	Found	Found	Not Found	Found
GLLTSVQDTASSVAR	4	0	1	6	3	RSG08292.t1	0	1504	3	Not Found	Found	Not Found	Found
RIKFNTPETTLTHAR	0	0	1	4	1	RSG00241.t1	2	1784	3	Not Found	Found	Not Found	Not Found
RGDYVPGLKVDGMDAFAVK	0	0	1	2	3	RSG11316.t1	2	2038	3	Not Found	Found	Not Found	Found
LAAGEWFTAR	0	0	1	4	2	XP_018484586.1	0	1121	3	Not Found	Not Found	Not Found	Found
LIQSGVDDGAKLLLDGR	0	0	1	2	4	RSG25324.t1	1	1769	3	Found	Found	Found	Found
TGQPLVYGGWPNHDFRGTVTFAVRR	0	0	2	2	5	RSG40680.t1; XP_018465133.1	2	2831	1	Found	Found	Found	Found
LSVPVSDVKNVIIWGNHSSTQYPDVNHAK	3	0	1	3	11	XP_018447965.1	1	3204	3	Found	Found	Found	Found
TKYGNPLIYVTENGFSTPSSEKR	1	0	1	1	11	XP_018440972.1	2	2588	5	Found	Found	Not Found	Found
TSSSIEKNYELPDGQVITIGAER	0	0	1	1	1	XP_018440679.1	1	2507	4	Not Found	Not Found	Not Found	Found
MGPTFGAMMISGQK	0	0	1	4	2	RSG40243.t1	0	1455	3	Not Found	Found	Not Found	Found
AGTLNKLSADEQVKLILYHVSPK	3	0	1	1	1	XP_018447355.1	2	2524	5	Not Found	Not Found	Not Found	Found
AILLWTLEPGERDALLANEATK	0	0	1	1	8	XP_018492765.1	1	2424	3	Found	Found	Not Found	Found
KTMEINPENAIMDELRK	6	0	2	4	6	XP_018475720.1; RSG25083.t1	2	2032	4	Found	Not Found	Found	Found
LQLFRGDTILIK	0	0	1	9	8	RSG29845.t1	1	1416	1	Found	Found	Found	Found
YAQDVSYGVIFGR	0	0	2	3	5	RSG01640.t1; RSG46506.t1	0	1474	3	Found	Found	Not Found	Found
LKDFVSAMESSSGIQSEIAK	4	0	1	1	1	XP_018469682.1	1	2127	4	Not Found	Not Found	Not Found	Found
DWLASHWTGFKSPEQISR	0	0	1	3	1	XP_018488175.1	1	2145	1	Not Found	Not Found	Not Found	Found
LVSQPFGMTGGEYVELKEEGNKIVGFHGK	3	0	1	2	15	XP_018490697.1	2	3150	2	Found	Found	Not Found	Found
SSPWSELDGLQPETK	0	0	1	6	5	XP_018445552.1	0	1673	3	Found	Found	Found	Found
TSEYYGFEKLPGEEGTDILLEVKDKK	4	0	2	3	15	XP_018490697.1; RSG42631.t1	3	2988	4	Found	Found	Not Found	Found
SVDIIGFGAGSELEK	3	0	2	2	9	XP_018463660.1; RSG46506.t1	0	1521	4	Found	Found	Found	Found
GWSNSSNKIVGIEFITNTR	2	0	2	3	8	XP_018490697.1; RSG42631.t1	1	2123	4	Found	Found	Not Found	Found
GGTAIDAIGAHFGPLGGNKGNTFDDGVFDGVKK	0	0	2	4	2	XP_018490729.1; RSG44615.t1	2	3232	4	Not Found	Found	Not Found	Found
EYADFVFQEYGGK	0	0	3	8	10	XP_018441810.1; XP_018489291.1; XP_018440930.1	0	1552	4	Found	Not Found	Found	Found
IGIYRGGIVPVVFQR	0	0	1	4	1	XP_018435364.1	1	1673	2	Not Found	Not Found	Not Found	Found
TELYESSVFEAAGYKWR	1	0	1	1	7	RSG28813.t1	1	2035	2	Found	Found	Not Found	Found
VYFDMALDGTPAGR	2	0	1	1	10	RSG23536.t1	0	1512	4	Found	Found	Found	Found
LTGRSDETVAMIEAYLR	0	0	1	4	7	RSG21985.t1	1	1924	3	Found	Found	Found	Found
TSWLDGKHVVFGQVVEGMDVVRNIEK	1	0	1	2	6	RSG19852.t1	2	2942	5	Found	Found	Found	Found
EHAPSIIFMDEIDSIGSAR	3	0	1	7	9	XP_018443027.1	0	2088	4	Found	Not Found	Found	Found
TEWYREGRVPLHTLR	0	0	1	5	4	TKK12953.1	2	1913	2	Found	Not Found	Found	Not Found
KGEKDLPGLTDTEKPR	8	0	1	8	13	RSG12523.t1	2	1783	5	Not Found	Not Found	Found	Found
DGKVEILEHGTAR	0	0	1	2	5	XP_018490697.1	1	1424	2	Found	Found	Not Found	Found
KLAEDSNVPLSSIKGTGPEGR	5	0	1	2	2	XP_018432654.1	2	2155	5	Found	Not Found	Not Found	Found
KLAEDNSVPLSSIKGTGPEGR	1	0	0	3	2	NA	2	2155	4	Found	Not Found	Not Found	Found
KYDTATEFEFKGENGGK	0	0	2	3	1	XP_018490697.1; RSG42631.t1	2	1920	3	Not Found	Not Found	Not Found	Found
KGNLVNIPAEKAPEEVTK	0	0	1	1	2	XP_018476577.1	2	1937	2	Not Found	Not Found	Found	Found
SLEEDVAQHTSGDLRK	0	0	1	2	3	XP_018432836.1	1	1784	1	Not Found	Found	Found	Found
SPEEISGPHKEDPAPTSFVPNAGYHK	2	0	1	1	5	XP_018445967.1	1	2791	4	Not Found	Found	Found	Found
SAIELSTSDYDKEKLQER	0	0	1	3	5	XP_018487677.1	2	2112	3	Found	Found	Found	Found
AEAGRIEVWDHHAPQLR	1	0	1	4	6	XP_018484881.1	1	1985	1	Found	Found	Not Found	Found
SHIPVTSTYQAAGAVRQDHFSR	8	0	1	1	1	TKK34026.1	1	2428	3	Not Found	Not Found	Found	Not Found
IADISDVIEGFASEALR	2	0	1	2	2	XP_018483814.1	0	1805	4	Not Found	Found	Not Found	Not Found
MERHPADGIPLKR	0	0	1	2	3	RSG12076.t1	2	1519	3	Not Found	Not Found	Found	Found
NAARDLLTLDEKNPKR	0	0	1	1	1	XP_018442437.1	3	1854	2	Not Found	Not Found	Found	Not Found
LNVHVVPHSHDDVGWLK	6	0	1	2	2	XP_018477023.1	0	1952	2	Not Found	Found	Not Found	Found
HLRDIDSLVIAK	0	0	1	2	2	RSG07424.t1	1	1379	2	Not Found	Not Found	Found	Found
AHFETESTRFTILDAPGHK	7	0	1	2	8	RSG21329.t1	1	2157	3	Found	Found	Found	Found
HGYIGEFEYVDDHR	9	0	2	6	6	RSG06609.t1; RSG39281.t1	0	1736	4	Not Found	Not Found	Found	Found
LTKDQSDYVSIPIEGPYKPAHYR	0	0	1	2	5	XP_018450869.1	1	2677	2	Not Found	Not Found	Found	Found
THVVTTPGSGFGPGGEGFVR	4	0	2	3	5	XP_018470793.1; RSG20844.t1	0	1958	4	Not Found	Not Found	Found	Found
RLGVTSIDLYYQHR	1	0	1	4	3	RSG37716.t1	1	1720	3	Not Found	Not Found	Found	Found
YIGLSEASASTIR	0	0	1	14	1	RSG37716.t1	0	1367	2	Not Found	Not Found	Not Found	Found
SKVDTPAEKPPKFYPAEDVKKPLANR	0	0	1	1	1	RSG12636.t1	3	2925	3	Not Found	Not Found	Found	Not Found
WKDLAVEAMSEGGSSDR	7	0	1	1	1	XP_018442109.1	1	1837	3	Not Found	Not Found	Not Found	Found
IQVVNDNGQNVLDQQVQK	3	0	2	7	5	RSG00241.t1; RSG31172.t1	0	2039	5	Found	Found	Not Found	Not Found
FKALDTLDLSK	0	0	1	1	1	RSG33097.t1	1	1250	2	Not Found	Not Found	Not Found	Found
VAKERIEAVEPEKNLITFR	1	0	1	2	3	RSG46941.t1	3	2242	4	Found	Found	Not Found	Not Found
HGLLSVTSGANPVSLKR	1	0	1	4	6	XP_018463680.1	1	1735	6	Not Found	Not Found	Found	Found
NTVAPTTQVVYNENPDANFVK	1	0	1	3	1	RSG12955.t1	0	2321	4	Not Found	Not Found	Not Found	Found
VYDANPKPVGIGFGGTQGNER	0	0	1	1	1	RSG23025.t1	0	2176	4	Not Found	Found	Not Found	Not Found
SASFFSPAAFQSLGEAVATVAK	1	0	1	1	6	XP_018436184.1	0	2186	5	Found	Found	Not Found	Found
NGEWSIVQGLPIDEVSR	4	0	1	3	9	XP_018457484.1	0	1898	5	Found	Found	Found	Found
IVNMGQETSNALSLINAYGKKY	3	0	1	2	8	XP_018434250.1	2	2414	2	Found	Found	Found	Found
YAVNSVSFKPADTPLKLADFFK	0	0	1	2	2	RSG40940.t1	1	2458	1	Not Found	Not Found	Not Found	Found
AAEEGSSIPEYDYLPYFYSR	1	0	1	2	1	XP_018476380.1	0	2357	4	Not Found	Not Found	Not Found	Found
GLYLPSFFSTAK	0	0	1	4	9	XP_018484881.1	0	1330	2	Found	Found	Found	Found
VGPVGNYLGNAFDDGVFDGVK	1	0	2	3	4	XP_018490729.1; RSG44615.t1	0	2140	5	Not Found	Found	Not Found	Found
EKLVDTNGAGDAFVGGFMSQLVK	2	0	1	4	11	RSG10624.t1	1	2383	4	Found	Found	Found	Found
IFFIAWSPDTAR	0	0	1	3	5	RSG26038.t1	0	1423	3	Found	Found	Not Found	Found
MLIQMVETELEK	0	0	1	3	3	XP_018448937.1	0	1463	4	Not Found	Not Found	Found	Found
VLSMAPGLEKLNILPFR	0	0	1	3	4	XP_018449496.1	1	1898	1	Found	Found	Not Found	Found
VTNLSEDTREPDLMELFHPFGAVSR	3	0	1	1	6	XP_018432621.1	1	2860	3	Not Found	Found	Found	Found
VLPALAAAMDDFQNPR	0	0	1	2	2	XP_018470865.1	0	1728	3	Not Found	Found	Not Found	Found
GGIRYHPEVDPDEVNALAQLMTWK	0	0	2	4	1	XP_018472461.1; RSG00802.t1	1	2739	2	Not Found	Not Found	Not Found	Found
KILEEVAIIPSKR	0	0	1	10	1	RSG22108.t1	2	1495	3	Not Found	Not Found	Found	Not Found
SAFVGKLGDDEFGHMLAGILR	2	0	3	5	13	XP_018439834.1; XP_018476195.1; XP_018484999.1	1	2233	5	Not Found	Not Found	Found	Found
IDEKVADPENLLAAFVK	1	0	1	1	1	XP_018434682.1	1	1872	4	Not Found	Not Found	Not Found	Found
VHFTNPEDAIEVFVDGYAVKVPK	2	0	1	2	3	XP_018483629.1	1	2574	3	Not Found	Found	Not Found	Found
GVEKSFDLLSLLPK	0	0	3	4	2	XP_018445794.1; XP_018467995.1; XP_018476135.1	1	1545	3	Not Found	Not Found	Not Found	Found
TMLEIVNQLDGFDAR	2	0	1	7	4	RSG25613.t1	0	1721	3	Not Found	Found	Found	Found
TNKFTSAIQEIVDAYGVAK	1	0	1	4	3	XP_018451148.1	1	2055	3	Not Found	Found	Not Found	Found
QLLIGTIGDQILALDKR	5	0	1	3	8	RSG19267.t1	1	1867	2	Found	Not Found	Found	Found
TILGENLYPLVEKLEAESAAK	0	0	1	1	7	XP_018461191.1	1	2288	3	Not Found	Found	Found	Found
YGLIYHASVVGQAAPK	0	0	1	2	1	RSG05059.t1	0	1673	3	Not Found	Not Found	Found	Not Found
VYEGKEPPQFVALFQPMVILK	0	0	1	2	1	RSG33294.t1	1	2433	4	Not Found	Not Found	Not Found	Found
MWTEAWTGWFTK	0	0	1	3	4	XP_018440008.1	0	1543	4	Not Found	Found	Not Found	Found
KVVLTGPSKDDTPMFVR	2	0	1	1	2	TKK38919.1	2	1890	4	Not Found	Not Found	Found	Not Found
FIDIPEEVLEIYK	0	0	1	4	7	RSG28916.t1	0	1607	3	Found	Found	Found	Found
GVNQGGLDYYHNLIDALLEK	1	0	1	1	9	BAB17226.1	0	2232	2	Found	Found	Found	Found
ISTVDPYTVMETSIFK	9	0	1	2	2	RSG34145.t1	0	1830	4	Not Found	Not Found	Not Found	Found
STGISLYYEMTDASLKSFTGAR	3	0	1	2	6	XP_018470692.1	1	2398	3	Found	Found	Found	Not Found
GIVYGKPTNQGVTQLKFQR	4	0	1	2	5	XP_018463693.1	1	2134	4	Not Found	Not Found	Found	Found
INVYYNEASGGRYVPR	0	0	1	4	2	XP_018446239.1	1	1857	2	Not Found	Found	Not Found	Found
TLKGTFFGNYKPKTDIPGVVEK	8	0	2	2	2	XP_018442208.1; XP_018456193.1	2	2439	3	Not Found	Not Found	Found	Not Found
KLPAVGGDGGTAWDDGAYDGVR	3	0	1	1	4	XP_018440476.1	1	2177	5	Not Found	Not Found	Found	Not Found
TGDASLVAFVKAPNAIKK	0	0	1	1	1	RSG40683.t1	2	1830	2	Not Found	Not Found	Found	Not Found
LLVKLEAEKVSVGLK	0	0	1	3	7	RSG09783.t1	2	1626	3	Not Found	Not Found	Found	Not Found
ATKDKVPMIDVTQHGFFK	4	0	2	4	5	XP_018467338.1; XP_018457242.1	2	2062	3	Found	Not Found	Found	Not Found
LDSQKHIDFALTSPFGGGRPGR	1	0	1	2	12	XP_018442437.1	1	2356	4	Found	Found	Found	Not Found
TGKGFTLEELKAAGIPK	8	0	2	2	5	RSG14979.t1; XP_018433864.1	2	1759	3	Not Found	Not Found	Found	Not Found
GGKIGIAHSPAWFEPHDIADSQDGASIDR	6	0	1	1	2	XP_018440930.1	1	3047	6	Found	Not Found	Found	Not Found
GLTTDQAVVAEEEAKLAK	3	0	1	1	4	XP_018472939.1	1	1872	4	Found	Not Found	Found	Not Found
VALTDNSIVEQGLGK	0	0	1	1	5	XP_018456669.1	0	1543	4	Not Found	Not Found	Found	Not Found
AAVAWEAGKPLVMEEVEVAPPQKHEVR	6	0	2	2	7	XP_018442208.1; XP_018456193.1	1	2970	3	Not Found	Not Found	Found	Not Found
AAVAWEAGKPLVMEEVEVAPPQKHEVR	0	0	2	2	2	XP_018442208.1; XP_018456193.1	1	2986	2	Not Found	Not Found	Found	Not Found
KLVEVEKVEMNWNPYGGR	1	0	1	1	7	XP_018474872.1	2	2148	4	Not Found	Not Found	Found	Not Found
SVAGLNPSLAAGLPGK	1	0	1	2	11	RSG26003.t1	0	1451	3	Found	Found	Found	Not Found
VQQTFTTIPATLR	0	0	1	1	5	XP_018447933.1	0	1475	3	Found	Not Found	Found	Not Found
LVLNISVGESGDRLTR	0	0	2	7	4	RSG31987.t1; RSG21238.t1	1	1728	1	Found	Found	Found	Not Found
VIMSSPLSTDLR	0	0	1	1	5	XP_018434537.1	0	1318	2	Not Found	Found	Found	Not Found
KHVSAWWDDISSRPAWKETIEK	0	0	1	1	4	XP_018483621.1	2	2669	3	Found	Found	Found	Not Found
LYQVEYAMEAIGNAGSAIGILSK	7	0	1	2	2	XP_018441595.1	0	2398	5	Not Found	Not Found	Found	Not Found
VGDIMTEENKLITVTPETK	0	0	2	2	7	XP_018446421.1; XP_018471762.1	1	2118	5	Found	Not Found	Found	Not Found
YKEDIQLMKNLNTDAFR	0	0	3	6	2	XP_018441810.1; XP_018489291.1; XP_018440930.1	2	2099	3	Found	Not Found	Found	Not Found
VVQGMDVVYKIEAEGKQSGTPK	0	0	1	1	8	XP_018439091.1	2	2363	2	Found	Found	Found	Not Found
MLNEDEPEKFQTHFSQYLK	0	0	3	6	12	RSG14956.t1; RSG18887.t1; RSG27097.t1	1	2384	5	Found	Found	Found	Not Found
MGLDDKDIVALSGAHTLGR	4	0	1	3	4	XP_018442352.1	1	1969	2	Found	Not Found	Found	Not Found
SVTFTAYKPQLIVEAQK	2	0	2	3	4	RSG23321.t1; XP_018477756.1	0	1923	3	Not Found	Not Found	Found	Not Found
TTVITQGADPVVVAEDGKVTKYPVIPLPKEK	0	0	1	3	3	RSG10624.t1	3	3292	3	Not Found	Found	Found	Not Found
FGVTEFVNPR	0	0	2	4	5	XP_018442208.1; XP_018456193.1	0	1165	3	Not Found	Not Found	Found	Not Found
KQFVIDVLHPGR	0	0	1	5	6	XP_018456643.1	1	1408	3	Not Found	Not Found	Found	Not Found
NNTEYKLETMVGVYRK	2	0	3	6	8	XP_018473103.1; XP_018440952.1; RSG06854.t1	2	1944	3	Found	Found	Found	Not Found
ALRLDTGNYSWGSEAVTRK	1	0	1	5	9	XP_018472694.1	2	2124	3	Found	Found	Found	Not Found
KYHAFLASESVIKQIPR	0	0	2	4	2	XP_018435839.1; XP_018484055.1	2	1987	2	Found	Not Found	Found	Not Found
SYIEKGSGYATKEVER	0	0	1	3	1	RSG37838.t1	2	1816	3	Not Found	Not Found	Found	Not Found
TGEVIANVAEGDAEDINR	1	0	1	4	1	RSG16644.t1	0	1872	4	Not Found	Found	Not Found	Not Found
RIRELTSLVQKR	0	0	2	6	5	XP_018482875.1; XP_018433609.1	3	1498	2	Found	Found	Found	Not Found
TEYLFGKIDMQIK	6	0	1	2	1	RSG34367.t1	1	1585	1	Not Found	Found	Not Found	Not Found
NDVELVAVNDPFITTEYMTYMFK	9	0	2	4	2	RSG37494.t1; XP_018439265.1	0	2740	4	Not Found	Not Found	Found	Not Found
TVIKEGLEASHRVHLAR	0	0	1	3	4	RSG09783.t1	2	1916	1	Found	Not Found	Found	Not Found
VLGKGHLPEGKPFVVK	0	0	1	3	5	XP_018457242.1	1	1705	2	Found	Not Found	Found	Not Found
VGGKAGALGDSVTITR	0	0	1	2	1	XP_018432524.1	1	1501	3	Not Found	Not Found	Found	Not Found
VVLTKETSTIVGDGSTQDAVQKR	1	0	1	1	1	XP_018451827.1	2	2432	4	Not Found	Not Found	Found	Not Found
IFILHADHEQNASTSTVR	8	0	1	11	7	AZD47151.1	0	2039	4	Found	Not Found	Found	Not Found
GGNAIDAIGAYFDTGSRGGSPQTDVPGKK	1	0	2	2	1	XP_018490697.1; RSG42631.t1	2	2836	2	Not Found	Found	Not Found	Not Found
TGLFVGLNKGHVVTRR	0	0	1	6	11	XP_018473379.1	2	1754	2	Found	Found	Found	Not Found
FAGFNKENKQLDAEIHR	0	0	1	2	4	RSG27097.t1	2	2017	3	Not Found	Found	Found	Not Found
NGYLKGVVTEIIHDPGRGAPLAR	0	0	2	5	4	XP_018460127.1; XP_018485259.1	2	2433	3	Found	Found	Found	Not Found
LAGTTVVVSDVSVHSGSNAK	3	0	1	2	7	XP_018477756.1	0	1928	3	Found	Not Found	Found	Not Found
YLAEFKTGQERKDAAEHTLTAYK	0	0	1	2	1	XP_018493153.1	3	2670	2	Not Found	Not Found	Found	Not Found
TLKGTFFGNYKPK	5	0	2	2	9	XP_018442208.1; XP_018456193.1	1	1500	4	Not Found	Not Found	Found	Not Found
LKKGLTTDQAVVAEEEAKLAK	4	0	1	1	2	XP_018472939.1	3	2242	4	Found	Not Found	Found	Not Found
FKGVTLMPNVGYGSDKKTR	0	0	1	6	1	RSG27296.t1	3	2098	1	Not Found	Not Found	Found	Not Found
ARPYLVESTTGSHDLQMVK	0	0	1	4	1	RSG06776.t1	0	2132	3	Not Found	Not Found	Found	Not Found
LLLQVAGHKDILEGDPYLR	1	0	1	4	1	RSG30705.t1	1	2150	2	Not Found	Found	Not Found	Not Found
IAEDHSILEDEERLR	4	0	1	1	9	XP_018476195.1	1	1824	3	Not Found	Not Found	Found	Not Found
YFLHQHTIQLGQPATVK	5	0	1	5	8	RSG01674.t1	0	1981	4	Found	Not Found	Found	Not Found
KLSTMTADEYFEKHPELK	2	0	1	5	7	XP_018478018.1	2	2167	3	Found	Not Found	Found	Not Found
RFEEAKKFGVTEFVNPR	1	0	2	2	11	XP_018442208.1; XP_018456193.1	3	2054	4	Found	Found	Found	Not Found
KVTISKDSTTLIADAASKDELQAR	5	0	1	4	7	XP_018463680.1	3	2561	4	Found	Found	Found	Not Found
KVDMLDGVTIVRSEK	0	0	2	4	2	XP_018450186.1; XP_018432644.1	2	1689	3	Not Found	Found	Found	Not Found
AFVVHELKDDLGKGGHELSVTTGNAGGR	5	0	1	1	3	RSG49476.t1	2	2864	5	Not Found	Found	Found	Not Found
TKDLVLKGTDWIVNEMKK	1	0	1	3	2	RSG20057.t1	3	2118	4	Found	Found	Not Found	Not Found
NIKHNGNISFDDVIEIAR	0	0	1	6	4	RSG39817.t1	1	2055	4	Found	Found	Found	Not Found
NHYVEGGDAGNRENFINELIR	1	0	2	3	14	XP_018456669.1; XP_018433492.1	1	2417	4	Found	Not Found	Found	Not Found
LVEVEKVEMNWNPYGGR	1	0	1	1	7	XP_018474872.1	1	2019	4	Found	Not Found	Found	Not Found
SLISEVKENFPHMPFTSR	0	0	1	2	4	RSG06069.t1	1	2119	3	Not Found	Not Found	Found	Not Found
HAIVSAIAATAVPALVMAR	0	0	1	5	7	XP_018440536.1	0	1862	2	Not Found	Found	Found	Not Found
LLILDESDEMLSR	0	0	1	3	5	RSG05441.t1	0	1533	4	Not Found	Found	Found	Not Found
MEKEGIRDLIINSIK	0	0	1	1	2	XP_018433540.1	2	1758	3	Found	Found	Not Found	Not Found
TKLSIEDVEHLLMK	0	0	1	3	3	RSG44067.t1	1	1655	3	Not Found	Found	Found	Not Found
AAGSGDGNLAPLDINSPTSFDNSYFK	0	0	1	2	3	XP_018451910.1	0	2658	4	Not Found	Not Found	Found	Not Found
NIVEQAAIRDVQEASVYDGYTLPK	0	0	5	9	9	XP_018480818.1; RSG34793.t1; RSG24137.t1; RSG21680.t1; RSG08661.t1	1	2679	4	Not Found	Not Found	Found	Not Found
NLVENMGLLSSDQVLFSSNDKSR	4	0	1	2	4	RSG08944.t1	1	2553	3	Not Found	Not Found	Found	Not Found
GMALNLENENVGIVVFGGDTAIKEGDLVKR	1	0	1	1	3	AIE42573.1	2	3158	4	Found	Not Found	Found	Not Found
VLAWYDNEWGFSNR	3	0	1	9	10	AZD50218.1	0	1772	4	Found	Not Found	Found	Not Found
AGIVESLDALVK	0	0	1	2	6	RSG37838.t1	0	1214	3	Not Found	Not Found	Found	Not Found
NMSVIAHVDHGKSTLTDSLVAAAGIIAQEVAGDVR	0	0	1	3	3	XP_018470692.1	1	3545	3	Found	Not Found	Found	Not Found
GLPLEVISNGYQISLEEARR	1	0	1	6	7	XP_018484881.1	1	2244	1	Found	Found	Found	Not Found
YGLAAGVFTQNLDTANRLMR	0	0	1	5	5	RSG26772.t1	1	2211	2	Found	Found	Found	Not Found
VFNLAGLSVEYYR	8	0	1	8	5	XP_018465176.1	0	1530	3	Not Found	Not Found	Found	Not Found
GKPDLIIGNYSDGNLVASLLAHK	9	0	1	3	7	XP_018445730.1	0	2395	5	Not Found	Not Found	Found	Not Found
GLIQSDQELFSSPDASDTIPLVR	2	0	1	1	6	XP_018473530.1	0	2488	5	Not Found	Not Found	Found	Not Found
GRGVLQSDQVLWTDPATRPFVQQLMSPR	5	0	1	2	5	RSG25330.t1	1	3182	4	Found	Not Found	Found	Not Found
SVTFTAYKPQLIVEAQKVGDAVAFYK	4	0	1	1	4	RSG23321.t1	1	2873	5	Not Found	Not Found	Found	Not Found
VGLDTAEAQHLMDGLDWQGAVKDIR	0	0	1	1	1	RSG20715.t1	1	2738	3	Not Found	Not Found	Found	Not Found
DSSVLTGGPSWMVPLGR	6	0	3	5	6	RSG04105.t1; RSG08944.t1; XP_018434531.1	0	1758	4	Not Found	Not Found	Found	Not Found
GKAVSIFLVLNENEKLRPYEK	0	0	1	2	2	RSG12702.t1	2	2447	3	Not Found	Found	Not Found	Not Found
NIAHYAIMAIGMQVEAHQFEPVAAK	3	0	1	1	1	XP_018472939.1	0	2739	3	Found	Not Found	Not Found	Not Found
NIAHYAIMAIGMQVEAHQFEPVAAK	0	0	1	1	12	XP_018472939.1	0	2755	4	Found	Not Found	Found	Not Found
TPMGGFLGSLSSLSATK	7	0	1	2	2	RSG14261.t1	0	1653	2	Not Found	Not Found	Found	Not Found
GVFTEIKNKFQAAVDILRK	4	0	1	4	4	RSG24342.t1	3	2177	2	Found	Found	Found	Not Found
IIGFHGFAGDNLNSLGAYFAPLTAAPPSVPPKKLDAK	1	0	1	1	3	XP_018433223.1	2	3795	3	Not Found	Not Found	Found	Not Found
VVNSYWLNEDSTYKYYEIILVDPAHNAVR	0	0	1	1	4	XP_018463693.1	1	3471	2	Not Found	Not Found	Found	Not Found
LSTIILQQLDDVAGDVSGLAVK	8	0	1	2	2	RSG27770.t1	0	2255	4	Found	Not Found	Found	Not Found
LKQAKEEAETEIAEHKTSTEHGFQR	1	0	1	2	5	RSG17039.t1	3	2897	5	Found	Not Found	Found	Not Found
KHVSAWWDDISSRPAWKETIEKYSFPA	0	0	1	1	10	XP_018483621.1	3	3234	3	Found	Found	Found	Not Found
AFTIPLVEQYSNNR	0	0	1	2	7	CBD08701.1	0	1651	3	Found	Not Found	Found	Not Found
YAGMLEYDGELKLPSR	0	0	1	1	4	XP_018460015.1	1	1841	3	Not Found	Not Found	Found	Not Found
KLAALADVYVNDAFGTAHR	1	0	2	4	7	RSG24090.t1; XP_018447025.1	1	2032	5	Found	Found	Found	Not Found
HILQQLQTMNIVDLDTKGGR	1	0	1	3	5	XP_018453172.1	1	2280	6	Found	Not Found	Found	Not Found
LNLGVGAYRTEEGKPLVLDVVR	5	0	1	7	4	XP_018465176.1	1	2398	2	Not Found	Not Found	Found	Not Found
KMYDLIDEYKLNGQFR	7	0	1	3	5	XP_018445730.1	2	2033	4	Not Found	Not Found	Found	Not Found
FTQAGSEVSALLGR	0	0	1	2	6	OHW97178.1	0	1435	3	Found	Not Found	Found	Not Found
SGGLLDVEHDMEALKR	3	0	1	2	6	XP_018451164.1	1	1769	3	Not Found	Found	Found	Not Found
KLPALGADAGTAWDDGAYDGVKKVYVGQAEDGISVVK	5	0	1	1	2	XP_018486987.1	3	3763	7	Not Found	Not Found	Found	Not Found
HWITFNEPWVFSHAGYDVGKKAPGR	1	0	1	1	3	XP_018441810.1	2	2899	4	Found	Not Found	Found	Not Found
RSSLYYVNLVGIR	0	0	1	2	1	RSG17002.t1	1	1539	1	Not Found	Found	Not Found	Not Found
TGDETPITVSVDDGIRPSTTLATLGK	0	0	2	4	5	XP_018472784.1; XP_018484927.1	0	2644	2	Found	Not Found	Found	Not Found
VKNWITFNEPWVFSHAGYDVGKKAPGR	1	0	1	1	6	XP_018440930.1	3	3103	4	Found	Found	Found	Not Found
LVDAVKELKLDSIVMGSR	0	0	2	3	2	XP_018459328.1; RSG34193.t1	2	1973	3	Not Found	Found	Found	Not Found
SIYDEINFWRNEQSIPVRK	0	0	1	1	6	XP_018474872.1	2	2394	3	Found	Not Found	Found	Not Found
TGTVSALLETDDVEAAVAK	3	0	1	1	3	XP_018477756.1	0	1889	5	Not Found	Not Found	Found	Not Found
VLLTLHEKNLDFEFVHVDLMGGEHKKEAFLAR	0	0	1	1	1	XP_018472939.1	3	3735	2	Not Found	Not Found	Found	Not Found
NLDFEFVHVDLMGGEHKKEAFLAR	0	0	1	1	5	XP_018472939.1	2	2802	1	Found	Not Found	Found	Not Found
ATAGDTHLGGEDFDNRMVNHFVQEFK	0	0	5	16	1	RSG03700.t1; XP_018445836.1; RSG08073.t1; RSG16976.t1; XP_018477110.1	1	2935	3	Not Found	Not Found	Found	Not Found
GLFIIDKEGVIQHSTINNLGIGR	0	0	1	6	2	XP_018442620.1	1	2494	4	Not Found	Not Found	Found	Not Found
TMEINPENAIMDELRKR	5	0	2	4	3	XP_018475720.1; RSG25083.t1	2	2060	3	Not Found	Found	Found	Not Found
AYSDGQDKFFNAFTEAMKR	8	0	1	1	9	XP_018473530.1	2	2226	4	Not Found	Not Found	Found	Not Found
SVYLSFVPDEEIGGHDGAEKFTESHLFK	0	0	1	2	7	XP_018471335.1	1	3138	2	Found	Found	Found	Not Found
MYDLIDEYKLNGQFR	0	0	1	3	5	XP_018445730.1	1	1904	3	Not Found	Not Found	Found	Not Found
GPLSLISQTQNLYK	7	0	1	2	6	XP_018491555.1	0	1561	4	Not Found	Not Found	Found	Not Found
AVLMDLEPGTMDSIR	5	0	5	15	4	XP_018446239.1; RSG09056.t1; RSG05235.t1; XP_018470360.1; XP_018439894.1	0	1647	3	Not Found	Not Found	Found	Not Found
MSAFYAGFPETVAVR	0	0	2	4	1	XP_018472784.1; XP_018484927.1	0	1645	3	Not Found	Not Found	Found	Not Found
SGYFNEKLEQYVEIPSDSGISFNVKPK	3	0	1	1	7	XP_018460015.1	1	3075	4	Found	Not Found	Found	Not Found
NWITFNEPWVFSHAGYDVGKKAPGR	0	0	1	1	1	XP_018440930.1	2	2876	2	Not Found	Not Found	Found	Not Found
HNGNISFDDVIEIAR	1	0	1	6	3	RSG39817.t1	0	1699	4	Not Found	Not Found	Found	Not Found
RVIMSSPLSTDLRAK	0	0	1	1	3	XP_018434537.1	2	1673	3	Not Found	Not Found	Found	Found
LSADEQVKLILYHVSPK	0	0	1	1	1	XP_018447355.1	1	1940	1	Not Found	Found	Not Found	Not Found
VFGHPASAPTMR	0	0	1	1	10	XP_018472939.1	0	1286	1	Found	Not Found	Found	Not Found
SIEREINSVNDNPLIDVSR	0	0	1	8	1	RSG33787.t1	1	2170	2	Not Found	Not Found	Not Found	Found
STRVDLEDKLSSLSILDHNPQKPVVR	0	0	1	2	1	RSG09050.t1	2	2946	3	Not Found	Not Found	Not Found	Found
GHKIENVPEMPLVVSDSAEGVEKTSAAIK	0	0	1	4	1	XP_018440536.1	2	3035	3	Not Found	Not Found	Not Found	Found
TTIAIDTILNQKQINSR	0	0	1	1	1	AIE42573.1	1	1929	2	Not Found	Not Found	Not Found	Found
FWADFIDKKVPGPTR	0	0	1	1	5	XP_018479412.1	2	1776	2	Found	Found	Not Found	Found
MTADCGDNVQIVGDDLLVTNPKR	5	0	1	1	9	RSG40496.t1	1	2531	5	Not Found	Found	Found	Found
AMQLLESGLKVKEYELLRR	5	0	2	6	9	RSG31987.t1; RSG21238.t1	3	2276	2	Found	Found	Found	Found
HILQQLETMNIVEIDTKGGRR	4	0	2	4	8	XP_018486362.1; XP_018435059.1	2	2451	4	Found	Found	Found	Found
FGAYWVKDGKVVGAFMEGGSGDENKALAK	0	0	1	2	1	RSG26512.t1	3	3031	2	Not Found	Not Found	Not Found	Found
TTTGNRVFGALKGALDGGLDIPHSDKR	0	0	3	6	17	RSG14956.t1; RSG18887.t1; RSG27097.t1	3	2796	3	Found	Found	Found	Found
HVLVILTDMSSYADALREVSAAREEVPGRR	3	0	1	6	2	RSG40328.t1	3	3340	3	Not Found	Found	Not Found	Not Found
GSFITSNGALATLSGAK	2	0	1	5	7	XP_018469676.1	0	1594	4	Found	Not Found	Found	Found
TITLEVESSDTIDNVKAK	0	0	1	18	2	XP_018464505.1	1	1963	2	Not Found	Found	Not Found	Not Found
LGNVFTLGKGTKPWVSLPK	4	0	1	13	11	RSG11570.t1	1	2042	4	Found	Found	Found	Found
FALESFWDGKTTAEDLKK	0	0	1	1	1	XP_018492952.1	2	2086	2	Not Found	Not Found	Not Found	Found
AVLMDLEPGTMDSVR	0	0	1	2	10	XP_018440871.1	0	1633	3	Found	Found	Found	Found
SIVGATLEVIQK	0	0	1	6	8	RSG40489.t1	0	1257	3	Found	Not Found	Found	Found
VTAAVPSGASTGIYEALELRDGGSDYLGKGVSK	5	0	3	7	9	RSG40496.t1; XP_018441658.1; XP_018484748.1	2	3268	2	Found	Found	Found	Found
GVEELADAVRVTMGPK	0	0	2	4	1	XP_018487677.1; XP_018486128.1	1	1671	2	Not Found	Not Found	Not Found	Found
SLGGRDFDEVLFNHFAAK	6	0	1	2	3	RSG25839.t1	1	2023	4	Not Found	Not Found	Found	Found
LVEDVWGIGVR	0	0	1	3	1	XP_018464188.1	0	1242	3	Not Found	Not Found	Not Found	Found
HWITINQLYTVPTRGYAIGTDAPGR	0	0	4	9	1	XP_018465960.1; XP_018440972.1; BAB17226.1; BAB17227.1	1	2800	2	Not Found	Not Found	Not Found	Found
FASEVAGVQDLGMLGR	4	0	1	2	5	XP_018483629.1	0	1649	4	Found	Found	Found	Found
SRYEFDIFSLSTTHPPSPSGELR	5	0	2	2	1	XP_018488642.1; RSG08225.t1	1	2623	4	Not Found	Not Found	Not Found	Found
VANKYLYDKDIAISAIGPIQDLPDYNKFR	0	0	1	2	2	RSG10295.t1	3	3340	4	Not Found	Found	Not Found	Found
LSSKSFGKDFIFGVASSAYQIEGGRGR	1	0	2	3	6	XP_018440972.1; BAB17227.1	3	2864	4	Found	Found	Found	Found
VYVGNLPWDVDNGRLEQVFSEHGKVVEAR	9	0	2	3	2	RSG03983.t1; XP_018452222.1	2	3312	2	Not Found	Found	Not Found	Found
AVVTVPAYFNDAQR	0	0	3	7	6	RSG00713.t1; XP_018449469.1; XP_018471159.1	0	1550	2	Not Found	Not Found	Found	Found
NNTEYKLETMVGVYR	7	0	3	6	8	XP_018473103.1; XP_018440952.1; RSG06854.t1	1	1816	3	Found	Found	Found	Found
SGTKVEIPNGAVIENKDINGPEDL	1	0	1	2	2	RSG31848.t1	2	2509	3	Not Found	Found	Not Found	Found
HIPVIKDKGMVGMVSIGDVVR	0	0	1	1	5	XP_018471762.1	2	2250	2	Found	Found	Not Found	Found
VTVSKDDTVILDGAGDKTAIEER	1	0	2	4	5	XP_018487677.1; XP_018486128.1	2	2432	5	Not Found	Not Found	Found	Found
VLKQIGAYDDAEKAKDSIGIR	3	0	1	8	8	XP_018440536.1	3	2290	3	Found	Found	Found	Found
AVMKKNPLKNLNVMLK	1	0	1	6	7	XP_018440536.1	3	1841	3	Found	Found	Found	Found
KMKPADEPVLTQSFKVNELGK	1	0	1	3	5	XP_018459985.1	2	2359	3	Found	Found	Not Found	Found
SYGNVPQPHAVLYYSQR	4	0	1	4	6	RSG24544.t1	0	1978	2	Found	Not Found	Found	Found
LYQLAQGGTAVGTGLNTK	3	0	1	3	1	RSG01130.t1	0	1791	3	Not Found	Not Found	Not Found	Found
QATKDAGVISGLNVMR	0	0	2	4	2	RSG03700.t1; RSG08073.t1	1	1659	3	Not Found	Not Found	Found	Found
LFIQTMDPADEDKFDFDPLDVTKIWPEDILPLQPVGR	6	0	3	7	1	XP_018451124.1; RSG44804.t1; XP_018434628.1	2	4330	4	Found	Not Found	Not Found	Not Found
LTKLTKDQSDYVSIPIEGPYKPAHYRY	0	0	1	1	3	XP_018450869.1	3	3182	3	Found	Not Found	Not Found	Found
THLYGWEAENAVEAAR	0	0	1	1	3	XP_018456204.1	0	1816	3	Not Found	Not Found	Found	Found
NLVSVGYKNVIGAR	0	0	1	3	5	RSG38220.t1	1	1489	2	Not Found	Found	Found	Found
GGIRYHPEVEPDEVNALAQLMTWK	0	0	1	4	1	XP_018444473.1	1	2753	3	Not Found	Found	Not Found	Not Found
LYPTIDPTLDPNYALYLK	0	0	1	3	4	XP_018472903.1	0	2110	3	Found	Found	Not Found	Not Found
EYKLNYYTPEYETKDTDILAAFR	0	0	1	2	2	YP_009046922.1	2	2843	3	Not Found	Found	Not Found	Found
LVREIAQDFKTDLR	0	0	2	6	4	RSG50201.t1; RSG17897.t1	2	1703	2	Found	Not Found	Found	Found
FLSNHGPLANRQPGSAFISATSD	0	0	1	1	5	XP_018442301.1	1	2387	3	Found	Not Found	Found	Found
NAEALAEFVNKEGGTNVK	3	0	1	1	2	XP_018441800.1	1	1890	3	Not Found	Not Found	Found	Found
EVSLKVPVVVRLEGTNVEQGKR	0	0	1	4	10	RSG34834.t1	3	2436	3	Found	Found	Found	Found
ALQQSTLKTWAGKEENVKAAQEALYVR	2	0	2	4	8	RSG34650.t1; XP_018493158.1	3	3032	4	Found	Found	Found	Found
ADGYILEGKELEFYQKK	4	0	1	5	15	XP_018472694.1	2	2031	4	Found	Found	Found	Found
SVLFAAVGTAGQR	0	0	1	2	1	XP_018451019.1	0	1276	1	Not Found	Not Found	Not Found	Found
IVPGAAATEIELAQR	0	0	1	6	5	RSG06806.t1	0	1538	3	Found	Found	Found	Found
SSDEDYIKWLDSKAEK	0	0	1	5	1	XP_018464188.1	2	1913	2	Not Found	Not Found	Not Found	Found
SILEANNLPLSTQR	0	0	1	1	1	XP_018433577.1	0	1555	3	Not Found	Not Found	Not Found	Found
ILKESGMKLITADDLDDAAEKAVK	7	0	1	4	1	RSG34834.t1	3	2574	4	Not Found	Not Found	Not Found	Found
NHYVEGGDAGNRENFINELVR	1	0	1	4	2	XP_018461824.1	1	2403	4	Not Found	Not Found	Found	Found
DHSDVSNQLYANYAIGKDVQAMK	6	0	1	6	10	RSG40328.t1	1	2567	6	Found	Found	Found	Found
LFIQTMDPADEDKFDFDPLDVTKIWPEDILPLQPVGR	0	0	3	7	3	XP_018451124.1; RSG44804.t1; XP_018434628.1	2	4314	5	Found	Not Found	Found	Not Found
MQGVESFDVDLKEQKVTVK	0	0	1	1	5	RSG22115.t1	2	2180	3	Found	Not Found	Found	Found
SAIVQVDAAPFKQWYLQHYGVEVGR	3	0	1	5	10	XP_018472694.1	1	2861	6	Found	Not Found	Found	Found
SIWISYWSQADRSLGQK	0	0	3	7	2	XP_018451124.1; RSG44804.t1; XP_018434628.1	1	2025	4	Found	Not Found	Not Found	Found
FAFALEDSEFEKAIESIAQFK	0	0	1	2	1	XP_018471023.1	1	2420	3	Not Found	Not Found	Found	Not Found
LFQVEYAMEAVKQGSAAIGLR	6	0	1	3	4	RSG20310.t1	1	2281	4	Found	Found	Found	Found
KLQDILPQIISQLGTDNLENLKK	8	0	1	2	7	RSG44864.t1	2	2621	3	Not Found	Found	Found	Found
NLVQWPVKEIESLR	0	0	1	2	1	RSG15650.t1	1	1710	1	Not Found	Found	Not Found	Not Found
EVLQREDDLNEIVQLVGKDALAEGDKITLETAK	5	0	2	5	11	XP_018445802.1; XP_018456179.1	3	3652	7	Found	Found	Found	Found
LSRDTYLNTEEFIDAVAAELKTR	0	0	1	1	3	XP_018461880.1	2	2655	3	Not Found	Found	Found	Found
ISVNDLVIKAAALALR	0	0	1	5	3	XP_018432654.1	1	1667	3	Not Found	Found	Not Found	Found
FALDIVEAVANEIGPDRVGIR	1	0	1	3	5	RSG24544.t1	1	2254	4	Found	Not Found	Found	Found
TKDLGGQSTTQEVVDAVIANLE	0	0	1	2	4	RSG04195.t1	1	2288	3	Found	Not Found	Found	Found
IGLMNEVLAAMDTVK	0	0	1	3	4	XP_018440018.1	0	1604	3	Not Found	Found	Found	Found
IKFNTLETTLTHAR	0	0	1	1	2	RSG31172.t1	1	1644	3	Not Found	Found	Not Found	Not Found
HKEHIAAYGEGNER	0	0	2	6	4	XP_018432705.1; CBN69805.1	1	1610	2	Found	Found	Found	Not Found
RKEDAPKPGQPGQAPRPAGAGAAAPR	0	0	1	1	8	XP_018480818.1	2	2551	3	Not Found	Not Found	Found	Not Found
KSHQGNEWKKPFAGSSHAK	0	0	1	3	5	RSG03854.t1	2	2124	3	Not Found	Not Found	Found	Not Found
YNQLLRIEEELGSEAVYAGANFRKPVEPY	0	0	3	7	10	RSG40496.t1; XP_018441658.1; XP_018484748.1	2	3355	5	Found	Found	Found	Found
KPAAAEKPAEDVVAEKSPAEKKPK	0	0	1	1	5	XP_018478084.1	2	2518	3	Not Found	Not Found	Found	Not Found
LLENGDRWETEIAENLKSESLYR	9	0	1	6	1	RSG23311.t1	2	2765	3	Not Found	Found	Not Found	Not Found
LLKETAMEKQR	0	0	3	7	2	XP_018434841.1; RSG24594.t1; RSG09783.t1	2	1346	2	Found	Not Found	Found	Not Found
TFGMDDILLLWK	0	0	1	2	2	XP_018491271.1	0	1451	3	Not Found	Not Found	Found	Not Found
IHAENTGNTGILNLMPLLQGNVGLIFTK	0	0	1	5	1	RSG03832.t1	0	2978	4	Not Found	Not Found	Found	Not Found
HLPQSNLYDIPDMSDEYRTAMKDFGK	0	0	1	1	2	XP_018457643.1	2	3071	3	Not Found	Found	Not Found	Not Found
ALGDEEVWGREVPSFIER	0	0	1	1	1	XP_018440503.1	1	2089	2	Not Found	Found	Not Found	Not Found
GRPPKAKPQGDSSHVAAPPAPPVTSPRPR	0	0	1	1	1	XP_018483874.1	1	2955	1	Not Found	Not Found	Found	Not Found
GGNAIDAIGAYFDTGSRGGSPQTDVPGK	7	0	2	2	2	XP_018490697.1; RSG42631.t1	1	2708	4	Not Found	Found	Not Found	Not Found
SIDGGAAAGFPESPEVAAEAGLVSGKDNVIDR	5	0	1	1	1	XP_018439622.1	1	3099	3	Not Found	Found	Not Found	Not Found
MGHGKFQTTQEKNKFYGR	0	0	1	3	8	RSG40353.t1	3	2157	2	Not Found	Found	Found	Not Found
KVNTLIRPDGTKKAYVR	0	0	1	6	2	RSG21372.t1	3	1959	1	Found	Not Found	Found	Not Found
NVLEEGLDKYWAPEER	0	0	1	1	1	RSG07455.t1	1	1947	2	Not Found	Found	Not Found	Not Found
VFGHPASAPTMR	0	0	1	1	4	XP_018472939.1	0	1270	2	Found	Not Found	Found	Not Found
AKLLKETAMEKQR	5	0	3	7	4	XP_018434841.1; RSG24594.t1; RSG09783.t1	3	1545	3	Found	Not Found	Found	Not Found
[truncated: 4,199 more rows]

## Sheet: Table S2-2
Table S2-2 List of proteins identified in protein extracts, isolated from Raphanus sativus on 10th and 22th day with/without agrobacterial inoculation
Protein Group IDs	Accession	Description	# Peptides	# PSMs	# Unique Peptides	Found in Sample Group: Inoculation with agrobacteria, 10_d	Found in Sample Group: Inoculation with medium (control), 10_d	Found in Sample Group: Inoculation with agrobacteria, 22 d	Found in Sample Group: Inoculation with medium (control), 22_d
200	XP_018441810.1	PREDICTED: beta-glucosidase 23 [Raphanus sativus]	37	882	10	Found	Found	Found	Found
1212	XP_018440930.1	PREDICTED: beta-glucosidase 23-like [Raphanus sativus]	36	788	9	Found	Found	Found	Found
NA	AHB33584.1	myrosinase [Raphanus sativus]	35	649	0	Found	Found	Found	Found
1865	BAB17227.1	myrosinase [Raphanus sativus]	35	614	6	Found	Found	Found	Found
247	XP_018440972.1	PREDICTED: myrosinase-like [Raphanus sativus]	35	602	4	Found	Found	Found	Found
917	XP_018492587.1	PREDICTED: GDSL esterase/lipase ESM1 [Raphanus sativus]	20	574	20	Found	Found	Found	Found
1167	XP_018470692.1	PREDICTED: elongation factor 2 [Raphanus sativus]	38	665	38	Found	Found	Found	Found
1631	XP_018464608.1	PREDICTED: protein DJ-1 homolog A [Raphanus sativus]	21	512	8	Found	Found	Found	Found
1167	RSG08822.t1	RSG08822.t1	37	659	37	Found	Found	Found	Found
1167	RSG34051.t1	RSG34051.t1	36	636	36	Found	Found	Found	Found
77	XP_018451124.1	PREDICTED: catalase-3 [Raphanus sativus]	33	576	1	Found	Found	Found	Found
2	XP_018465960.1	PREDICTED: myrosinase-like [Raphanus sativus]	33	532	1	Not Found	Found	Found	Found
1149	BAB17226.1	myrosinase [Raphanus sativus]	33	531	1	Found	Found	Found	Found
NA	XP_018458481.1	PREDICTED: catalase-3-like [Raphanus sativus]	33	571	0	Not Found	Not Found	Not Found	Found
77	AAD30291.2	catalase 2 [Raphanus sativus]	31	547	1	Found	Found	Found	Found
927	RSG44804.t1	RSG44804.t1	32	549	2	Not Found	Not Found	Found	Found
NA	AAD30292.1	catalase 3 [Raphanus sativus]	32	555	0	Found	Found	Found	Found
1583	XP_018476619.1	PREDICTED: ATP synthase subunit beta-1, mitochondrial-like [Raphanus sativus]	25	479	23	Found	Found	Found	Found
1583	XP_018443363.1	PREDICTED: ATP synthase subunit beta-2, mitochondrial-like [Raphanus sativus]	25	479	23	Found	Found	Found	Found
1583	XP_018476747.1	PREDICTED: ATP synthase subunit beta-3, mitochondrial-like [Raphanus sativus]	25	479	23	Found	Found	Found	Found
1583	XP_018471739.1	PREDICTED: ATP synthase subunit beta-1, mitochondrial-like [Raphanus sativus]	25	479	23	Found	Found	Found	Found
1583	XP_018471587.1	PREDICTED: ATP synthase subunit beta-1, mitochondrial [Raphanus sativus]	25	479	23	Found	Found	Found	Found
1583	XP_018446423.1	PREDICTED: ATP synthase subunit beta-1, mitochondrial-like [Raphanus sativus]	25	479	23	Found	Found	Found	Found
2	RSG23127.t1	RSG23127.t1	24	421	1	Not Found	Found	Found	Found
1583	RSG20042.t1	RSG20042.t1	23	450	21	Found	Found	Found	Found
1811	XP_018467995.1	PREDICTED: 5-methyltetrahydropteroyltriglutamate--homocysteine methyltransferase 1-like [Raphanus sativus]	34	495	2	Found	Found	Found	Found
NA	RSG50445.t1	RSG50445.t1	30	487	0	Found	Found	Found	Found
1324	XP_018434628.1	PREDICTED: catalase-3-like [Raphanus sativus]	33	498	6	Found	Found	Found	Found
1493	XP_018445794.1	PREDICTED: 5-methyltetrahydropteroyltriglutamate--homocysteine methyltransferase 1-like [Raphanus sativus]	34	487	3	Found	Found	Found	Found
1541	XP_018491538.1	PREDICTED: protein DJ-1 homolog A [Raphanus sativus]	18	382	3	Found	Not Found	Not Found	Found
840	XP_018445836.1	PREDICTED: probable mediator of RNA polymerase II transcription subunit 37e [Raphanus sativus]	26	407	2	Not Found	Found	Found	Found
1405	XP_018451023.1	PREDICTED: probable mediator of RNA polymerase II transcription subunit 37e [Raphanus sativus]	25	403	2	Found	Found	Found	Found
1405	XP_018491687.1	PREDICTED: probable mediator of RNA polymerase II transcription subunit 37e [Raphanus sativus]	25	403	2	Found	Found	Found	Found
1405	XP_018465909.1	PREDICTED: probable mediator of RNA polymerase II transcription subunit 37e [Raphanus sativus]	25	403	2	Found	Found	Found	Found
1405	XP_018492171.1	PREDICTED: probable mediator of RNA polymerase II transcription subunit 37e [Raphanus sativus]	24	401	1	Found	Found	Found	Found
1405	XP_018452385.1	PREDICTED: probable mediator of RNA polymerase II transcription subunit 37e [Raphanus sativus]	25	403	2	Found	Found	Found	Found
1405	RSG16976.t1	RSG16976.t1	25	403	2	Found	Found	Found	Found
1405	XP_018439788.1	PREDICTED: probable mediator of RNA polymerase II transcription subunit 37e [Raphanus sativus]	25	403	2	Found	Found	Found	Found
1888	XP_018476135.1	PREDICTED: 5-methyltetrahydropteroyltriglutamate--homocysteine methyltransferase 1 [Raphanus sativus]	32	477	3	Found	Found	Not Found	Found
840	XP_018492160.1	PREDICTED: probable mediator of RNA polymerase II transcription subunit 37e [Raphanus sativus]	24	399	0	Not Found	Not Found	Not Found	Not Found
NA	XP_018445474.1	PREDICTED: probable mediator of RNA polymerase II transcription subunit 37e [Raphanus sativus]	25	401	0	Not Found	Not Found	Found	Not Found
1811	RSG39779.t1	RSG39779.t1	31	469	0	Not Found	Not Found	Not Found	Not Found
1214	XP_018433223.1	PREDICTED: PYK10-binding protein 1-like [Raphanus sativus]	30	426	29	Found	Found	Found	Found
661	RSG36401.t1	RSG36401.t1	15	307	15	Found	Found	Found	Found
661	XP_018476597.1	PREDICTED: glutathione S-transferase F8, chloroplastic-like [Raphanus sativus]	15	307	15	Found	Found	Found	Found
NA	RSG51925.t1	RSG51925.t1	23	355	0	Found	Found	Found	Found
1755	XP_018493158.1	PREDICTED: fructose-bisphosphate aldolase, cytoplasmic isozyme [Raphanus sativus]	23	350	8	Found	Found	Found	Found
423	XP_018447326.1	PREDICTED: GDSL esterase/lipase 22-like [Raphanus sativus]	20	358	18	Found	Found	Found	Found
901	XP_018487332.1	PREDICTED: lectin-like protein At3g16530 [Raphanus sativus]	16	399	6	Found	Found	Found	Found
901	XP_018489699.1	PREDICTED: lectin-like protein At3g16530 [Raphanus sativus]	15	396	5	Found	Found	Found	Found
1499	XP_018439265.1	PREDICTED: glyceraldehyde-3-phosphate dehydrogenase, cytosolic [Raphanus sativus]	22	304	3	Found	Found	Found	Found
683	XP_018471220.1	PREDICTED: actin-7 [Raphanus sativus]	18	336	7	Found	Found	Found	Found
683	XP_018445204.1	PREDICTED: actin-7 [Raphanus sativus]	18	336	7	Found	Found	Found	Found
683	XP_018476331.1	PREDICTED: actin-7-like [Raphanus sativus]	18	336	7	Found	Found	Found	Found
1499	XP_018451763.1	PREDICTED: glyceraldehyde-3-phosphate dehydrogenase, cytosolic-like [Raphanus sativus]	21	299	2	Found	Found	Found	Found
1583	RSG08848.t1	RSG08848.t1	20	393	18	Found	Found	Found	Found
247	XP_018472937.1	PREDICTED: myrosinase [Raphanus sativus]	17	345	0	Found	Found	Found	Found
NA	XP_018465485.1	PREDICTED: fructose-bisphosphate aldolase, cytoplasmic isozyme 2 [Raphanus sativus]	23	321	0	Found	Found	Found	Found
1499	XP_018464558.1	PREDICTED: glyceraldehyde-3-phosphate dehydrogenase, cytosolic-like [Raphanus sativus]	20	281	2	Found	Found	Found	Found
304	XP_018486550.1	PREDICTED: lectin-like protein At3g16530 [Raphanus sativus]	13	310	3	Found	Found	Found	Found
862	RSG34650.t1	RSG34650.t1	22	309	7	Found	Found	Found	Found
1619	RSG24090.t1	RSG24090.t1	21	300	2	Not Found	Found	Found	Found
847	RSG08073.t1	RSG08073.t1	22	305	1	Not Found	Not Found	Not Found	Found
86	XP_018492660.1	PREDICTED: actin-2-like [Raphanus sativus]	17	325	1	Not Found	Found	Found	Found
1563	XP_018441244.1	PREDICTED: glyceraldehyde-3-phosphate dehydrogenase, cytosolic-like [Raphanus sativus]	20	284	5	Found	Found	Found	Found
1468	RSG00941.t1	RSG00941.t1	14	283	2	Found	Found	Found	Found
1468	RSG06593.t1	RSG06593.t1	14	283	2	Found	Found	Found	Found
1468	XP_018467162.1	PREDICTED: elongation factor 1-alpha 1-like [Raphanus sativus]	14	283	2	Found	Found	Found	Found
1871	XP_018447025.1	PREDICTED: phosphoglycerate kinase, cytosolic [Raphanus sativus]	19	297	2	Found	Found	Found	Found
1393	YP_009046922.1	ribulose-1,5-bisphosphate carboxylase/oxygenase large subunit (chloroplast) [Raphanus sativus]	27	425	27	Found	Found	Found	Found
175	XP_018440679.1	PREDICTED: actin-2 [Raphanus sativus]	17	321	1	Not Found	Not Found	Not Found	Found
880	RSG37494.t1	RSG37494.t1	20	275	1	Not Found	Not Found	Found	Found
1619	XP_018471771.1	PREDICTED: phosphoglycerate kinase, cytosolic-like [Raphanus sativus]	20	290	1	Not Found	Not Found	Found	Found
1187	XP_018492952.1	PREDICTED: 5-methyltetrahydropteroyltriglutamate--homocysteine methyltransferase 2 [Raphanus sativus]	24	325	4	Found	Found	Found	Found
559	RSG24594.t1	RSG24594.t1	25	330	5	Found	Found	Found	Found
NA	XP_018432846.1	PREDICTED: glyceraldehyde-3-phosphate dehydrogenase, cytosolic [Raphanus sativus]	18	275	0	Found	Found	Found	Found
1465	RSG09783.t1	RSG09783.t1	36	343	26	Found	Found	Found	Found
1392	RSG13225.t1	RSG13225.t1	14	272	2	Found	Found	Found	Found
1392	XP_018464995.1	PREDICTED: elongation factor 1-alpha 1 [Raphanus sativus]	14	272	2	Found	Found	Found	Found
NA	XP_018434654.1	PREDICTED: TSA1-like protein [Raphanus sativus]	22	310	0	Found	Found	Found	Found
710	XP_018457218.1	PREDICTED: V-type proton ATPase catalytic subunit A-like [Raphanus sativus]	25	269	1	Found	Found	Found	Found
710	XP_018445802.1	PREDICTED: V-type proton ATPase catalytic subunit A-like [Raphanus sativus]	25	269	1	Found	Found	Found	Found
1871	RSG17694.t1	RSG17694.t1	18	274	1	Found	Found	Found	Found
1563	RSG19368.t1	RSG19368.t1	18	256	4	Found	Found	Found	Found
1233	XP_018457811.1	PREDICTED: V-type proton ATPase catalytic subunit A-like [Raphanus sativus]	25	265	1	Found	Found	Found	Found
1233	XP_018456179.1	PREDICTED: V-type proton ATPase catalytic subunit A-like [Raphanus sativus]	25	265	1	Found	Found	Found	Found
710	XP_018471621.1	PREDICTED: V-type proton ATPase catalytic subunit A-like [Raphanus sativus]	23	264	1	Found	Found	Found	Found
1361	YP_009046921.1	ATP synthase CF1 beta subunit (chloroplast) [Raphanus sativus]	24	248	22	Found	Found	Found	Found
1361	RSG20449.t1	RSG20449.t1	24	248	22	Found	Found	Found	Found
1492	XP_018476190.1	PREDICTED: heat shock protein 90-2-like [Raphanus sativus]	23	311	4	Found	Found	Found	Found
1492	RSG25083.t1	RSG25083.t1	23	311	4	Found	Found	Found	Found
20	XP_018463247.1	PREDICTED: peptidyl-prolyl cis-trans isomerase [Raphanus sativus]	12	278	11	Found	Found	Found	Found
20	RSG19852.t1	RSG19852.t1	12	278	11	Found	Found	Found	Found
417	XP_018475720.1	PREDICTED: heat shock protein 90-2 [Raphanus sativus]	22	302	3	Found	Found	Found	Found
1583	RSG47241.t1	RSG47241.t1	16	323	14	Found	Found	Found	Found
58	RSG03700.t1	RSG03700.t1	19	267	1	Not Found	Not Found	Found	Not Found
58	XP_018432698.1	PREDICTED: probable mediator of RNA polymerase II transcription subunit 37c [Raphanus sativus]	19	267	1	Not Found	Not Found	Found	Not Found
847	XP_018439758.1	PREDICTED: LOW QUALITY PROTEIN: probable mediator of RNA polymerase II transcription subunit 37c [Raphanus sativus]	19	267	1	Not Found	Not Found	Not Found	Found
483	XP_018460650.1	PREDICTED: peroxidase 34 [Raphanus sativus]	10	220	6	Found	Found	Found	Found
483	RSG46456.t1	RSG46456.t1	10	220	6	Found	Found	Found	Found
417	RSG06536.t1	RSG06536.t1	20	278	2	Found	Found	Found	Found
1423	XP_018450869.1	PREDICTED: adenosylhomocysteinase 1 [Raphanus sativus]	23	350	10	Found	Found	Found	Found
NA	XP_018465906.1	PREDICTED: actin-12 [Raphanus sativus]	11	219	0	Found	Found	Found	Found
NA	RSG07849.t1	RSG07849.t1	11	219	0	Found	Found	Found	Found
NA	XP_018457763.1	PREDICTED: actin-12-like [Raphanus sativus]	11	219	0	Found	Found	Found	Found
NA	XP_018467889.1	PREDICTED: actin-12-like [Raphanus sativus]	11	219	0	Found	Found	Found	Found
NA	RSG26006.t1	RSG26006.t1	11	219	0	Found	Found	Found	Found
1393	RSG20448.t1	RSG20448.t1	24	375	24	Found	Found	Found	Found
1003	XP_018451639.1	PREDICTED: malate dehydrogenase 1, mitochondrial [Raphanus sativus]	11	206	1	Found	Found	Found	Not Found
1003	RSG44548.t1	RSG44548.t1	11	206	1	Found	Found	Found	Not Found
948	RSG25818.t1	RSG25818.t1	12	204	2	Not Found	Not Found	Found	Found
948	XP_018479526.1	PREDICTED: malate dehydrogenase 1, mitochondrial-like [Raphanus sativus]	12	204	2	Not Found	Not Found	Found	Found
948	XP_018462666.1	PREDICTED: malate dehydrogenase 1, mitochondrial-like [Raphanus sativus]	11	203	1	Not Found	Not Found	Found	Found
683	XP_018441209.1	PREDICTED: actin-1 [Raphanus sativus]	10	202	4	Found	Found	Found	Found
1014	AIE42573.1	ATP synthase subunit 1 (mitochondrion) [Raphanus sativus]	19	256	19	Found	Found	Found	Found
1361	CAB92327.1	ATPase beta subunit (chloroplast) [Raphanus sativus]	23	215	21	Found	Found	Found	Found
316	XP_018490697.1	PREDICTED: myrosinase-binding protein 2-like isoform X1 [Raphanus sativus]	52	264	15	Found	Found	Not Found	Found
NA	XP_018493341.1	PREDICTED: actin-1 [Raphanus sativus]	11	212	0	Found	Found	Found	Found
500	XP_018434841.1	PREDICTED: TSA1-like protein isoform X1 [Raphanus sativus]	21	258	1	Not Found	Not Found	Found	Not Found
NA	XP_018485915.1	PREDICTED: TSA1-like protein isoform X1 [Raphanus sativus]	21	252	0	Found	Found	Found	Found
1003	XP_018448874.1	PREDICTED: malate dehydrogenase 1, mitochondrial-like [Raphanus sativus]	9	190	1	Found	Found	Found	Not Found
762	XP_018488142.1	PREDICTED: malate dehydrogenase, cytoplasmic 1-like [Raphanus sativus]	13	217	6	Found	Found	Found	Found
1667	XP_018477110.1	PREDICTED: probable mediator of RNA polymerase II transcription subunit 37e [Raphanus sativus]	15	236	2	Found	Found	Found	Found
707	XP_018492765.1	PREDICTED: annexin D1 [Raphanus sativus]	25	268	21	Found	Found	Found	Found
659	XP_018492703.1	PREDICTED: beta-glucosidase 23-like [Raphanus sativus]	10	195	2	Not Found	Not Found	Found	Not Found
659	XP_018489291.1	PREDICTED: beta-glucosidase 23-like [Raphanus sativus]	10	195	2	Not Found	Not Found	Found	Not Found
486	XP_018488587.1	PREDICTED: phospholipase D alpha 1 [Raphanus sativus]	21	312	14	Found	Found	Found	Found
1650	XP_018484748.1	PREDICTED: bifunctional enolase 2/transcriptional activator [Raphanus sativus]	21	230	1	Not Found	Not Found	Found	Found
659	RSG28651.t1	RSG28651.t1	7	188	1	Not Found	Not Found	Found	Not Found
659	XP_018492698.1	PREDICTED: beta-glucosidase 23-like isoform X1 [Raphanus sativus]	7	188	1	Not Found	Not Found	Found	Not Found
659	XP_018492699.1	PREDICTED: beta-glucosidase 23-like isoform X2 [Raphanus sativus]	7	188	1	Not Found	Not Found	Found	Not Found
659	XP_018492701.1	PREDICTED: beta-glucosidase 23-like isoform X3 [Raphanus sativus]	7	188	1	Not Found	Not Found	Found	Not Found
NA	RSG42762.t1	RSG42762.t1	18	242	0	Not Found	Not Found	Not Found	Not Found
NA	XP_018484831.1	PREDICTED: actin-1-like [Raphanus sativus]	10	200	0	Found	Found	Found	Found
683	XP_018476216.1	PREDICTED: actin-1-like [Raphanus sativus]	9	183	4	Found	Found	Found	Found
500	XP_018434842.1	PREDICTED: TSA1-like protein isoform X2 [Raphanus sativus]	18	236	1	Not Found	Not Found	Found	Not Found
1581	XP_018475701.1	PREDICTED: mediator of RNA polymerase II transcription subunit 37f [Raphanus sativus]	16	206	5	Found	Found	Found	Found
1581	XP_018475708.1	PREDICTED: mediator of RNA polymerase II transcription subunit 37f-like [Raphanus sativus]	16	206	5	Found	Found	Found	Found
1762	RSG42631.t1	RSG42631.t1	43	229	7	Found	Found	Not Found	Found
537	XP_018441658.1	PREDICTED: bifunctional enolase 2/transcriptional activator-like [Raphanus sativus]	20	222	2	Found	Found	Found	Found
NA	RSG30594.t1	RSG30594.t1	12	203	0	Found	Found	Found	Found
316	XP_018490706.1	PREDICTED: jacalin-related lectin 34-like isoform X2 [Raphanus sativus]	43	233	15	Found	Found	Not Found	Found
537	XP_018436369.1	PREDICTED: bifunctional enolase 2/transcriptional activator-like [Raphanus sativus]	16	193	2	Found	Found	Found	Found
1207	RSG39198.t1	RSG39198.t1	15	227	11	Found	Found	Found	Found
1207	XP_018447133.1	PREDICTED: glutathione S-transferase F3-like [Raphanus sativus]	15	227	11	Found	Found	Found	Found
1475	XP_018439577.1	PREDICTED: actin-2-like [Raphanus sativus]	10	180	2	Found	Found	Found	Found
224	XP_018457024.1	PREDICTED: S-adenosylmethionine synthase [Raphanus sativus]	12	257	7	Found	Found	Found	Found
537	RSG04528.t1	RSG04528.t1	18	201	1	Found	Found	Found	Found
1406	XP_018484582.1	PREDICTED: tubulin beta-8 chain [Raphanus sativus]	15	192	1	Found	Found	Found	Found
1406	XP_018440871.1	PREDICTED: tubulin beta-7 chain [Raphanus sativus]	15	192	1	Found	Found	Found	Found
54	RSG33333.t1	RSG33333.t1	14	193	3	Not Found	Not Found	Found	Found
54	XP_018491386.1	PREDICTED: mediator of RNA polymerase II transcription subunit 37f-like [Raphanus sativus]	14	193	3	Not Found	Not Found	Found	Found
1806	RSG34964.t1	RSG34964.t1	16	194	1	Found	Found	Found	Found
1806	XP_018483831.1	PREDICTED: tubulin beta-4 chain [Raphanus sativus]	16	194	1	Found	Found	Found	Found
1806	XP_018457306.1	PREDICTED: tubulin beta-4 chain-like [Raphanus sativus]	16	194	1	Found	Found	Found	Found
1806	XP_018439894.1	PREDICTED: tubulin beta-4 chain-like [Raphanus sativus]	16	194	1	Found	Found	Found	Found
1808	RSG20736.t1	RSG20736.t1	18	260	18	Found	Found	Found	Found
1808	RSG09098.t1	RSG09098.t1	18	260	18	Found	Found	Found	Found
173	XP_018486987.1	PREDICTED: PYK10-binding protein 2-like [Raphanus sativus]	15	210	13	Found	Found	Found	Found
1808	XP_018478406.1	PREDICTED: histone H4-like [Raphanus sativus]	17	253	17	Found	Found	Found	Found
1650	RSG41258.t1	RSG41258.t1	18	191	1	Not Found	Not Found	Found	Found
1423	XP_018432620.1	PREDICTED: adenosylhomocysteinase 2-like [Raphanus sativus]	14	246	1	Found	Found	Found	Found
54	XP_018442859.1	PREDICTED: mediator of RNA polymerase II transcription subunit 37f-like [Raphanus sativus]	12	186	1	Not Found	Not Found	Found	Not Found
671	XP_018440611.1	PREDICTED: adenosylhomocysteinase 2 [Raphanus sativus]	14	224	1	Not Found	Found	Not Found	Not Found
1240	XP_018491767.1	PREDICTED: tubulin alpha-2 chain-like isoform X1 [Raphanus sativus]	10	179	4	Found	Found	Found	Found
1240	XP_018434425.1	PREDICTED: tubulin alpha-6 chain [Raphanus sativus]	10	179	4	Found	Found	Found	Found
840;1667	RSG59182.t1	RSG59182.t1	11	192	0	Not Found	Not Found	Not Found	Not Found
522	RSG40496.t1	RSG40496.t1	19	195	1	Not Found	Found	Found	Found
671;1423	RSG22878.t1	RSG22878.t1	13	222	0	Not Found	Not Found	Not Found	Not Found
671;1423	XP_018485458.1	PREDICTED: adenosylhomocysteinase 2-like [Raphanus sativus]	13	222	0	Not Found	Not Found	Not Found	Not Found
671;1423	XP_018461835.1	PREDICTED: adenosylhomocysteinase 2-like, partial [Raphanus sativus]	13	222	0	Not Found	Not Found	Not Found	Not Found
1258	XP_018434639.1	PREDICTED: catalase-1-like [Raphanus sativus]	6	204	1	Found	Found	Found	Found
1161	RSG03285.t1	RSG03285.t1	10	177	1	Found	Found	Found	Found
1240	XP_018451267.1	PREDICTED: tubulin alpha-2 chain isoform X2 [Raphanus sativus]	9	164	3	Found	Found	Found	Found
NA	RSG44162.t1	RSG44162.t1	10	167	0	Found	Found	Not Found	Found
NA	XP_018476699.1	PREDICTED: tubulin alpha-3 chain [Raphanus sativus]	10	167	0	Found	Found	Not Found	Found
508	XP_018457630.1	PREDICTED: 14-3-3-like protein GF14 omega [Raphanus sativus]	11	176	2	Found	Found	Found	Found
1446	RSG40683.t1	RSG40683.t1	19	169	5	Found	Found	Found	Found
1228	XP_018457970.1	PREDICTED: peroxidase 32 [Raphanus sativus]	12	221	10	Found	Found	Found	Found
1689	RSG14460.t1	RSG14460.t1	15	189	15	Found	Found	Found	Found
1689	RSG01778.t1	RSG01778.t1	16	191	16	Found	Found	Found	Found
1689	XP_018476053.1	PREDICTED: ADP,ATP carrier protein 2, mitochondrial isoform X2 [Raphanus sativus]	16	191	16	Found	Found	Found	Found
1689	XP_018476052.1	PREDICTED: ADP,ATP carrier protein 2, mitochondrial isoform X1 [Raphanus sativus]	16	191	16	Found	Found	Found	Found
1689	XP_018465122.1	PREDICTED: ADP,ATP carrier protein 1, mitochondrial-like [Raphanus sativus]	16	191	16	Found	Found	Found	Found
1689	XP_018446192.1	PREDICTED: ADP,ATP carrier protein 2, mitochondrial-like [Raphanus sativus]	16	191	16	Found	Found	Found	Found
NA	XP_018463254.1	PREDICTED: peroxidase 34-like [Raphanus sativus]	12	210	0	Found	Found	Found	Found
254	XP_018446239.1	PREDICTED: tubulin beta-1 chain [Raphanus sativus]	15	154	1	Not Found	Found	Found	Found
254	XP_018463490.1	PREDICTED: tubulin beta-1 chain-like [Raphanus sativus]	15	154	1	Not Found	Found	Found	Found
NA	XP_018461439.1	PREDICTED: malate dehydrogenase, cytoplasmic 1 [Raphanus sativus]	11	156	0	Found	Found	Found	Found
628	RSG09056.t1	RSG09056.t1	15	173	1	Not Found	Not Found	Found	Not Found
628	XP_018440532.1	PREDICTED: tubulin beta-2 chain [Raphanus sativus]	15	173	1	Not Found	Not Found	Found	Not Found
1372	RSG40328.t1	RSG40328.t1	14	143	14	Found	Found	Found	Found
1372	XP_018450724.1	PREDICTED: V-type proton ATPase subunit B3 [Raphanus sativus]	14	143	14	Found	Found	Found	Found
1372	XP_018441151.1	PREDICTED: V-type proton ATPase subunit B3-like [Raphanus sativus]	14	143	14	Found	Found	Found	Found
1228	RSG25326.t1	RSG25326.t1	9	199	8	Found	Found	Found	Found
1808	XP_018439807.1	PREDICTED: histone H4-like [Raphanus sativus]	14	212	14	Found	Found	Found	Found
1808	XP_018487688.1	PREDICTED: histone H4-like [Raphanus sativus]	14	212	14	Found	Found	Found	Found
1347	XP_018470360.1	PREDICTED: tubulin beta-9 chain-like [Raphanus sativus]	16	165	1	Not Found	Not Found	Not Found	Found
NA	XP_018485917.1	PREDICTED: TSA1-like protein isoform X2 [Raphanus sativus]	17	188	0	Found	Found	Found	Found
54	XP_018458759.1	PREDICTED: mediator of RNA polymerase II transcription subunit 37f-like [Raphanus sativus]	11	158	1	Not Found	Not Found	Found	Not Found
54;1581	RSG38027.t1	RSG38027.t1	10	157	0	Not Found	Not Found	Not Found	Not Found
788	XP_018445730.1	PREDICTED: sucrose synthase 1 [Raphanus sativus]	27	164	27	Found	Found	Found	Found
1647	XP_018446020.1	PREDICTED: tubulin beta-6 chain [Raphanus sativus]	15	158	3	Found	Found	Found	Found
948;1003	XP_018488425.1	PREDICTED: malate dehydrogenase 1, mitochondrial-like [Raphanus sativus]	7	126	0	Not Found	Not Found	Not Found	Not Found
1158	XP_018478930.1	PREDICTED: MLP-like protein 328 [Raphanus sativus]	16	204	6	Found	Found	Found	Found
1347	XP_018451489.1	PREDICTED: tubulin beta-9 chain [Raphanus sativus]	15	162	1	Not Found	Not Found	Not Found	Found
1372	RSG19675.t1	RSG19675.t1	13	129	13	Found	Found	Found	Found
1104	XP_018445764.1	PREDICTED: 14-3-3-like protein GF14 omega [Raphanus sativus]	11	169	2	Found	Found	Found	Found
522	XP_018472869.1	PREDICTED: bifunctional enolase 2/transcriptional activator-like [Raphanus sativus]	16	162	0	Not Found	Not Found	Not Found	Not Found
627	XP_018447965.1	PREDICTED: malate dehydrogenase, cytoplasmic 1-like [Raphanus sativus]	10	141	4	Found	Found	Found	Found
632	XP_018484342.1	PREDICTED: beta-D-xylosidase 1 isoform X2 [Raphanus sativus]	14	122	5	Found	Found	Found	Found
NA	XP_018434101.1	PREDICTED: tubulin beta chain [Raphanus sativus]	14	152	0	Not Found	Found	Found	Found
463	RSG33326.t1	RSG33326.t1	15	170	1	Found	Found	Found	Found
1240	XP_018491768.1	PREDICTED: tubulin alpha-6 chain-like isoform X2 [Raphanus sativus]	8	137	4	Found	Found	Found	Found
247	RSG30297.t1	RSG30297.t1	8	145	1	Found	Found	Found	Found
1154	XP_018483786.1	PREDICTED: transketolase-1, chloroplastic-like [Raphanus sativus]	13	155	13	Found	Found	Found	Found
1154	RSG40869.t1	RSG40869.t1	13	155	13	Found	Found	Found	Found
1154	RSG05298.t1	RSG05298.t1	13	155	13	Found	Found	Found	Found
1154	XP_018492371.1	PREDICTED: transketolase-1, chloroplastic [Raphanus sativus]	13	155	13	Found	Found	Found	Found
1367	XP_018493153.1	PREDICTED: 14-3-3-like protein GF14 phi [Raphanus sativus]	10	151	5	Found	Found	Found	Found
1367	RSG48121.t1	RSG48121.t1	10	151	5	Found	Found	Found	Found
546	XP_018442916.1	PREDICTED: L-ascorbate peroxidase 1, cytosolic-like [Raphanus sativus]	12	152	8	Found	Found	Found	Found
546	CAA55209.1	L-ascorbate peroxidase [Raphanus sativus]	12	152	8	Found	Found	Found	Found
546	RSG00934.t1	RSG00934.t1	12	152	8	Found	Found	Found	Found
1903	RSG26512.t1	RSG26512.t1	17	164	17	Found	Found	Found	Found
494	XP_018432705.1	PREDICTED: glutamine synthetase cytosolic isozyme 1-3 [Raphanus sativus]	11	130	8	Found	Found	Found	Found
1116	XP_018493056.1	PREDICTED: eukaryotic initiation factor 4A-1-like isoform X1 [Raphanus sativus]	8	141	2	Found	Found	Found	Found
1116	XP_018459559.1	PREDICTED: eukaryotic initiation factor 4A-1-like [Raphanus sativus]	8	141	2	Found	Found	Found	Found
1116	XP_018440890.1	PREDICTED: eukaryotic initiation factor 4A-1-like [Raphanus sativus]	8	141	2	Found	Found	Found	Found
784	XP_018470723.1	PREDICTED: chitotriosidase-1-like [Raphanus sativus]	13	151	13	Found	Found	Found	Found
NA	RSG24468.t1	RSG24468.t1	13	122	0	Found	Found	Found	Found
1701	RSG46506.t1	RSG46506.t1	13	117	1	Found	Not Found	Not Found	Found
632	RSG43663.t1	RSG43663.t1	13	117	4	Found	Found	Found	Found
247;1865	RSG43011.t1	RSG43011.t1	10	165	0	Not Found	Not Found	Not Found	Not Found
531	XP_018463660.1	PREDICTED: leucine aminopeptidase 1, partial [Raphanus sativus]	11	116	1	Found	Found	Found	Found
1252	RSG10624.t1	RSG10624.t1	11	108	11	Found	Found	Found	Found
1161	RSG56345.t1	RSG56345.t1	8	135	1	Found	Found	Found	Found
1492	XP_018470369.1	PREDICTED: heat shock protein 90-2-like [Raphanus sativus]	12	166	4	Found	Found	Found	Found
527	RSG16391.t1	RSG16391.t1	11	118	6	Found	Found	Found	Found
776	XP_018451984.1	PREDICTED: epidermis-specific secreted glycoprotein EP1-like [Raphanus sativus]	16	140	2	Not Found	Found	Not Found	Found
1241	XP_018447700.1	PREDICTED: probable elongation factor 1-gamma 1 [Raphanus sativus]	13	146	6	Found	Found	Found	Found
1492	XP_018470645.1	PREDICTED: heat shock protein 90-2-like [Raphanus sativus]	11	164	4	Found	Found	Found	Found
1786	XP_018447171.1	PREDICTED: catalase-2-like [Raphanus sativus]	8	172	2	Found	Found	Found	Found
1786	AAF71742.1	catalase [Raphanus sativus]	8	172	2	Found	Found	Found	Found
1786	XP_018477269.1	PREDICTED: catalase-2 [Raphanus sativus]	8	172	2	Found	Found	Found	Found
1786	AAB86582.2	catalase [Raphanus sativus]	8	172	2	Found	Found	Found	Found
1210	XP_018471111.1	PREDICTED: 14-3-3-like protein GF14 omega [Raphanus sativus]	10	137	2	Found	Found	Found	Found
64	XP_018457484.1	PREDICTED: malate dehydrogenase, cytoplasmic 1-like [Raphanus sativus]	8	116	3	Found	Found	Found	Found
64	RSG20343.t1	RSG20343.t1	8	116	3	Found	Found	Found	Found
1670	XP_018486128.1	PREDICTED: chaperonin CPN60, mitochondrial-like [Raphanus sativus]	13	128	5	Found	Found	Found	Found
1647	XP_018476502.1	PREDICTED: tubulin beta-6 chain-like [Raphanus sativus]	13	136	2	Found	Found	Found	Found
NA	RSG22863.t1	RSG22863.t1	13	128	0	Found	Found	Found	Found
NA	XP_018458815.1	PREDICTED: chaperonin CPN60, mitochondrial [Raphanus sativus]	13	128	0	Found	Found	Found	Found
1032	RSG26772.t1	RSG26772.t1	11	118	9	Found	Found	Found	Found
1251	XP_018484782.1	PREDICTED: tubulin beta-9 chain-like [Raphanus sativus]	14	129	1	Not Found	Not Found	Not Found	Found
1251	RSG05235.t1	RSG05235.t1	14	129	1	Not Found	Not Found	Not Found	Found
930	RSG11122.t1	RSG11122.t1	6	109	6	Found	Found	Found	Found
930	XP_018490597.1	PREDICTED: endochitinase CH25 [Raphanus sativus]	6	109	6	Found	Found	Found	Found
683	RSG34204.t1	RSG34204.t1	7	125	4	Found	Found	Found	Found
304	XP_018465934.1	PREDICTED: lectin-like protein At3g16530, partial [Raphanus sativus]	2	83	2	Found	Found	Found	Found
1032	XP_018451528.1	PREDICTED: aldehyde dehydrogenase family 2 member B7, mitochondrial-like [Raphanus sativus]	10	116	8	Found	Found	Found	Found
1032	XP_018461986.1	PREDICTED: aldehyde dehydrogenase family 2 member B7, mitochondrial [Raphanus sativus]	10	116	8	Found	Found	Found	Found
734	XP_018487677.1	PREDICTED: LOW QUALITY PROTEIN: chaperonin CPN60, mitochondrial [Raphanus sativus]	10	113	2	Found	Found	Found	Found
1824	XP_018446785.1	PREDICTED: glutathione S-transferase U19 [Raphanus sativus]	11	183	11	Found	Found	Found	Found
1240	XP_018437023.1	PREDICTED: tubulin alpha-2 chain-like [Raphanus sativus]	6	109	3	Found	Found	Found	Found
1240	RSG13091.t1	RSG13091.t1	6	109	3	Found	Found	Found	Found
NA	XP_018452974.1	PREDICTED: myrosinase-like [Raphanus sativus]	8	165	0	Found	Found	Found	Found
NA	RSG40666.t1	RSG40666.t1	8	165	0	Found	Found	Found	Found
308	XP_018470163.1	PREDICTED: cysteine synthase [Raphanus sativus]	15	160	1	Found	Found	Found	Found
1388	RSG26245.t1	RSG26245.t1	8	114	2	Not Found	Not Found	Found	Found
1388	XP_018451215.1	PREDICTED: eukaryotic initiation factor 4A-1-like [Raphanus sativus]	8	114	2	Not Found	Not Found	Found	Found
1152	APW82268.1	AtpA (chloroplast) [Raphanus sativus var. raphanistroides]	17	136	17	Found	Found	Found	Found
1152	YP_009046899.1	ATP synthase CF1 alpha subunit (chloroplast) [Raphanus sativus]	17	136	17	Found	Found	Found	Found
333	XP_018461684.1	PREDICTED: MLP-like protein 328 [Raphanus sativus]	12	183	2	Found	Found	Not Found	Found
1425	XP_018439622.1	PREDICTED: phospholipase D alpha 2 [Raphanus sativus]	19	210	3	Found	Found	Found	Found
527	XP_018441186.1	PREDICTED: peroxidase 34-like [Raphanus sativus]	10	109	5	Found	Found	Found	Found
768	XP_018456766.1	PREDICTED: subtilisin inhibitor CLSI-II-like [Raphanus sativus]	10	135	10	Found	Found	Found	Found
1372	XP_018446994.1	PREDICTED: V-type proton ATPase subunit B1 [Raphanus sativus]	11	106	11	Found	Found	Found	Found
1128	RSG43641.t1	RSG43641.t1	7	95	3	Found	Found	Found	Found
1848	RSG17093.t1	RSG17093.t1	10	98	2	Found	Not Found	Not Found	Found
1143	XP_018472351.1	PREDICTED: tubulin alpha-3 chain-like [Raphanus sativus]	9	116	2	Found	Found	Not Found	Found
1143	XP_018476728.1	PREDICTED: tubulin alpha-3 chain-like [Raphanus sativus]	9	116	2	Found	Found	Not Found	Found
1786	RSG17403.t1	RSG17403.t1	7	158	1	Not Found	Found	Not Found	Not Found
927	XP_018458482.1	PREDICTED: catalase-1 [Raphanus sativus]	5	147	1	Not Found	Not Found	Found	Not Found
1252	XP_018446945.1	PREDICTED: adenosine kinase 2 [Raphanus sativus]	9	88	9	Found	Found	Found	Found
1252	XP_018476603.1	PREDICTED: adenosine kinase 2-like [Raphanus sativus]	9	93	9	Found	Found	Found	Found
392	XP_018493587.1	PREDICTED: 14-3-3-like protein GF14 nu [Raphanus sativus]	9	127	1	Found	Found	Found	Found
300	XP_018485677.1	PREDICTED: beta-D-glucopyranosyl abscisate beta-glucosidase-like [Raphanus sativus]	16	116	16	Found	Found	Found	Found
NA	RSG25636.t1	RSG25636.t1	10	114	0	Not Found	Found	Found	Found
1786	RSG23556.t1	RSG23556.t1	6	152	1	Found	Found	Found	Found
1786	XP_018469163.1	PREDICTED: catalase-2-like [Raphanus sativus]	6	152	1	Found	Found	Found	Found
1848	XP_018438421.1	PREDICTED: leucine aminopeptidase 1 [Raphanus sativus]	9	95	1	Found	Not Found	Not Found	Found
1324	RSG28739.t1	RSG28739.t1	13	147	2	Not Found	Not Found	Found	Found
1860	XP_018472517.1	PREDICTED: elongation factor Tu, mitochondrial-like [Raphanus sativus]	9	117	9	Found	Found	Found	Found
1860	XP_018452792.1	PREDICTED: elongation factor Tu, mitochondrial-like [Raphanus sativus]	9	117	9	Found	Found	Found	Found
1860	XP_018456567.1	PREDICTED: elongation factor Tu, mitochondrial [Raphanus sativus]	9	117	9	Found	Found	Found	Found
1143	RSG03286.t1	RSG03286.t1	8	110	2	Found	Found	Not Found	Found
958	XP_018467867.1	PREDICTED: venom phosphodiesterase 2 [Raphanus sativus]	7	96	3	Found	Found	Found	Found
519	XP_018462408.1	PREDICTED: cytosolic isocitrate dehydrogenase [NADP]-like [Raphanus sativus]	11	120	2	Found	Found	Found	Found
NA	XP_018476240.1	PREDICTED: sucrose synthase 1-like [Raphanus sativus]	22	122	0	Found	Found	Found	Found
341	XP_018465133.1	PREDICTED: epidermis-specific secreted glycoprotein EP1-like [Raphanus sativus]	8	115	3	Found	Found	Found	Found
1209	XP_018483204.1	PREDICTED: calmodulin-1 [Raphanus sativus]	3	87	3	Found	Found	Found	Found
1209	XP_018458585.1	PREDICTED: calmodulin-5 [Raphanus sativus]	3	87	3	Found	Found	Found	Found
1209	RSG18193.t1	RSG18193.t1	3	87	3	Found	Found	Found	Found
1209	XP_018442298.1	PREDICTED: calmodulin-1-like [Raphanus sativus]	3	87	3	Found	Found	Found	Found
1209	XP_018478487.1	PREDICTED: calmodulin-7-like [Raphanus sativus]	3	87	3	Found	Found	Found	Found
1209	RSG02105.t1	RSG02105.t1	3	87	3	Found	Found	Found	Found
155	YP_009046940.1	photosystem II 47 kDa protein (chloroplast) [Raphanus sativus]	17	116	17	Found	Found	Found	Found
1689	XP_018467619.1	PREDICTED: ADP,ATP carrier protein 1, mitochondrial-like [Raphanus sativus]	8	109	8	Found	Found	Found	Found
1277	XP_018441316.1	PREDICTED: malate dehydrogenase, chloroplastic [Raphanus sativus]	9	113	5	Found	Found	Found	Found
1277	RSG16688.t1	RSG16688.t1	9	113	5	Found	Found	Found	Found
1743	RSG18368.t1	RSG18368.t1	8	112	1	Found	Found	Found	Found
1743	XP_018483267.1	PREDICTED: probable elongation factor 1-gamma 1 [Raphanus sativus]	8	112	1	Found	Found	Found	Found
1798	XP_018457608.1	PREDICTED: xylose isomerase [Raphanus sativus]	13	121	13	Found	Found	Found	Found
1388	XP_018493044.1	PREDICTED: eukaryotic initiation factor 4A-1 [Raphanus sativus]	7	97	2	Not Found	Not Found	Found	Found
NA	RSG18209.t1	RSG18209.t1	20	117	0	Found	Found	Found	Found
274	RSG28813.t1	RSG28813.t1	18	120	16	Found	Found	Found	Found
281	XP_018491619.1	PREDICTED: jacalin-related lectin 34-like [Raphanus sativus]	16	140	15	Found	Found	Found	Found
281	RSG09746.t1	RSG09746.t1	16	140	15	Found	Found	Found	Found
351	XP_018477023.1	PREDICTED: probable alpha-mannosidase At5g13980 [Raphanus sativus]	11	105	11	Found	Found	Found	Found
627	XP_018447096.1	PREDICTED: malate dehydrogenase, cytoplasmic 1-like [Raphanus sativus]	9	105	4	Found	Found	Found	Found
58;840;847;1405	XP_018487475.1	PREDICTED: heat shock 70 kDa protein 5 [Raphanus sativus]	5	101	0	Not Found	Not Found	Not Found	Not Found
NA	XP_018455003.1	PREDICTED: glutathione S-transferase F3 [Raphanus sativus]	8	129	0	Found	Found	Found	Found
681	XP_018445951.1	PREDICTED: 14-3-3-like protein GF14 psi [Raphanus sativus]	8	101	3	Found	Found	Found	Found
984	RSG24608.t1	RSG24608.t1	17	187	1	Found	Not Found	Not Found	Not Found
566	XP_018461880.1	PREDICTED: cytosolic isocitrate dehydrogenase [NADP] [Raphanus sativus]	12	112	3	Found	Found	Found	Found
681	RSG39562.t1	RSG39562.t1	7	100	3	Found	Found	Found	Found
481	XP_018439279.1	PREDICTED: S-adenosylmethionine synthase 3 [Raphanus sativus]	12	174	8	Found	Found	Found	Found
1128	RSG24257.t1	RSG24257.t1	4	82	2	Found	Found	Found	Found
1388	XP_018472418.1	PREDICTED: eukaryotic initiation factor 4A-3 [Raphanus sativus]	6	90	2	Not Found	Not Found	Found	Found
NA	XP_018480330.1	PREDICTED: ATPase 2, plasma membrane-type-like [Raphanus sativus]	11	113	0	Found	Found	Found	Found
NA	XP_018482147.1	PREDICTED: ATPase 2, plasma membrane-type-like isoform X1 [Raphanus sativus]	11	113	0	Found	Found	Found	Found
NA	XP_018482148.1	PREDICTED: ATPase 2, plasma membrane-type-like isoform X2 [Raphanus sativus]	11	113	0	Found	Found	Found	Found
NA	XP_018459851.1	PREDICTED: ATPase 2, plasma membrane-type-like [Raphanus sativus]	11	113	0	Found	Found	Found	Found
192	XP_018471477.1	PREDICTED: D-3-phosphoglycerate dehydrogenase 1, chloroplastic [Raphanus sativus]	10	113	9	Found	Found	Found	Found
192	RSG40146.t1	RSG40146.t1	11	114	10	Found	Found	Found	Found
192	XP_018451262.1	PREDICTED: D-3-phosphoglycerate dehydrogenase 1, chloroplastic-like [Raphanus sativus]	11	114	10	Found	Found	Found	Found
1657	RSG11964.t1	RSG11964.t1	12	113	12	Found	Found	Found	Found
1657	XP_018454274.1	PREDICTED: monodehydroascorbate reductase 5, mitochondrial [Raphanus sativus]	12	113	12	Found	Found	Found	Found
610	XP_018440095.1	PREDICTED: linoleate 9S-lipoxygenase 1 isoform X1 [Raphanus sativus]	15	98	3	Found	Found	Found	Found
179	XP_018456672.1	PREDICTED: ATPase 1, plasma membrane-type-like [Raphanus sativus]	12	114	5	Found	Found	Found	Found
179	XP_018439896.1	PREDICTED: ATPase 1, plasma membrane-type [Raphanus sativus]	12	114	5	Found	Found	Found	Found
1161;1240	XP_018465446.1	PREDICTED: tubulin alpha-3 chain-like, partial [Raphanus sativus]	3	87	0	Not Found	Not Found	Not Found	Not Found
215	XP_018449130.1	PREDICTED: aconitate hydratase 1 [Raphanus sativus]	14	117	9	Found	Found	Found	Found
1300	XP_018463680.1	PREDICTED: ruBisCO large subunit-binding protein subunit alpha, chloroplastic-like [Raphanus sativus]	10	94	10	Found	Found	Found	Found
1426	XP_018477441.1	PREDICTED: PLAT domain-containing protein 2-like [Raphanus sativus]	3	77	1	Found	Found	Found	Found
863	XP_018486110.1	PREDICTED: triosephosphate isomerase, cytosolic [Raphanus sativus]	4	91	3	Found	Found	Found	Found
863	XP_018443032.1	PREDICTED: triosephosphate isomerase, cytosolic-like [Raphanus sativus]	4	91	3	Found	Found	Found	Found
77;927;1258;1324	RSG28740.t1	RSG28740.t1	3	103	0	Not Found	Not Found	Not Found	Not Found
NA	XP_018459849.1	PREDICTED: ATPase 2, plasma membrane-type-like [Raphanus sativus]	10	108	0	Found	Found	Found	Found
1808	RSG53568.t1	RSG53568.t1	11	118	11	Found	Found	Found	Found
36	RSG30480.t1	RSG30480.t1	9	103	9	Found	Found	Found	Found
36	XP_018462129.1	PREDICTED: 40S ribosomal protein S14-2 [Raphanus sativus]	9	103	9	Found	Found	Found	Found
36	XP_018481826.1	PREDICTED: 40S ribosomal protein S14-2-like [Raphanus sativus]	9	103	9	Found	Found	Found	Found
36	RSG03748.t1	RSG03748.t1	9	103	9	Found	Found	Found	Found
215	RSG04149.t1	RSG04149.t1	13	116	8	Found	Found	Found	Found
129	XP_018446428.1	PREDICTED: UDP-arabinopyranose mutase 2-like [Raphanus sativus]	8	91	6	Found	Found	Found	Found
44	XP_018488642.1	PREDICTED: uncharacterized protein LOC108859251 [Raphanus sativus]	17	111	5	Found	Found	Found	Found
NA	XP_018460016.1	PREDICTED: probable elongation factor 1-gamma 1 [Raphanus sativus]	10	100	0	Found	Found	Found	Found
NA	XP_018476005.1	PREDICTED: UDP-arabinopyranose mutase 2-like [Raphanus sativus]	8	89	0	Found	Found	Found	Found
1616	RSG28095.t1	RSG28095.t1	6	88	1	Not Found	Not Found	Found	Not Found
1616	XP_018440724.1	PREDICTED: 14-3-3-like protein GF14 omega isoform X1 [Raphanus sativus]	6	88	1	Not Found	Not Found	Found	Not Found
NA	XP_018447701.1	PREDICTED: probable elongation factor 1-gamma 1 [Raphanus sativus]	7	96	0	Found	Found	Found	Found
35	RSG11570.t1	RSG11570.t1	14	145	14	Found	Found	Found	Found
35	XP_018445535.1	PREDICTED: 40S ribosomal protein S4-1 [Raphanus sativus]	14	145	14	Found	Found	Found	Found
35	XP_018441897.1	PREDICTED: 40S ribosomal protein S4-1 isoform X1 [Raphanus sativus]	14	145	14	Found	Found	Found	Found
35	XP_018473739.1	PREDICTED: 40S ribosomal protein S4-2-like [Raphanus sativus]	14	145	14	Found	Found	Found	Found
35	RSG00819.t1	RSG00819.t1	14	145	14	Found	Found	Found	Found
35	XP_018475654.1	PREDICTED: 40S ribosomal protein S4-1-like [Raphanus sativus]	14	145	14	Found	Found	Found	Found
35	XP_018441898.1	PREDICTED: 40S ribosomal protein S4-1 isoform X2 [Raphanus sativus]	14	145	14	Found	Found	Found	Found
974	RSG37428.t1	RSG37428.t1	11	92	11	Found	Found	Found	Found
974	XP_018451335.1	PREDICTED: selenium-binding protein 1 [Raphanus sativus]	11	92	11	Found	Found	Found	Found
215	XP_018463972.1	PREDICTED: aconitate hydratase 1-like [Raphanus sativus]	13	111	9	Found	Found	Found	Found
1616	XP_018440725.1	PREDICTED: 14-3-3-like protein GF14 omega isoform X2 [Raphanus sativus]	5	87	1	Not Found	Not Found	Found	Not Found
1616	XP_018440726.1	PREDICTED: 14-3-3-like protein GF14 omega [Raphanus sativus]	5	87	1	Not Found	Not Found	Found	Not Found
35	RSG19013.t1	RSG19013.t1	13	144	13	Found	Found	Found	Found
NA	XP_018436581.1	PREDICTED: S-adenosylmethionine synthase 2-like [Raphanus sativus]	8	153	0	Found	Found	Found	Found
1808	RSG26023.t1	RSG26023.t1	6	135	6	Found	Found	Found	Found
610	XP_018440096.1	PREDICTED: linoleate 9S-lipoxygenase 1 isoform X2 [Raphanus sativus]	14	82	2	Found	Found	Found	Found
514	XP_018493380.1	PREDICTED: probable elongation factor 1-gamma 1 [Raphanus sativus]	9	96	2	Found	Found	Found	Found
514	RSG37090.t1	RSG37090.t1	8	94	2	Found	Found	Found	Found
494	XP_018467144.1	PREDICTED: glutamine synthetase cytosolic isozyme 1-3-like [Raphanus sativus]	6	76	5	Found	Found	Found	Found
1903	XP_018493438.1	PREDICTED: monodehydroascorbate reductase 1, peroxisomal [Raphanus sativus]	15	131	15	Found	Found	Found	Found
486	XP_018491188.1	PREDICTED: phospholipase D alpha 2 [Raphanus sativus]	6	94	4	Found	Found	Found	Found
1124	XP_018484855.1	PREDICTED: ribulose bisphosphate carboxylase/oxygenase activase, chloroplastic isoform X1 [Raphanus sativus]	16	86	1	Found	Found	Not Found	Found
1124	XP_018484856.1	PREDICTED: ribulose bisphosphate carboxylase/oxygenase activase, chloroplastic isoform X2 [Raphanus sativus]	16	86	1	Found	Found	Not Found	Found
1124	RSG29184.t1	RSG29184.t1	16	86	1	Found	Found	Not Found	Found
35	XP_018471689.1	PREDICTED: 40S ribosomal protein S4-1-like [Raphanus sativus]	10	117	10	Found	Found	Found	Found
35	RSG26583.t1	RSG26583.t1	10	117	10	Found	Found	Found	Found
35	RSG28547.t1	RSG28547.t1	13	137	13	Found	Found	Found	Found
993	XP_018445324.1	PREDICTED: dehydrin ERD14 [Raphanus sativus]	12	124	9	Found	Found	Found	Found
1388	RSG47491.t1	RSG47491.t1	5	75	2	Not Found	Not Found	Found	Found
1268	XP_018476750.1	PREDICTED: ribulose bisphosphate carboxylase/oxygenase activase, chloroplastic-like isoform X1 [Raphanus sativus]	16	81	1	Not Found	Found	Not Found	Found
48	XP_018467467.1	PREDICTED: myrosinase MB1 [Raphanus sativus]	6	85	2	Found	Found	Found	Found
419	XP_018472105.1	PREDICTED: 14-3-3-like protein GF14 lambda [Raphanus sativus]	10	127	5	Found	Found	Found	Found
419	RSG19209.t1	RSG19209.t1	11	130	6	Found	Found	Found	Found
NA	RSG33328.t1	RSG33328.t1	7	116	0	Found	Found	Found	Found
715	XP_018439767.1	PREDICTED: succinate--CoA ligase [ADP-forming] subunit beta, mitochondrial [Raphanus sativus]	13	91	13	Found	Found	Found	Found
715	RSG34834.t1	RSG34834.t1	13	91	13	Found	Found	Found	Found
605	XP_018441363.1	PREDICTED: beta-D-xylosidase 1-like [Raphanus sativus]	12	77	1	Not Found	Not Found	Not Found	Found
135	RSG16126.t1	RSG16126.t1	12	77	1	Not Found	Found	Not Found	Not Found
351	RSG01803.t1	RSG01803.t1	10	88	10	Found	Found	Found	Found
519;566	XP_018449880.1	PREDICTED: cytosolic isocitrate dehydrogenase [NADP]-like [Raphanus sativus]	7	75	0	Not Found	Not Found	Not Found	Not Found
975	RSG41988.t1	RSG41988.t1	17	106	17	Found	Found	Found	Found
975	XP_018455739.1	PREDICTED: protein disulfide isomerase-like 1-2 [Raphanus sativus]	16	104	16	Found	Found	Found	Found
58;840;847;1405;1667	XP_018451125.1	PREDICTED: heat shock 70 kDa protein 5-like [Raphanus sativus]	4	84	0	Not Found	Not Found	Not Found	Not Found
58;840;847;1405;1667	RSG05763.t1	RSG05763.t1	4	84	0	Not Found	Not Found	Not Found	Not Found
58;840;847;1405;1667	RSG52483.t1	RSG52483.t1	4	84	0	Not Found	Not Found	Not Found	Not Found
1103	RSG08225.t1	RSG08225.t1	17	96	5	Not Found	Found	Found	Found
1514	XP_018470513.1	PREDICTED: ATPase 2, plasma membrane-type-like [Raphanus sativus]	13	106	6	Found	Found	Found	Found
497	XP_018440536.1	PREDICTED: 60S ribosomal protein L4-1 [Raphanus sativus]	16	125	16	Found	Found	Found	Found
497	RSG29857.t1	RSG29857.t1	16	125	16	Found	Found	Found	Found
1638	XP_018447786.1	PREDICTED: myrosinase MA1-like [Raphanus sativus]	11	109	8	Found	Found	Found	Found
190	RSG07494.t1	RSG07494.t1	11	93	11	Found	Found	Found	Found
1638	RSG48132.t1	RSG48132.t1	10	108	7	Found	Found	Found	Found
580	XP_018451910.1	PREDICTED: peroxidase P7 [Raphanus sativus]	8	79	5	Found	Not Found	Found	Found
1557	RSG19895.t1	RSG19895.t1	4	79	2	Found	Found	Found	Found
1557	XP_018434730.1	PREDICTED: PLAT domain-containing protein 2-like [Raphanus sativus]	4	79	2	Found	Found	Found	Found
1557	XP_018438870.1	PREDICTED: PLAT domain-containing protein 2 [Raphanus sativus]	4	79	2	Found	Found	Found	Found
172	XP_018436184.1	PREDICTED: leucine aminopeptidase 1-like [Raphanus sativus]	6	73	2	Found	Found	Found	Found
NA	XP_018493547.1	PREDICTED: 60S ribosomal protein L4-1-like [Raphanus sativus]	14	123	0	Found	Found	Found	Found
474	RSG26161.t1	RSG26161.t1	14	73	2	Not Found	Found	Found	Found
1208	RSG36029.t1	RSG36029.t1	7	72	7	Found	Found	Found	Found
1208	RSG45558.t1	RSG45558.t1	7	72	7	Found	Found	Found	Found
1208	RSG47428.t1	RSG47428.t1	7	72	7	Found	Found	Found	Found
NA	XP_018467244.1	PREDICTED: 60S ribosomal protein L4-1-like [Raphanus sativus]	13	122	0	Found	Found	Found	Found
724	XP_018441923.1	PREDICTED: S-adenosylmethionine synthase 2-like [Raphanus sativus]	9	146	4	Found	Found	Found	Found
724	RSG12786.t1	RSG12786.t1	9	146	4	Found	Found	Found	Found
1021	XP_018490816.1	PREDICTED: LOW QUALITY PROTEIN: 6-phosphogluconate dehydrogenase, decarboxylating 3 [Raphanus sativus]	9	83	1	Not Found	Found	Not Found	Not Found
1717	RSG27426.t1	RSG27426.t1	9	90	1	Found	Found	Found	Found
1553	XP_018485875.1	PREDICTED: L-ascorbate peroxidase 1, cytosolic [Raphanus sativus]	6	89	1	Not Found	Not Found	Found	Found
75	XP_018472694.1	PREDICTED: 40S ribosomal protein S8-1 [Raphanus sativus]	11	78	11	Found	Found	Found	Found
494	XP_018485900.1	PREDICTED: glutamine synthetase cytosolic isozyme 1-3 [Raphanus sativus]	8	86	5	Found	Found	Found	Found
580	CBD08401.1	unnamed protein product [Raphanus sativus]	7	76	4	Found	Not Found	Found	Found
1378	RSG16644.t1	RSG16644.t1	12	119	10	Found	Found	Found	Found
1378	XP_018441118.1	PREDICTED: aldehyde dehydrogenase family 2 member B4, mitochondrial-like [Raphanus sativus]	12	119	10	Found	Found	Found	Found
160	XP_018440478.1	PREDICTED: PYK10-binding protein 2-like [Raphanus sativus]	13	148	11	Found	Found	Found	Found
624	XP_018467929.1	PREDICTED: MLP-like protein 328 [Raphanus sativus]	12	180	11	Found	Found	Found	Found
NA	XP_018447677.1	PREDICTED: ATPase 2, plasma membrane-type [Raphanus sativus]	13	100	0	Found	Found	Found	Found
NA	XP_018447191.1	PREDICTED: ATPase 2, plasma membrane-type-like [Raphanus sativus]	13	100	0	Found	Found	Found	Found
206	XP_018440585.1	PREDICTED: phosphoglycerate kinase 1, chloroplastic-like isoform X2 [Raphanus sativus]	12	114	2	Found	Found	Not Found	Found
206	RSG08060.t1	RSG08060.t1	12	114	2	Found	Found	Not Found	Found
206	XP_018440586.1	PREDICTED: phosphoglycerate kinase 1, chloroplastic-like isoform X3 [Raphanus sativus]	12	114	2	Found	Found	Not Found	Found
1357	XP_018476195.1	PREDICTED: probable fructokinase-1 [Raphanus sativus]	17	108	5	Found	Not Found	Found	Found
1514	XP_018461140.1	PREDICTED: ATPase 2, plasma membrane-type-like, partial [Raphanus sativus]	11	99	5	Found	Found	Found	Found
763	XP_018443206.1	PREDICTED: peroxidase P7 [Raphanus sativus]	5	74	2	Found	Found	Found	Found
416	XP_018472939.1	PREDICTED: glutathione S-transferase F3-like [Raphanus sativus]	15	144	12	Found	Found	Found	Found
53	XP_018483621.1	PREDICTED: glutathione S-transferase F9 [Raphanus sativus]	13	78	9	Found	Found	Found	Found
192	RSG17366.t1	RSG17366.t1	9	96	8	Found	Found	Found	Found
206	RSG03688.t1	RSG03688.t1	11	105	2	Found	Found	Not Found	Found
206	XP_018490884.1	PREDICTED: phosphoglycerate kinase 1, chloroplastic [Raphanus sativus]	11	105	2	Found	Found	Not Found	Found
272	YP_009046910.1	photosystem II 44 kDa protein (chloroplast) [Raphanus sativus]	10	100	10	Found	Found	Found	Found
83	XP_018432579.1	PREDICTED: phosphoglycerate kinase 1, chloroplastic-like [Raphanus sativus]	11	109	1	Not Found	Not Found	Not Found	Found
83	RSG11099.t1	RSG11099.t1	11	109	1	Not Found	Not Found	Not Found	Found
362	XP_018472701.1	PREDICTED: oxygen-evolving enhancer protein 2, chloroplastic [Raphanus sativus]	6	70	6	Found	Found	Found	Found
1663	RSG44615.t1	RSG44615.t1	15	78	1	Not Found	Found	Not Found	Found
740	RSG31848.t1	RSG31848.t1	14	112	14	Found	Found	Found	Found
740	XP_018432817.1	PREDICTED: UTP--glucose-1-phosphate uridylyltransferase 2 [Raphanus sativus]	14	112	14	Found	Found	Found	Found
1295	XP_018439834.1	PREDICTED: probable fructokinase-1 [Raphanus sativus]	14	99	1	Not Found	Found	Found	Not Found
724	XP_018491505.1	PREDICTED: S-adenosylmethionine synthase 2 [Raphanus sativus]	8	138	3	Found	Found	Found	Found
306	XP_018442208.1	PREDICTED: alcohol dehydrogenase class-P [Raphanus sativus]	17	85	1	Not Found	Not Found	Found	Not Found
32	XP_018471727.1	PREDICTED: glutamate--cysteine ligase, chloroplastic [Raphanus sativus]	7	79	7	Found	Found	Found	Found
32	RSG07930.t1	RSG07930.t1	7	79	7	Found	Found	Found	Found
562	XP_018472786.1	PREDICTED: probable pectinesterase/pectinesterase inhibitor 17 [Raphanus sativus]	11	79	5	Found	Found	Found	Found
983	XP_018433124.1	PREDICTED: 40S ribosomal protein S2-3-like [Raphanus sativus]	5	60	1	Not Found	Not Found	Found	Not Found
983	XP_018483976.1	PREDICTED: 40S ribosomal protein S2-2-like [Raphanus sativus]	5	60	1	Not Found	Not Found	Found	Not Found
983	RSG13999.t1	RSG13999.t1	5	60	1	Not Found	Not Found	Found	Not Found
283	RSG33290.t1	RSG33290.t1	5	60	1	Not Found	Not Found	Found	Not Found
283	XP_018476102.1	PREDICTED: 40S ribosomal protein S2-2-like [Raphanus sativus]	5	60	1	Not Found	Not Found	Found	Not Found
531;1701	XP_018464763.1	PREDICTED: leucine aminopeptidase 1-like [Raphanus sativus]	7	66	0	Not Found	Not Found	Not Found	Not Found
643	XP_018490729.1	PREDICTED: myrosinase-binding protein 2-like isoform X1 [Raphanus sativus]	15	78	1	Not Found	Found	Not Found	Found
643	XP_018490736.1	PREDICTED: myrosinase-binding protein 2-like isoform X2 [Raphanus sativus]	15	78	1	Not Found	Found	Not Found	Found
NA	XP_018439366.1	PREDICTED: S-adenosylmethionine synthase 2-like [Raphanus sativus]	5	95	0	Found	Found	Found	Found
413	RSG28460.t1	RSG28460.t1	9	87	3	Found	Found	Found	Found
1288	XP_018465234.1	PREDICTED: glutathione S-transferase F2 [Raphanus sativus]	8	94	2	Found	Not Found	Not Found	Not Found
580	RSG02733.t1	RSG02733.t1	7	70	4	Found	Not Found	Found	Found
283;983	RSG52015.t1	RSG52015.t1	4	59	0	Not Found	Not Found	Not Found	Not Found
1870	RSG42380.t1	RSG42380.t1	7	75	2	Found	Found	Found	Found
1295	RSG13222.t1	RSG13222.t1	13	97	1	Not Found	Found	Found	Not Found
1267	XP_018485259.1	PREDICTED: 60S ribosomal protein L8-3-like [Raphanus sativus]	12	164	1	Found	Found	Found	Found
781	RSG37838.t1	RSG37838.t1	9	96	7	Found	Found	Found	Found
1652	XP_018456193.1	PREDICTED: alcohol dehydrogenase class-P-like [Raphanus sativus]	17	82	1	Not Found	Not Found	Found	Not Found
457	XP_018490613.1	PREDICTED: 14-3-3-like protein GF14 nu [Raphanus sativus]	9	105	2	Found	Found	Found	Found
235	XP_018470582.1	PREDICTED: endoplasmin homolog [Raphanus sativus]	11	83	11	Found	Found	Found	Found
235	RSG03929.t1	RSG03929.t1	11	83	11	Found	Found	Found	Found
75	RSG03317.t1	RSG03317.t1	9	72	9	Found	Found	Found	Found
75	RSG05155.t1	RSG05155.t1	9	72	9	Found	Found	Found	Found
366	XP_018446761.1	PREDICTED: V-type proton ATPase subunit D-like isoform X1 [Raphanus sativus]	8	76	1	Found	Found	Found	Found
366	XP_018446762.1	PREDICTED: V-type proton ATPase subunit D-like isoform X2 [Raphanus sativus]	8	76	1	Found	Found	Found	Found
1124;1268	RSG25609.t1	RSG25609.t1	13	68	0	Not Found	Not Found	Not Found	Not Found
1107	XP_018446605.1	PREDICTED: formate dehydrogenase, chloroplastic/mitochondrial [Raphanus sativus]	11	80	8	Found	Found	Found	Found
1107	RSG01497.t1	RSG01497.t1	11	80	8	Found	Found	Found	Found
784	RSG02365.t1	RSG02365.t1	5	67	5	Found	Found	Found	Found
1534	RSG21200.t1	RSG21200.t1	6	82	1	Not Found	Not Found	Found	Not Found
413	XP_018492299.1	PREDICTED: 14-3-3-like protein GF14 kappa isoform X1 [Raphanus sativus]	8	77	2	Not Found	Not Found	Found	Found
545	RSG24830.t1	RSG24830.t1	12	94	12	Found	Found	Found	Found
545	XP_018457764.1	PREDICTED: oxygen-evolving enhancer protein 1-1, chloroplastic [Raphanus sativus]	12	94	12	Found	Found	Found	Found
545	XP_018433511.1	PREDICTED: oxygen-evolving enhancer protein 1-1, chloroplastic-like [Raphanus sativus]	12	94	12	Found	Found	Found	Found
545	XP_018449029.1	PREDICTED: oxygen-evolving enhancer protein 1-2, chloroplastic [Raphanus sativus]	10	86	10	Found	Found	Found	Found
545	XP_018433093.1	PREDICTED: oxygen-evolving enhancer protein 1-1, chloroplastic-like [Raphanus sativus]	12	94	12	Found	Found	Found	Found
267	XP_018492876.1	PREDICTED: dihydrolipoyl dehydrogenase 2, mitochondrial [Raphanus sativus]	9	91	5	Found	Found	Found	Found
1267	XP_018433150.1	PREDICTED: 60S ribosomal protein L8-1 [Raphanus sativus]	11	160	1	Found	Found	Found	Found
184	RSG09376.t1	RSG09376.t1	8	84	2	Not Found	Not Found	Found	Found
184	XP_018457790.1	PREDICTED: 14-3-3-like protein GF14 kappa isoform X1 [Raphanus sativus]	8	84	2	Not Found	Not Found	Found	Found
1876	RSG33097.t1	RSG33097.t1	13	87	13	Found	Found	Found	Found
834	RSG38220.t1	RSG38220.t1	5	91	2	Found	Found	Found	Found
834	XP_018440778.1	PREDICTED: 14-3-3-like protein GF14 epsilon [Raphanus sativus]	5	91	2	Found	Found	Found	Found
NA	XP_018466364.1	PREDICTED: lectin-like protein At3g16530, partial [Raphanus sativus]	2	41	0	Found	Found	Found	Found
781	XP_018472959.1	PREDICTED: protein disulfide-isomerase like 2-1 [Raphanus sativus]	8	92	6	Found	Found	Found	Found
413	XP_018492300.1	PREDICTED: 14-3-3-like protein GF14 kappa isoform X2 [Raphanus sativus]	7	73	2	Not Found	Not Found	Found	Found
1372	RSG30744.t1	RSG30744.t1	7	66	7	Found	Found	Found	Found
1868	XP_018433492.1	PREDICTED: 60S ribosomal protein L7-2-like [Raphanus sativus]	8	83	1	Found	Found	Found	Found
1868	XP_018440270.1	PREDICTED: 60S ribosomal protein L7-2 [Raphanus sativus]	8	83	1	Found	Found	Found	Found
616	RSG00241.t1	RSG00241.t1	12	94	10	Found	Found	Found	Found
616	XP_018469192.1	PREDICTED: cruciferin PGCRURSE5 [Raphanus sativus]	12	94	10	Found	Found	Found	Found
616	CAA42478.1	cruciferin precursor [Raphanus sativus]	12	94	10	Found	Found	Found	Found
184	XP_018457791.1	PREDICTED: 14-3-3-like protein GF14 kappa isoform X2 [Raphanus sativus]	7	80	2	Not Found	Not Found	Found	Found
404	XP_018449576.1	PREDICTED: cruciferin CRU4 [Raphanus sativus]	12	57	11	Found	Found	Not Found	Found
404	RSG02262.t1	RSG02262.t1	12	57	11	Found	Found	Not Found	Found
1146	XP_018467962.1	PREDICTED: elongation factor Tu, chloroplastic [Raphanus sativus]	10	80	10	Found	Found	Found	Found
1146	RSG05247.t1	RSG05247.t1	10	80	10	Found	Found	Found	Found
1146	XP_018451333.1	PREDICTED: elongation factor Tu, chloroplastic [Raphanus sativus]	10	80	10	Found	Found	Found	Found
1146	RSG12547.t1	RSG12547.t1	10	80	10	Found	Found	Found	Found
1146	XP_018485004.1	PREDICTED: elongation factor Tu, chloroplastic-like [Raphanus sativus]	10	80	10	Found	Found	Found	Found
150	XP_018485580.1	PREDICTED: V-type proton ATPase subunit D-like [Raphanus sativus]	8	72	1	Not Found	Not Found	Not Found	Found
1300	XP_018477016.1	PREDICTED: LOW QUALITY PROTEIN: ruBisCO large subunit-binding protein subunit alpha, chloroplastic-like [Raphanus sativus]	7	58	7	Found	Found	Found	Found
1300	RSG26473.t1	RSG26473.t1	7	60	7	Found	Found	Found	Found
1300	XP_018465228.1	PREDICTED: ruBisCO large subunit-binding protein subunit alpha, chloroplastic-like, partial [Raphanus sativus]	7	58	7	Found	Found	Found	Found
514;1241;1743	XP_018439415.1	PREDICTED: probable elongation factor 1-gamma 2 [Raphanus sativus]	5	77	0	Not Found	Not Found	Not Found	Not Found
150;366	XP_018477231.1	PREDICTED: V-type proton ATPase subunit D [Raphanus sativus]	7	71	0	Not Found	Not Found	Not Found	Not Found
135;605;632	RSG31333.t1	RSG31333.t1	7	58	0	Not Found	Not Found	Not Found	Not Found
1522	RSG06896.t1	RSG06896.t1	3	63	2	Found	Found	Found	Found
1522	XP_018492791.1	PREDICTED: mitochondrial outer membrane protein porin 1 [Raphanus sativus]	3	63	2	Found	Found	Found	Found
NA	XP_018484668.1	PREDICTED: S-adenosylmethionine synthase 3-like [Raphanus sativus]	9	150	0	Found	Found	Found	Found
87	RSG40680.t1	RSG40680.t1	7	89	2	Found	Found	Found	Found
172;1701;1848	XP_018464138.1	PREDICTED: leucine aminopeptidase 1-like, partial [Raphanus sativus]	4	56	0	Not Found	Not Found	Not Found	Not Found
1032	RSG38771.t1	RSG38771.t1	5	67	3	Found	Found	Found	Found
1032	XP_018465793.1	PREDICTED: aldehyde dehydrogenase family 2 member B7, mitochondrial-like [Raphanus sativus]	5	67	3	Found	Found	Found	Found
112	RSG34367.t1	RSG34367.t1	14	83	14	Found	Found	Found	Found
1333	XP_018460015.1	PREDICTED: 2,3-bisphosphoglycerate-independent phosphoglycerate mutase 1 [Raphanus sativus]	13	77	9	Found	Not Found	Found	Found
933	XP_018433208.1	PREDICTED: 60S acidic ribosomal protein P2-2 [Raphanus sativus]	4	51	4	Found	Found	Found	Found
933	XP_018465504.1	PREDICTED: 60S acidic ribosomal protein P2-2-like [Raphanus sativus]	4	51	4	Found	Found	Found	Found
1907	XP_018433162.1	PREDICTED: chaperonin CPN60-like 1, mitochondrial [Raphanus sativus]	14	81	1	Not Found	Not Found	Found	Not Found
1907	RSG22691.t1	RSG22691.t1	14	81	1	Not Found	Not Found	Found	Not Found
278	XP_018466993.1	PREDICTED: alanine aminotransferase 1, mitochondrial-like [Raphanus sativus]	7	65	7	Found	Found	Found	Found
278	RSG12879.t1	RSG12879.t1	7	65	7	Found	Found	Found	Found
278	XP_018465403.1	PREDICTED: alanine aminotransferase 1, mitochondrial [Raphanus sativus]	7	65	7	Found	Found	Found	Found
1783	XP_018478084.1	PREDICTED: histone H2B.3-like [Raphanus sativus]	11	77	5	Not Found	Not Found	Found	Found
495	XP_018451148.1	PREDICTED: V-type proton ATPase subunit a3 [Raphanus sativus]	5	56	5	Found	Found	Found	Found
1180	XP_018472692.1	PREDICTED: chaperonin CPN60, mitochondrial [Raphanus sativus]	14	81	1	Not Found	Not Found	Found	Not Found
1180	RSG34812.t1	RSG34812.t1	14	81	1	Not Found	Not Found	Found	Not Found
1180	XP_018473240.1	PREDICTED: chaperonin CPN60, mitochondrial-like [Raphanus sativus]	14	81	1	Not Found	Not Found	Found	Not Found
319	XP_018486362.1	PREDICTED: 40S ribosomal protein S19-1-like [Raphanus sativus]	9	80	1	Found	Found	Found	Found
1831	RSG23943.t1	RSG23943.t1	7	61	7	Found	Found	Found	Found
1831	RSG10125.t1	RSG10125.t1	7	61	7	Found	Found	Found	Found
1831	XP_018440501.1	PREDICTED: 26S protease regulatory subunit 6A homolog [Raphanus sativus]	7	61	7	Found	Found	Found	Found
1831	XP_018492953.1	PREDICTED: 26S protease regulatory subunit 6A homolog [Raphanus sativus]	7	61	7	Found	Found	Found	Found
1784	XP_018441144.1	PREDICTED: nitrilase 2-like [Raphanus sativus]	6	74	4	Found	Found	Found	Found
NA	XP_018476822.1	PREDICTED: S-adenosylmethionine synthase 3 [Raphanus sativus]	8	140	0	Found	Found	Found	Found
1392;1468	RSG41587.t1	RSG41587.t1	7	72	0	Not Found	Not Found	Not Found	Not Found
781	XP_018473925.1	PREDICTED: protein disulfide-isomerase like 2-1-like [Raphanus sativus]	7	86	5	Found	Found	Found	Found
160	RSG31766.t1	RSG31766.t1	8	79	6	Found	Found	Found	Found
462	XP_018483404.1	PREDICTED: triosephosphate isomerase, cytosolic [Raphanus sativus]	5	72	4	Found	Found	Found	Found
873	RSG10295.t1	RSG10295.t1	12	91	12	Found	Found	Found	Found
240	XP_018461741.1	PREDICTED: 3-ketoacyl-CoA thiolase 2, peroxisomal [Raphanus sativus]	9	82	1	Found	Not Found	Found	Not Found
240	XP_018472784.1	PREDICTED: 3-ketoacyl-CoA thiolase 2, peroxisomal-like [Raphanus sativus]	9	82	1	Found	Not Found	Found	Not Found
497	RSG03852.t1	RSG03852.t1	10	87	10	Found	Found	Found	Found
497	XP_018493498.1	PREDICTED: 60S ribosomal protein L4-1-like [Raphanus sativus]	10	87	10	Found	Found	Found	Found
1187;1811	RSG05102.t1	RSG05102.t1	3	53	0	Not Found	Not Found	Not Found	Not Found
1187;1811	XP_018442963.1	PREDICTED: 5-methyltetrahydropteroyltriglutamate--homocysteine methyltransferase 3, chloroplastic-like [Raphanus sativus]	3	53	0	Not Found	Not Found	Not Found	Not Found
NA	XP_018447384.1	PREDICTED: myrosinase MA1-like isoform X1 [Raphanus sativus]	5	91	0	Not Found	Found	Not Found	Found
NA	XP_018447385.1	PREDICTED: myrosinase MA1-like isoform X2 [Raphanus sativus]	5	91	0	Not Found	Found	Not Found	Found
975	XP_018455748.1	PREDICTED: protein disulfide isomerase-like 1-2 [Raphanus sativus]	15	84	15	Found	Found	Found	Found
1349	XP_018434270.1	PREDICTED: probable glucan endo-1,3-beta-glucosidase BG3 [Raphanus sativus]	9	65	9	Found	Found	Found	Found
NA	XP_018444472.1	PREDICTED: LOW QUALITY PROTEIN: glutamate dehydrogenase 1-like [Raphanus sativus]	11	64	0	Found	Found	Found	Found
75	XP_018472174.1	PREDICTED: 40S ribosomal protein S8-1-like isoform X3 [Raphanus sativus]	8	61	8	Found	Found	Found	Found
75	XP_018472173.1	PREDICTED: 40S ribosomal protein S8-1-like isoform X2 [Raphanus sativus]	8	61	8	Found	Found	Found	Found
343	XP_018457835.1	PREDICTED: 40S ribosomal protein SA [Raphanus sativus]	8	63	8	Found	Found	Found	Found
343	XP_018445531.1	PREDICTED: 40S ribosomal protein SA-like [Raphanus sativus]	8	63	8	Found	Found	Found	Found
1854	XP_018438742.1	PREDICTED: pyruvate dehydrogenase E1 component subunit alpha-1, mitochondrial isoform X2 [Raphanus sativus]	7	75	5	Found	Found	Found	Found
1854	RSG11316.t1	RSG11316.t1	7	75	5	Found	Found	Found	Found
1479	XP_018484927.1	PREDICTED: 3-ketoacyl-CoA thiolase 2, peroxisomal-like isoform X2 [Raphanus sativus]	9	81	1	Not Found	Not Found	Found	Not Found
1284	RSG30768.t1	RSG30768.t1	13	81	8	Found	Found	Found	Found
1284	RSG21985.t1	RSG21985.t1	13	81	8	Found	Found	Found	Found
1284	XP_018492013.1	PREDICTED: aconitate hydratase 2, mitochondrial [Raphanus sativus]	13	81	8	Found	Found	Found	Found
1284	XP_018492044.1	PREDICTED: aconitate hydratase 2, mitochondrial-like [Raphanus sativus]	13	81	8	Found	Found	Found	Found
1483	XP_018484999.1	PREDICTED: probable fructokinase-1 [Raphanus sativus]	10	73	3	Found	Found	Found	Found
495	RSG14541.t1	RSG14541.t1	4	52	4	Found	Found	Found	Found
362	XP_018451143.1	PREDICTED: oxygen-evolving enhancer protein 2, chloroplastic-like [Raphanus sativus]	5	60	5	Found	Found	Found	Found
362	RSG06651.t1	RSG06651.t1	5	60	5	Found	Found	Found	Found
362	XP_018493467.1	PREDICTED: oxygen-evolving enhancer protein 2, chloroplastic-like [Raphanus sativus]	5	60	5	Found	Found	Found	Found
1349	XP_018443203.1	PREDICTED: probable glucan endo-1,3-beta-glucosidase BG3 [Raphanus sativus]	8	64	8	Found	Found	Found	Found
873	XP_018441362.1	PREDICTED: probable mitochondrial-processing peptidase subunit beta, mitochondrial [Raphanus sativus]	10	65	10	Found	Found	Found	Found
105	RSG27024.t1	RSG27024.t1	3	52	2	Found	Found	Found	Found
105	XP_018467197.1	PREDICTED: 60S ribosomal protein L28-1-like [Raphanus sativus]	3	52	2	Found	Found	Found	Found
105	XP_018433633.1	PREDICTED: 60S ribosomal protein L28-1 [Raphanus sativus]	3	52	2	Found	Found	Found	Found
384	XP_018472875.1	PREDICTED: histone H2B.3-like [Raphanus sativus]	8	71	1	Not Found	Not Found	Found	Not Found
240;1479	XP_018484929.1	PREDICTED: 3-ketoacyl-CoA thiolase 2, peroxisomal-like isoform X3 [Raphanus sativus]	8	80	0	Not Found	Not Found	Not Found	Not Found
715	XP_018452195.1	PREDICTED: succinate--CoA ligase [ADP-forming] subunit beta, mitochondrial [Raphanus sativus]	9	61	9	Found	Found	Found	Found
715	XP_018462495.1	PREDICTED: succinate--CoA ligase [ADP-forming] subunit beta, mitochondrial-like [Raphanus sativus]	9	61	9	Found	Found	Found	Found
659	RSG46423.t1	RSG46423.t1	5	68	1	Not Found	Not Found	Found	Not Found
1203	RSG09225.t1	RSG09225.t1	6	66	1	Found	Found	Found	Found
502	XP_018437856.1	PREDICTED: glyceraldehyde-3-phosphate dehydrogenase GAPA2, chloroplastic-like isoform X1 [Raphanus sativus]	12	68	9	Found	Found	Found	Found
502	RSG00024.t1	RSG00024.t1	12	68	9	Found	Found	Found	Found
502	XP_018439954.1	PREDICTED: glyceraldehyde-3-phosphate dehydrogenase GAPA2, chloroplastic [Raphanus sativus]	12	68	9	Found	Found	Found	Found
137	XP_018458285.1	PREDICTED: pectinesterase/pectinesterase inhibitor 18 [Raphanus sativus]	7	65	7	Found	Found	Found	Found
137	XP_018467447.1	PREDICTED: pectinesterase/pectinesterase inhibitor 18, partial [Raphanus sativus]	7	65	7	Found	Found	Found	Found
137	RSG14887.t1	RSG14887.t1	7	65	7	Found	Found	Found	Found
343	XP_018484904.1	PREDICTED: 40S ribosomal protein SA-like isoform X1 [Raphanus sativus]	7	61	7	Found	Found	Found	Found
629	XP_018463230.1	PREDICTED: 60S ribosomal protein L7-3-like [Raphanus sativus]	6	53	2	Found	Found	Found	Found
629	XP_018473096.1	PREDICTED: 60S ribosomal protein L7-3-like [Raphanus sativus]	6	53	2	Found	Found	Found	Found
629	XP_018477601.1	PREDICTED: 60S ribosomal protein L7-3-like [Raphanus sativus]	6	53	2	Found	Found	Found	Found
629	XP_018461824.1	PREDICTED: 60S ribosomal protein L7-3 [Raphanus sativus]	6	53	2	Found	Found	Found	Found
NA	RSG27418.t1	RSG27418.t1	8	64	0	Not Found	Not Found	Found	Not Found
1397	XP_018471373.1	PREDICTED: patellin-1-like [Raphanus sativus]	14	69	13	Found	Found	Found	Found
482	XP_018472918.1	PREDICTED: pyruvate dehydrogenase E1 component subunit beta-1, mitochondrial-like [Raphanus sativus]	7	66	1	Found	Found	Found	Found
482	XP_018450236.1	PREDICTED: pyruvate dehydrogenase E1 component subunit beta-1, mitochondrial-like [Raphanus sativus]	7	66	1	Found	Found	Found	Found
482	RSG11179.t1	RSG11179.t1	7	66	1	Found	Found	Found	Found
10	XP_018473103.1	PREDICTED: 40S ribosomal protein S7-3 [Raphanus sativus]	10	67	5	Found	Found	Found	Not Found
1783	XP_018467984.1	PREDICTED: histone H2B.7-like [Raphanus sativus]	7	67	1	Not Found	Not Found	Found	Not Found
1783	XP_018462477.1	PREDICTED: histone H2B.7 [Raphanus sativus]	7	67	1	Not Found	Not Found	Found	Not Found
1410	XP_018472461.1	PREDICTED: glutamate dehydrogenase 2-like [Raphanus sativus]	8	54	3	Found	Found	Found	Found
502	XP_018433033.1	PREDICTED: glyceraldehyde-3-phosphate dehydrogenase GAPA1, chloroplastic-like [Raphanus sativus]	9	64	6	Found	Found	Found	Found
502	RSG04923.t1	RSG04923.t1	9	64	6	Found	Found	Found	Found
502	XP_018483057.1	PREDICTED: glyceraldehyde-3-phosphate dehydrogenase GAPA1, chloroplastic [Raphanus sativus]	9	64	6	Found	Found	Found	Found
502	RSG04797.t1	RSG04797.t1	9	64	6	Found	Found	Found	Found
165	RSG24342.t1	RSG24342.t1	8	71	8	Found	Found	Found	Found
274	XP_018482921.1	PREDICTED: uncharacterized protein LOC108853943 [Raphanus sativus]	7	67	5	Found	Found	Found	Found
274	XP_018477709.1	PREDICTED: uncharacterized protein LOC108848771 [Raphanus sativus]	7	67	5	Found	Found	Found	Found
384;1783	XP_018442304.1	PREDICTED: histone H2B.10 [Raphanus sativus]	6	66	0	Not Found	Not Found	Not Found	Not Found
384;1783	XP_018473257.1	PREDICTED: histone H2B.3-like [Raphanus sativus]	6	66	0	Not Found	Not Found	Not Found	Not Found
384;1783	RSG18128.t1	RSG18128.t1	6	66	0	Not Found	Not Found	Not Found	Not Found
384;1783	XP_018452828.1	PREDICTED: histone H2B.7-like [Raphanus sativus]	6	66	0	Not Found	Not Found	Not Found	Not Found
384;1783	XP_018473175.1	PREDICTED: histone H2B.3-like [Raphanus sativus]	6	66	0	Not Found	Not Found	Not Found	Not Found
875	RSG24479.t1	RSG24479.t1	8	77	8	Found	Found	Found	Found
875	XP_018446142.1	PREDICTED: 40S ribosomal protein S23-2 [Raphanus sativus]	8	77	8	Found	Found	Found	Found
875	RSG03854.t1	RSG03854.t1	8	77	8	Found	Found	Found	Found
1026	XP_018486483.1	PREDICTED: 40S ribosomal protein S7-like [Raphanus sativus]	7	57	1	Not Found	Not Found	Found	Not Found
1026	RSG06854.t1	RSG06854.t1	7	57	1	Not Found	Not Found	Found	Not Found
235	XP_018483308.1	PREDICTED: endoplasmin homolog [Raphanus sativus]	9	56	9	Found	Found	Found	Found
502	XP_018437865.1	PREDICTED: glyceraldehyde-3-phosphate dehydrogenase A, chloroplastic-like isoform X2 [Raphanus sativus]	9	65	7	Found	Found	Found	Found
502	RSG11781.t1	RSG11781.t1	7	61	5	Found	Found	Found	Found
611	XP_018477906.1	PREDICTED: probable pectinesterase/pectinesterase inhibitor 16 [Raphanus sativus]	9	59	9	Found	Found	Not Found	Found
775	RSG18887.t1	RSG18887.t1	12	124	2	Found	Found	Found	Found
775	XP_018466415.1	PREDICTED: 60S ribosomal protein L5-1 [Raphanus sativus]	12	124	2	Found	Found	Found	Found
1065	XP_018458357.1	PREDICTED: aspartic proteinase A1-like [Raphanus sativus]	5	59	3	Found	Found	Found	Found
165	XP_018478163.1	PREDICTED: probable ATP synthase 24 kDa subunit, mitochondrial [Raphanus sativus]	7	69	7	Found	Found	Found	Found
713	XP_018473530.1	PREDICTED: peroxidase 37-like [Raphanus sativus]	8	53	5	Found	Not Found	Found	Not Found
1011	XP_018482593.1	PREDICTED: peroxidase 45 [Raphanus sativus]	9	50	9	Found	Found	Found	Found
1011	XP_018478849.1	PREDICTED: peroxidase 45-like [Raphanus sativus]	9	50	9	Found	Found	Found	Found
214	XP_018450844.1	PREDICTED: 14-3-3-like protein GF14 epsilon isoform X1 [Raphanus sativus]	4	72	1	Not Found	Not Found	Found	Not Found
855	XP_018460127.1	PREDICTED: 60S ribosomal protein L8-3 [Raphanus sativus]	12	151	1	Not Found	Not Found	Found	Not Found
1145	RSG02418.t1	RSG02418.t1	9	74	6	Found	Found	Found	Found
1702	XP_018445687.1	PREDICTED: uncharacterized protein LOC108817482 [Raphanus sativus]	4	58	4	Found	Found	Found	Found
1065	XP_018463032.1	PREDICTED: aspartic proteinase A1 [Raphanus sativus]	4	58	2	Found	Found	Found	Found
129	XP_018446955.1	PREDICTED: UDP-arabinopyranose mutase 2 [Raphanus sativus]	6	57	4	Found	Found	Found	Found
740	RSG12097.t1	RSG12097.t1	11	84	11	Found	Found	Found	Found
740	XP_018436643.1	PREDICTED: UTP--glucose-1-phosphate uridylyltransferase 2-like [Raphanus sativus]	11	84	11	Found	Found	Found	Found
240;1479	RSG26624.t1	RSG26624.t1	6	74	0	Not Found	Not Found	Not Found	Not Found
1505	XP_018458149.1	PREDICTED: jacalin-related lectin 22-like [Raphanus sativus]	10	63	7	Found	Found	Found	Found
370	BAG69285.1	cathepsin B-like cysteine protease, partial [Raphanus sativus]	3	49	3	Found	Found	Found	Found
370	XP_018460594.1	PREDICTED: cathepsin B-like [Raphanus sativus]	3	49	3	Found	Found	Found	Found
370	RSG28394.t1	RSG28394.t1	3	49	3	Found	Found	Found	Found
1445	RSG07044.t1	RSG07044.t1	5	40	5	Found	Found	Found	Found
1445	XP_018474071.1	PREDICTED: T-complex protein 1 subunit epsilon-like, partial [Raphanus sativus]	5	40	5	Found	Found	Found	Found
736	XP_018485528.1	PREDICTED: 60S ribosomal protein L5-1-like [Raphanus sativus]	14	116	4	Found	Found	Found	Found
736	RSG14956.t1	RSG14956.t1	14	116	4	Found	Found	Found	Found
1294	XP_018461926.1	PREDICTED: protein disulfide isomerase-like 1-1 [Raphanus sativus]	13	65	13	Found	Found	Found	Found
165	RSG15762.t1	RSG15762.t1	5	67	5	Found	Found	Found	Found
165	XP_018441908.1	PREDICTED: probable ATP synthase 24 kDa subunit, mitochondrial [Raphanus sativus]	5	67	5	Found	Found	Found	Found
660	XP_018441609.1	PREDICTED: histone H2B.3-like isoform X3 [Raphanus sativus]	7	66	1	Not Found	Found	Found	Found
340	XP_018440952.1	PREDICTED: 40S ribosomal protein S7 [Raphanus sativus]	8	54	3	Not Found	Found	Found	Found
340	XP_018441411.1	PREDICTED: 40S ribosomal protein S7-like [Raphanus sativus]	8	54	3	Not Found	Found	Found	Found
1145	XP_018471131.1	PREDICTED: reticuline oxidase-like protein [Raphanus sativus]	8	73	5	Found	Found	Found	Found
963	XP_018442250.1	PREDICTED: MLP-like protein 31 [Raphanus sativus]	7	87	5	Found	Found	Found	Found
1146	XP_018477472.1	PREDICTED: elongation factor Tu, chloroplastic-like [Raphanus sativus]	8	66	8	Found	Found	Found	Found
773	XP_018492659.1	PREDICTED: 40S ribosomal protein S19-1 [Raphanus sativus]	9	70	1	Found	Not Found	Found	Not Found
773	XP_018435059.1	PREDICTED: 40S ribosomal protein S19-1 [Raphanus sativus]	9	70	1	Found	Not Found	Found	Not Found
537	XP_018489897.1	PREDICTED: bifunctional enolase 2/transcriptional activator-like [Raphanus sativus]	5	61	1	Found	Not Found	Found	Found
537	RSG26505.t1	RSG26505.t1	5	61	1	Found	Not Found	Found	Found
1124;1268	XP_018434215.1	PREDICTED: ribulose bisphosphate carboxylase/oxygenase activase, chloroplastic-like isoform X1 [Raphanus sativus]	11	58	0	Not Found	Not Found	Not Found	Not Found
1229	XP_018446634.1	PREDICTED: succinate--CoA ligase [ADP-forming] subunit alpha-1, mitochondrial [Raphanus sativus]	7	94	4	Found	Found	Found	Found
1229	XP_018476832.1	PREDICTED: succinate--CoA ligase [ADP-forming] subunit alpha-1, mitochondrial-like [Raphanus sativus]	7	94	4	Found	Found	Found	Found
1420	RSG39089.t1	RSG39089.t1	5	47	3	Found	Found	Found	Found
1420	XP_018434182.1	PREDICTED: pectin acetylesterase 11 [Raphanus sativus]	5	47	3	Found	Found	Found	Found
589	XP_018446421.1	PREDICTED: CBS domain-containing protein CBSX3, mitochondrial-like [Raphanus sativus]	8	57	3	Found	Found	Found	Found
480	XP_018476667.1	PREDICTED: glutathione S-transferase F10 [Raphanus sativus]	4	67	4	Found	Found	Found	Found
NA	XP_018442150.1	PREDICTED: glutamate dehydrogenase 2 [Raphanus sativus]	7	49	0	Found	Found	Found	Found
911	RSG24230.t1	RSG24230.t1	4	53	3	Found	Found	Found	Found
1294	RSG15237.t1	RSG15237.t1	12	64	12	Found	Found	Found	Found
855	RSG03086.t1	RSG03086.t1	11	147	1	Not Found	Not Found	Found	Not Found
1392;1468	RSG60462.t1	RSG60462.t1	3	60	0	Not Found	Not Found	Not Found	Not Found
1306	XP_018474872.1	PREDICTED: reticuline oxidase-like protein [Raphanus sativus]	16	67	16	Found	Not Found	Found	Found
1229	XP_018471570.1	PREDICTED: succinate--CoA ligase [ADP-forming] subunit alpha-1, mitochondrial-like [Raphanus sativus]	6	92	3	Found	Found	Found	Found
1023	XP_018484081.1	PREDICTED: serine hydroxymethyltransferase 4-like [Raphanus sativus]	5	48	1	Found	Found	Found	Found
1391	XP_018456669.1	PREDICTED: 60S ribosomal protein L7-2-like [Raphanus sativus]	8	69	1	Not Found	Not Found	Found	Not Found
1378	XP_018487240.1	PREDICTED: LOW QUALITY PROTEIN: aldehyde dehydrogenase family 2 member B4, mitochondrial-like [Raphanus sativus]	10	94	8	Found	Found	Found	Found
863	RSG17357.t1	RSG17357.t1	2	32	2	Found	Found	Found	Found
961	XP_018461564.1	PREDICTED: 60S ribosomal protein L17-2-like [Raphanus sativus]	4	50	4	Found	Found	Found	Found
961	XP_018476666.1	PREDICTED: 60S ribosomal protein L17-1 isoform X1 [Raphanus sativus]	4	50	4	Found	Found	Found	Found
961	XP_018476742.1	PREDICTED: 60S ribosomal protein L17-1 isoform X2 [Raphanus sativus]	4	50	4	Found	Found	Found	Found
961	XP_018487232.1	PREDICTED: 60S ribosomal protein L17-1-like [Raphanus sativus]	4	50	4	Found	Found	Found	Found
961	RSG22145.t1	RSG22145.t1	4	50	4	Found	Found	Found	Found
961	XP_018461681.1	PREDICTED: 60S ribosomal protein L17-2 [Raphanus sativus]	4	50	4	Found	Found	Found	Found
961	XP_018450554.1	PREDICTED: 60S ribosomal protein L17-1 [Raphanus sativus]	4	50	4	Found	Found	Found	Found
150;366	RSG21235.t1	RSG21235.t1	6	56	0	Not Found	Not Found	Not Found	Not Found
812	XP_018471762.1	PREDICTED: CBS domain-containing protein CBSX3, mitochondrial [Raphanus sativus]	7	50	2	Found	Found	Not Found	Found
1031	XP_018484209.1	PREDICTED: peroxidase E5-like [Raphanus sativus]	5	75	4	Found	Found	Found	Found
1031	CBD08701.1	unnamed protein product [Raphanus sativus]	5	75	4	Found	Found	Found	Found
1253	XP_018476537.1	PREDICTED: NADP-dependent malic enzyme 2-like [Raphanus sativus]	9	65	8	Found	Found	Found	Found
344	XP_018484238.1	PREDICTED: 6-phosphogluconate dehydrogenase, decarboxylating 2, chloroplastic [Raphanus sativus]	7	47	5	Found	Found	Found	Found
344	RSG48473.t1	RSG48473.t1	7	47	5	Found	Found	Found	Found
235	RSG14204.t1	RSG14204.t1	8	51	8	Found	Found	Found	Found
1640	XP_018468074.1	PREDICTED: proteasome subunit alpha type-2-A [Raphanus sativus]	7	60	7	Found	Found	Found	Found
1640	RSG17673.t1	RSG17673.t1	7	60	7	Found	Found	Found	Found
1640	XP_018454417.1	PREDICTED: proteasome subunit alpha type-2-A [Raphanus sativus]	7	60	7	Found	Found	Found	Found
1574	XP_018456674.1	PREDICTED: 6-phosphogluconate dehydrogenase, decarboxylating 1, chloroplastic [Raphanus sativus]	5	44	2	Found	Not Found	Found	Found
343	RSG37471.t1	RSG37471.t1	5	50	5	Found	Found	Found	Found
522;537;1650	XP_018437395.1	PREDICTED: bifunctional enolase 2/transcriptional activator-like [Raphanus sativus]	4	36	0	Not Found	Not Found	Not Found	Not Found
54;58;840;847;1405;1581;1667	OHW91477.1	hsp70-like protein [Colletotrichum incanum]	2	47	0	Not Found	Not Found	Not Found	Not Found
1368	XP_018478042.1	PREDICTED: 60S ribosomal protein L7a-2-like [Raphanus sativus]	6	63	4	Found	Found	Found	Found
1368	XP_018445227.1	PREDICTED: 60S ribosomal protein L7a-2-like [Raphanus sativus]	6	63	4	Found	Found	Found	Found
1368	XP_018442038.1	PREDICTED: 60S ribosomal protein L7a-1 [Raphanus sativus]	6	63	4	Found	Found	Found	Found
1368	RSG18787.t1	RSG18787.t1	6	63	4	Found	Found	Found	Found
1368	XP_018486735.1	PREDICTED: 60S ribosomal protein L7a-1-like [Raphanus sativus]	6	63	4	Found	Found	Found	Found
1368	RSG11239.t1	RSG11239.t1	6	63	4	Found	Found	Found	Found
1368	RSG01121.t1	RSG01121.t1	6	63	4	Found	Found	Found	Found
1368	RSG21527.t1	RSG21527.t1	6	63	4	Found	Found	Found	Found
495	XP_018454096.1	PREDICTED: LOW QUALITY PROTEIN: V-type proton ATPase subunit a3-like [Raphanus sativus]	4	41	4	Found	Found	Found	Found
495	RSG19508.t1	RSG19508.t1	4	41	4	Found	Found	Found	Found
1494	XP_018447148.1	PREDICTED: annexin D1-like [Raphanus sativus]	11	102	7	Found	Found	Found	Found
878	XP_018450325.1	PREDICTED: dihydrolipoyllysine-residue succinyltransferase component of 2-oxoglutarate dehydrogenase complex 1, mitochondrial-like [Raphanus sativus]	9	63	9	Found	Found	Found	Found
1370	RSG24544.t1	RSG24544.t1	11	58	11	Found	Found	Found	Found
998	XP_018434683.1	PREDICTED: MLP-like protein 328 [Raphanus sativus]	8	71	6	Found	Found	Found	Found
998	RSG35087.t1	RSG35087.t1	8	71	6	Found	Found	Found	Found
611	RSG24158.t1	RSG24158.t1	7	53	7	Found	Found	Not Found	Found
1561	RSG25839.t1	RSG25839.t1	8	49	3	Found	Found	Found	Found
1876	XP_018442142.1	PREDICTED: probable LRR receptor-like serine/threonine-protein kinase At4g36180 [Raphanus sativus]	8	56	8	Found	Found	Found	Found
1505	RSG46563.t1	RSG46563.t1	8	55	5	Found	Found	Found	Found
300	XP_018489877.1	PREDICTED: beta-D-glucopyranosyl abscisate beta-glucosidase [Raphanus sativus]	7	44	7	Found	Found	Not Found	Found
NA	RSG22554.t1	RSG22554.t1	7	44	0	Found	Found	Found	Found
NA	XP_018488516.1	PREDICTED: clathrin heavy chain 1-like [Raphanus sativus]	7	44	0	Found	Found	Found	Found
878	RSG18761.t1	RSG18761.t1	7	61	7	Found	Found	Found	Found
878	XP_018462280.1	PREDICTED: dihydrolipoyllysine-residue succinyltransferase component of 2-oxoglutarate dehydrogenase complex 1, mitochondrial-like [Raphanus sativus]	7	61	7	Found	Found	Found	Found
184;413;419	XP_018446600.1	PREDICTED: 14-3-3-like protein GF14 lambda [Raphanus sativus]	5	56	0	Not Found	Not Found	Not Found	Not Found
386	XP_018444473.1	PREDICTED: glutamate dehydrogenase 1-like [Raphanus sativus]	11	53	5	Found	Found	Found	Found
1154	RSG39897.t1	RSG39897.t1	8	66	8	Found	Found	Found	Found
1730	RSG22115.t1	RSG22115.t1	5	49	5	Found	Found	Found	Found
1638	XP_018463979.1	PREDICTED: myrosinase MA1-like, partial [Raphanus sativus]	8	57	7	Found	Found	Found	Found
343	XP_018484905.1	PREDICTED: 40S ribosomal protein SA-like isoform X2 [Raphanus sativus]	4	48	4	Found	Found	Found	Found
705	RSG13870.t1	RSG13870.t1	4	77	1	Found	Found	Found	Found
705	XP_018477901.1	PREDICTED: succinate--CoA ligase [ADP-forming] subunit alpha-2, mitochondrial [Raphanus sativus]	4	77	1	Found	Found	Found	Found
1048	XP_018470478.1	PREDICTED: leucine aminopeptidase 2, chloroplastic [Raphanus sativus]	5	47	1	Not Found	Not Found	Not Found	Found
1048	RSG01640.t1	RSG01640.t1	5	47	1	Not Found	Not Found	Not Found	Found
1561	XP_018491576.1	PREDICTED: heat shock 70 kDa protein 14 [Raphanus sativus]	7	48	3	Found	Found	Found	Found
655	RSG23536.t1	RSG23536.t1	4	57	3	Found	Found	Found	Found
442	RSG20674.t1	RSG20674.t1	3	38	3	Found	Found	Found	Found
442	XP_018485313.1	PREDICTED: ADP-ribosylation factor 1 [Raphanus sativus]	3	38	3	Found	Found	Found	Found
442	XP_018466967.1	PREDICTED: ADP-ribosylation factor 2-B-like isoform X1 [Raphanus sativus]	3	38	3	Found	Found	Found	Found
442	XP_018466968.1	PREDICTED: ADP-ribosylation factor 2-B-like isoform X2 [Raphanus sativus]	3	38	3	Found	Found	Found	Found
442	RSG01505.t1	RSG01505.t1	3	38	3	Found	Found	Found	Found
442	RSG30759.t1	RSG30759.t1	3	38	3	Found	Found	Found	Found
442	XP_018477463.1	PREDICTED: ADP-ribosylation factor 1-like [Raphanus sativus]	3	38	3	Found	Found	Found	Found
442	XP_018441749.1	PREDICTED: ADP-ribosylation factor 1-like [Raphanus sativus]	3	38	3	Found	Found	Found	Found
442	XP_018446341.1	PREDICTED: ADP-ribosylation factor 2 [Raphanus sativus]	3	38	3	Found	Found	Found	Found
442	XP_018444188.1	PREDICTED: ADP-ribosylation factor 2-B-like [Raphanus sativus]	3	38	3	Found	Found	Found	Found
442	XP_018457613.1	PREDICTED: ADP-ribosylation factor 2-B isoform X1 [Raphanus sativus]	3	38	3	Found	Found	Found	Found
442	XP_018449785.1	PREDICTED: ADP-ribosylation factor 1-like [Raphanus sativus]	3	38	3	Found	Found	Found	Found
192	XP_018484417.1	PREDICTED: D-3-phosphoglycerate dehydrogenase 1, chloroplastic-like [Raphanus sativus]	8	62	7	Found	Found	Found	Found
773	RSG10296.t1	RSG10296.t1	7	60	1	Found	Not Found	Found	Not Found
1909	XP_018436577.1	PREDICTED: clathrin heavy chain 1 [Raphanus sativus]	8	45	2	Found	Found	Found	Found
840;847;1405	XP_018480103.1	PREDICTED: heat shock 70 kDa protein 18-like [Raphanus sativus]	5	49	0	Not Found	Not Found	Not Found	Not Found
1653	XP_018445503.1	PREDICTED: ketol-acid reductoisomerase, chloroplastic [Raphanus sativus]	8	56	2	Found	Found	Found	Found
1653	RSG31980.t1	RSG31980.t1	7	51	1	Found	Found	Found	Found
495	RSG15726.t1	RSG15726.t1	3	38	3	Found	Found	Found	Found
495	XP_018483569.1	PREDICTED: V-type proton ATPase subunit a2-like [Raphanus sativus]	3	38	3	Found	Found	Found	Found
495	XP_018463739.1	PREDICTED: V-type proton ATPase subunit a2 [Raphanus sativus]	3	38	3	Found	Found	Found	Found
495	RSG16360.t1	RSG16360.t1	3	38	3	Found	Found	Found	Found
86;175;683;1475	XP_018488723.1	PREDICTED: actin-11 [Raphanus sativus]	3	56	0	Not Found	Not Found	Not Found	Not Found
NA	XP_018435123.1	PREDICTED: 40S ribosomal protein S19-3-like [Raphanus sativus]	8	53	0	Found	Found	Found	Found
NA	XP_018435125.1	PREDICTED: 40S ribosomal protein S19-3 [Raphanus sativus]	8	53	0	Found	Found	Found	Found
1285	XP_018471335.1	PREDICTED: aminoacylase-1-like [Raphanus sativus]	8	80	7	Found	Found	Found	Found
283	XP_018466769.1	PREDICTED: 40S ribosomal protein S2-2, partial [Raphanus sativus]	3	42	1	Not Found	Not Found	Found	Not Found
1371	XP_018447363.1	PREDICTED: 60S ribosomal protein L6-1 [Raphanus sativus]	5	78	1	Found	Found	Found	Found
1371	XP_018473549.1	PREDICTED: 60S ribosomal protein L6-1-like [Raphanus sativus]	6	80	1	Found	Found	Found	Found
NA	XP_018456005.1	PREDICTED: glutathione S-transferase F3-like [Raphanus sativus]	6	75	0	Found	Found	Found	Found
1587	XP_018451402.1	PREDICTED: aspartic proteinase A1-like [Raphanus sativus]	4	44	2	Not Found	Not Found	Found	Found
1184	RSG33076.t1	RSG33076.t1	8	42	8	Found	Found	Found	Found
343	XP_018444746.1	PREDICTED: 40S ribosomal protein SA-like [Raphanus sativus]	6	44	6	Found	Found	Found	Found
343	XP_018465795.1	PREDICTED: 40S ribosomal protein SA-like [Raphanus sativus]	6	44	6	Found	Found	Found	Found
343	XP_018478218.1	PREDICTED: 40S ribosomal protein SA-like [Raphanus sativus]	6	44	6	Found	Found	Found	Found
1462	XP_018457453.1	PREDICTED: 60S ribosomal protein L5-1-like [Raphanus sativus]	10	98	1	Not Found	Found	Found	Not Found
1462	RSG27097.t1	RSG27097.t1	10	98	1	Not Found	Found	Found	Not Found
431	XP_018493208.1	PREDICTED: NADP-dependent alkenal double bond reductase P1-like [Raphanus sativus]	6	38	6	Found	Found	Found	Found
1864	XP_018458868.1	PREDICTED: peroxidase C2-like [Raphanus sativus]	7	45	3	Not Found	Not Found	Found	Not Found
283;983	XP_018441302.1	PREDICTED: 40S ribosomal protein S2-2-like [Raphanus sativus]	2	41	0	Not Found	Not Found	Not Found	Not Found
283;983	RSG11292.t1	RSG11292.t1	2	41	0	Not Found	Not Found	Not Found	Not Found
36	RSG09662.t1	RSG09662.t1	4	40	4	Found	Found	Found	Found
1247	RSG51400.t1	RSG51400.t1	5	51	2	Found	Found	Found	Found
1344	XP_018477756.1	PREDICTED: uncharacterized protein At5g48480 [Raphanus sativus]	10	53	9	Found	Not Found	Found	Found
963	XP_018461690.1	PREDICTED: MLP-like protein 31 [Raphanus sativus]	6	56	4	Found	Found	Found	Found
727	XP_018472676.1	PREDICTED: endochitinase At2g43620 [Raphanus sativus]	4	38	2	Found	Found	Found	Found
1148	XP_018469676.1	PREDICTED: phosphoenolpyruvate carboxykinase [ATP] [Raphanus sativus]	11	59	11	Found	Found	Found	Found
1150	RSG44557.t1	RSG44557.t1	3	42	3	Found	Found	Found	Found
1150	XP_018446163.1	PREDICTED: protein STRICTOSIDINE SYNTHASE-LIKE 8 [Raphanus sativus]	3	42	3	Found	Found	Found	Found
1184	XP_018432639.1	PREDICTED: DNA-damage-repair/toleration protein DRT100 [Raphanus sativus]	7	40	7	Found	Found	Found	Found
NA	XP_018437434.1	PREDICTED: probable glutamate dehydrogenase 3 [Raphanus sativus]	7	40	0	Found	Found	Found	Found
NA	RSG19387.t1	RSG19387.t1	7	40	0	Found	Found	Found	Found
1267	XP_018481676.1	PREDICTED: 60S ribosomal protein L8-2 [Raphanus sativus]	7	81	1	Found	Found	Found	Found
878	XP_018456103.1	PREDICTED: dihydrolipoyllysine-residue succinyltransferase component of 2-oxoglutarate dehydrogenase complex 1, mitochondrial-like [Raphanus sativus]	6	56	6	Found	Found	Found	Found
878	RSG29382.t1	RSG29382.t1	6	56	6	Found	Found	Found	Found
1393	AIE42600.1	hypothetical protein RadishMT_p070 (mitochondrion) [Raphanus sativus]	2	58	2	Found	Found	Found	Found
402	XP_018486665.1	PREDICTED: proteasome subunit alpha type-6-B [Raphanus sativus]	6	41	6	Found	Found	Found	Found
716	XP_018442857.1	PREDICTED: epidermis-specific secreted glycoprotein EP1-like [Raphanus sativus]	6	58	1	Not Found	Not Found	Not Found	Found
716;776;1446	RSG49802.t1	RSG49802.t1	5	56	0	Not Found	Not Found	Not Found	Not Found
482	RSG35732.t1	RSG35732.t1	6	54	1	Found	Found	Found	Found
271	RSG30705.t1	RSG30705.t1	9	55	6	Found	Found	Not Found	Found
271	RSG33455.t1	RSG33455.t1	9	55	6	Found	Found	Not Found	Found
271	XP_018483473.1	PREDICTED: phosphoenolpyruvate carboxylase 2 [Raphanus sativus]	9	55	6	Found	Found	Not Found	Found
1872	RSG32853.t1	RSG32853.t1	8	89	8	Found	Found	Found	Found
1872	XP_018491115.1	PREDICTED: cell division control protein 48 homolog A [Raphanus sativus]	10	97	10	Found	Found	Found	Found
1872	XP_018490689.1	PREDICTED: cell division control protein 48 homolog A-like [Raphanus sativus]	10	97	10	Found	Found	Found	Found
1872	RSG29845.t1	RSG29845.t1	10	97	10	Found	Found	Found	Found
1872	XP_018440083.1	PREDICTED: cell division control protein 48 homolog A-like [Raphanus sativus]	10	97	10	Found	Found	Found	Found
1872	RSG24466.t1	RSG24466.t1	9	90	9	Found	Found	Found	Found
1872	XP_018472033.1	PREDICTED: cell division control protein 48 homolog E-like isoform X2 [Raphanus sativus]	8	89	8	Found	Found	Found	Found
1872	XP_018472032.1	PREDICTED: cell division control protein 48 homolog E-like isoform X1 [Raphanus sativus]	8	89	8	Found	Found	Found	Found
1209	XP_018479793.1	PREDICTED: calmodulin-like [Raphanus sativus]	1	34	1	Found	Found	Found	Found
262	XP_018471954.1	PREDICTED: plasma membrane-associated cation-binding protein 1 [Raphanus sativus]	4	32	4	Found	Found	Found	Found
1840	XP_018445720.1	PREDICTED: dehydrin ERD10-like [Raphanus sativus]	8	70	6	Found	Found	Found	Found
55	XP_018453568.1	PREDICTED: GTP-binding nuclear protein Ran-3 [Raphanus sativus]	3	57	3	Found	Found	Found	Found
55	XP_018475606.1	PREDICTED: GTP-binding nuclear protein Ran-2-like [Raphanus sativus]	3	57	3	Found	Found	Found	Found
55	XP_018471829.1	PREDICTED: GTP-binding nuclear protein Ran-2 [Raphanus sativus]	3	57	3	Found	Found	Found	Found
55	XP_018456508.1	PREDICTED: GTP-binding nuclear protein Ran-3-like [Raphanus sativus]	3	57	3	Found	Found	Found	Found
55	RSG43591.t1	RSG43591.t1	2	37	2	Found	Found	Found	Found
55	XP_018445980.1	PREDICTED: GTP-binding nuclear protein Ran-2-like [Raphanus sativus]	3	57	3	Found	Found	Found	Found
1265	RSG12702.t1	RSG12702.t1	9	53	9	Found	Found	Found	Found
1070	XP_018451795.1	PREDICTED: 14-3-3-like protein GF14 omega [Raphanus sativus]	5	64	1	Found	Found	Found	Found
1065	RSG14867.t1	RSG14867.t1	4	42	2	Not Found	Found	Not Found	Found
50	XP_018472217.1	PREDICTED: glutamine synthetase cytosolic isozyme 1-2 isoform X1 [Raphanus sativus]	10	54	8	Found	Found	Found	Found
1800	XP_018434930.1	PREDICTED: peroxidase 69-like [Raphanus sativus]	12	60	12	Found	Not Found	Found	Found
1088	XP_018493606.1	PREDICTED: 60S acidic ribosomal protein P0-2 [Raphanus sativus]	6	47	6	Found	Found	Found	Found
1088	XP_018492897.1	PREDICTED: 60S acidic ribosomal protein P0-2-like [Raphanus sativus]	6	47	6	Found	Found	Found	Found
1088	XP_018439329.1	PREDICTED: 60S acidic ribosomal protein P0-2-like [Raphanus sativus]	6	47	6	Found	Found	Found	Found
1088	RSG03832.t1	RSG03832.t1	6	47	6	Found	Found	Found	Found
1088	XP_018466220.1	PREDICTED: 60S acidic ribosomal protein P0-2-like [Raphanus sativus]	6	47	6	Found	Found	Found	Found
402	RSG30779.t1	RSG30779.t1	5	40	5	Found	Found	Found	Found
1143;1161;1240	RSG11479.t1	RSG11479.t1	2	42	0	Not Found	Not Found	Not Found	Not Found
1143;1161;1240	RSG57868.t1	RSG57868.t1	2	42	0	Not Found	Not Found	Not Found	Not Found
1484	RSG25330.t1	RSG25330.t1	7	46	7	Found	Found	Found	Found
1484	XP_018486026.1	PREDICTED: peroxidase 71 [Raphanus sativus]	7	46	7	Found	Found	Found	Found
1635	XP_018436510.1	PREDICTED: 40S ribosomal protein S15a-1 [Raphanus sativus]	5	44	1	Found	Found	Found	Found
1635	RSG06609.t1	RSG06609.t1	5	44	1	Found	Found	Found	Found
1635	XP_018473546.1	PREDICTED: 40S ribosomal protein S15a-1-like [Raphanus sativus]	5	44	1	Found	Found	Found	Found
1705	XP_018452196.1	PREDICTED: pyruvate dehydrogenase E1 component subunit beta-1, mitochondrial [Raphanus sativus]	7	53	1	Found	Found	Not Found	Found
836	XP_018470321.1	PREDICTED: 26S protease regulatory subunit 6B homolog [Raphanus sativus]	5	57	5	Found	Found	Found	Found
836	XP_018451967.1	PREDICTED: 26S protease regulatory subunit 6B homolog [Raphanus sativus]	5	57	5	Found	Found	Found	Found
836	XP_018476979.1	PREDICTED: 26S protease regulatory subunit 6B homolog [Raphanus sativus]	5	57	5	Found	Found	Found	Found
355	XP_018472106.1	PREDICTED: uncharacterized protein LOC108843412 [Raphanus sativus]	8	46	4	Not Found	Found	Not Found	Found
300	RSG50159.t1	RSG50159.t1	6	40	6	Found	Found	Not Found	Found
948;1003;1277	RSG02073.t1	RSG02073.t1	2	40	0	Not Found	Not Found	Not Found	Not Found
249	XP_018463645.1	PREDICTED: ras-related protein RABD2b-like [Raphanus sativus]	2	35	1	Found	Not Found	Found	Found
249	XP_018471811.1	PREDICTED: ras-related protein RABD2c [Raphanus sativus]	2	35	1	Found	Not Found	Found	Found
249	XP_018451205.1	PREDICTED: ras-related protein RABD2b [Raphanus sativus]	2	35	1	Found	Not Found	Found	Found
249	RSG02651.t1	RSG02651.t1	2	35	1	Found	Not Found	Found	Found
948;1003;1277	OHW96333.1	malate dehydrogenase [Colletotrichum incanum]	2	41	0	Not Found	Not Found	Not Found	Not Found
659	RSG46421.t1	RSG46421.t1	4	50	1	Not Found	Not Found	Found	Not Found
384;1783	XP_018464380.1	PREDICTED: histone H2B.10-like [Raphanus sativus]	5	41	0	Not Found	Not Found	Not Found	Not Found
384;1783	RSG33679.t1	RSG33679.t1	5	41	0	Not Found	Not Found	Not Found	Not Found
384;1783	XP_018463483.1	PREDICTED: histone H2B.10-like [Raphanus sativus]	5	41	0	Not Found	Not Found	Not Found	Not Found
1864	XP_018463322.1	PREDICTED: peroxidase C2, partial [Raphanus sativus]	4	37	1	Not Found	Not Found	Found	Not Found
254;628;1251;1347;1406;1647;1806	RSG12435.t1	RSG12435.t1	2	36	0	Not Found	Not Found	Not Found	Not Found
1123	XP_018460979.1	PREDICTED: glutathione S-transferase U13-like [Raphanus sativus]	6	43	6	Found	Found	Found	Found
1123	RSG32783.t1	RSG32783.t1	6	43	6	Found	Found	Found	Found
1815	XP_018441800.1	PREDICTED: protein disulfide-isomerase like 2-1 [Raphanus sativus]	5	49	3	Found	Found	Found	Found
1265	XP_018439782.1	PREDICTED: probable inactive serine/threonine-protein kinase fnkC [Raphanus sativus]	7	51	7	Found	Found	Found	Found
873	XP_018493263.1	PREDICTED: probable mitochondrial-processing peptidase subunit beta, mitochondrial isoform X2 [Raphanus sativus]	10	74	10	Found	Found	Found	Found
873	XP_018493262.1	PREDICTED: probable mitochondrial-processing peptidase subunit beta, mitochondrial isoform X1 [Raphanus sativus]	10	74	10	Found	Found	Found	Found
1276	XP_018441208.1	PREDICTED: fructose-bisphosphate aldolase 3, chloroplastic [Raphanus sativus]	6	59	6	Found	Found	Found	Found
10	XP_018462576.1	PREDICTED: 40S ribosomal protein S7-3-like [Raphanus sativus]	8	51	5	Found	Found	Found	Not Found
1530	RSG24278.t1	RSG24278.t1	7	60	6	Found	Found	Found	Found
NA	RSG53294.t1	RSG53294.t1	2	32	0	Found	Found	Found	Found
278	XP_018451918.1	PREDICTED: alanine aminotransferase 1, mitochondrial [Raphanus sativus]	5	41	5	Found	Found	Found	Found
1089	XP_018444443.1	PREDICTED: glycine-rich RNA-binding protein 10 isoform X1 [Raphanus sativus]	4	83	4	Found	Found	Found	Found
1089	XP_018450461.1	PREDICTED: glycine-rich RNA-binding protein 8-like [Raphanus sativus]	4	83	4	Found	Found	Found	Found
1853	XP_018459909.1	PREDICTED: peroxidase 71-like [Raphanus sativus]	5	26	5	Found	Found	Found	Found
427	RSG03988.t1	RSG03988.t1	6	59	6	Found	Found	Found	Found
427	RSG14163.t1	RSG14163.t1	6	59	6	Found	Found	Found	Found
427	XP_018482307.1	PREDICTED: argininosuccinate synthase, chloroplastic-like [Raphanus sativus]	6	59	6	Found	Found	Found	Found
427	XP_018472097.1	PREDICTED: argininosuccinate synthase, chloroplastic [Raphanus sativus]	6	59	6	Found	Found	Found	Found
1088	XP_018476681.1	PREDICTED: 60S acidic ribosomal protein P0-1 [Raphanus sativus]	4	45	4	Found	Found	Found	Found
1088	XP_018466888.1	PREDICTED: 60S acidic ribosomal protein P0-1-like, partial [Raphanus sativus]	4	45	4	Found	Found	Found	Found
1344	RSG14278.t1	RSG14278.t1	8	44	7	Found	Not Found	Found	Found
1702	RSG01772.t1	RSG01772.t1	3	47	3	Found	Found	Found	Found
393	XP_018493571.1	PREDICTED: probable 2,3-bisphosphoglycerate-independent phosphoglycerate mutase 2 [Raphanus sativus]	8	60	4	Found	Found	Found	Found
393	RSG39718.t1	RSG39718.t1	8	60	4	Found	Found	Found	Found
204	XP_018442301.1	PREDICTED: 60S ribosomal protein L10-3-like [Raphanus sativus]	4	47	1	Found	Not Found	Found	Found
1434	XP_018470416.1	PREDICTED: universal stress protein PHOS32 [Raphanus sativus]	2	40	2	Found	Found	Found	Found
1640	RSG21065.t1	RSG21065.t1	6	42	6	Found	Found	Found	Found
438	XP_018458010.1	PREDICTED: phosphoserine aminotransferase 2, chloroplastic [Raphanus sativus]	7	48	1	Not Found	Not Found	Found	Found
564	XP_018475950.1	PREDICTED: uncharacterized protein LOC108847249 isoform X2 [Raphanus sativus]	5	41	5	Found	Found	Found	Found
564	RSG41583.t1	RSG41583.t1	5	41	5	Found	Found	Found	Found
521	XP_018482877.1	PREDICTED: 40S ribosomal protein S3-2-like [Raphanus sativus]	10	59	4	Not Found	Not Found	Found	Not Found
521	XP_018482876.1	PREDICTED: 40S ribosomal protein S3-2-like [Raphanus sativus]	10	59	4	Not Found	Not Found	Found	Not Found
521	XP_018482875.1	PREDICTED: 40S ribosomal protein S3-2-like [Raphanus sativus]	10	59	4	Not Found	Not Found	Found	Not Found
816	XP_018467908.1	PREDICTED: pectin acetylesterase 7-like [Raphanus sativus]	4	32	1	Not Found	Found	Found	Found
278	RSG04435.t1	RSG04435.t1	4	34	4	Found	Found	Found	Found
1168	XP_018460924.1	PREDICTED: 40S ribosomal protein S6-1 [Raphanus sativus]	5	56	5	Found	Found	Found	Found
1168	RSG12523.t1	RSG12523.t1	5	56	5	Found	Found	Found	Found
1168	XP_018448601.1	PREDICTED: 40S ribosomal protein S6-1-like [Raphanus sativus]	5	56	5	Found	Found	Found	Found
1168	RSG13918.t1	RSG13918.t1	5	56	5	Found	Found	Found	Found
1168	XP_018470659.1	PREDICTED: 40S ribosomal protein S6-2 [Raphanus sativus]	5	56	5	Found	Found	Found	Found
1168	XP_018445629.1	PREDICTED: 40S ribosomal protein S6-2 isoform X3 [Raphanus sativus]	5	56	5	Found	Found	Found	Found
1168	XP_018472776.1	PREDICTED: 40S ribosomal protein S6-1-like [Raphanus sativus]	5	56	5	Found	Found	Found	Found
1168	XP_018477066.1	PREDICTED: 40S ribosomal protein S6-1-like [Raphanus sativus]	5	56	5	Found	Found	Found	Found
1253	RSG22936.t1	RSG22936.t1	8	57	7	Found	Found	Found	Found
214	RSG38384.t1	RSG38384.t1	3	46	1	Not Found	Not Found	Found	Not Found
1915	XP_018451056.1	PREDICTED: GDSL esterase/lipase At1g29670 [Raphanus sativus]	5	36	3	Found	Found	Found	Found
1432	XP_018445322.1	PREDICTED: L-ascorbate oxidase homolog [Raphanus sativus]	6	48	4	Found	Found	Found	Found
NA	XP_018442498.1	PREDICTED: glutelin type-B 5 [Raphanus sativus]	3	28	0	Found	Found	Found	Found
1662	XP_018447933.1	PREDICTED: peroxidase 50 [Raphanus sativus]	4	35	4	Found	Found	Found	Found
NA	RSG01402.t1	RSG01402.t1	8	48	0	Found	Found	Found	Found
1368	RSG37840.t1	RSG37840.t1	5	49	3	Found	Found	Found	Found
1368	XP_018476081.1	PREDICTED: 60S ribosomal protein L7a-1 [Raphanus sativus]	5	49	3	Found	Found	Found	Found
504	XP_018445067.1	PREDICTED: mitochondrial outer membrane protein porin 3-like [Raphanus sativus]	6	57	5	Found	Found	Found	Found
1872	XP_018476362.1	PREDICTED: LOW QUALITY PROTEIN: cell division control protein 48 homolog E [Raphanus sativus]	8	84	8	Found	Found	Found	Found
564	XP_018484376.1	PREDICTED: uncharacterized protein LOC108855143 [Raphanus sativus]	4	35	4	Found	Found	Found	Found
564	RSG07221.t1	RSG07221.t1	4	35	4	Found	Found	Found	Found
1087	RSG26358.t1	RSG26358.t1	6	51	6	Found	Found	Found	Found
1087	XP_018468855.1	PREDICTED: 40S ribosomal protein S15-4-like [Raphanus sativus]	5	49	5	Found	Found	Found	Found
309	XP_018484861.1	PREDICTED: ketol-acid reductoisomerase, chloroplastic-like [Raphanus sativus]	7	40	1	Not Found	Not Found	Found	Found
309	RSG21242.t1	RSG21242.t1	7	40	1	Not Found	Not Found	Found	Found
688	XP_018486980.1	PREDICTED: V-type proton ATPase subunit G1 [Raphanus sativus]	4	34	4	Found	Found	Found	Found
746	XP_018478014.1	PREDICTED: ras-related protein RABD2b-like [Raphanus sativus]	2	30	1	Not Found	Not Found	Found	Not Found
746	XP_018440372.1	PREDICTED: ras-related protein RABD2b-like isoform X1 [Raphanus sativus]	2	30	1	Not Found	Not Found	Found	Not Found
746	XP_018452862.1	PREDICTED: ras-related protein RABD2b-like [Raphanus sativus]	2	30	1	Not Found	Not Found	Found	Not Found
1398	XP_018451826.1	PREDICTED: pectin acetylesterase 7 [Raphanus sativus]	4	30	1	Not Found	Not Found	Not Found	Found
40	RSG20468.t1	RSG20468.t1	7	45	4	Not Found	Found	Not Found	Found
40	XP_018485367.1	PREDICTED: uncharacterized protein LOC108855935 [Raphanus sativus]	7	45	4	Not Found	Found	Not Found	Found
111	RSG46941.t1	RSG46941.t1	9	70	8	Found	Found	Found	Found
584	XP_018437305.1	PREDICTED: cysteine proteinase RD21A [Raphanus sativus]	3	45	3	Found	Found	Found	Found
112	XP_018448544.1	PREDICTED: xyloglucan endotransglucosylase/hydrolase protein 24 [Raphanus sativus]	5	37	5	Found	Found	Found	Found
860	XP_018490874.1	PREDICTED: clathrin heavy chain 1-like [Raphanus sativus]	7	36	1	Found	Not Found	Found	Found
1002	XP_018435839.1	PREDICTED: 60S ribosomal protein L10a-1 [Raphanus sativus]	6	47	1	Not Found	Not Found	Found	Not Found
NA	XP_018487400.1	PREDICTED: 5-methyltetrahydropteroyltriglutamate--homocysteine methyltransferase 2-like [Raphanus sativus]	4	43	0	Not Found	Not Found	Not Found	Not Found
392;457;508;681;1070;1104;1210;1367;1616	KZL83997.1	14-3-3 family protein, partial [Colletotrichum incanum]	4	51	0	Not Found	Not Found	Not Found	Not Found
471	XP_018452425.1	PREDICTED: 60S ribosomal protein L10-3-like [Raphanus sativus]	4	44	1	Not Found	Not Found	Found	Not Found
1449	XP_018453725.1	PREDICTED: T-complex protein 1 subunit beta-like [Raphanus sativus]	5	36	5	Found	Found	Found	Found
1449	XP_018446639.1	PREDICTED: T-complex protein 1 subunit beta-like [Raphanus sativus]	5	36	5	Found	Found	Found	Found
1449	RSG18202.t1	RSG18202.t1	5	36	5	Found	Found	Found	Found
1449	XP_018470509.1	PREDICTED: T-complex protein 1 subunit beta-like [Raphanus sativus]	5	36	5	Found	Found	Found	Found
NA	XP_018432568.1	PREDICTED: pyruvate kinase 1, cytosolic-like [Raphanus sativus]	9	40	0	Found	Not Found	Found	Found
309	XP_018484280.1	PREDICTED: ketol-acid reductoisomerase, chloroplastic-like [Raphanus sativus]	6	39	1	Not Found	Not Found	Found	Found
111	XP_018472035.1	PREDICTED: MLP-like protein 31 isoform X2 [Raphanus sativus]	8	68	7	Found	Found	Found	Found
860	RSG03768.t1	RSG03768.t1	6	35	1	Found	Not Found	Found	Found
816;1398	RSG10851.t1	RSG10851.t1	3	29	0	Not Found	Not Found	Not Found	Not Found
616	CAA42472.1	cruciferin, partial [Raphanus sativus]	7	59	5	Found	Found	Found	Found
1187;1493;1811;1888	TKJ91667.1	5-methyltetrahydropteroyltriglutamate--homocysteine S-methyltransferase [Paenibacillus sp. CFBP13512]	1	27	0	Not Found	Not Found	Not Found	Not Found
1095	XP_018484055.1	PREDICTED: 60S ribosomal protein L10a-2 [Raphanus sativus]	6	48	1	Not Found	Not Found	Found	Not Found
1002;1095	XP_018437867.1	PREDICTED: 60S ribosomal protein L10a-2-like [Raphanus sativus]	5	46	0	Not Found	Not Found	Not Found	Not Found
1002;1095	XP_018462994.1	PREDICTED: 60S ribosomal protein L10a-2-like [Raphanus sativus]	5	46	0	Not Found	Not Found	Not Found	Not Found
904	XP_018486007.1	PREDICTED: superoxide dismutase [Cu-Zn] 1 [Raphanus sativus]	1	33	1	Found	Found	Found	Found
904	RSG14322.t1	RSG14322.t1	1	33	1	Found	Found	Found	Found
904	XP_018435956.1	PREDICTED: superoxide dismutase [Cu-Zn] 1 [Raphanus sativus]	1	33	1	Found	Found	Found	Found
904	AAD05576.1	Cu/Zn superoxide dismutase [Raphanus sativus]	1	33	1	Found	Found	Found	Found
904	RSG01016.t1	RSG01016.t1	1	33	1	Found	Found	Found	Found
740	RSG15019.t1	RSG15019.t1	10	66	10	Found	Found	Found	Found
740	XP_018473021.1	PREDICTED: UTP--glucose-1-phosphate uridylyltransferase 1 [Raphanus sativus]	10	66	10	Found	Found	Found	Found
21	RSG35185.t1	RSG35185.t1	7	35	2	Not Found	Found	Found	Not Found
21	XP_018483701.1	PREDICTED: heat shock 70 kDa protein 15-like [Raphanus sativus]	7	35	2	Not Found	Found	Found	Not Found
1337	RSG49397.t1	RSG49397.t1	7	45	1	Not Found	Found	Not Found	Not Found
831	XP_018456643.1	PREDICTED: 40S ribosomal protein S24-1 [Raphanus sativus]	5	39	5	Found	Found	Found	Found
NA	XP_018476713.1	PREDICTED: 60S ribosomal protein L4-1-like [Raphanus sativus]	6	66	0	Found	Found	Found	Found
609	XP_018477885.1	PREDICTED: 60S ribosomal protein L12-2-like [Raphanus sativus]	5	39	5	Found	Found	Found	Found
609	XP_018486429.1	PREDICTED: 60S ribosomal protein L12-2 [Raphanus sativus]	5	39	5	Found	Found	Found	Found
609	XP_018464953.1	PREDICTED: 60S ribosomal protein L12-2 [Raphanus sativus]	5	39	5	Found	Found	Found	Found
609	XP_018472792.1	PREDICTED: 60S ribosomal protein L12-2 [Raphanus sativus]	5	39	5	Found	Found	Found	Found
609	RSG39817.t1	RSG39817.t1	5	39	5	Found	Found	Found	Found
609	XP_018460327.1	PREDICTED: 60S ribosomal protein L12-2-like [Raphanus sativus]	5	39	5	Found	Found	Found	Found
1240	XP_018435269.1	PREDICTED: tubulin alpha-6 chain-like, partial [Raphanus sativus]	3	32	3	Found	Found	Found	Found
1194	XP_018450666.1	PREDICTED: inactive GDSL esterase/lipase-like protein 25 [Raphanus sativus]	8	50	8	Found	Found	Found	Found
1285	RSG60307.t1	RSG60307.t1	3	46	3	Found	Found	Found	Found
1824	RSG42355.t1	RSG42355.t1	2	38	2	Found	Found	Found	Found
1370	RSG24543.t1	RSG24543.t1	7	42	7	Found	Found	Found	Found
1154	XP_018440032.1	PREDICTED: transketolase-2, chloroplastic [Raphanus sativus]	5	55	5	Found	Found	Found	Found
1154	RSG19736.t1	RSG19736.t1	5	55	5	Found	Found	Found	Found
1509	XP_018463967.1	PREDICTED: dihydrolipoyl dehydrogenase 1, mitochondrial isoform X2 [Raphanus sativus]	6	53	2	Found	Found	Found	Found
1509	RSG28324.t1	RSG28324.t1	6	53	2	Found	Found	Found	Found
1788	XP_018450944.1	PREDICTED: NAD(P)H dehydrogenase (quinone) FQR1-like [Raphanus sativus]	4	33	1	Found	Found	Found	Found
204;471	RSG04341.t1	RSG04341.t1	3	42	0	Not Found	Not Found	Not Found	Not Found
204;471	XP_018446056.1	PREDICTED: 60S ribosomal protein L10-3 [Raphanus sativus]	3	42	0	Not Found	Not Found	Not Found	Not Found
204;471	XP_018467325.1	PREDICTED: 60S ribosomal protein L10-1-like [Raphanus sativus]	3	42	0	Not Found	Not Found	Not Found	Not Found
204;471	RSG24804.t1	RSG24804.t1	3	42	0	Not Found	Not Found	Not Found	Not Found
1824	XP_018455240.1	PREDICTED: glutathione S-transferase U22-like [Raphanus sativus]	2	42	2	Found	Found	Found	Found
1824	RSG28943.t1	RSG28943.t1	2	42	2	Found	Found	Found	Found
1824	XP_018445097.1	PREDICTED: glutathione S-transferase U22 [Raphanus sativus]	2	42	2	Found	Found	Found	Found
849	XP_018433609.1	PREDICTED: 40S ribosomal protein S3-2-like [Raphanus sativus]	7	51	1	Not Found	Not Found	Found	Not Found
990	RSG14873.t1	RSG14873.t1	5	32	5	Found	Found	Found	Found
990	XP_018458359.1	PREDICTED: aminomethyltransferase, mitochondrial [Raphanus sativus]	5	32	5	Found	Found	Found	Found
1606	XP_018433540.1	PREDICTED: NADP-dependent D-sorbitol-6-phosphate dehydrogenase-like [Raphanus sativus]	5	48	5	Found	Found	Found	Found
74	XP_018443027.1	PREDICTED: 26S protease regulatory subunit 8 homolog A-like [Raphanus sativus]	6	36	6	Found	Found	Found	Found
74	XP_018475607.1	PREDICTED: 26S protease regulatory subunit 8 homolog A-like [Raphanus sativus]	6	36	6	Found	Found	Found	Found
74	RSG03297.t1	RSG03297.t1	6	36	6	Found	Found	Found	Found
74	XP_018445979.1	PREDICTED: 26S protease regulatory subunit 8 homolog A-like [Raphanus sativus]	6	36	6	Found	Found	Found	Found
1556	RSG04293.t1	RSG04293.t1	3	28	3	Found	Found	Found	Found
1556	XP_018463822.1	PREDICTED: ubiquitin-activating enzyme E1 1-like [Raphanus sativus]	3	28	3	Found	Found	Found	Found
1556	XP_018482752.1	PREDICTED: ubiquitin-activating enzyme E1 1-like [Raphanus sativus]	3	28	3	Found	Found	Found	Found
1556	RSG17286.t1	RSG17286.t1	3	28	3	Found	Found	Found	Found
1370	XP_018484006.1	PREDICTED: 12-oxophytodienoate reductase 1 [Raphanus sativus]	9	44	9	Found	Found	Found	Found
700	XP_018432654.1	PREDICTED: dihydrolipoyllysine-residue acetyltransferase component 2 of pyruvate dehydrogenase complex, mitochondrial [Raphanus sativus]	5	35	5	Found	Found	Found	Found
1370	XP_018444481.1	PREDICTED: 12-oxophytodienoate reductase 1-like [Raphanus sativus]	4	39	4	Found	Found	Found	Found
105	XP_018480592.1	PREDICTED: 60S ribosomal protein L28-2-like [Raphanus sativus]	2	34	2	Found	Found	Found	Found
105	RSG43338.t1	RSG43338.t1	2	34	2	Found	Found	Found	Found
105	RSG10435.t1	RSG10435.t1	2	34	2	Found	Found	Found	Found
105	XP_018472445.1	PREDICTED: 60S ribosomal protein L28-2-like [Raphanus sativus]	2	34	2	Found	Found	Found	Found
105	XP_018470108.1	PREDICTED: 60S ribosomal protein L28-2 [Raphanus sativus]	2	34	2	Found	Found	Found	Found
105	XP_018448083.1	PREDICTED: 60S ribosomal protein L28-2-like [Raphanus sativus]	2	34	2	Found	Found	Found	Found
105	XP_018466787.1	PREDICTED: 60S ribosomal protein L28-1-like [Raphanus sativus]	2	34	2	Found	Found	Found	Found
593	XP_018474348.1	PREDICTED: monodehydroascorbate reductase 2-like [Raphanus sativus]	8	39	8	Found	Found	Found	Found
593	XP_018476380.1	PREDICTED: monodehydroascorbate reductase 2 [Raphanus sativus]	8	39	8	Found	Found	Found	Found
497	XP_018445523.1	PREDICTED: 60S ribosomal protein L4-1 [Raphanus sativus]	7	68	7	Found	Found	Found	Found
32	XP_018484971.1	PREDICTED: glutamate--cysteine ligase, chloroplastic-like [Raphanus sativus]	3	45	3	Found	Found	Found	Found
32	RSG00914.t1	RSG00914.t1	3	45	3	Found	Found	Found	Found
65	XP_018457788.1	PREDICTED: probable nucleolar protein 5-1 [Raphanus sativus]	7	27	3	Found	Not Found	Found	Not Found
65	RSG05059.t1	RSG05059.t1	7	27	3	Found	Not Found	Found	Not Found
855;1267	XP_018465014.1	PREDICTED: 60S ribosomal protein L8-3-like [Raphanus sativus]	6	107	0	Not Found	Not Found	Not Found	Not Found
1556	XP_018476024.1	PREDICTED: ubiquitin-activating enzyme E1 1 [Raphanus sativus]	2	27	2	Found	Found	Found	Found
NA	XP_018489219.1	PREDICTED: dihydrolipoyllysine-residue acetyltransferase component 2 of pyruvate dehydrogenase complex, mitochondrial-like [Raphanus sativus]	4	34	0	Found	Found	Found	Found
NA	XP_018459554.1	PREDICTED: dihydrolipoyllysine-residue acetyltransferase component 2 of pyruvate dehydrogenase complex, mitochondrial-like [Raphanus sativus]	4	34	0	Found	Found	Found	Found
384;1783	XP_018485557.1	PREDICTED: histone H2B.8 [Raphanus sativus]	4	31	0	Not Found	Not Found	Not Found	Not Found
384;1783	RSG41887.t1	RSG41887.t1	4	31	0	Not Found	Not Found	Not Found	Not Found
1529	XP_018477669.1	PREDICTED: AIG2-like protein [Raphanus sativus]	7	40	7	Found	Found	Found	Found
156	XP_018479050.1	PREDICTED: aspartate aminotransferase, chloroplastic-like [Raphanus sativus]	5	41	5	Found	Found	Found	Found
156	RSG06423.t1	RSG06423.t1	5	41	5	Found	Found	Found	Found
156	XP_018461715.1	PREDICTED: aspartate aminotransferase, chloroplastic-like [Raphanus sativus]	5	41	5	Found	Found	Found	Found
826	XP_018442437.1	PREDICTED: 40S ribosomal protein S9-1 [Raphanus sativus]	10	42	10	Found	Found	Found	Not Found
64;627;762	XP_018457288.1	PREDICTED: malate dehydrogenase, cytoplasmic [Raphanus sativus]	1	25	0	Not Found	Not Found	Not Found	Not Found
1397	RSG20791.t1	RSG20791.t1	8	42	7	Found	Found	Found	Found
1397	XP_018457767.1	PREDICTED: patellin-1-like [Raphanus sativus]	8	42	7	Found	Found	Found	Found
1445	XP_018450503.1	PREDICTED: T-complex protein 1 subunit epsilon [Raphanus sativus]	4	27	4	Found	Found	Found	Found
1445	RSG03367.t1	RSG03367.t1	4	27	4	Found	Found	Found	Found
686	RSG40941.t1	RSG40941.t1	8	80	1	Not Found	Found	Not Found	Found
737	XP_018453172.1	PREDICTED: 40S ribosomal protein S19-3-like [Raphanus sativus]	8	36	4	Found	Not Found	Found	Not Found
582	XP_018449117.1	PREDICTED: putative lactoylglutathione lyase [Raphanus sativus]	3	49	3	Found	Found	Found	Found
16	XP_018476769.1	PREDICTED: monocopper oxidase-like protein SKU5 [Raphanus sativus]	4	33	4	Found	Found	Found	Found
16	XP_018458657.1	PREDICTED: monocopper oxidase-like protein SKU5 [Raphanus sativus]	4	33	4	Found	Found	Found	Found
16	RSG37505.t1	RSG37505.t1	4	33	4	Found	Found	Found	Found
250	XP_018470624.1	PREDICTED: 3-isopropylmalate dehydrogenase, chloroplastic [Raphanus sativus]	5	31	5	Found	Found	Found	Found
250	RSG35230.t1	RSG35230.t1	4	28	4	Found	Found	Found	Found
1368	XP_018460339.1	PREDICTED: 60S ribosomal protein L7a-1-like [Raphanus sativus]	4	35	2	Not Found	Found	Found	Found
683	APA35194.1	actin, partial [Neopseudocercosporella capsellae]	3	38	1	Found	Found	Found	Found
683	KZL83661.1	actin beta gamma 1 [Colletotrichum incanum]	3	38	1	Found	Found	Found	Found
487	XP_018492001.1	PREDICTED: delta-1-pyrroline-5-carboxylate dehydrogenase 12A1, mitochondrial-like [Raphanus sativus]	7	32	7	Found	Found	Found	Found
487	RSG12446.t1	RSG12446.t1	7	32	7	Found	Found	Found	Found
487	XP_018492000.1	PREDICTED: delta-1-pyrroline-5-carboxylate dehydrogenase 12A1, mitochondrial [Raphanus sativus]	7	32	7	Found	Found	Found	Found
831	XP_018492073.1	PREDICTED: 40S ribosomal protein S24-1-like [Raphanus sativus]	4	35	4	Found	Found	Found	Found
1063	XP_018484937.1	PREDICTED: pyruvate kinase 1, cytosolic [Raphanus sativus]	9	37	2	Found	Not Found	Found	Found
1402	XP_018472868.1	PREDICTED: 40S ribosomal protein S16-3-like [Raphanus sativus]	3	27	3	Found	Found	Found	Found
1011	XP_018455879.1	PREDICTED: peroxidase 45-like [Raphanus sativus]	5	31	5	Found	Found	Found	Found
1011	RSG01588.t1	RSG01588.t1	5	31	5	Found	Found	Found	Found
1044	XP_018436000.1	PREDICTED: guanosine nucleotide diphosphate dissociation inhibitor 2-like [Raphanus sativus]	5	25	2	Not Found	Found	Found	Found
1044	RSG34208.t1	RSG34208.t1	4	24	1	Not Found	Found	Not Found	Found
1138	XP_018452840.1	PREDICTED: adenylate kinase 4 [Raphanus sativus]	6	37	2	Found	Found	Found	Found
1556	XP_018445711.1	PREDICTED: ubiquitin-activating enzyme E1 2 [Raphanus sativus]	1	26	1	Found	Found	Found	Found
896	XP_018470684.1	PREDICTED: dehydrin ERD14-like [Raphanus sativus]	8	79	1	Not Found	Not Found	Not Found	Found
1369	XP_018472765.1	PREDICTED: glutathione S-transferase F9-like [Raphanus sativus]	5	29	1	Not Found	Not Found	Found	Not Found
1459	XP_018491828.1	PREDICTED: LOW QUALITY PROTEIN: 2-oxoglutarate dehydrogenase, mitochondrial [Raphanus sativus]	12	50	11	Found	Found	Found	Found
1459	RSG03147.t1	RSG03147.t1	12	50	11	Found	Found	Found	Found
1459	XP_018488175.1	PREDICTED: 2-oxoglutarate dehydrogenase, mitochondrial-like [Raphanus sativus]	12	50	11	Found	Found	Found	Found
1347	RSG53109.t1	RSG53109.t1	4	39	1	Not Found	Not Found	Not Found	Found
1085	XP_018433229.1	PREDICTED: proteasome subunit alpha type-7-A [Raphanus sativus]	3	26	3	Found	Found	Found	Found
1085	XP_018477783.1	PREDICTED: proteasome subunit alpha type-7-A-like [Raphanus sativus]	3	26	3	Found	Found	Found	Found
1085	XP_018480276.1	PREDICTED: proteasome subunit alpha type-7-A [Raphanus sativus]	3	26	3	Found	Found	Found	Found
1198	XP_018456386.1	PREDICTED: actin-depolymerizing factor 4 isoform X2 [Raphanus sativus]	3	37	2	Found	Found	Found	Found
1198	XP_018452038.1	PREDICTED: actin-depolymerizing factor 3-like [Raphanus sativus]	3	37	2	Found	Found	Found	Found
1198	RSG42279.t1	RSG42279.t1	3	37	2	Found	Found	Found	Found
1198	XP_018462482.1	PREDICTED: actin-depolymerizing factor 3 [Raphanus sativus]	3	37	2	Found	Found	Found	Found
1198	RSG07893.t1	RSG07893.t1	3	37	2	Found	Found	Found	Found
1119	XP_018478018.1	PREDICTED: ATP synthase subunit d, mitochondrial-like [Raphanus sativus]	10	54	10	Found	Found	Found	Found
1115	XP_018442164.1	PREDICTED: pyruvate kinase 1, cytosolic-like [Raphanus sativus]	9	35	2	Not Found	Not Found	Found	Found
343	RSG17083.t1	RSG17083.t1	2	28	2	Found	Found	Found	Found
270	RSG39101.t1	RSG39101.t1	6	34	6	Found	Found	Found	Found
270	XP_018451552.1	PREDICTED: 26S proteasome regulatory subunit 4 homolog A-like [Raphanus sativus]	6	34	6	Found	Found	Found	Found
1719	XP_018447481.1	PREDICTED: PLAT domain-containing protein 2 [Raphanus sativus]	2	33	2	Found	Found	Found	Found
1236	XP_018477974.1	PREDICTED: glycine-rich RNA-binding protein GRP2A [Raphanus sativus]	3	25	3	Found	Found	Found	Found
1308	XP_018471946.1	PREDICTED: putative glucose-6-phosphate 1-epimerase [Raphanus sativus]	7	62	7	Found	Found	Found	Found
1308	RSG22731.t1	RSG22731.t1	7	62	7	Found	Found	Found	Found
309;1653	XP_018477845.1	PREDICTED: ketol-acid reductoisomerase, chloroplastic-like [Raphanus sativus]	6	32	0	Not Found	Not Found	Not Found	Not Found
750	RSG30290.t1	RSG30290.t1	3	35	1	Found	Found	Found	Found
750	XP_018434012.1	PREDICTED: uncharacterized protein LOC108806404 [Raphanus sativus]	3	35	1	Found	Found	Found	Found
74	XP_018454116.1	PREDICTED: 26S protease regulatory subunit 8 homolog A-like [Raphanus sativus]	5	33	5	Found	Found	Found	Found
74	XP_018446150.1	PREDICTED: 26S protease regulatory subunit 8 homolog A [Raphanus sativus]	5	33	5	Found	Found	Found	Found
74	RSG51654.t1	RSG51654.t1	5	33	5	Found	Found	Found	Found
1488	XP_018462829.1	PREDICTED: vegetative storage protein 1-like [Raphanus sativus]	6	35	6	Found	Found	Not Found	Found
1295	XP_018436308.1	PREDICTED: probable fructokinase-1 [Raphanus sativus]	6	54	0	Not Found	Not Found	Not Found	Not Found
1821	RSG11806.t1	RSG11806.t1	5	45	4	Found	Found	Found	Found
1821	XP_018457955.1	PREDICTED: glucose-6-phosphate 1-dehydrogenase, cytoplasmic [Raphanus sativus]	5	45	4	Found	Found	Found	Found
53;1369	RSG32253.t1	RSG32253.t1	4	28	0	Not Found	Not Found	Not Found	Not Found
112	XP_018464179.1	PREDICTED: xyloglucan endotransglucosylase/hydrolase protein 24-like [Raphanus sativus]	3	30	3	Found	Found	Found	Found
835	RSG13930.t1	RSG13930.t1	5	33	5	Found	Found	Found	Found
825	XP_018447476.1	PREDICTED: probable N-acetyl-gamma-glutamyl-phosphate reductase, chloroplastic [Raphanus sativus]	8	35	8	Found	Found	Found	Found
825	RSG35317.t1	RSG35317.t1	8	35	8	Found	Found	Found	Found
1525	RSG19381.t1	RSG19381.t1	5	34	5	Found	Found	Found	Found
1525	XP_018490982.1	PREDICTED: T-complex protein 1 subunit theta-like [Raphanus sativus]	5	34	5	Found	Found	Found	Found
1525	XP_018438963.1	PREDICTED: T-complex protein 1 subunit theta [Raphanus sativus]	5	34	5	Found	Found	Found	Found
1525	RSG06806.t1	RSG06806.t1	5	34	5	Found	Found	Found	Found
78	RSG22972.t1	RSG22972.t1	9	41	9	Found	Found	Found	Found
78	XP_018473440.1	PREDICTED: annexin D4 [Raphanus sativus]	9	41	9	Found	Found	Found	Found
1148	XP_018479011.1	PREDICTED: phosphoenolpyruvate carboxykinase [ATP]-like [Raphanus sativus]	6	32	6	Found	Found	Found	Found
1148	RSG23437.t1	RSG23437.t1	6	32	6	Found	Found	Found	Found
201	XP_018432836.1	PREDICTED: annexin D2 [Raphanus sativus]	11	57	11	Found	Found	Found	Found
1119	RSG06095.t1	RSG06095.t1	9	53	9	Found	Found	Found	Found
1119	XP_018478186.1	PREDICTED: ATP synthase subunit d, mitochondrial [Raphanus sativus]	9	53	9	Found	Found	Found	Found
1119	XP_018434228.1	PREDICTED: ATP synthase subunit d, mitochondrial-like [Raphanus sativus]	9	53	9	Found	Found	Found	Found
1119	XP_018463563.1	PREDICTED: ATP synthase subunit d, mitochondrial-like [Raphanus sativus]	9	53	9	Found	Found	Found	Found
1483	XP_018466304.1	PREDICTED: probable fructokinase-1 [Raphanus sativus]	6	39	2	Found	Found	Found	Found
1044	XP_018480166.1	PREDICTED: guanosine nucleotide diphosphate dissociation inhibitor 2-like [Raphanus sativus]	4	23	2	Not Found	Found	Found	Found
963	RSG21908.t1	RSG21908.t1	5	42	3	Found	Found	Found	Found
309;1653	RSG20619.t1	RSG20619.t1	5	31	0	Not Found	Not Found	Not Found	Not Found
1384	XP_018493000.1	PREDICTED: acid phosphatase 1-like [Raphanus sativus]	7	45	4	Not Found	Not Found	Found	Not Found
614	RSG49830.t1	RSG49830.t1	4	23	1	Found	Not Found	Not Found	Not Found
614	XP_018447000.1	PREDICTED: guanosine nucleotide diphosphate dissociation inhibitor 2 [Raphanus sativus]	4	23	1	Found	Not Found	Not Found	Not Found
40	XP_018434536.1	PREDICTED: uncharacterized protein LOC108806832 [Raphanus sativus]	4	29	1	Not Found	Not Found	Not Found	Found
40	RSG24029.t1	RSG24029.t1	4	29	1	Not Found	Not Found	Not Found	Found
675	RSG33373.t1	RSG33373.t1	5	34	3	Found	Found	Found	Found
675	XP_018433066.1	PREDICTED: pyruvate dehydrogenase E1 component subunit alpha-2, mitochondrial [Raphanus sativus]	5	34	3	Found	Found	Found	Found
1016	XP_018484592.1	PREDICTED: ATP synthase subunit gamma, mitochondrial [Raphanus sativus]	5	42	5	Found	Found	Found	Found
1016	XP_018440855.1	PREDICTED: ATP synthase subunit gamma, mitochondrial-like [Raphanus sativus]	5	42	5	Found	Found	Found	Found
1016	RSG26615.t1	RSG26615.t1	5	42	5	Found	Found	Found	Found
869	XP_018457906.1	PREDICTED: peroxidase 12 [Raphanus sativus]	3	38	3	Found	Found	Found	Found
703	RSG27366.t1	RSG27366.t1	3	42	3	Found	Found	Found	Found
703	XP_018455083.1	PREDICTED: probable cysteine protease RD21B, partial [Raphanus sativus]	3	42	3	Found	Found	Found	Found
703	RSG20330.t1	RSG20330.t1	3	42	3	Found	Found	Found	Found
703	XP_018484237.1	PREDICTED: probable cysteine protease RD21B [Raphanus sativus]	3	42	3	Found	Found	Found	Found
703	BAH08632.1	daikon cysteine protease RD21, partial [Raphanus sativus]	3	42	3	Found	Found	Found	Found
1702	XP_018476564.1	PREDICTED: uncharacterized protein LOC108847735 [Raphanus sativus]	1	26	1	Found	Found	Found	Found
1356	XP_018436639.1	PREDICTED: nascent polypeptide-associated complex subunit alpha-like protein 3 [Raphanus sativus]	5	36	5	Found	Found	Found	Found
1356	XP_018461725.1	PREDICTED: nascent polypeptide-associated complex subunit alpha-like protein 1 [Raphanus sativus]	5	36	5	Found	Found	Found	Found
1356	XP_018490431.1	PREDICTED: nascent polypeptide-associated complex subunit alpha-like protein 1 [Raphanus sativus]	5	36	5	Found	Found	Found	Found
1356	XP_018490598.1	PREDICTED: nascent polypeptide-associated complex subunit alpha-like protein 1 [Raphanus sativus]	5	36	5	Found	Found	Found	Found
1356	XP_018467152.1	PREDICTED: nascent polypeptide-associated complex subunit alpha-like protein 1 [Raphanus sativus]	5	36	5	Found	Found	Found	Found
683;1475	OHW91759.1	actin [Colletotrichum incanum]	2	32	0	Not Found	Not Found	Not Found	Not Found
1602	XP_018457350.1	PREDICTED: ATP-citrate synthase beta chain protein 2 [Raphanus sativus]	3	35	3	Found	Found	Found	Found
1602	RSG31337.t1	RSG31337.t1	3	35	3	Found	Found	Found	Found
1778	XP_018456310.1	PREDICTED: pyruvate dehydrogenase E1 component subunit alpha-2, mitochondrial-like [Raphanus sativus]	5	30	2	Found	Found	Found	Found
307	XP_018485085.1	PREDICTED: 3-oxoacyl-[acyl-carrier-protein] synthase I, chloroplastic [Raphanus sativus]	4	45	4	Found	Found	Found	Found
307	XP_018456845.1	PREDICTED: 3-oxoacyl-[acyl-carrier-protein] synthase I, chloroplastic-like [Raphanus sativus]	2	39	2	Found	Found	Found	Found
307	XP_018440265.1	PREDICTED: 3-oxoacyl-[acyl-carrier-protein] synthase I, chloroplastic-like [Raphanus sativus]	3	43	3	Found	Found	Found	Found
307	RSG19916.t1	RSG19916.t1	2	39	2	Found	Found	Found	Found
307	RSG38792.t1	RSG38792.t1	3	43	3	Found	Found	Found	Found
714	RSG21821.t1	RSG21821.t1	3	29	1	Found	Not Found	Found	Found
714	XP_018433528.1	PREDICTED: beta-fructofuranosidase, insoluble isoenzyme CWINV1 [Raphanus sativus]	3	29	1	Found	Not Found	Found	Found
1089	XP_018444450.1	PREDICTED: glycine-rich RNA-binding protein 10 isoform X2 [Raphanus sativus]	3	72	3	Found	Found	Found	Found
897	XP_018451284.1	PREDICTED: serine hydroxymethyltransferase 4 [Raphanus sativus]	5	32	1	Found	Found	Found	Found
911	XP_018470644.1	PREDICTED: profilin-1 [Raphanus sativus]	3	35	2	Found	Found	Found	Found
1450	RSG00802.t1	RSG00802.t1	7	32	2	Found	Found	Found	Found
1105	XP_018468653.1	PREDICTED: formate dehydrogenase, chloroplastic/mitochondrial-like [Raphanus sativus]	4	36	1	Found	Found	Found	Found
685	XP_018457727.1	PREDICTED: 60S ribosomal protein L3-1 [Raphanus sativus]	11	60	11	Found	Found	Found	Found
685	RSG40353.t1	RSG40353.t1	11	60	11	Found	Found	Found	Found
1295;1483	XP_018486754.1	PREDICTED: probable fructokinase-2 [Raphanus sativus]	4	37	0	Not Found	Not Found	Not Found	Not Found
1300	RSG52114.t1	RSG52114.t1	3	29	3	Found	Found	Found	Found
862	RSG52346.t1	RSG52346.t1	4	29	2	Found	Found	Found	Found
862	XP_018483482.1	PREDICTED: fructose-bisphosphate aldolase 4, cytosolic-like [Raphanus sativus]	4	29	2	Found	Found	Found	Found
521	XP_018475757.1	PREDICTED: 40S ribosomal protein S3-2 [Raphanus sativus]	9	52	4	Not Found	Not Found	Found	Not Found
521	XP_018475759.1	PREDICTED: 40S ribosomal protein S3-2-like [Raphanus sativus]	9	52	4	Not Found	Not Found	Found	Not Found
1321	XP_018488469.1	PREDICTED: beta-fructofuranosidase, insoluble isoenzyme CWINV1 [Raphanus sativus]	3	28	1	Not Found	Not Found	Found	Found
776;1446	XP_018453411.1	PREDICTED: epidermis-specific secreted glycoprotein EP1-like [Raphanus sativus]	4	37	0	Not Found	Not Found	Not Found	Not Found
1245	XP_018447887.1	PREDICTED: proteasome subunit alpha type-5-A [Raphanus sativus]	4	28	4	Found	Found	Found	Found
1245	XP_018492417.1	PREDICTED: proteasome subunit alpha type-5-A-like [Raphanus sativus]	4	28	4	Found	Found	Found	Found
1450	XP_018476264.1	PREDICTED: glutamate dehydrogenase 2-like [Raphanus sativus]	6	29	2	Found	Found	Found	Found
177	XP_018487349.1	PREDICTED: peroxidase 3 [Raphanus sativus]	5	25	5	Found	Found	Found	Found
179	RSG21981.t1	RSG21981.t1	4	33	1	Not Found	Not Found	Not Found	Found
179	XP_018489772.1	PREDICTED: ATPase 6, plasma membrane-type [Raphanus sativus]	4	33	1	Not Found	Not Found	Not Found	Found
985	XP_018484822.1	PREDICTED: cytochrome c1 1, heme protein, mitochondrial [Raphanus sativus]	2	30	2	Found	Found	Found	Found
985	XP_018452205.1	PREDICTED: cytochrome c1 1, heme protein, mitochondrial-like [Raphanus sativus]	2	30	2	Found	Found	Found	Found
985	RSG11801.t1	RSG11801.t1	2	30	2	Found	Found	Found	Found
985	XP_018461440.1	PREDICTED: cytochrome c1 1, heme protein, mitochondrial-like [Raphanus sativus]	2	30	2	Found	Found	Found	Found
985	RSG04970.t1	RSG04970.t1	2	30	2	Found	Found	Found	Found
1013	XP_018434333.1	PREDICTED: 60S ribosomal protein L28-1 [Raphanus sativus]	2	22	1	Not Found	Not Found	Found	Not Found
130	XP_018450465.1	PREDICTED: 40S ribosomal protein S25-4 [Raphanus sativus]	5	37	5	Found	Found	Found	Found
130	XP_018438974.1	PREDICTED: 40S ribosomal protein S25-4 [Raphanus sativus]	5	37	5	Found	Found	Found	Found
878	XP_018477032.1	PREDICTED: dihydrolipoyllysine-residue succinyltransferase component of 2-oxoglutarate dehydrogenase complex 1, mitochondrial [Raphanus sativus]	5	40	5	Found	Found	Found	Found
907	XP_018434250.1	PREDICTED: 21 kDa protein-like [Raphanus sativus]	3	27	3	Found	Found	Found	Found
907	XP_018462432.1	PREDICTED: 21 kDa protein-like [Raphanus sativus]	3	27	3	Found	Found	Found	Found
1245	RSG25867.t1	RSG25867.t1	3	27	3	Found	Found	Found	Found
1245	XP_018468944.1	PREDICTED: proteasome subunit alpha type-5-A-like [Raphanus sativus]	3	27	3	Found	Found	Found	Found
1745	XP_018432644.1	PREDICTED: 60S ribosomal protein L9-1 [Raphanus sativus]	8	29	3	Not Found	Not Found	Found	Found
1138	RSG09452.t1	RSG09452.t1	5	33	2	Found	Found	Found	Found
1223	XP_018433864.1	PREDICTED: 60S ribosomal protein L13-1 [Raphanus sativus]	8	39	3	Found	Not Found	Found	Found
45	XP_018486787.1	PREDICTED: 60S ribosomal protein L11-1-like [Raphanus sativus]	6	31	1	Not Found	Not Found	Found	Not Found
45	XP_018468177.1	PREDICTED: 60S ribosomal protein L11-1-like [Raphanus sativus]	6	31	1	Not Found	Not Found	Found	Not Found
1562	RSG21238.t1	RSG21238.t1	6	33	1	Not Found	Not Found	Found	Not Found
45	RSG31987.t1	RSG31987.t1	6	31	1	Not Found	Not Found	Found	Not Found
45	RSG22848.t1	RSG22848.t1	6	31	1	Not Found	Not Found	Found	Not Found
45	XP_018442431.1	PREDICTED: 60S ribosomal protein L11-2 [Raphanus sativus]	6	31	1	Not Found	Not Found	Found	Not Found
1529	RSG23013.t1	RSG23013.t1	6	27	6	Found	Found	Found	Found
1054	XP_018450114.1	PREDICTED: phosphoserine aminotransferase 1, chloroplastic-like [Raphanus sativus]	5	34	1	Not Found	Not Found	Found	Not Found
1054	XP_018447836.1	PREDICTED: phosphoserine aminotransferase 1, chloroplastic [Raphanus sativus]	5	34	1	Not Found	Not Found	Found	Not Found
1054	RSG04766.t1	RSG04766.t1	5	34	1	Not Found	Not Found	Found	Not Found
1393	ACS49241.1	ribulose-1,5-bisphosphate carboxylase/oxygenase large subunit, partial (chloroplast) [Raphanus sativus]	6	110	6	Found	Found	Found	Found
461	XP_018466912.1	PREDICTED: endochitinase At2g43620-like [Raphanus sativus]	7	31	5	Not Found	Found	Found	Found
80	XP_018440476.1	PREDICTED: jacalin-related lectin 32 isoform X1 [Raphanus sativus]	7	30	5	Found	Found	Found	Found
1543	XP_018476768.1	PREDICTED: UDP-glucuronic acid decarboxylase 3 [Raphanus sativus]	3	24	3	Found	Found	Found	Found
1512	RSG10318.t1	RSG10318.t1	2	22	2	Found	Found	Found	Found
5	RSG21372.t1	RSG21372.t1	5	36	5	Found	Found	Found	Found
5	XP_018477508.1	PREDICTED: 60S ribosomal protein L23a-2 [Raphanus sativus]	5	36	5	Found	Found	Found	Found
5	XP_018493420.1	PREDICTED: 60S ribosomal protein L23a-2-like [Raphanus sativus]	5	36	5	Found	Found	Found	Found
5	RSG20534.t1	RSG20534.t1	5	36	5	Found	Found	Found	Found
5	XP_018439501.1	PREDICTED: 60S ribosomal protein L23a-1 [Raphanus sativus]	5	36	5	Found	Found	Found	Found
335	XP_018459328.1	PREDICTED: universal stress protein PHOS34-like [Raphanus sativus]	4	39	1	Found	Found	Found	Found
1320	XP_018452645.1	PREDICTED: acid phosphatase 1-like [Raphanus sativus]	10	67	3	Not Found	Found	Found	Found
1320	XP_018452217.1	PREDICTED: acid phosphatase 1-like [Raphanus sativus]	10	67	3	Not Found	Found	Found	Found
230	RSG10871.t1	RSG10871.t1	4	53	4	Found	Found	Found	Found
230	XP_018472544.1	PREDICTED: 40S ribosomal protein S20-1-like [Raphanus sativus]	4	53	4	Found	Found	Found	Found
79	XP_018441123.1	PREDICTED: succinate dehydrogenase [ubiquinone] flavoprotein subunit 1, mitochondrial isoform X2 [Raphanus sativus]	7	51	7	Found	Found	Found	Found
79	RSG24849.t1	RSG24849.t1	7	51	7	Found	Found	Found	Found
79	XP_018441122.1	PREDICTED: succinate dehydrogenase [ubiquinone] flavoprotein subunit 1, mitochondrial isoform X1 [Raphanus sativus]	7	51	7	Found	Found	Found	Found
345	XP_018447749.1	PREDICTED: 60S ribosomal protein L32-1 [Raphanus sativus]	3	27	3	Found	Found	Found	Found
345	RSG02605.t1	RSG02605.t1	3	27	3	Found	Found	Found	Found
345	RSG27296.t1	RSG27296.t1	3	27	3	Found	Found	Found	Found
1674	RSG11588.t1	RSG11588.t1	6	24	2	Not Found	Not Found	Found	Not Found
1674	XP_018484082.1	PREDICTED: probable nucleolar protein 5-1 [Raphanus sativus]	6	24	2	Not Found	Not Found	Found	Not Found
1515	XP_018460393.1	PREDICTED: 26S protease regulatory subunit 10B homolog A [Raphanus sativus]	6	33	6	Found	Found	Found	Found
1515	XP_018433250.1	PREDICTED: 26S protease regulatory subunit 10B homolog A-like [Raphanus sativus]	6	33	6	Found	Found	Found	Found
1515	RSG15523.t1	RSG15523.t1	6	33	6	Found	Found	Found	Found
759	XP_018476575.1	PREDICTED: flavone 3'-O-methyltransferase 1 [Raphanus sativus]	7	38	7	Found	Found	Found	Found
1665	XP_018463190.1	PREDICTED: 40S ribosomal protein S15a-like [Raphanus sativus]	5	31	1	Found	Not Found	Found	Found
1665	XP_018452997.1	PREDICTED: 40S ribosomal protein S15a-4-like [Raphanus sativus]	5	31	1	Found	Not Found	Found	Found
1665	RSG39281.t1	RSG39281.t1	5	31	1	Found	Not Found	Found	Found
NA	XP_018471091.1	PREDICTED: 60S ribosomal protein L13-1 [Raphanus sativus]	9	37	0	Found	Not Found	Found	Found
311	RSG14979.t1	RSG14979.t1	8	35	3	Not Found	Not Found	Found	Not Found
1771	RSG21680.t1	RSG21680.t1	3	45	2	Found	Found	Found	Found
1771	XP_018442769.1	PREDICTED: 40S ribosomal protein S26-3-like [Raphanus sativus]	3	45	2	Found	Found	Found	Found
1375	XP_018466472.1	PREDICTED: 60S acidic ribosomal protein P1-3-like [Raphanus sativus]	1	23	1	Found	Found	Found	Found
300	RSG01947.t1	RSG01947.t1	2	21	2	Found	Found	Not Found	Found
11	XP_018474394.1	PREDICTED: 60S acidic ribosomal protein P1-2-like [Raphanus sativus]	1	23	1	Found	Found	Found	Found
1586	RSG31172.t1	RSG31172.t1	9	46	6	Found	Found	Found	Found
1543	XP_018434697.1	PREDICTED: UDP-glucuronic acid decarboxylase 6 [Raphanus sativus]	2	22	2	Found	Found	Found	Found
1543	XP_018472486.1	PREDICTED: UDP-glucuronic acid decarboxylase 3-like [Raphanus sativus]	2	22	2	Found	Found	Found	Found
1543	RSG04206.t1	RSG04206.t1	2	22	2	Found	Found	Found	Found
461	XP_018462943.1	PREDICTED: endochitinase At2g43620-like, partial [Raphanus sativus]	6	30	4	Not Found	Found	Found	Found
1308	XP_018471947.1	PREDICTED: putative glucose-6-phosphate 1-epimerase [Raphanus sativus]	6	57	6	Found	Found	Found	Found
1116;1388	OHW89862.1	ATP-dependent RNA helicase eif4a [Colletotrichum incanum]	1	18	0	Not Found	Not Found	Not Found	Not Found
1116;1388	XP_018460313.1	PREDICTED: eukaryotic initiation factor 4A-1-like [Raphanus sativus]	1	18	0	Not Found	Not Found	Not Found	Not Found
1116;1388	RSG39467.t1	RSG39467.t1	1	18	0	Not Found	Not Found	Not Found	Not Found
609	XP_018442154.1	PREDICTED: 60S ribosomal protein L12-3 [Raphanus sativus]	3	32	3	Found	Found	Found	Found
503	XP_018447953.1	PREDICTED: cytochrome b-c1 complex subunit 7-1-like [Raphanus sativus]	3	38	3	Found	Found	Found	Found
612	XP_018439917.1	PREDICTED: probable nucleoredoxin 1 [Raphanus sativus]	6	39	6	Found	Found	Found	Found
1745	RSG41199.t1	RSG41199.t1	6	27	1	Not Found	Not Found	Found	Found
303	XP_018471287.1	PREDICTED: isocitrate dehydrogenase [NAD] regulatory subunit 1, mitochondrial [Raphanus sativus]	5	32	2	Found	Not Found	Found	Found
303	RSG04195.t1	RSG04195.t1	5	32	2	Found	Not Found	Found	Found
1084	XP_018483629.1	PREDICTED: NADH dehydrogenase [ubiquinone] iron-sulfur protein 1, mitochondrial [Raphanus sativus]	4	34	4	Found	Found	Found	Found
1084	RSG54008.t1	RSG54008.t1	4	34	4	Found	Found	Found	Found
1753	XP_018450932.1	PREDICTED: peptidyl-prolyl cis-trans isomerase CYP18-3 [Raphanus sativus]	6	49	6	Found	Found	Found	Found
1753	XP_018464325.1	PREDICTED: peptidyl-prolyl cis-trans isomerase CYP18-3-like [Raphanus sativus]	6	49	6	Found	Found	Found	Found
1392;1468	KZL83067.1	translation elongation factor ef-1, partial [Colletotrichum incanum]	2	29	0	Not Found	Not Found	Not Found	Not Found
1220	XP_018445967.1	PREDICTED: 2-hydroxyacyl-CoA lyase [Raphanus sativus]	5	29	5	Found	Found	Found	Found
1203	XP_018455014.1	PREDICTED: elongation factor 1-delta 1-like isoform X1 [Raphanus sativus]	2	31	1	Found	Found	Found	Found
1203	XP_018455015.1	PREDICTED: elongation factor 1-delta 1-like isoform X2 [Raphanus sativus]	2	31	1	Found	Found	Found	Found
1203	XP_018455016.1	PREDICTED: elongation factor 1-delta 1-like isoform X3 [Raphanus sativus]	2	31	1	Found	Found	Found	Found
1203	RSG19850.t1	RSG19850.t1	2	31	1	Found	Found	Found	Found
461	RSG05923.t1	RSG05923.t1	5	29	3	Not Found	Found	Found	Found
461	XP_018436430.1	PREDICTED: endochitinase At2g43620-like [Raphanus sativus]	5	29	3	Not Found	Found	Found	Found
685	XP_018484616.1	PREDICTED: 60S ribosomal protein L3-1-like [Raphanus sativus]	10	52	10	Found	Found	Found	Found
1897	XP_018441951.1	PREDICTED: 40S ribosomal protein S13-2-like [Raphanus sativus]	6	32	6	Found	Found	Found	Found
1897	XP_018467498.1	PREDICTED: 40S ribosomal protein S13-2 [Raphanus sativus]	6	32	6	Found	Found	Found	Found
1897	RSG44816.t1	RSG44816.t1	6	32	6	Found	Found	Found	Found
1897	XP_018483892.1	PREDICTED: 40S ribosomal protein S13-2-like [Raphanus sativus]	6	32	6	Found	Found	Found	Found
1897	XP_018474548.1	PREDICTED: 40S ribosomal protein S13-2-like [Raphanus sativus]	6	32	6	Found	Found	Found	Found
1109	XP_018440051.1	PREDICTED: probable pectinesterase/pectinesterase inhibitor 17 [Raphanus sativus]	8	45	2	Not Found	Not Found	Found	Found
1109	RSG19731.t1	RSG19731.t1	8	45	2	Not Found	Not Found	Found	Found
786	XP_018470683.1	PREDICTED: L-ascorbate oxidase homolog [Raphanus sativus]	7	42	4	Not Found	Not Found	Found	Found
786	RSG40940.t1	RSG40940.t1	7	42	4	Not Found	Not Found	Found	Found
1673	XP_018476001.1	PREDICTED: NAD(P)H dehydrogenase (quinone) FQR1 isoform X2 [Raphanus sativus]	4	25	1	Found	Not Found	Found	Found
32	RSG23866.t1	RSG23866.t1	2	35	2	Found	Found	Found	Found
63	XP_018434937.1	PREDICTED: putative phosphatidylglycerol/phosphatidylinositol transfer protein DDB_G0278295 [Raphanus sativus]	2	21	2	Found	Found	Found	Found
63	RSG20430.t1	RSG20430.t1	2	21	2	Found	Found	Found	Found
540	XP_018465164.1	PREDICTED: uncharacterized protein LOC108836509 [Raphanus sativus]	5	29	3	Not Found	Not Found	Not Found	Found
1515	XP_018481937.1	PREDICTED: 26S protease regulatory subunit S10B homolog B-like [Raphanus sativus]	5	30	5	Found	Found	Found	Found
54;58;840;847;1405;1581;1667	TKK09262.1	molecular chaperone DnaK [Stenotrophomonas rhizophila]	1	26	0	Not Found	Not Found	Not Found	Not Found
54;58;840;847;1405;1581;1667	TKK27521.1	molecular chaperone DnaK [Pantoea agglomerans]	1	26	0	Not Found	Not Found	Not Found	Not Found
54;58;840;847;1405;1581;1667	TKK17574.1	molecular chaperone DnaK [Enterobacter cancerogenus]	1	26	0	Not Found	Not Found	Not Found	Not Found
54;58;840;847;1405;1581;1667	TKJ91234.1	molecular chaperone DnaK [Erwinia persicina]	1	26	0	Not Found	Not Found	Not Found	Not Found
54;58;840;847;1405;1581;1667	QCX71766.1	molecular chaperone DnaK [Xanthomonas campestris pv. campestris]	1	26	0	Not Found	Not Found	Not Found	Not Found
427	XP_018439230.1	PREDICTED: argininosuccinate synthase, chloroplastic [Raphanus sativus]	5	46	5	Found	Found	Found	Found
618	XP_018472903.1	PREDICTED: LOW QUALITY PROTEIN: peroxidase 21 [Raphanus sativus]	8	38	8	Found	Found	Not Found	Found
79	RSG03102.t1	RSG03102.t1	5	39	5	Found	Found	Found	Found
79	XP_018491771.1	PREDICTED: succinate dehydrogenase [ubiquinone] flavoprotein subunit 2, mitochondrial [Raphanus sativus]	5	39	5	Found	Found	Found	Found
1467	XP_018450914.1	PREDICTED: 60S ribosomal protein L14-2 [Raphanus sativus]	7	52	7	Found	Found	Found	Found
950	RSG16346.t1	RSG16346.t1	5	43	2	Found	Found	Found	Found
950	XP_018483992.1	PREDICTED: triosephosphate isomerase, chloroplastic [Raphanus sativus]	5	43	2	Found	Found	Found	Found
1072	XP_018485598.1	PREDICTED: UDP-arabinopyranose mutase 1-like [Raphanus sativus]	4	29	2	Found	Found	Found	Found
1072	XP_018433954.1	PREDICTED: UDP-arabinopyranose mutase 1-like [Raphanus sativus]	4	29	2	Found	Found	Found	Found
1072	XP_018485568.1	PREDICTED: UDP-arabinopyranose mutase 1 [Raphanus sativus]	4	29	2	Found	Found	Found	Found
1179	XP_018491885.1	PREDICTED: bifunctional protein FolD 2-like [Raphanus sativus]	3	24	3	Found	Found	Found	Found
1179	XP_018491886.1	PREDICTED: bifunctional protein FolD 2 [Raphanus sativus]	3	24	3	Found	Found	Found	Found
157	XP_018477981.1	PREDICTED: 60S ribosomal protein L18-2-like [Raphanus sativus]	4	63	1	Not Found	Not Found	Found	Not Found
157	RSG13092.t1	RSG13092.t1	4	63	1	Not Found	Not Found	Found	Not Found
1175	XP_018451827.1	PREDICTED: ruBisCO large subunit-binding protein subunit beta, chloroplastic [Raphanus sativus]	6	26	3	Not Found	Found	Found	Found
1715	XP_018460718.1	PREDICTED: 60S ribosomal protein L21-1-like [Raphanus sativus]	7	36	7	Found	Found	Found	Found
1715	XP_018460006.1	PREDICTED: 60S ribosomal protein L21-1 [Raphanus sativus]	7	36	7	Found	Found	Found	Found
1715	XP_018460013.1	PREDICTED: 60S ribosomal protein L21-1-like [Raphanus sativus]	7	36	7	Found	Found	Found	Found
1715	XP_018492314.1	PREDICTED: 60S ribosomal protein L21-1-like [Raphanus sativus]	7	36	7	Found	Found	Found	Found
1715	XP_018432680.1	PREDICTED: 60S ribosomal protein L21-1-like [Raphanus sativus]	7	36	7	Found	Found	Found	Found
1715	XP_018432679.1	PREDICTED: 60S ribosomal protein L21-1-like [Raphanus sativus]	7	36	7	Found	Found	Found	Found
1715	XP_018487105.1	PREDICTED: 60S ribosomal protein L21-1-like [Raphanus sativus]	7	36	7	Found	Found	Found	Found
1715	RSG37093.t1	RSG37093.t1	7	36	7	Found	Found	Found	Found
1673	RSG29141.t1	RSG29141.t1	3	24	1	Found	Not Found	Found	Found
278	RSG48207.t1	RSG48207.t1	2	22	2	Found	Found	Found	Found
1288	XP_018474706.1	PREDICTED: glutathione S-transferase F2-like [Raphanus sativus]	5	36	2	Found	Not Found	Not Found	Not Found
266	RSG04105.t1	RSG04105.t1	6	25	4	Found	Not Found	Found	Not Found
835	XP_018475961.1	PREDICTED: probable cytosolic oligopeptidase A [Raphanus sativus]	4	25	4	Found	Found	Found	Found
417	RSG40753.t1	RSG40753.t1	2	30	2	Found	Found	Found	Found
417	XP_018475043.1	PREDICTED: heat shock protein 90-3-like, partial [Raphanus sativus]	2	30	2	Found	Found	Found	Found
752	XP_018455813.1	PREDICTED: fasciclin-like arabinogalactan protein 13 [Raphanus sativus]	3	31	2	Found	Found	Not Found	Found
752	RSG13301.t1	RSG13301.t1	3	31	2	Found	Found	Not Found	Found
898	XP_018485222.1	PREDICTED: bifunctional L-3-cyanoalanine synthase/cysteine synthase C1, mitochondrial [Raphanus sativus]	5	35	5	Found	Found	Found	Found
156	XP_018469526.1	PREDICTED: aspartate aminotransferase, chloroplastic [Raphanus sativus]	4	31	4	Found	Found	Found	Found
147	XP_018484477.1	PREDICTED: uncharacterized protein LOC108855211 [Raphanus sativus]	4	37	4	Found	Found	Found	Found
147	RSG17364.t1	RSG17364.t1	4	37	4	Found	Found	Found	Found
1620	XP_018449491.1	PREDICTED: MLP-like protein 328 [Raphanus sativus]	5	65	2	Found	Found	Found	Found
1187;1811	XP_018476559.1	PREDICTED: 5-methyltetrahydropteroyltriglutamate--homocysteine methyltransferase 3, chloroplastic isoform X1 [Raphanus sativus]	2	26	0	Not Found	Not Found	Not Found	Not Found
1879	RSG25072.t1	RSG25072.t1	4	25	2	Not Found	Not Found	Found	Found
1879	XP_018457541.1	PREDICTED: probable pyruvate kinase, cytosolic isozyme isoform X2 [Raphanus sativus]	4	25	2	Not Found	Not Found	Found	Found
1879	XP_018476129.1	PREDICTED: probable pyruvate kinase, cytosolic isozyme [Raphanus sativus]	4	25	2	Not Found	Not Found	Found	Found
1879	XP_018457540.1	PREDICTED: probable pyruvate kinase, cytosolic isozyme isoform X1 [Raphanus sativus]	4	25	2	Not Found	Not Found	Found	Found
459	XP_018434537.1	PREDICTED: 60S ribosomal protein L26-1 [Raphanus sativus]	9	71	9	Found	Found	Found	Found
199	XP_018486572.1	PREDICTED: 40S ribosomal protein S16-3-like [Raphanus sativus]	3	24	3	Found	Found	Found	Found
199	XP_018443998.1	PREDICTED: 40S ribosomal protein S16-3-like [Raphanus sativus]	3	24	3	Found	Found	Found	Found
1012	XP_018457299.1	PREDICTED: pyruvate kinase, cytosolic isozyme-like [Raphanus sativus]	5	25	3	Not Found	Not Found	Found	Found
1012	XP_018492974.1	PREDICTED: pyruvate kinase, cytosolic isozyme-like [Raphanus sativus]	4	24	2	Not Found	Not Found	Found	Found
1012	XP_018492975.1	PREDICTED: pyruvate kinase, cytosolic isozyme-like [Raphanus sativus]	4	24	2	Not Found	Not Found	Found	Found
157;451	XP_018490290.1	PREDICTED: 60S ribosomal protein L18-2-like [Raphanus sativus]	3	61	0	Not Found	Not Found	Not Found	Not Found
157;451	XP_018462652.1	PREDICTED: 60S ribosomal protein L18-2 [Raphanus sativus]	3	61	0	Not Found	Not Found	Not Found	Not Found
157;451	XP_018438856.1	PREDICTED: 60S ribosomal protein L18-2-like [Raphanus sativus]	3	61	0	Not Found	Not Found	Not Found	Not Found
451	XP_018452709.1	PREDICTED: 60S ribosomal protein L18-2-like [Raphanus sativus]	4	62	1	Not Found	Not Found	Found	Not Found
157;451	RSG14355.t1	RSG14355.t1	3	61	0	Not Found	Not Found	Not Found	Not Found
1253	RSG15371.t1	RSG15371.t1	5	44	4	Found	Found	Found	Found
1253	XP_018444635.1	PREDICTED: NADP-dependent malic enzyme 2 isoform X1 [Raphanus sativus]	5	44	4	Found	Found	Found	Found
91	XP_018433999.1	PREDICTED: profilin-1 [Raphanus sativus]	3	31	2	Found	Found	Found	Found
1470	RSG12554.t1	RSG12554.t1	3	30	1	Not Found	Not Found	Found	Found
1470	XP_018447264.1	PREDICTED: reticuline oxidase-like protein [Raphanus sativus]	3	30	1	Not Found	Not Found	Found	Found
1696	OHW97178.1	ATP synthase F1 [Colletotrichum incanum]	4	27	2	Found	Not Found	Found	Not Found
1166	XP_018462842.1	PREDICTED: glycine--tRNA ligase, mitochondrial 1-like [Raphanus sativus]	9	31	9	Found	Not Found	Found	Found
1166	XP_018432742.1	PREDICTED: glycine--tRNA ligase, mitochondrial 1-like [Raphanus sativus]	9	31	9	Found	Not Found	Found	Found
658	RSG11338.t1	RSG11338.t1	4	24	1	Not Found	Not Found	Found	Found
947	XP_018461417.1	PREDICTED: 60S ribosomal protein L18a-2-like [Raphanus sativus]	6	35	6	Found	Found	Found	Found
947	XP_018461419.1	PREDICTED: 60S ribosomal protein L18a-2-like [Raphanus sativus]	6	35	6	Found	Found	Found	Found
947	XP_018439700.1	PREDICTED: 60S ribosomal protein L18a-2 [Raphanus sativus]	6	35	6	Found	Found	Found	Found
669	RSG17363.t1	RSG17363.t1	2	27	2	Found	Found	Found	Found
669	XP_018484476.1	PREDICTED: V-type proton ATPase subunit H [Raphanus sativus]	2	27	2	Found	Found	Found	Found
669	XP_018471506.1	PREDICTED: V-type proton ATPase subunit H-like [Raphanus sativus]	2	27	2	Found	Found	Found	Found
491	XP_018447586.1	PREDICTED: putative caffeoyl-CoA O-methyltransferase At1g67980 [Raphanus sativus]	2	32	2	Found	Found	Found	Found
491	RSG32797.t1	RSG32797.t1	2	32	2	Found	Found	Found	Found
1327	XP_018464615.1	PREDICTED: cysteine protease inhibitor WSCP-like [Raphanus sativus]	4	27	4	Found	Found	Not Found	Found
978	XP_018437206.1	PREDICTED: GDSL esterase/lipase At3g14220-like [Raphanus sativus]	6	27	6	Found	Found	Found	Found
978	XP_018434737.1	PREDICTED: GDSL esterase/lipase At3g14220 [Raphanus sativus]	6	27	6	Found	Found	Found	Found
1537	RSG10623.t1	RSG10623.t1	6	35	6	Found	Found	Found	Found
NA	RSG06302.t1	RSG06302.t1	6	43	0	Found	Found	Found	Found
1175	XP_018486599.1	PREDICTED: chaperonin 60 subunit beta 2, chloroplastic [Raphanus sativus]	5	25	2	Not Found	Found	Found	Found
1175	RSG03640.t1	RSG03640.t1	5	25	2	Not Found	Found	Found	Found
1175	RSG41356.t1	RSG41356.t1	5	25	2	Not Found	Found	Found	Found
79	RSG24846.t1	RSG24846.t1	3	37	3	Found	Found	Found	Found
528	XP_018491555.1	PREDICTED: aspartyl protease AED3-like isoform X2 [Raphanus sativus]	10	36	8	Not Found	Found	Found	Found
45;1562	RSG27791.t1	RSG27791.t1	2	15	0	Not Found	Not Found	Not Found	Not Found
289	RSG23892.t1	RSG23892.t1	4	28	1	Not Found	Not Found	Found	Not Found
826	OHW97827.1	40s ribosomal protein s9 [Colletotrichum incanum]	3	22	3	Found	Found	Found	Not Found
1696	TKJ90963.1	F0F1 ATP synthase subunit beta [Paenibacillus sp. CFBP13512]	3	26	1	Found	Not Found	Found	Not Found
1538	XP_018457242.1	PREDICTED: 60S ribosomal protein L27a-3-like [Raphanus sativus]	8	36	4	Found	Not Found	Found	Not Found
370	XP_018492235.1	PREDICTED: cathepsin B-like [Raphanus sativus]	1	21	1	Not Found	Found	Found	Found
370	RSG33047.t1	RSG33047.t1	1	21	1	Not Found	Found	Found	Found
1166	RSG42256.t1	RSG42256.t1	8	30	8	Found	Not Found	Found	Found
1348	RSG16996.t1	RSG16996.t1	7	22	7	Not Found	Found	Found	Found
177	RSG48541.t1	RSG48541.t1	3	20	3	Found	Found	Found	Found
1155	RSG00713.t1	RSG00713.t1	8	30	4	Not Found	Not Found	Found	Found
1094	XP_018466330.1	PREDICTED: 40S ribosomal protein S17-2-like [Raphanus sativus]	7	43	7	Found	Found	Found	Found
1094	RSG22108.t1	RSG22108.t1	7	43	7	Found	Found	Found	Found
1094	XP_018488910.1	PREDICTED: 40S ribosomal protein S17-3 [Raphanus sativus]	7	43	7	Found	Found	Found	Found
1094	XP_018466940.1	PREDICTED: 40S ribosomal protein S17-4-like [Raphanus sativus]	7	43	7	Found	Found	Found	Found
1094	RSG22521.t1	RSG22521.t1	7	43	7	Found	Found	Found	Found
1094	XP_018461908.1	PREDICTED: 40S ribosomal protein S17-2 [Raphanus sativus]	7	43	7	Found	Found	Found	Found
1094	XP_018456022.1	PREDICTED: 40S ribosomal protein S17-4-like [Raphanus sativus]	7	43	7	Found	Found	Found	Found
1094	XP_018442557.1	PREDICTED: 40S ribosomal protein S17-4-like [Raphanus sativus]	7	43	7	Found	Found	Found	Found
1094	XP_018473043.1	PREDICTED: 40S ribosomal protein S17-1-like [Raphanus sativus]	7	43	7	Found	Found	Found	Found
947	XP_018486243.1	PREDICTED: 60S ribosomal protein L18a-2-like [Raphanus sativus]	5	34	5	Found	Found	Found	Found
947	XP_018491166.1	PREDICTED: 60S ribosomal protein L18a-2-like [Raphanus sativus]	5	34	5	Found	Found	Found	Found
947	XP_018491167.1	PREDICTED: 60S ribosomal protein L18a-2-like [Raphanus sativus]	5	34	5	Found	Found	Found	Found
1115	XP_018466611.1	PREDICTED: pyruvate kinase 1, cytosolic-like [Raphanus sativus]	5	26	1	Not Found	Not Found	Found	Not Found
1496	XP_018472817.1	PREDICTED: probable NADH dehydrogenase [ubiquinone] 1 alpha subcomplex subunit 5, mitochondrial [Raphanus sativus]	4	30	4	Found	Found	Found	Found
1496	RSG35985.t1	RSG35985.t1	4	30	4	Found	Found	Found	Found
289;303	XP_018450923.1	PREDICTED: isocitrate dehydrogenase [NAD] regulatory subunit 1, mitochondrial-like [Raphanus sativus]	3	27	0	Not Found	Not Found	Not Found	Not Found
1381	RSG20451.t1	RSG20451.t1	2	13	2	Found	Found	Found	Found
1864	RSG42947.t1	RSG42947.t1	5	28	3	Not Found	Not Found	Found	Not Found
1859	RSG03730.t1	RSG03730.t1	5	42	4	Found	Found	Found	Found
1859	XP_018464817.1	PREDICTED: 40S ribosomal protein S5-1-like [Raphanus sativus]	5	42	4	Found	Found	Found	Found
1859	XP_018433936.1	PREDICTED: 40S ribosomal protein S5-1-like [Raphanus sativus]	5	42	4	Found	Found	Found	Found
1859	XP_018460950.1	PREDICTED: 40S ribosomal protein S5-1-like [Raphanus sativus]	5	42	4	Found	Found	Found	Found
1859	XP_018491054.1	PREDICTED: 40S ribosomal protein S5-1-like [Raphanus sativus]	5	42	4	Found	Found	Found	Found
1859	XP_018478096.1	PREDICTED: 40S ribosomal protein S5-1 [Raphanus sativus]	5	42	4	Found	Found	Found	Found
1859	RSG40127.t1	RSG40127.t1	5	42	4	Found	Found	Found	Found
NA	XP_018444604.1	PREDICTED: probable fructokinase-4 [Raphanus sativus]	4	26	0	Not Found	Not Found	Not Found	Not Found
NA	XP_018460196.1	PREDICTED: probable fructokinase-4 [Raphanus sativus]	4	26	0	Not Found	Not Found	Not Found	Not Found
NA	XP_018460715.1	PREDICTED: probable fructokinase-4 [Raphanus sativus]	4	26	0	Not Found	Not Found	Not Found	Not Found
NA	RSG05404.t1	RSG05404.t1	4	26	0	Not Found	Not Found	Not Found	Not Found
NA	RSG34228.t1	RSG34228.t1	4	26	0	Not Found	Not Found	Not Found	Not Found
NA	XP_018489072.1	PREDICTED: probable fructokinase-4 [Raphanus sativus]	4	26	0	Not Found	Not Found	Not Found	Not Found
278	RSG04436.t1	RSG04436.t1	1	19	1	Found	Found	Found	Found
1583	RSG08849.t1	RSG08849.t1	3	38	3	Found	Found	Found	Found
1348	XP_018477092.1	PREDICTED: uridine 5'-monophosphate synthase [Raphanus sativus]	5	20	5	Not Found	Found	Found	Found
231	XP_018436724.1	PREDICTED: 60S ribosomal protein L35-1 [Raphanus sativus]	5	19	5	Found	Found	Found	Found
231	XP_018486838.1	PREDICTED: 60S ribosomal protein L35-1-like [Raphanus sativus]	5	19	5	Found	Found	Found	Found
831	XP_018438913.1	PREDICTED: 40S ribosomal protein S24-1-like isoform X1 [Raphanus sativus]	4	24	4	Found	Found	Found	Found
1736	RSG06175.t1	RSG06175.t1	2	40	2	Found	Found	Found	Found
1736	XP_018460011.1	PREDICTED: germin-like protein subfamily 2 member 1 [Raphanus sativus]	2	40	2	Found	Found	Found	Found
42	XP_018447355.1	PREDICTED: fasciclin-like arabinogalactan protein 9 [Raphanus sativus]	5	33	4	Found	Found	Not Found	Found
599	RSG39741.t1	RSG39741.t1	7	26	7	Found	Not Found	Found	Found
599	XP_018461184.1	PREDICTED: glycine-rich RNA-binding protein 2, mitochondrial-like [Raphanus sativus]	7	26	7	Found	Not Found	Found	Found
599	XP_018447917.1	PREDICTED: glycine-rich RNA-binding protein 2, mitochondrial-like [Raphanus sativus]	7	26	7	Found	Not Found	Found	Found
398	RSG32385.t1	RSG32385.t1	5	28	5	Found	Found	Found	Found
398	XP_018477574.1	PREDICTED: uncharacterized protein LOC108848653 [Raphanus sativus]	5	28	5	Found	Found	Found	Found
254;628;1251;1347;1406;1647;1806	OHW90664.1	beta-tubulin [Colletotrichum incanum]	1	20	0	Not Found	Not Found	Not Found	Not Found
254;628;1251;1347;1406;1647;1806	AGW48081.1	beta-tubulin, partial [Leptosphaeria biglobosa]	1	20	0	Not Found	Not Found	Not Found	Not Found
547	YP_009046914.1	photosystem I P700 chlorophyll a apoprotein A1 (chloroplast) [Raphanus sativus]	1	24	1	Found	Found	Not Found	Found
547	RSG20450.t1	RSG20450.t1	1	24	1	Found	Found	Not Found	Found
791	RSG16588.t1	RSG16588.t1	5	19	5	Found	Not Found	Found	Found
791	XP_018463751.1	PREDICTED: UDP-glucose 6-dehydrogenase 4 [Raphanus sativus]	5	19	5	Found	Not Found	Found	Found
791	XP_018463511.1	PREDICTED: UDP-glucose 6-dehydrogenase 4-like [Raphanus sativus]	5	19	5	Found	Not Found	Found	Found
791	XP_018459745.1	PREDICTED: UDP-glucose 6-dehydrogenase 4-like [Raphanus sativus]	5	19	5	Found	Not Found	Found	Found
831	RSG35118.t1	RSG35118.t1	3	25	3	Found	Found	Found	Found
1105;1107	RSG41657.t1	RSG41657.t1	3	26	0	Not Found	Not Found	Not Found	Not Found
199	XP_018435129.1	PREDICTED: 40S ribosomal protein S16-3-like [Raphanus sativus]	2	22	2	Found	Found	Found	Found
1397	XP_018479960.1	PREDICTED: patellin-1-like [Raphanus sativus]	3	27	2	Found	Found	Found	Found
631	XP_018483973.1	PREDICTED: LOW QUALITY PROTEIN: reticuline oxidase-like protein [Raphanus sativus]	3	22	2	Not Found	Not Found	Found	Not Found
631	RSG05239.t1	RSG05239.t1	3	22	2	Not Found	Not Found	Found	Not Found
1354	RSG27095.t1	RSG27095.t1	6	36	3	Not Found	Not Found	Found	Found
1354	XP_018485998.1	PREDICTED: 60S ribosomal protein L13a-2 [Raphanus sativus]	6	36	3	Not Found	Not Found	Found	Found
1354	XP_018452119.1	PREDICTED: 60S ribosomal protein L13a-2-like [Raphanus sativus]	6	36	3	Not Found	Not Found	Found	Found
1612	XP_018484881.1	PREDICTED: cruciferin BnC1 isoform X1 [Raphanus sativus]	10	52	9	Found	Found	Found	Found
1612	RSG22584.t1	RSG22584.t1	9	46	8	Found	Found	Found	Found
1612	XP_018484883.1	PREDICTED: cruciferin BnC1 isoform X3 [Raphanus sativus]	9	46	8	Found	Found	Found	Found
1612	XP_018484882.1	PREDICTED: cruciferin BnC1 isoform X2 [Raphanus sativus]	10	52	9	Found	Found	Found	Found
942	RSG18150.t1	RSG18150.t1	3	33	1	Not Found	Not Found	Found	Found
942	XP_018474506.1	PREDICTED: 60S ribosomal protein L10a-3 [Raphanus sativus]	3	33	1	Not Found	Not Found	Found	Found
942	RSG35042.t1	RSG35042.t1	3	33	1	Not Found	Not Found	Found	Found
942	XP_018452746.1	PREDICTED: 60S ribosomal protein L10a-3-like [Raphanus sativus]	3	33	1	Not Found	Not Found	Found	Found
942	RSG19411.t1	RSG19411.t1	3	33	1	Not Found	Not Found	Found	Found
942	XP_018442594.1	PREDICTED: 60S ribosomal protein L10a-3-like [Raphanus sativus]	3	33	1	Not Found	Not Found	Found	Found
1781	XP_018445269.1	PREDICTED: ATP-dependent zinc metalloprotease FTSH 1, chloroplastic [Raphanus sativus]	6	25	6	Not Found	Found	Not Found	Found
1753	XP_018480225.1	PREDICTED: peptidyl-prolyl cis-trans isomerase CYP18-3-like [Raphanus sativus]	4	41	4	Found	Found	Found	Found
1753	RSG22057.t1	RSG22057.t1	4	41	4	Found	Found	Found	Found
1397	RSG37481.t1	RSG37481.t1	4	28	3	Found	Found	Found	Found
1397	XP_018442652.1	PREDICTED: patellin-1-like [Raphanus sativus]	5	29	4	Found	Found	Found	Found
321	XP_018490635.1	PREDICTED: pathogenesis-related protein PR-4-like [Raphanus sativus]	1	18	1	Found	Found	Found	Found
1844	RSG34193.t1	RSG34193.t1	4	33	1	Found	Found	Found	Found
1844	XP_018442318.1	PREDICTED: universal stress protein PHOS34 [Raphanus sativus]	4	33	1	Found	Found	Found	Found
477	RSG15093.t1	RSG15093.t1	2	24	2	Found	Found	Found	Found
477	XP_018440753.1	PREDICTED: ferredoxin--nitrite reductase, chloroplastic [Raphanus sativus]	2	24	2	Found	Found	Found	Found
683;1475	AGX31940.1	actin, partial [Leptosphaeria biglobosa]	2	26	0	Not Found	Not Found	Not Found	Not Found
683;1475	AGW48080.1	actin, partial [Leptosphaeria biglobosa]	2	26	0	Not Found	Not Found	Not Found	Not Found
1370	XP_018484007.1	PREDICTED: 12-oxophytodienoate reductase 1-like [Raphanus sativus]	6	29	6	Found	Found	Found	Found
1721	RSG39144.t1	RSG39144.t1	5	27	1	Not Found	Found	Not Found	Found
1721	XP_018458122.1	PREDICTED: glutamine synthetase, chloroplastic [Raphanus sativus]	5	27	1	Not Found	Found	Not Found	Found
1188	XP_018450409.1	PREDICTED: caffeoyl-CoA O-methyltransferase 1-like [Raphanus sativus]	5	20	5	Found	Found	Found	Found
1188	RSG37037.t1	RSG37037.t1	5	20	5	Found	Found	Found	Found
1188	XP_018478066.1	PREDICTED: caffeoyl-CoA O-methyltransferase 1 [Raphanus sativus]	5	20	5	Found	Found	Found	Found
1481	XP_018486385.1	PREDICTED: adenylate kinase 4-like [Raphanus sativus]	5	22	1	Found	Not Found	Found	Not Found
1368	XP_018471124.1	PREDICTED: 60S ribosomal protein L7a-2-like [Raphanus sativus]	3	21	1	Not Found	Not Found	Found	Not Found
1368	RSG03995.t1	RSG03995.t1	3	21	1	Not Found	Not Found	Found	Not Found
1154	XP_018439217.1	PREDICTED: transketolase, chloroplastic-like [Raphanus sativus]	3	34	3	Found	Found	Found	Found
1538	XP_018436213.1	PREDICTED: 60S ribosomal protein L27a-2-like [Raphanus sativus]	6	34	2	Found	Not Found	Found	Not Found
1538	RSG09365.t1	RSG09365.t1	6	34	2	Found	Not Found	Found	Not Found
130	XP_018471562.1	PREDICTED: 40S ribosomal protein S25-4-like [Raphanus sativus]	4	27	4	Found	Found	Found	Found
1015	RSG14261.t1	RSG14261.t1	4	20	1	Not Found	Not Found	Found	Not Found
1172	XP_018445869.1	PREDICTED: lipoxygenase 2, chloroplastic-like [Raphanus sativus]	10	40	4	Found	Found	Not Found	Found
91	XP_018466805.1	PREDICTED: profilin-1 [Raphanus sativus]	2	27	1	Found	Found	Found	Found
91	RSG41043.t1	RSG41043.t1	2	27	1	Found	Found	Found	Found
91	XP_018440304.1	PREDICTED: profilin-1-like [Raphanus sativus]	2	27	1	Found	Found	Found	Found
543	XP_018441574.1	PREDICTED: guanine nucleotide-binding protein subunit beta-like protein [Raphanus sativus]	5	35	4	Found	Found	Found	Found
543	XP_018446748.1	PREDICTED: guanine nucleotide-binding protein subunit beta-like protein [Raphanus sativus]	5	35	4	Found	Found	Found	Found
NA	XP_018493211.1	PREDICTED: NADP-dependent alkenal double bond reductase P1-like [Raphanus sativus]	3	23	0	Found	Found	Found	Found
1801	XP_018457414.1	PREDICTED: probable pectate lyase 20 [Raphanus sativus]	3	15	3	Not Found	Found	Not Found	Found
79	OHW92344.1	succinate dehydrogenase [Colletotrichum incanum]	1	17	1	Found	Found	Found	Found
714;1321	RSG20975.t1	RSG20975.t1	2	21	0	Not Found	Not Found	Not Found	Not Found
1496	RSG17670.t1	RSG17670.t1	3	28	3	Found	Found	Found	Found
1496	XP_018454890.1	PREDICTED: probable NADH dehydrogenase [ubiquinone] 1 alpha subcomplex subunit 5, mitochondrial [Raphanus sativus]	3	28	3	Found	Found	Found	Found
725	XP_018450186.1	PREDICTED: 60S ribosomal protein L9-2-like [Raphanus sativus]	6	19	3	Found	Not Found	Found	Not Found
507	RSG21337.t1	RSG21337.t1	2	17	1	Found	Found	Found	Found
507	XP_018447350.1	PREDICTED: nascent polypeptide-associated complex subunit beta-like [Raphanus sativus]	2	17	1	Found	Found	Found	Found
507	XP_018447351.1	PREDICTED: nascent polypeptide-associated complex subunit beta-like [Raphanus sativus]	1	14	1	Found	Found	Found	Found
122	XP_018490636.1	PREDICTED: pathogenesis-related protein PR-4-like [Raphanus sativus]	1	16	1	Found	Found	Found	Found
122	RSG36480.t1	RSG36480.t1	1	16	1	Found	Found	Found	Found
1281	XP_018477878.1	PREDICTED: acid phosphatase 1-like [Raphanus sativus]	8	46	3	Found	Found	Found	Found
1281	RSG22570.t1	RSG22570.t1	8	46	3	Found	Found	Found	Found
1537	XP_018445240.1	PREDICTED: isocitrate dehydrogenase [NAD] catalytic subunit 5, mitochondrial-like [Raphanus sativus]	5	30	5	Found	Found	Found	Found
1537	XP_018471714.1	PREDICTED: isocitrate dehydrogenase [NAD] catalytic subunit 5, mitochondrial-like [Raphanus sativus]	5	30	5	Found	Found	Found	Found
1537	XP_018476601.1	PREDICTED: isocitrate dehydrogenase [NAD] catalytic subunit 5, mitochondrial [Raphanus sativus]	5	30	5	Found	Found	Found	Found
631	XP_018483974.1	PREDICTED: reticuline oxidase-like protein [Raphanus sativus]	2	21	1	Not Found	Not Found	Found	Not Found
1335	XP_018489641.1	PREDICTED: assimilatory sulfite reductase (ferredoxin), chloroplastic-like isoform X3 [Raphanus sativus]	4	29	1	Found	Found	Found	Found
1335	XP_018489640.1	PREDICTED: assimilatory sulfite reductase (ferredoxin), chloroplastic-like isoform X2 [Raphanus sativus]	4	29	1	Found	Found	Found	Found
1335	RSG03792.t1	RSG03792.t1	4	29	1	Found	Found	Found	Found
947	RSG22493.t1	RSG22493.t1	5	29	5	Found	Found	Found	Found
783	XP_018451604.1	PREDICTED: UDP-D-apiose/UDP-D-xylose synthase 2-like [Raphanus sativus]	4	35	4	Found	Found	Found	Found
783	RSG06583.t1	RSG06583.t1	4	35	4	Found	Found	Found	Found
783	XP_018483396.1	PREDICTED: UDP-D-apiose/UDP-D-xylose synthase 1 [Raphanus sativus]	4	35	4	Found	Found	Found	Found
783	XP_018486173.1	PREDICTED: UDP-D-apiose/UDP-D-xylose synthase 2-like [Raphanus sativus]	4	35	4	Found	Found	Found	Found
783	RSG14349.t1	RSG14349.t1	3	30	3	Found	Found	Found	Found
783	XP_018485456.1	PREDICTED: UDP-D-apiose/UDP-D-xylose synthase 2 [Raphanus sativus]	4	35	4	Found	Found	Found	Found
783	XP_018486420.1	PREDICTED: UDP-D-apiose/UDP-D-xylose synthase 2-like, partial [Raphanus sativus]	3	30	3	Found	Found	Found	Found
177	XP_018479338.1	PREDICTED: peroxidase 3-like [Raphanus sativus]	3	18	3	Found	Found	Found	Found
854	XP_018452250.1	PREDICTED: acetyl-CoA acetyltransferase, cytosolic 1 [Raphanus sativus]	4	19	1	Not Found	Not Found	Found	Not Found
854	RSG23338.t1	RSG23338.t1	4	19	1	Not Found	Not Found	Found	Not Found
1290	XP_018445756.1	PREDICTED: 3-oxoacyl-[acyl-carrier-protein] reductase 1, chloroplastic [Raphanus sativus]	1	13	1	Found	Found	Found	Found
1290	RSG07054.t1	RSG07054.t1	1	13	1	Found	Found	Found	Found
359	XP_018452517.1	PREDICTED: mitochondrial outer membrane protein porin 2 [Raphanus sativus]	3	30	2	Found	Found	Found	Found
359	XP_018464319.1	PREDICTED: mitochondrial outer membrane protein porin 2-like [Raphanus sativus]	3	30	2	Found	Found	Found	Found
875	XP_018460139.1	PREDICTED: 40S ribosomal protein S23-2-like [Raphanus sativus]	2	19	2	Found	Found	Found	Found
875	RSG45700.t1	RSG45700.t1	2	19	2	Found	Found	Found	Found
1469	XP_018453067.1	PREDICTED: MLP-like protein 328 [Raphanus sativus]	6	32	6	Found	Not Found	Found	Found
470	XP_018442800.1	PREDICTED: elongation factor 1-beta 2-like [Raphanus sativus]	2	20	1	Found	Found	Found	Found
470	RSG11461.t1	RSG11461.t1	2	20	1	Found	Found	Found	Found
470	XP_018470489.1	PREDICTED: elongation factor 1-beta 2 [Raphanus sativus]	2	20	1	Found	Found	Found	Found
266	XP_018457877.1	PREDICTED: peroxidase 49 [Raphanus sativus]	5	22	3	Found	Not Found	Found	Not Found
169	RSG44530.t1	RSG44530.t1	3	21	2	Found	Found	Not Found	Found
169	XP_018434306.1	PREDICTED: gamma-aminobutyrate transaminase POP2, mitochondrial-like isoform X2 [Raphanus sativus]	3	21	2	Found	Found	Not Found	Found
169	XP_018434305.1	PREDICTED: gamma-aminobutyrate transaminase POP2, mitochondrial-like isoform X1 [Raphanus sativus]	3	21	2	Found	Found	Not Found	Found
528	RSG11710.t1	RSG11710.t1	8	33	6	Not Found	Found	Found	Found
1689	OHW90276.1	carrier protein [Colletotrichum incanum]	3	25	3	Found	Found	Found	Found
1148	RSG03153.t1	RSG03153.t1	3	18	3	Found	Not Found	Found	Found
1148	XP_018486077.1	PREDICTED: phosphoenolpyruvate carboxykinase [ATP] [Raphanus sativus]	3	18	3	Found	Not Found	Found	Found
113	RSG06606.t1	RSG06606.t1	1	13	1	Found	Found	Found	Found
113	XP_018489332.1	PREDICTED: glutelin type-B 5-like [Raphanus sativus]	1	13	1	Found	Found	Found	Found
113	XP_018449554.1	PREDICTED: glutelin type-B 5-like [Raphanus sativus]	2	29	1	Found	Found	Found	Found
871	RSG14160.t1	RSG14160.t1	3	21	1	Not Found	Found	Not Found	Not Found
201	XP_018439353.1	PREDICTED: annexin D2-like [Raphanus sativus]	4	34	4	Found	Found	Found	Found
102	RSG20310.t1	RSG20310.t1	4	20	4	Found	Found	Found	Found
1326	XP_018434439.1	PREDICTED: L-gulonolactone oxidase 2 [Raphanus sativus]	3	18	3	Found	Not Found	Found	Found
1326	RSG01203.t1	RSG01203.t1	3	18	3	Found	Not Found	Found	Found
1200	RSG32691.t1	RSG32691.t1	1	14	1	Found	Found	Found	Found
1200	XP_018440993.1	PREDICTED: vesicle-associated membrane protein 722-like [Raphanus sativus]	1	14	1	Found	Found	Found	Found
1200	XP_018447493.1	PREDICTED: vesicle-associated membrane protein 721 [Raphanus sativus]	1	14	1	Found	Found	Found	Found
1200	XP_018437490.1	PREDICTED: putative vesicle-associated membrane protein 726 [Raphanus sativus]	1	14	1	Found	Found	Found	Found
1200	RSG02192.t1	RSG02192.t1	1	14	1	Found	Found	Found	Found
1200	XP_018473187.1	PREDICTED: vesicle-associated membrane protein 722 [Raphanus sativus]	1	14	1	Found	Found	Found	Found
1200	XP_018486715.1	PREDICTED: vesicle-associated membrane protein 721-like [Raphanus sativus]	1	14	1	Found	Found	Found	Found
1200	XP_018490803.1	PREDICTED: vesicle-associated membrane protein 721-like [Raphanus sativus]	1	14	1	Found	Found	Found	Found
667	XP_018478949.1	PREDICTED: 60S acidic ribosomal protein P2-1 [Raphanus sativus]	2	21	2	Found	Found	Found	Found
1132	XP_018483330.1	PREDICTED: dihydrolipoyllysine-residue acetyltransferase component 4 of pyruvate dehydrogenase complex, chloroplastic [Raphanus sativus]	5	21	5	Found	Found	Found	Found
1132	XP_018463592.1	PREDICTED: dihydrolipoyllysine-residue acetyltransferase component 4 of pyruvate dehydrogenase complex, chloroplastic-like [Raphanus sativus]	5	21	5	Found	Found	Found	Found
1132	RSG33957.t1	RSG33957.t1	5	21	5	Found	Found	Found	Found
178	RSG25074.t1	RSG25074.t1	3	24	1	Found	Not Found	Not Found	Found
1807	RSG34146.t1	RSG34146.t1	2	21	1	Found	Found	Found	Found
1085	RSG07268.t1	RSG07268.t1	2	17	2	Not Found	Found	Found	Found
1184	XP_018458251.1	PREDICTED: DNA-damage-repair/toleration protein DRT100-like [Raphanus sativus]	2	19	2	Found	Found	Found	Found
1015	XP_018484690.1	PREDICTED: acetyl-CoA acetyltransferase, cytosolic 1-like [Raphanus sativus]	3	19	1	Not Found	Not Found	Found	Not Found
1155	XP_018475989.1	PREDICTED: heat shock 70 kDa protein 10, mitochondrial-like [Raphanus sativus]	7	27	3	Not Found	Not Found	Found	Found
1370	XP_018444252.1	PREDICTED: 12-oxophytodienoate reductase 1-like [Raphanus sativus]	2	25	2	Found	Found	Found	Found
452	XP_018491603.1	PREDICTED: jacalin-related lectin 5-like [Raphanus sativus]	7	41	2	Found	Found	Not Found	Found
700	RSG27203.t1	RSG27203.t1	4	19	4	Found	Found	Found	Found
1263	RSG43202.t1	RSG43202.t1	6	31	6	Found	Not Found	Found	Found
1263	XP_018458239.1	PREDICTED: probable glucan endo-1,3-beta-glucosidase At4g16260 [Raphanus sativus]	6	31	6	Found	Not Found	Found	Found
254;628;1251;1347;1406;1647;1806	OHW99319.1	tubulin family protein [Colletotrichum incanum]	1	18	0	Not Found	Not Found	Not Found	Not Found
947	RSG16463.t1	RSG16463.t1	4	28	4	Found	Found	Found	Found
149	RSG15383.t1	RSG15383.t1	8	35	1	Not Found	Not Found	Found	Found
42	XP_018481238.1	PREDICTED: fasciclin-like arabinogalactan protein 9 [Raphanus sativus]	2	25	1	Found	Found	Not Found	Found
42	RSG22590.t1	RSG22590.t1	2	25	1	Found	Found	Not Found	Found
1678	RSG30943.t1	RSG30943.t1	9	47	8	Found	Found	Not Found	Found
479	RSG25388.t1	RSG25388.t1	6	24	6	Found	Found	Found	Found
479	BAH20736.1	beta-amylase [Raphanus sativus]	6	24	6	Found	Found	Found	Found
479	XP_018451537.1	PREDICTED: beta-amylase 5 [Raphanus sativus]	6	24	6	Found	Found	Found	Found
1736	RSG34454.t1	RSG34454.t1	1	33	1	Found	Found	Found	Found
1736	XP_018463414.1	PREDICTED: germin-like protein subfamily 2 member 1 [Raphanus sativus]	1	33	1	Found	Found	Found	Found
1736	XP_018470534.1	PREDICTED: germin-like protein subfamily 2 member 2 [Raphanus sativus]	1	33	1	Found	Found	Found	Found
1736	XP_018491272.1	PREDICTED: germin-like protein subfamily 2 member 4 [Raphanus sativus]	1	33	1	Found	Found	Found	Found
1736	RSG33055.t1	RSG33055.t1	1	33	1	Found	Found	Found	Found
1736	RSG37095.t1	RSG37095.t1	1	33	1	Found	Found	Found	Found
1736	XP_018451460.1	PREDICTED: germin-like protein subfamily 2 member 1 [Raphanus sativus]	1	33	1	Found	Found	Found	Found
831	XP_018438914.1	PREDICTED: 40S ribosomal protein S24-1-like isoform X2 [Raphanus sativus]	3	20	3	Not Found	Found	Found	Found
852	XP_018449960.1	PREDICTED: 10 kDa chaperonin-like [Raphanus sativus]	3	34	2	Found	Found	Found	Found
852	XP_018491114.1	PREDICTED: 10 kDa chaperonin [Raphanus sativus]	3	34	2	Found	Found	Found	Found
918	RSG32736.t1	RSG32736.t1	5	25	1	Not Found	Not Found	Not Found	Found
918	XP_018451685.1	PREDICTED: glutamine synthetase, chloroplastic-like [Raphanus sativus]	5	25	1	Not Found	Not Found	Not Found	Found
898	RSG05255.t1	RSG05255.t1	3	27	3	Found	Found	Found	Found
1875	XP_018454917.1	PREDICTED: glutamate dehydrogenase 1-like [Raphanus sativus]	5	26	1	Not Found	Not Found	Found	Not Found
1253	XP_018487908.1	PREDICTED: NADP-dependent malic enzyme 2-like [Raphanus sativus]	3	28	3	Found	Found	Found	Found
915	XP_018443610.1	PREDICTED: methylenetetrahydrofolate reductase 1-like, partial [Raphanus sativus]	4	35	4	Found	Found	Found	Found
915	XP_018445552.1	PREDICTED: methylenetetrahydrofolate reductase 1 [Raphanus sativus]	5	40	5	Found	Found	Found	Found
915	XP_018491107.1	PREDICTED: methylenetetrahydrofolate reductase 1-like [Raphanus sativus]	5	40	5	Found	Found	Found	Found
915	RSG22788.t1	RSG22788.t1	4	32	4	Found	Found	Found	Found
915	XP_018491108.1	PREDICTED: methylenetetrahydrofolate reductase 1-like [Raphanus sativus]	5	40	5	Found	Found	Found	Found
1113	XP_018446050.1	PREDICTED: LOW QUALITY PROTEIN: glutamate decarboxylase 2-like [Raphanus sativus]	4	27	4	Found	Found	Found	Found
834	RSG08170.t1	RSG08170.t1	3	32	1	Not Found	Found	Found	Found
905	XP_018492282.1	PREDICTED: obg-like ATPase 1 [Raphanus sativus]	5	51	1	Found	Found	Found	Found
905	RSG23589.t1	RSG23589.t1	5	51	1	Found	Found	Found	Found
846	XP_018492695.1	PREDICTED: pectinesterase/pectinesterase inhibitor 3 [Raphanus sativus]	7	34	7	Found	Found	Not Found	Found
846	RSG30414.t1	RSG30414.t1	7	34	7	Found	Found	Not Found	Found
1740	XP_018442487.1	PREDICTED: aspartate aminotransferase, cytoplasmic isozyme 1-like isoform X2 [Raphanus sativus]	8	25	8	Not Found	Found	Found	Found
1740	RSG11465.t1	RSG11465.t1	8	25	8	Not Found	Found	Found	Found
1740	XP_018465176.1	PREDICTED: aspartate aminotransferase, cytoplasmic isozyme 1 [Raphanus sativus]	9	26	9	Not Found	Found	Found	Found
1740	XP_018472170.1	PREDICTED: aspartate aminotransferase, cytoplasmic isozyme 1 isoform X2 [Raphanus sativus]	9	26	9	Not Found	Found	Found	Found
179	XP_018489076.1	PREDICTED: ATPase 1, plasma membrane-type-like [Raphanus sativus]	4	29	1	Found	Found	Not Found	Found
1317	XP_018457856.1	PREDICTED: osmotin-like protein OSM34 [Raphanus sativus]	3	18	3	Found	Not Found	Found	Found
886	XP_018445688.1	PREDICTED: probable beta-D-xylosidase 6 [Raphanus sativus]	4	31	4	Found	Found	Found	Found
12	XP_018433042.1	PREDICTED: membrane steroid-binding protein 2 [Raphanus sativus]	2	17	2	Found	Found	Found	Found
12	RSG54006.t1	RSG54006.t1	2	17	2	Found	Found	Found	Found
1024	XP_018492647.1	PREDICTED: beta-D-xylosidase 4 [Raphanus sativus]	3	19	3	Not Found	Found	Found	Found
NA	RSG03613.t1	RSG03613.t1	3	18	0	Found	Found	Found	Found
947	RSG40980.t1	RSG40980.t1	3	27	3	Found	Found	Found	Found
947	XP_018461418.1	PREDICTED: 60S ribosomal protein L18a-2-like [Raphanus sativus]	3	27	3	Found	Found	Found	Found
NA	XP_018454658.1	PREDICTED: 60S ribosomal protein L9-1-like [Raphanus sativus]	4	18	0	Not Found	Not Found	Found	Found
854	CBC96779.1	unnamed protein product [Raphanus sativus]	3	17	1	Not Found	Not Found	Found	Not Found
7	XP_018485665.1	PREDICTED: T-complex protein 1 subunit zeta 1 [Raphanus sativus]	5	28	5	Not Found	Found	Found	Found
999	XP_018451977.1	PREDICTED: peroxidase 31 [Raphanus sativus]	1	18	1	Found	Found	Found	Found
999	RSG11830.t1	RSG11830.t1	1	18	1	Found	Found	Found	Found
349	RSG04328.t1	RSG04328.t1	4	17	4	Found	Found	Found	Found
349	XP_018448091.1	PREDICTED: nodulin-related protein 1 [Raphanus sativus]	4	17	4	Found	Found	Found	Found
1467	RSG25244.t1	RSG25244.t1	6	44	6	Found	Found	Found	Found
1596	XP_018457443.1	PREDICTED: 26S proteasome non-ATPase regulatory subunit 8 homolog A [Raphanus sativus]	2	18	2	Found	Found	Found	Not Found
1596	RSG40053.t1	RSG40053.t1	2	18	2	Found	Found	Found	Not Found
900	XP_018474417.1	PREDICTED: ferritin-1, chloroplastic [Raphanus sativus]	4	16	4	Found	Found	Found	Found
1552	XP_018489859.1	PREDICTED: inactive GDSL esterase/lipase-like protein 23 [Raphanus sativus]	5	61	3	Not Found	Found	Found	Not Found
1361	AZD51742.1	ATP synthase beta chain [Pseudomonas chlororaphis subsp. aurantiaca]	1	15	1	Found	Not Found	Found	Not Found
1361	TKK16715.1	F0F1 ATP synthase subunit beta [Enterobacter cancerogenus]	1	15	1	Found	Not Found	Found	Not Found
1361	TKJ92576.1	F0F1 ATP synthase subunit beta [Erwinia persicina]	1	15	1	Found	Not Found	Found	Not Found
1361	TKK36660.1	F0F1 ATP synthase subunit beta [Pantoea agglomerans]	1	15	1	Found	Not Found	Found	Not Found
1828	XP_018442540.1	PREDICTED: protein EXORDIUM-like 4 [Raphanus sativus]	4	20	3	Not Found	Found	Not Found	Found
1740	XP_018443273.1	PREDICTED: aspartate aminotransferase, cytoplasmic isozyme 1-like [Raphanus sativus]	6	22	6	Not Found	Found	Found	Found
116	XP_018438873.1	PREDICTED: uncharacterized protein LOC108811323 [Raphanus sativus]	1	18	1	Found	Found	Found	Found
116	XP_018438867.1	PREDICTED: uncharacterized protein LOC108811318 [Raphanus sativus]	1	18	1	Found	Found	Found	Found
116	XP_018475888.1	PREDICTED: uncharacterized protein LOC108847197 isoform X1 [Raphanus sativus]	2	20	2	Found	Found	Found	Found
116	XP_018484541.1	PREDICTED: uncharacterized protein LOC108855268 [Raphanus sativus]	1	18	1	Found	Found	Found	Found
116	XP_018475890.1	PREDICTED: uncharacterized protein LOC108847198 [Raphanus sativus]	2	20	2	Found	Found	Found	Found
116	XP_018475889.1	PREDICTED: uncharacterized protein LOC108847197 isoform X2 [Raphanus sativus]	2	20	2	Found	Found	Found	Found
116	RSG13913.t1	RSG13913.t1	2	20	2	Found	Found	Found	Found
250	XP_018456805.1	PREDICTED: 3-isopropylmalate dehydrogenase, chloroplastic-like [Raphanus sativus]	4	18	4	Found	Found	Found	Found
250	RSG34489.t1	RSG34489.t1	4	18	4	Found	Found	Found	Found
77;927;1258;1324;1786	QCX72912.1	catalase [Xanthomonas campestris pv. campestris]	1	43	0	Not Found	Not Found	Not Found	Not Found
77;927;1258;1324;1786	TKJ58669.1	catalase [Pseudomonas sp. CFBP13506]	1	43	0	Not Found	Not Found	Not Found	Not Found
77;927;1258;1324;1786	TKJ88007.1	catalase [Pseudomonas koreensis]	1	43	0	Not Found	Not Found	Not Found	Not Found
77;927;1258;1324;1786	TKK11413.1	catalase [Pseudomonas fluorescens]	1	43	0	Not Found	Not Found	Not Found	Not Found
77;927;1258;1324;1786	TKJ91041.1	catalase [Paenibacillus sp. CFBP13512]	1	43	0	Not Found	Not Found	Not Found	Not Found
77;927;1258;1324;1786	TKK02057.1	catalase [Pseudomonas fluorescens]	1	43	0	Not Found	Not Found	Not Found	Not Found
77;927;1258;1324;1786	KPB69641.1	Catalase [Pseudomonas syringae pv. maculicola]	1	43	0	Not Found	Not Found	Not Found	Not Found
77;927;1258;1324;1786	TKK30959.1	catalase [Pseudomonas sp. CFBP13528]	1	43	0	Not Found	Not Found	Not Found	Not Found
77;927;1258;1324;1786	TKK41105.1	catalase [Pseudomonas fluorescens]	1	43	0	Not Found	Not Found	Not Found	Not Found
77;927;1258;1324;1786	TKJ69664.1	catalase [Pseudomonas sp. CFBP13508]	1	43	0	Not Found	Not Found	Not Found	Not Found
77;927;1258;1324;1786	TKJ91699.1	catalase [Paenibacillus sp. CFBP13512]	1	43	0	Not Found	Not Found	Not Found	Not Found
77;927;1258;1324;1786	KPB82844.1	Catalase [Pseudomonas syringae pv. maculicola]	1	43	0	Not Found	Not Found	Not Found	Not Found
77;927;1258;1324;1786	TKK22147.1	catalase [Pseudomonas viridiflava]	1	43	0	Not Found	Not Found	Not Found	Not Found
77;927;1258;1324;1786	AZD50918.1	Catalase KatE [Pseudomonas chlororaphis subsp. aurantiaca]	1	43	0	Not Found	Not Found	Not Found	Not Found
77;927;1258;1324;1786	TKJ79931.1	catalase [Pseudomonas sp. CFBP13509]	1	43	0	Not Found	Not Found	Not Found	Not Found
77;927;1258;1324;1786	KPB83657.1	Catalase [Pseudomonas syringae pv. maculicola]	1	43	0	Not Found	Not Found	Not Found	Not Found
58;840;847;1405;1667	OHW90479.1	hsp70-like protein [Colletotrichum incanum]	1	18	0	Not Found	Not Found	Not Found	Not Found
58;840;847;1405;1667	RSG04394.t1	RSG04394.t1	1	18	0	Not Found	Not Found	Not Found	Not Found
1766	XP_018483855.1	PREDICTED: acetylornithine deacetylase [Raphanus sativus]	1	18	1	Found	Found	Found	Found
1024	XP_018452174.1	PREDICTED: beta-D-xylosidase 4-like [Raphanus sativus]	2	16	2	Not Found	Found	Found	Found
1024	RSG09410.t1	RSG09410.t1	2	16	2	Not Found	Found	Found	Found
533	XP_018457799.1	PREDICTED: alcohol dehydrogenase class-3-like [Raphanus sativus]	8	44	8	Found	Found	Found	Found
1486	XP_018467338.1	PREDICTED: 60S ribosomal protein L27a-2-like [Raphanus sativus]	5	29	1	Not Found	Not Found	Found	Not Found
91	XP_018460080.1	PREDICTED: profilin-3 [Raphanus sativus]	1	18	1	Found	Found	Found	Found
91	XP_018440303.1	PREDICTED: profilin-4 [Raphanus sativus]	1	18	1	Found	Found	Found	Found
91	XP_018450976.1	PREDICTED: profilin [Raphanus sativus]	1	18	1	Found	Found	Found	Found
91	XP_018465754.1	PREDICTED: profilin-4-like [Raphanus sativus]	1	18	1	Found	Found	Found	Found
91	XP_018464789.1	PREDICTED: profilin-4-like [Raphanus sativus]	1	18	1	Found	Found	Found	Found
91	RSG24227.t1	RSG24227.t1	1	18	1	Found	Found	Found	Found
91	ABW17183.1	profilin [Raphanus sativus]	1	18	1	Found	Found	Found	Found
91	XP_018466850.1	PREDICTED: profilin-1-like [Raphanus sativus]	1	18	1	Found	Found	Found	Found
574	RSG08944.t1	RSG08944.t1	4	21	2	Not Found	Not Found	Found	Not Found
899	XP_018492575.1	PREDICTED: probable plastid-lipid-associated protein 6, chloroplastic [Raphanus sativus]	2	20	2	Found	Found	Found	Found
258	XP_018480589.1	PREDICTED: 40S ribosomal protein S27-2 [Raphanus sativus]	1	17	1	Found	Found	Found	Found
258	XP_018475681.1	PREDICTED: 40S ribosomal protein S27-2-like [Raphanus sativus]	1	17	1	Found	Found	Found	Found
258	RSG39909.t1	RSG39909.t1	1	17	1	Found	Found	Found	Found
1680	XP_018434560.1	PREDICTED: 60S ribosomal protein L27a-2 [Raphanus sativus]	5	33	2	Found	Not Found	Found	Found
1012;1879	RSG08614.t1	RSG08614.t1	1	18	0	Not Found	Not Found	Not Found	Not Found
50	XP_018472218.1	PREDICTED: glutamine synthetase cytosolic isozyme 1-2 isoform X2 [Raphanus sativus]	4	13	3	Found	Not Found	Found	Found
552	XP_018484027.1	PREDICTED: glutamine synthetase cytosolic isozyme 1-1 [Raphanus sativus]	5	30	1	Found	Not Found	Found	Not Found
552	CBN69805.1	unnamed protein product [Raphanus sativus]	5	30	1	Found	Not Found	Found	Not Found
NA	XP_018447202.1	PREDICTED: acid phosphatase 1-like [Raphanus sativus]	4	25	0	Not Found	Not Found	Found	Not Found
1378	RSG02057.t1	RSG02057.t1	7	46	7	Found	Found	Found	Found
1383	XP_018491363.1	PREDICTED: probable histone H2A.2 [Raphanus sativus]	3	23	2	Found	Found	Found	Found
1383	XP_018458081.1	PREDICTED: histone H2A.6 isoform X2 [Raphanus sativus]	3	23	2	Found	Found	Found	Found
1383	XP_018491895.1	PREDICTED: probable histone H2A.2 [Raphanus sativus]	3	23	2	Found	Found	Found	Found
1383	XP_018437054.1	PREDICTED: probable histone H2A.2 [Raphanus sativus]	3	23	2	Found	Found	Found	Found
1383	XP_018458080.1	PREDICTED: histone H2A.6 isoform X1 [Raphanus sativus]	3	23	2	Found	Found	Found	Found
1383	XP_018493064.1	PREDICTED: histone H2A.6-like isoform X4 [Raphanus sativus]	3	23	2	Found	Found	Found	Found
846	RSG24601.t1	RSG24601.t1	3	25	3	Found	Found	Not Found	Found
846	XP_018433932.1	PREDICTED: pectinesterase/pectinesterase inhibitor 3-like [Raphanus sativus]	3	25	3	Found	Found	Not Found	Found
846	RSG13491.t1	RSG13491.t1	4	27	4	Found	Found	Not Found	Found
846	XP_018440779.1	PREDICTED: pectinesterase/pectinesterase inhibitor 3-like [Raphanus sativus]	4	27	4	Found	Found	Not Found	Found
658;1175	RSG25085.t1	RSG25085.t1	2	16	0	Not Found	Not Found	Not Found	Not Found
658;1175	XP_018476220.1	PREDICTED: chaperonin 60 subunit beta 3, chloroplastic [Raphanus sativus]	2	16	0	Not Found	Not Found	Not Found	Not Found
1388	RSG14832.t1	RSG14832.t1	3	22	2	Not Found	Not Found	Found	Found
1388	XP_018488133.1	PREDICTED: eukaryotic initiation factor 4A-6-like [Raphanus sativus]	3	22	2	Not Found	Not Found	Found	Found
1799	XP_018477151.1	PREDICTED: NADP-dependent glyceraldehyde-3-phosphate dehydrogenase [Raphanus sativus]	3	22	3	Found	Found	Not Found	Found
47	XP_018483227.1	PREDICTED: cysteine synthase, chloroplastic/chromoplastic [Raphanus sativus]	3	28	3	Found	Found	Found	Found
241	RSG13325.t1	RSG13325.t1	4	31	4	Found	Found	Found	Found
241	XP_018452053.1	PREDICTED: stem-specific protein TSJT1 [Raphanus sativus]	4	31	4	Found	Found	Found	Found
947	RSG22498.t1	RSG22498.t1	2	26	2	Found	Found	Found	Found
947	RSG13513.t1	RSG13513.t1	2	26	2	Found	Found	Found	Found
18	XP_018474433.1	PREDICTED: uncharacterized protein LOC108845756 [Raphanus sativus]	4	21	4	Found	Found	Found	Found
631;1145	RSG02419.t1	RSG02419.t1	1	18	0	Not Found	Not Found	Not Found	Not Found
631;1145	XP_018450302.1	PREDICTED: reticuline oxidase-like protein [Raphanus sativus]	1	18	0	Not Found	Not Found	Not Found	Not Found
1740	XP_018472169.1	PREDICTED: aspartate aminotransferase, cytoplasmic isozyme 1 isoform X1 [Raphanus sativus]	8	22	8	Not Found	Found	Found	Found
1316	XP_018470023.1	PREDICTED: chlorophyll a-b binding protein CP29.1, chloroplastic [Raphanus sativus]	3	23	1	Found	Found	Not Found	Found
1316	XP_018470022.1	PREDICTED: chlorophyll a-b binding protein CP29.1, chloroplastic-like [Raphanus sativus]	3	23	1	Found	Found	Not Found	Found
NA	CAA42473.1	cruciferin, partial [Raphanus sativus]	4	30	0	Found	Found	Found	Found
683;1475	RSG29042.t1	RSG29042.t1	1	19	0	Not Found	Not Found	Not Found	Not Found
683;1475	XP_018477600.1	PREDICTED: actin-1-like [Raphanus sativus]	1	19	0	Not Found	Not Found	Not Found	Not Found
683;1475	XP_018477595.1	PREDICTED: actin-1-like [Raphanus sativus]	1	19	0	Not Found	Not Found	Not Found	Not Found
683;1475	XP_018484267.1	PREDICTED: actin-100-like [Raphanus sativus]	1	19	0	Not Found	Not Found	Not Found	Not Found
89	RSG39873.t1	RSG39873.t1	3	14	1	Not Found	Found	Found	Not Found
89	XP_018485789.1	PREDICTED: enoyl-[acyl-carrier-protein] reductase [NADH], chloroplastic [Raphanus sativus]	3	14	1	Not Found	Found	Found	Not Found
1132	XP_018452235.1	PREDICTED: dihydrolipoyllysine-residue acetyltransferase component 4 of pyruvate dehydrogenase complex, chloroplastic-like [Raphanus sativus]	3	19	3	Found	Found	Found	Found
1851	XP_018485858.1	PREDICTED: 40S ribosomal protein S26-3 [Raphanus sativus]	3	30	2	Found	Found	Found	Found
1851	RSG08661.t1	RSG08661.t1	3	30	2	Found	Found	Found	Found
934	XP_018492093.1	PREDICTED: enoyl-[acyl-carrier-protein] reductase [NADH], chloroplastic-like [Raphanus sativus]	3	14	1	Not Found	Found	Found	Not Found
934	RSG33541.t1	RSG33541.t1	3	14	1	Not Found	Found	Found	Not Found
845	RSG14798.t1	RSG14798.t1	6	18	3	Not Found	Not Found	Found	Found
1597	XP_018457395.1	PREDICTED: asparagine--tRNA ligase, cytoplasmic 1 [Raphanus sativus]	4	26	4	Found	Found	Found	Found
1283	RSG00921.t1	RSG00921.t1	3	31	2	Found	Found	Found	Found
1354	XP_018485651.1	PREDICTED: 60S ribosomal protein L13a-2-like [Raphanus sativus]	4	31	1	Not Found	Not Found	Found	Not Found
1300	RSG54300.t1	RSG54300.t1	1	16	1	Found	Found	Found	Found
1004	XP_018480818.1	PREDICTED: 40S ribosomal protein S26-1 [Raphanus sativus]	3	40	2	Found	Found	Found	Found
1141	XP_018493417.1	PREDICTED: obg-like ATPase 1 [Raphanus sativus]	5	37	1	Found	Not Found	Found	Not Found
1166	XP_018463616.1	PREDICTED: glycine--tRNA ligase, mitochondrial 1 [Raphanus sativus]	6	25	6	Found	Not Found	Found	Found
533	XP_018485206.1	PREDICTED: alcohol dehydrogenase class-3 [Raphanus sativus]	7	42	7	Found	Found	Found	Found
898	XP_018488063.1	PREDICTED: bifunctional L-3-cyanoalanine synthase/cysteine synthase C1, mitochondrial-like [Raphanus sativus]	2	24	2	Found	Found	Found	Found
1774	RSG07402.t1	RSG07402.t1	3	30	3	Found	Found	Found	Found
1114	AAB88867.1	cytochrome c oxidase subunit II (mitochondrion) [Raphanus sativus]	3	30	3	Found	Found	Found	Found
1114	AEX57640.1	cytochrome c oxidase subunit 2-1 (mitochondrion) [Raphanus sativus]	3	30	3	Found	Found	Found	Found
1114	AAB88906.1	cytochrome c oxidase subunit II (mitochondrion) [Brassica rapa subsp. oleifera]	3	30	3	Found	Found	Found	Found
667	XP_018464634.1	PREDICTED: 60S acidic ribosomal protein P2-1-like [Raphanus sativus]	1	18	1	Found	Found	Found	Found
667	XP_018488895.1	PREDICTED: 60S acidic ribosomal protein P2-1-like [Raphanus sativus]	1	18	1	Found	Found	Found	Found
506	RSG51114.t1	RSG51114.t1	3	19	3	Not Found	Found	Found	Found
1503	XP_018480596.1	PREDICTED: dirigent protein 6-like [Raphanus sativus]	3	18	2	Not Found	Not Found	Found	Found
1503	XP_018460377.1	PREDICTED: dirigent protein 6 [Raphanus sativus]	3	18	2	Not Found	Not Found	Found	Found
1018	XP_018464885.1	PREDICTED: acid phosphatase 1-like [Raphanus sativus]	7	39	2	Not Found	Not Found	Found	Found
929	XP_018440647.1	PREDICTED: cytochrome c oxidase subunit 5b-1, mitochondrial-like isoform X3 [Raphanus sativus]	2	17	2	Found	Found	Found	Found
929	XP_018440649.1	PREDICTED: cytochrome c oxidase subunit 5b-1, mitochondrial-like [Raphanus sativus]	2	17	2	Found	Found	Found	Found
929	XP_018440648.1	PREDICTED: cytochrome c oxidase subunit 5b-1, mitochondrial-like isoform X4 [Raphanus sativus]	2	17	2	Found	Found	Found	Found
929	XP_018490710.1	PREDICTED: cytochrome c oxidase subunit 5b-1, mitochondrial-like [Raphanus sativus]	2	17	2	Found	Found	Found	Found
929	XP_018492908.1	PREDICTED: cytochrome c oxidase subunit 5b-1, mitochondrial [Raphanus sativus]	2	17	2	Found	Found	Found	Found
1372	KZL83949.1	v-type atpase [Colletotrichum incanum]	1	16	1	Found	Found	Found	Found
1372	OHW92647.1	v-type proton ATPase subunit b [Colletotrichum incanum]	1	16	1	Found	Found	Found	Found
1659	XP_018461823.1	PREDICTED: guanosine nucleotide diphosphate dissociation inhibitor 1-like [Raphanus sativus]	2	12	1	Found	Found	Found	Found
133	RSG00020.t1	RSG00020.t1	3	14	1	Found	Found	Found	Found
133	XP_018442530.1	PREDICTED: V-type proton ATPase subunit C-like [Raphanus sativus]	3	14	1	Found	Found	Found	Found
1505	XP_018484139.1	PREDICTED: jacalin-related lectin 22-like [Raphanus sativus]	1	18	1	Found	Found	Found	Found
1505	RSG21383.t1	RSG21383.t1	1	18	1	Found	Found	Found	Found
1452	XP_018464683.1	PREDICTED: MLP-like protein 328 [Raphanus sativus]	3	38	2	Not Found	Found	Not Found	Found
362	XP_018440152.1	PREDICTED: oxygen-evolving enhancer protein 2-1, chloroplastic-like [Raphanus sativus]	1	20	1	Found	Found	Found	Found
1432	XP_018451448.1	PREDICTED: L-ascorbate oxidase homolog isoform X1 [Raphanus sativus]	2	23	1	Not Found	Not Found	Found	Found
944	XP_018483334.1	PREDICTED: 60S ribosomal protein L13a-4-like [Raphanus sativus]	5	32	2	Not Found	Not Found	Found	Not Found
944	XP_018457866.1	PREDICTED: 60S ribosomal protein L13a-4-like [Raphanus sativus]	5	32	2	Not Found	Not Found	Found	Not Found
47	XP_018459594.1	PREDICTED: LOW QUALITY PROTEIN: cysteine synthase, mitochondrial-like [Raphanus sativus]	1	18	1	Found	Found	Found	Found
47	RSG34216.t1	RSG34216.t1	1	18	1	Found	Found	Found	Found
1511	RSG00431.t1	RSG00431.t1	2	24	2	Found	Found	Found	Found
1511	XP_018471993.1	PREDICTED: arginine--tRNA ligase, cytoplasmic-like isoform X1 [Raphanus sativus]	2	24	2	Found	Found	Found	Found
24	XP_018444859.1	PREDICTED: mitochondrial outer membrane protein porin 3-like [Raphanus sativus]	5	50	4	Found	Found	Found	Found
230	XP_018454588.1	PREDICTED: 40S ribosomal protein S20-2 [Raphanus sativus]	1	18	1	Found	Found	Found	Found
230	RSG53327.t1	RSG53327.t1	1	18	1	Found	Found	Found	Found
16	XP_018452874.1	PREDICTED: monocopper oxidase-like protein SKS2 [Raphanus sativus]	1	18	1	Found	Found	Found	Found
16	RSG28309.t1	RSG28309.t1	1	18	1	Found	Found	Found	Found
805	XP_018472134.1	PREDICTED: uncharacterized protein LOC108843439 [Raphanus sativus]	1	17	1	Found	Found	Found	Found
805	RSG47982.t1	RSG47982.t1	1	17	1	Found	Found	Found	Found
18	XP_018474434.1	PREDICTED: uncharacterized protein LOC108845757 [Raphanus sativus]	3	20	3	Found	Found	Found	Found
1597	RSG02926.t1	RSG02926.t1	3	22	3	Found	Found	Found	Found
146	XP_018441971.1	PREDICTED: 60S ribosomal protein L9-1-like isoform X3 [Raphanus sativus]	5	16	2	Not Found	Not Found	Found	Not Found
146	RSG15506.t1	RSG15506.t1	5	16	2	Not Found	Not Found	Found	Not Found
1793	RSG14507.t1	RSG14507.t1	4	15	4	Found	Not Found	Found	Found
1793	XP_018468030.1	PREDICTED: alanine--glyoxylate aminotransferase 2 homolog 1, mitochondrial-like [Raphanus sativus]	5	17	5	Found	Found	Found	Found
1793	XP_018447228.1	PREDICTED: alanine--glyoxylate aminotransferase 2 homolog 1, mitochondrial [Raphanus sativus]	5	17	5	Found	Found	Found	Found
1729	XP_018454545.1	PREDICTED: peroxidase 39 [Raphanus sativus]	2	18	2	Found	Found	Found	Found
433	XP_018439906.1	PREDICTED: aldo-keto reductase family 4 member C8 [Raphanus sativus]	6	23	6	Found	Found	Found	Found
433	RSG25795.t1	RSG25795.t1	6	23	6	Found	Found	Found	Found
34	XP_018472144.1	PREDICTED: glucose-6-phosphate isomerase 1, chloroplastic isoform X2 [Raphanus sativus]	3	18	3	Not Found	Found	Found	Found
34	XP_018484913.1	PREDICTED: glucose-6-phosphate isomerase 1, chloroplastic-like [Raphanus sativus]	3	18	3	Not Found	Found	Found	Found
34	XP_018472143.1	PREDICTED: glucose-6-phosphate isomerase 1, chloroplastic isoform X1 [Raphanus sativus]	3	18	3	Not Found	Found	Found	Found
34	RSG03971.t1	RSG03971.t1	3	18	3	Not Found	Found	Found	Found
1638	XP_018447509.1	PREDICTED: myrosinase MA1-like [Raphanus sativus]	3	26	2	Not Found	Found	Not Found	Found
973	XP_018437415.1	PREDICTED: heme-binding protein 2 [Raphanus sativus]	2	19	2	Found	Found	Found	Found
1192	XP_018471921.1	PREDICTED: L-ascorbate oxidase homolog [Raphanus sativus]	3	23	1	Not Found	Not Found	Not Found	Found
1903	RSG45925.t1	RSG45925.t1	2	26	2	Found	Found	Found	Found
1570	XP_018451049.1	PREDICTED: glutathione S-transferase U26 [Raphanus sativus]	5	18	4	Found	Found	Found	Found
1570	RSG04430.t1	RSG04430.t1	5	18	4	Found	Found	Found	Found
1774	XP_018446831.1	PREDICTED: thiol protease aleurain [Raphanus sativus]	2	29	2	Found	Found	Found	Found
1769	XP_018486134.1	PREDICTED: peptidyl-prolyl cis-trans isomerase CYP19-3 [Raphanus sativus]	4	26	4	Found	Found	Found	Found
1875	XP_018442729.1	PREDICTED: glutamate dehydrogenase 1-like [Raphanus sativus]	3	23	1	Not Found	Not Found	Found	Not Found
1728	XP_018486515.1	PREDICTED: 40S ribosomal protein S16-3 [Raphanus sativus]	2	16	2	Found	Found	Found	Found
1728	RSG19366.t1	RSG19366.t1	2	16	2	Found	Found	Found	Found
1037	XP_018439698.1	PREDICTED: chlorophyll a-b binding protein 1, chloroplastic-like [Raphanus sativus]	4	35	2	Found	Found	Found	Found
1037	XP_018476863.1	PREDICTED: chlorophyll a-b binding protein 1, chloroplastic [Raphanus sativus]	4	35	2	Found	Found	Found	Found
NA	TKJ96392.1	F0F1 ATP synthase subunit beta [Plantibacter flavus]	2	19	0	Not Found	Not Found	Not Found	Not Found
1383	XP_018435965.1	PREDICTED: probable histone H2AXa [Raphanus sativus]	2	22	1	Found	Found	Found	Found
1383	XP_018450266.1	PREDICTED: probable histone H2AXa [Raphanus sativus]	2	22	1	Found	Found	Found	Found
1383	XP_018472133.1	PREDICTED: probable histone H2A.3 [Raphanus sativus]	2	22	1	Found	Found	Found	Found
1841	RSG24756.t1	RSG24756.t1	2	24	2	Found	Found	Found	Found
1841	XP_018451134.1	PREDICTED: uncharacterized protein LOC108822524 [Raphanus sativus]	2	24	2	Found	Found	Found	Found
1841	XP_018480412.1	PREDICTED: uncharacterized protein LOC108851442 [Raphanus sativus]	2	24	2	Found	Found	Found	Found
1841	RSG04363.t1	RSG04363.t1	3	25	3	Found	Found	Found	Found
1118	RSG34793.t1	RSG34793.t1	3	30	2	Found	Found	Found	Found
194	RSG11141.t1	RSG11141.t1	3	18	3	Found	Found	Found	Found
562;1109	XP_018480003.1	PREDICTED: probable pectinesterase/pectinesterase inhibitor 17 [Raphanus sativus]	4	36	0	Not Found	Not Found	Not Found	Not Found
562;1109	RSG57125.t1	RSG57125.t1	4	36	0	Not Found	Not Found	Not Found	Not Found
1799	RSG39081.t1	RSG39081.t1	2	20	2	Found	Found	Not Found	Found
725	XP_018452764.1	PREDICTED: 60S ribosomal protein L9-2 [Raphanus sativus]	5	16	2	Not Found	Not Found	Found	Not Found
357	XP_018484138.1	PREDICTED: jacalin-related lectin 23-like [Raphanus sativus]	4	21	1	Not Found	Not Found	Found	Found
1835	XP_018451208.1	PREDICTED: probable phosphoglucomutase, cytoplasmic 1 [Raphanus sativus]	9	32	2	Not Found	Found	Found	Found
1835	RSG26796.t1	RSG26796.t1	9	32	2	Not Found	Found	Found	Found
685	RSG51873.t1	RSG51873.t1	7	30	7	Found	Found	Found	Found
944	XP_018463176.1	PREDICTED: 60S ribosomal protein L13a-4 [Raphanus sativus]	4	31	1	Not Found	Not Found	Found	Not Found
1087	RSG00716.t1	RSG00716.t1	4	31	4	Not Found	Found	Found	Found
1087	XP_018475994.1	PREDICTED: 40S ribosomal protein S15-3-like [Raphanus sativus]	4	31	4	Not Found	Found	Found	Found
610	RSG26162.t1	RSG26162.t1	2	14	2	Found	Found	Found	Found
1831	OHW99453.1	26s protease regulatory subunit 6a [Colletotrichum incanum]	1	17	1	Found	Found	Found	Found
92	XP_018456462.1	PREDICTED: dirigent protein 5 [Raphanus sativus]	4	17	3	Found	Found	Found	Found
1018	RSG40169.t1	RSG40169.t1	6	38	1	Not Found	Not Found	Found	Found
871	XP_018479108.1	PREDICTED: 60S ribosomal protein L7a-2-like [Raphanus sativus]	2	17	1	Not Found	Found	Not Found	Not Found
803	XP_018449066.1	PREDICTED: ATP-dependent zinc metalloprotease FTSH 8, chloroplastic-like [Raphanus sativus]	2	22	2	Found	Found	Found	Found
803	XP_018492924.1	PREDICTED: ATP-dependent zinc metalloprotease FTSH 8, chloroplastic [Raphanus sativus]	2	22	2	Found	Found	Found	Found
803	XP_018440117.1	PREDICTED: ATP-dependent zinc metalloprotease FTSH 2, chloroplastic [Raphanus sativus]	2	22	2	Found	Found	Found	Found
803	RSG07556.t1	RSG07556.t1	2	22	2	Found	Found	Found	Found
34	XP_018465411.1	PREDICTED: glucose-6-phosphate isomerase 1, chloroplastic, partial [Raphanus sativus]	2	17	2	Not Found	Found	Found	Found
1252	XP_018490692.1	PREDICTED: adenosine kinase 1 [Raphanus sativus]	3	15	3	Found	Not Found	Found	Found
1252	RSG03857.t1	RSG03857.t1	3	15	3	Found	Not Found	Found	Found
944	XP_018434792.1	PREDICTED: 60S ribosomal protein L13a-4-like [Raphanus sativus]	4	30	1	Not Found	Not Found	Found	Not Found
1068	XP_018455435.1	PREDICTED: kunitz-type serine protease inhibitor DrTI-like [Raphanus sativus]	1	16	1	Found	Found	Found	Found
1016	XP_018476328.1	PREDICTED: ATP synthase subunit gamma, mitochondrial-like [Raphanus sativus]	3	16	3	Found	Found	Found	Found
750	XP_018461972.1	PREDICTED: ubiquitin carboxyl-terminal hydrolase 12-like, partial [Raphanus sativus]	2	18	1	Found	Found	Found	Found
1638	RSG36879.t1	RSG36879.t1	2	25	1	Not Found	Found	Not Found	Found
1638	XP_018434449.1	PREDICTED: myrosinase MA1-like [Raphanus sativus]	2	25	1	Not Found	Found	Not Found	Found
1782	XP_018457676.1	PREDICTED: NADH dehydrogenase [ubiquinone] iron-sulfur protein 8-A, mitochondrial [Raphanus sativus]	2	17	2	Found	Found	Found	Found
1782	RSG23311.t1	RSG23311.t1	2	17	2	Found	Found	Found	Found
1782	XP_018463881.1	PREDICTED: NADH dehydrogenase [ubiquinone] iron-sulfur protein 8-A, mitochondrial-like [Raphanus sativus]	2	17	2	Found	Found	Found	Found
1782	XP_018442190.1	PREDICTED: NADH dehydrogenase [ubiquinone] iron-sulfur protein 8-A, mitochondrial [Raphanus sativus]	2	17	2	Found	Found	Found	Found
247;1865	RSG40189.t1	RSG40189.t1	6	80	0	Not Found	Not Found	Not Found	Not Found
247;1865	RSG30298.t1	RSG30298.t1	6	80	0	Not Found	Not Found	Not Found	Not Found
1278	XP_018434214.1	PREDICTED: peroxidase 17-like [Raphanus sativus]	5	32	5	Found	Found	Found	Found
929	XP_018440645.1	PREDICTED: cytochrome c oxidase subunit 5b-1, mitochondrial-like isoform X1 [Raphanus sativus]	1	14	1	Found	Found	Found	Found
929	XP_018490727.1	PREDICTED: cytochrome c oxidase subunit 5b-1, mitochondrial-like isoform X1 [Raphanus sativus]	1	14	1	Found	Found	Found	Found
929	XP_018492905.1	PREDICTED: cytochrome c oxidase subunit 5b-1, mitochondrial-like isoform X1 [Raphanus sativus]	1	14	1	Found	Found	Found	Found
929	XP_018465265.1	PREDICTED: cytochrome c oxidase subunit 5b-1, mitochondrial-like isoform X2 [Raphanus sativus]	1	14	1	Found	Found	Found	Found
929	XP_018490728.1	PREDICTED: cytochrome c oxidase subunit 5b-1, mitochondrial-like isoform X2 [Raphanus sativus]	1	14	1	Found	Found	Found	Found
929	XP_018465264.1	PREDICTED: cytochrome c oxidase subunit 5b-1, mitochondrial-like isoform X1 [Raphanus sativus]	1	14	1	Found	Found	Found	Found
929	XP_018492906.1	PREDICTED: cytochrome c oxidase subunit 5b-1, mitochondrial-like isoform X2 [Raphanus sativus]	1	14	1	Found	Found	Found	Found
929	XP_018440646.1	PREDICTED: cytochrome c oxidase subunit 5b-1, mitochondrial-like isoform X2 [Raphanus sativus]	1	14	1	Found	Found	Found	Found
929	RSG39529.t1	RSG39529.t1	1	14	1	Found	Found	Found	Found
929	RSG39530.t1	RSG39530.t1	1	14	1	Found	Found	Found	Found
1153	XP_018440212.1	PREDICTED: 60S ribosomal protein L19-1 [Raphanus sativus]	6	18	2	Not Found	Not Found	Found	Not Found
1850	XP_018454447.1	PREDICTED: acid beta-fructofuranosidase 3, vacuolar [Raphanus sativus]	4	18	4	Found	Found	Not Found	Found
1850	RSG15650.t1	RSG15650.t1	4	18	4	Found	Found	Not Found	Found
1189	XP_018441402.1	PREDICTED: cytochrome P450 71B23-like [Raphanus sativus]	4	16	4	Not Found	Found	Found	Found
NA	XP_018440073.1	PREDICTED: ATPase 8, plasma membrane-type [Raphanus sativus]	2	20	0	Found	Found	Found	Found
NA	XP_018456230.1	PREDICTED: ATPase 3, plasma membrane-type-like isoform X1 [Raphanus sativus]	2	20	0	Found	Found	Found	Found
NA	RSG09241.t1	RSG09241.t1	2	20	0	Found	Found	Found	Found
NA	RSG45672.t1	RSG45672.t1	2	20	0	Found	Found	Found	Found
NA	XP_018470730.1	PREDICTED: ATPase 3, plasma membrane-type [Raphanus sativus]	2	20	0	Found	Found	Found	Found
1874	XP_018452969.1	PREDICTED: probable histone H2A.7 [Raphanus sativus]	4	18	3	Not Found	Not Found	Found	Found
1874	XP_018473437.1	PREDICTED: probable histone H2A.7 [Raphanus sativus]	4	18	3	Not Found	Not Found	Found	Found
1874	XP_018461611.1	PREDICTED: probable histone H2A.7 [Raphanus sativus]	4	18	3	Not Found	Not Found	Found	Found
1874	XP_018468366.1	PREDICTED: probable histone H2A.7 [Raphanus sativus]	4	18	3	Not Found	Not Found	Found	Found
1874	RSG39282.t1	RSG39282.t1	4	18	3	Not Found	Not Found	Found	Found
271	XP_018436534.1	PREDICTED: phosphoenolpyruvate carboxylase 2-like [Raphanus sativus]	8	31	5	Not Found	Found	Not Found	Found
1793	RSG19541.t1	RSG19541.t1	4	16	4	Found	Found	Found	Found
1280	XP_018482933.1	PREDICTED: phosphoribulokinase, chloroplastic-like [Raphanus sativus]	6	24	6	Not Found	Found	Not Found	Found
1280	XP_018492624.1	PREDICTED: phosphoribulokinase, chloroplastic [Raphanus sativus]	6	24	6	Not Found	Found	Not Found	Found
1280	RSG41102.t1	RSG41102.t1	6	24	6	Not Found	Found	Not Found	Found
386;1875	RSG58275.t1	RSG58275.t1	2	22	0	Not Found	Not Found	Not Found	Not Found
1249	XP_018478433.1	PREDICTED: glutathione S-transferase U4 [Raphanus sativus]	3	16	2	Not Found	Not Found	Found	Not Found
1249	XP_018465973.1	PREDICTED: glutathione S-transferase U4-like [Raphanus sativus]	3	16	2	Not Found	Not Found	Found	Not Found
1094	RSG00854.t1	RSG00854.t1	4	23	4	Found	Found	Found	Found
1659	XP_018441960.1	PREDICTED: guanosine nucleotide diphosphate dissociation inhibitor 1 [Raphanus sativus]	1	10	1	Found	Found	Found	Found
1659	XP_018444517.1	PREDICTED: guanosine nucleotide diphosphate dissociation inhibitor At5g09550-like [Raphanus sativus]	1	10	1	Found	Found	Found	Found
1659	XP_018469006.1	PREDICTED: guanosine nucleotide diphosphate dissociation inhibitor At5g09550-like [Raphanus sativus]	1	10	1	Found	Found	Found	Found
1659	XP_018475990.1	PREDICTED: guanosine nucleotide diphosphate dissociation inhibitor At5g09550 [Raphanus sativus]	1	10	1	Found	Found	Found	Found
1418	XP_018440674.1	PREDICTED: patellin-2-like [Raphanus sativus]	2	17	1	Not Found	Found	Not Found	Not Found
1016	RSG21398.t1	RSG21398.t1	3	27	3	Found	Found	Found	Found
1763	XP_018450987.1	PREDICTED: LL-diaminopimelate aminotransferase, chloroplastic-like [Raphanus sativus]	4	14	1	Found	Not Found	Found	Not Found
1763	RSG20844.t1	RSG20844.t1	4	14	1	Found	Not Found	Found	Not Found
1128	RSG53539.t1	RSG53539.t1	3	13	1	Not Found	Found	Found	Not Found
1191	XP_018472876.1	PREDICTED: basic endochitinase CHB4 [Raphanus sativus]	3	20	3	Found	Found	Found	Found
1589	XP_018449470.1	PREDICTED: heat shock 70 kDa protein 9, mitochondrial-like [Raphanus sativus]	4	18	2	Not Found	Not Found	Found	Found
1589	XP_018449469.1	PREDICTED: heat shock 70 kDa protein 9, mitochondrial [Raphanus sativus]	4	18	2	Not Found	Not Found	Found	Found
1517	XP_018478552.1	PREDICTED: cysteine-rich repeat secretory protein 55 [Raphanus sativus]	1	14	1	Found	Found	Found	Found
1642	XP_018452983.1	PREDICTED: dehydrin Rab18-like [Raphanus sativus]	3	19	3	Found	Found	Not Found	Found
797	XP_018436508.1	PREDICTED: actin-depolymerizing factor 2 [Raphanus sativus]	1	16	1	Found	Found	Found	Found
1440	XP_018486222.1	PREDICTED: 40S ribosomal protein S3a [Raphanus sativus]	7	42	1	Found	Not Found	Found	Not Found
1440	RSG35124.t1	RSG35124.t1	7	42	1	Found	Not Found	Found	Not Found
1554	XP_018487182.1	PREDICTED: 60S ribosomal protein L35a-1-like isoform X2 [Raphanus sativus]	2	19	2	Found	Found	Found	Found
1554	XP_018445112.1	PREDICTED: 60S ribosomal protein L35a-1 [Raphanus sativus]	2	19	2	Found	Found	Found	Found
591	XP_018438845.1	PREDICTED: 60S ribosomal protein L22-2-like [Raphanus sativus]	7	33	7	Not Found	Found	Found	Found
591	XP_018432524.1	PREDICTED: 60S ribosomal protein L22-2 [Raphanus sativus]	7	33	7	Not Found	Found	Found	Found
944;1354	RSG16157.t1	RSG16157.t1	3	29	0	Not Found	Not Found	Not Found	Not Found
1116;1388	RSG52462.t1	RSG52462.t1	1	18	0	Not Found	Not Found	Not Found	Not Found
1131	XP_018439564.1	PREDICTED: 40S ribosomal protein S3a-like [Raphanus sativus]	6	26	1	Not Found	Not Found	Found	Not Found
1131	XP_018439565.1	PREDICTED: 40S ribosomal protein S3a [Raphanus sativus]	6	26	1	Not Found	Not Found	Found	Not Found
377	XP_018467249.1	PREDICTED: 60S ribosomal protein L34-2-like [Raphanus sativus]	5	44	5	Found	Found	Found	Found
377	XP_018471154.1	PREDICTED: 60S ribosomal protein L34-2-like [Raphanus sativus]	5	44	5	Found	Found	Found	Found
377	XP_018456779.1	PREDICTED: 60S ribosomal protein L34-2 [Raphanus sativus]	5	44	5	Found	Found	Found	Found
275	XP_018451073.1	PREDICTED: V-type proton ATPase subunit C-like [Raphanus sativus]	4	16	1	Not Found	Found	Found	Not Found
1575	RSG22866.t1	RSG22866.t1	2	17	2	Found	Found	Found	Found
1575	XP_018432812.1	PREDICTED: glutathione reductase, cytosolic-like [Raphanus sativus]	2	17	2	Found	Found	Found	Found
1916	RSG01633.t1	RSG01633.t1	4	18	4	Found	Found	Found	Found
1916	XP_018470144.1	PREDICTED: serine carboxypeptidase-like 29 [Raphanus sativus]	4	18	4	Found	Found	Found	Found
712	XP_018486155.1	PREDICTED: 60S ribosomal protein L19-1-like [Raphanus sativus]	5	18	1	Not Found	Not Found	Found	Not Found
130	XP_018447185.1	PREDICTED: 40S ribosomal protein S25-4-like, partial [Raphanus sativus]	2	18	2	Found	Found	Found	Found
756	RSG16720.t1	RSG16720.t1	2	14	1	Found	Not Found	Not Found	Not Found
756	XP_018454300.1	PREDICTED: NAD(P)H dehydrogenase (quinone) FQR1-like [Raphanus sativus]	2	14	1	Found	Not Found	Not Found	Not Found
1280	XP_018447562.1	PREDICTED: phosphoribulokinase, chloroplastic-like [Raphanus sativus]	5	22	5	Not Found	Found	Not Found	Found
1678	XP_018464930.1	PREDICTED: MLP-like protein 328, partial [Raphanus sativus]	4	38	3	Not Found	Found	Not Found	Found
574	XP_018483833.1	PREDICTED: peroxidase 49-like [Raphanus sativus]	3	17	1	Not Found	Not Found	Found	Not Found
693	XP_018436165.1	PREDICTED: formate--tetrahydrofolate ligase [Raphanus sativus]	11	44	11	Found	Found	Found	Found
960	XP_018477304.1	PREDICTED: citrate synthase 4, mitochondrial [Raphanus sativus]	3	19	3	Found	Found	Found	Found
960	XP_018476584.1	PREDICTED: citrate synthase 4, mitochondrial-like [Raphanus sativus]	3	19	3	Found	Found	Found	Found
1776	RSG16374.t1	RSG16374.t1	2	22	2	Found	Found	Found	Found
1776	XP_018478200.1	PREDICTED: acetyl-coenzyme A synthetase, chloroplastic/glyoxysomal isoform X1 [Raphanus sativus]	2	22	2	Found	Found	Found	Found
1776	XP_018478202.1	PREDICTED: acetyl-coenzyme A synthetase, chloroplastic/glyoxysomal isoform X3 [Raphanus sativus]	2	22	2	Found	Found	Found	Found
1776	XP_018478203.1	PREDICTED: acetyl-coenzyme A synthetase, chloroplastic/glyoxysomal isoform X4 [Raphanus sativus]	2	22	2	Found	Found	Found	Found
1776	XP_018478201.1	PREDICTED: acetyl-coenzyme A synthetase, chloroplastic/glyoxysomal isoform X2 [Raphanus sativus]	2	22	2	Found	Found	Found	Found
1776	XP_018479730.1	PREDICTED: acetyl-coenzyme A synthetase, chloroplastic/glyoxysomal-like, partial [Raphanus sativus]	2	22	2	Found	Found	Found	Found
1172	RSG46938.t1	RSG46938.t1	6	22	3	Found	Found	Not Found	Found
1514	XP_018453543.1	PREDICTED: ATPase 3, plasma membrane-type-like [Raphanus sativus]	1	19	1	Found	Found	Found	Found
522;537;1650	RSG12690.t1	RSG12690.t1	1	16	0	Not Found	Not Found	Not Found	Not Found
1179	RSG03714.t1	RSG03714.t1	1	16	1	Found	Found	Found	Found
1179	XP_018490425.1	PREDICTED: bifunctional protein FolD 2-like [Raphanus sativus]	1	16	1	Found	Found	Found	Found
1171	RSG23849.t1	RSG23849.t1	1	15	1	Found	Found	Found	Found
1171	XP_018448928.1	PREDICTED: geraniol 8-hydroxylase-like [Raphanus sativus]	1	15	1	Found	Found	Found	Found
490	RSG25251.t1	RSG25251.t1	5	21	4	Found	Found	Found	Found
490	XP_018451427.1	PREDICTED: aconitate hydratase 3, mitochondrial isoform X1 [Raphanus sativus]	5	21	4	Found	Found	Found	Found
490	XP_018451428.1	PREDICTED: aconitate hydratase 3, mitochondrial isoform X2 [Raphanus sativus]	5	21	4	Found	Found	Found	Found
126	XP_018451176.1	PREDICTED: glyceraldehyde-3-phosphate dehydrogenase GAPB, chloroplastic [Raphanus sativus]	6	25	3	Not Found	Found	Not Found	Found
126	RSG46678.t1	RSG46678.t1	6	25	3	Not Found	Found	Not Found	Found
160	RSG52885.t1	RSG52885.t1	5	69	5	Found	Found	Found	Found
488	RSG03175.t1	RSG03175.t1	1	11	1	Found	Found	Found	Found
488	XP_018476830.1	PREDICTED: NADH--cytochrome b5 reductase 1-like [Raphanus sativus]	1	11	1	Found	Found	Found	Found
488	XP_018442108.1	PREDICTED: NADH--cytochrome b5 reductase 1 [Raphanus sativus]	1	11	1	Found	Found	Found	Found
488	XP_018449890.1	PREDICTED: NADH--cytochrome b5 reductase 1 [Raphanus sativus]	1	11	1	Found	Found	Found	Found
488	RSG01288.t1	RSG01288.t1	1	11	1	Found	Found	Found	Found
94	XP_018480652.1	PREDICTED: germin-like protein subfamily 1 member 13 [Raphanus sativus]	2	27	2	Found	Found	Found	Found
250	XP_018439247.1	PREDICTED: 3-isopropylmalate dehydrogenase, chloroplastic-like [Raphanus sativus]	1	13	1	Found	Found	Found	Found
250	RSG07895.t1	RSG07895.t1	1	13	1	Found	Found	Found	Found
1319	XP_018450574.1	PREDICTED: fructose-bisphosphate aldolase 2, chloroplastic-like [Raphanus sativus]	4	17	4	Found	Found	Not Found	Found
1319	XP_018483849.1	PREDICTED: fructose-bisphosphate aldolase 2, chloroplastic-like [Raphanus sativus]	4	17	4	Found	Found	Not Found	Found
1319	RSG22042.t1	RSG22042.t1	4	17	4	Found	Found	Not Found	Found
233	XP_018457643.1	PREDICTED: 1-aminocyclopropane-1-carboxylate oxidase [Raphanus sativus]	3	16	3	Found	Found	Found	Found
1563	XP_018444357.1	PREDICTED: glyceraldehyde-3-phosphate dehydrogenase GAPC2, cytosolic-like isoform X4 [Raphanus sativus]	2	25	2	Found	Found	Found	Found
1563	XP_018444353.1	PREDICTED: glyceraldehyde-3-phosphate dehydrogenase GAPC2, cytosolic-like isoform X1 [Raphanus sativus]	2	25	2	Found	Found	Found	Found
1563	XP_018444355.1	PREDICTED: glyceraldehyde-3-phosphate dehydrogenase GAPC2, cytosolic-like isoform X3 [Raphanus sativus]	2	25	2	Found	Found	Found	Found
1563	XP_018444354.1	PREDICTED: glyceraldehyde-3-phosphate dehydrogenase GAPC2, cytosolic-like isoform X2 [Raphanus sativus]	2	25	2	Found	Found	Found	Found
1249	RSG52932.t1	RSG52932.t1	2	15	1	Not Found	Not Found	Found	Not Found
738	XP_018458766.1	PREDICTED: dynamin-related protein 1A-like [Raphanus sativus]	3	16	3	Found	Found	Found	Found
738	RSG31427.t1	RSG31427.t1	3	16	3	Found	Found	Found	Found
1188	XP_018444260.1	PREDICTED: caffeoyl-CoA O-methyltransferase 1-like [Raphanus sativus]	4	13	4	Found	Found	Found	Not Found
1188	RSG00621.t1	RSG00621.t1	4	13	4	Found	Found	Found	Not Found
1188	RSG43735.t1	RSG43735.t1	4	13	4	Found	Found	Found	Not Found
1142	RSG38985.t1	RSG38985.t1	7	45	2	Found	Found	Found	Found
1804	RSG09710.t1	RSG09710.t1	3	27	3	Found	Found	Found	Found
1804	XP_018475841.1	PREDICTED: chaperone protein ClpC1, chloroplastic [Raphanus sativus]	3	27	3	Found	Found	Found	Found
618	XP_018478623.1	PREDICTED: peroxidase 21-like [Raphanus sativus]	6	26	6	Found	Found	Not Found	Found
618	RSG09125.t1	RSG09125.t1	6	26	6	Found	Found	Not Found	Found
389	RSG01669.t1	RSG01669.t1	2	14	2	Found	Found	Found	Found
389	XP_018470702.1	PREDICTED: aspartate--tRNA ligase 2, cytoplasmic-like [Raphanus sativus]	2	14	2	Found	Found	Found	Found
722	RSG28627.t1	RSG28627.t1	4	19	2	Found	Found	Not Found	Found
722	XP_018485780.1	PREDICTED: chlorophyll a-b binding protein CP29.2, chloroplastic [Raphanus sativus]	4	19	2	Found	Found	Not Found	Found
1455	RSG31846.t1	RSG31846.t1	4	13	4	Found	Found	Found	Found
1455	XP_018432845.1	PREDICTED: universal stress protein PHOS32 [Raphanus sativus]	4	13	4	Found	Found	Found	Found
1385	XP_018456964.1	PREDICTED: photosystem I reaction center subunit II-1, chloroplastic [Raphanus sativus]	7	30	7	Found	Found	Not Found	Found
1886	XP_018491601.1	PREDICTED: jacalin-related lectin 11-like [Raphanus sativus]	7	20	3	Not Found	Not Found	Found	Found
1843	RSG10721.t1	RSG10721.t1	5	18	5	Found	Found	Found	Found
1843	XP_018492982.1	PREDICTED: T-complex protein 1 subunit delta [Raphanus sativus]	5	18	5	Found	Found	Found	Found
923	AAC15842.1	superoxide dismutase [Raphanus sativus]	2	20	2	Found	Found	Found	Found
923	XP_018472340.1	PREDICTED: superoxide dismutase [Fe] 1, chloroplastic [Raphanus sativus]	2	20	2	Found	Found	Found	Found
4	XP_018439088.1	PREDICTED: fumarate hydratase 1, mitochondrial [Raphanus sativus]	5	13	5	Not Found	Not Found	Found	Found
4	RSG01130.t1	RSG01130.t1	5	13	5	Not Found	Not Found	Found	Found
1740	XP_018442486.1	PREDICTED: aspartate aminotransferase, cytoplasmic isozyme 1-like isoform X1 [Raphanus sativus]	7	20	7	Not Found	Found	Found	Found
1740	XP_018442489.1	PREDICTED: aspartate aminotransferase, cytoplasmic isozyme 1-like isoform X3 [Raphanus sativus]	7	20	7	Not Found	Found	Found	Found
1669	RSG11552.t1	RSG11552.t1	4	20	4	Found	Found	Found	Found
412	XP_018472756.1	PREDICTED: actin-depolymerizing factor 3-like [Raphanus sativus]	2	15	1	Found	Found	Not Found	Found
412	RSG26038.t1	RSG26038.t1	2	15	1	Found	Found	Not Found	Found
1152	TKJ97464.1	F0F1 ATP synthase subunit alpha [Pseudomonas fluorescens]	2	17	2	Found	Found	Found	Found
1152	TKJ96394.1	F0F1 ATP synthase subunit alpha [Plantibacter flavus]	2	17	2	Found	Found	Found	Found
1152	TKK32451.1	ATP synthase subunit alpha [Pseudomonas viridiflava]	2	17	2	Found	Found	Found	Found
1152	TKK41870.1	ATP synthase subunit alpha [Pseudomonas fluorescens]	2	17	2	Found	Found	Found	Found
1152	TKJ80906.1	ATP synthase subunit alpha [Pseudomonas sp. CFBP13509]	2	17	2	Found	Found	Found	Found
1152	KPB78197.1	ATP synthase subunit alpha [Pseudomonas syringae pv. maculicola]	2	17	2	Found	Found	Found	Found
1152	TKK07288.1	F0F1 ATP synthase subunit alpha [Stenotrophomonas rhizophila]	2	17	2	Found	Found	Found	Found
1152	QCX72602.1	ATP synthase subunit alpha [Xanthomonas campestris pv. campestris]	2	17	2	Found	Found	Found	Found
1152	KPB80506.1	ATP synthase subunit alpha [Pseudomonas syringae pv. maculicola]	2	17	2	Found	Found	Found	Found
1152	TKJ72920.1	F0F1 ATP synthase subunit alpha [Pseudomonas sp. CFBP13508]	2	17	2	Found	Found	Found	Found
1152	TKK35797.1	F0F1 ATP synthase subunit alpha [Pseudomonas sp. CFBP13528]	2	17	2	Found	Found	Found	Found
1152	KZL63126.1	atp synthase subunit alpha, partial [Colletotrichum incanum]	2	17	2	Found	Found	Found	Found
1152	TKJ81742.1	F0F1 ATP synthase subunit alpha [Pseudomonas koreensis]	2	17	2	Found	Found	Found	Found
1152	AZD51744.1	ATP synthase alpha chain [Pseudomonas chlororaphis subsp. aurantiaca]	2	17	2	Found	Found	Found	Found
1855	XP_018459746.1	PREDICTED: cysteine proteinase RD21A-like [Raphanus sativus]	2	15	2	Found	Found	Found	Found
1855	RSG34692.t1	RSG34692.t1	2	15	2	Found	Found	Found	Found
333;1158;1620	XP_018491057.1	PREDICTED: MLP-like protein 328 [Raphanus sativus]	3	40	0	Not Found	Not Found	Not Found	Not Found
333;1158;1620	RSG42519.t1	RSG42519.t1	3	40	0	Not Found	Not Found	Not Found	Not Found
1675	XP_018440008.1	PREDICTED: beta-galactosidase 1-like [Raphanus sativus]	8	18	6	Not Found	Found	Not Found	Found
306;1652	XP_018462119.1	PREDICTED: alcohol dehydrogenase class-P-like [Raphanus sativus]	4	16	0	Not Found	Not Found	Not Found	Not Found
[truncated: 3,545 more rows]

## Sheet: Table S2-3
Table S2-3 List of protein groups (non-redundant proteins) identified in protein extracts, isolated from Raphanus sativus on 10th and 22th day with/without agrobacterial inoculation
Protein Group ID	# Proteins	# Unique Peptides	# Peptides	# PSMs	Group Description	Found in Sample Group: Inoculation with agrobacteria, 10_d	Found in Sample Group: Inoculation with medium (control), 10_d	Found in Sample Group: Inoculation with agrobacteria, 22 d	Found in Sample Group: Inoculation with medium (control), 22_d
1167	4	38	38	665	[Master Protein] PREDICTED: elongation factor 2 [Raphanus sativus]	Found	Found	Found	Found
1214	1	29	30	426	[Master Protein] PREDICTED: PYK10-binding protein 1-like [Raphanus sativus]	Found	Found	Found	Found
1393	4	27	27	425	[Master Protein] ribulose-1,5-bisphosphate carboxylase/oxygenase large subunit (chloroplast) [Raphanus sativus]	Found	Found	Found	Found
788	3	27	27	164	[Master Protein] PREDICTED: sucrose synthase 1 [Raphanus sativus]	Found	Found	Found	Found
1465	1	26	36	343	[Master Protein] RSG09783.t1	Found	Found	Found	Found
1583	10	23	25	479	[Master Protein] PREDICTED: ATP synthase subunit beta-1, mitochondrial-like [Raphanus sativus]	Found	Found	Found	Found
1361	7	22	24	248	[Master Protein] RSG20449.t1	Found	Found	Found	Found
707	2	21	25	268	[Master Protein] PREDICTED: annexin D1 [Raphanus sativus]	Found	Found	Found	Found
917	1	20	20	574	[Master Protein] PREDICTED: GDSL esterase/lipase ESM1 [Raphanus sativus]	Found	Found	Found	Found
1014	5	19	19	267	[Master Protein] ATP synthase subunit 1 (mitochondrion) [Raphanus sativus]	Found	Found	Found	Found
423	1	18	20	358	[Master Protein] PREDICTED: GDSL esterase/lipase 22-like [Raphanus sativus]	Found	Found	Found	Found
1808	8	18	18	260	[Master Protein] RSG09098.t1	Found	Found	Found	Found
1903	3	17	17	164	[Master Protein] RSG26512.t1	Found	Found	Found	Found
1152	16	17	17	136	[Master Protein] AtpA (chloroplast) [Raphanus sativus var. raphanistroides]	Found	Found	Found	Found
155	2	17	17	116	[Master Protein] photosystem II 47 kDa protein (chloroplast) [Raphanus sativus]	Found	Found	Found	Found
975	6	17	17	106	[Master Protein] RSG41988.t1	Found	Found	Found	Found
274	7	16	18	128	[Master Protein] RSG28813.t1	Found	Found	Found	Found
1689	10	16	16	197	[Master Protein] RSG01778.t1	Found	Found	Found	Found
497	6	16	16	125	[Master Protein] PREDICTED: 60S ribosomal protein L4-1 [Raphanus sativus]	Found	Found	Found	Found
300	4	16	16	116	[Master Protein] PREDICTED: beta-D-glucopyranosyl abscisate beta-glucosidase-like [Raphanus sativus]	Found	Found	Found	Found
1306	2	16	16	67	[Master Protein] PREDICTED: reticuline oxidase-like protein [Raphanus sativus]	Found	Not Found	Found	Found
316	9	15	52	264	[Master Protein] PREDICTED: myrosinase-binding protein 2-like isoform X1 [Raphanus sativus]	Found	Found	Not Found	Found
281	2	15	16	140	[Master Protein] RSG09746.t1	Found	Found	Found	Found
661	3	15	15	307	[Master Protein] PREDICTED: glutathione S-transferase F8, chloroplastic-like [Raphanus sativus]	Found	Found	Found	Found
486	7	14	21	322	[Master Protein] PREDICTED: phospholipase D alpha 1 [Raphanus sativus]	Found	Found	Found	Found
35	13	14	14	165	[Master Protein] RSG11570.t1	Found	Found	Found	Found
1372	8	14	14	143	[Master Protein] RSG40328.t1	Found	Found	Found	Found
740	6	14	14	112	[Master Protein] RSG31848.t1	Found	Found	Found	Found
112	14	14	14	89	[Master Protein] RSG34367.t1	Found	Found	Found	Found
173	1	13	15	210	[Master Protein] PREDICTED: PYK10-binding protein 2-like [Raphanus sativus]	Found	Found	Found	Found
1397	7	13	14	69	[Master Protein] PREDICTED: patellin-1-like [Raphanus sativus]	Found	Found	Found	Found
1154	8	13	13	175	[Master Protein] RSG05298.t1	Found	Found	Found	Found
784	3	13	13	151	[Master Protein] PREDICTED: chitotriosidase-1-like [Raphanus sativus]	Found	Found	Found	Found
1798	1	13	13	121	[Master Protein] PREDICTED: xylose isomerase [Raphanus sativus]	Found	Found	Found	Found
715	4	13	13	91	[Master Protein] RSG34834.t1	Found	Found	Found	Found
1876	2	13	13	87	[Master Protein] RSG33097.t1	Found	Found	Found	Found
1294	4	13	13	65	[Master Protein] PREDICTED: protein disulfide isomerase-like 1-1 [Raphanus sativus]	Found	Found	Found	Found
416	1	12	15	144	[Master Protein] PREDICTED: glutathione S-transferase F3-like [Raphanus sativus]	Found	Found	Found	Found
1657	2	12	12	113	[Master Protein] RSG11964.t1	Found	Found	Found	Found
873	4	12	12	99	[Master Protein] RSG10295.t1	Found	Found	Found	Found
545	5	12	12	94	[Master Protein] RSG24830.t1	Found	Found	Found	Found
1800	2	12	12	60	[Master Protein] PREDICTED: peroxidase 69-like [Raphanus sativus]	Found	Not Found	Found	Found
1207	2	11	15	227	[Master Protein] RSG39198.t1	Found	Found	Found	Found
160	3	11	13	148	[Master Protein] PREDICTED: PYK10-binding protein 2-like [Raphanus sativus]	Found	Found	Found	Found
20	2	11	12	278	[Master Protein] RSG19852.t1	Found	Found	Found	Found
624	1	11	12	180	[Master Protein] PREDICTED: MLP-like protein 328 [Raphanus sativus]	Found	Found	Found	Found
404	2	11	12	57	[Master Protein] RSG02262.t1	Found	Found	Not Found	Found
1459	3	11	12	50	[Master Protein] PREDICTED: 2-oxoglutarate dehydrogenase, mitochondrial-like [Raphanus sativus]	Found	Found	Found	Found
1824	5	11	11	183	[Master Protein] PREDICTED: glutathione S-transferase U19 [Raphanus sativus]	Found	Found	Found	Found
1252	5	11	11	108	[Master Protein] RSG10624.t1	Found	Found	Found	Found
351	2	11	11	105	[Master Protein] PREDICTED: probable alpha-mannosidase At5g13980 [Raphanus sativus]	Found	Found	Found	Found
190	1	11	11	93	[Master Protein] RSG07494.t1	Found	Found	Found	Found
974	3	11	11	92	[Master Protein] RSG37428.t1	Found	Found	Found	Found
235	5	11	11	83	[Master Protein] RSG03929.t1	Found	Found	Found	Found
75	5	11	11	78	[Master Protein] PREDICTED: 40S ribosomal protein S8-1 [Raphanus sativus]	Found	Found	Found	Found
685	7	11	11	60	[Master Protein] RSG40353.t1	Found	Found	Found	Found
1148	5	11	11	59	[Master Protein] PREDICTED: phosphoenolpyruvate carboxykinase [ATP] [Raphanus sativus]	Found	Found	Found	Found
1370	7	11	11	58	[Master Protein] RSG24544.t1	Found	Found	Found	Found
201	2	11	11	57	[Master Protein] PREDICTED: annexin D2 [Raphanus sativus]	Found	Found	Found	Found
693	3	11	11	44	[Master Protein] PREDICTED: formate--tetrahydrofolate ligase [Raphanus sativus]	Found	Found	Found	Found
200	1	10	37	882	[Master Protein] PREDICTED: beta-glucosidase 23 [Raphanus sativus]	Found	Found	Found	Found
1423	6	10	23	350	[Master Protein] PREDICTED: adenosylhomocysteinase 1 [Raphanus sativus]	Found	Found	Found	Found
1228	6	10	12	226	[Master Protein] PREDICTED: peroxidase 32 [Raphanus sativus]	Found	Found	Found	Found
1378	4	10	12	119	[Master Protein] RSG16644.t1	Found	Found	Found	Found
616	4	10	12	94	[Master Protein] RSG00241.t1	Found	Found	Found	Found
192	5	10	11	114	[Master Protein] PREDICTED: D-3-phosphoglycerate dehydrogenase 1, chloroplastic-like [Raphanus sativus]	Found	Found	Found	Found
768	10	10	10	135	[Master Protein] PREDICTED: subtilisin inhibitor CLSI-II-like [Raphanus sativus]	Found	Found	Found	Found
272	1	10	10	100	[Master Protein] photosystem II 44 kDa protein (chloroplast) [Raphanus sativus]	Found	Found	Found	Found
1872	9	10	10	97	[Master Protein] RSG29845.t1	Found	Found	Found	Found
1300	7	10	10	94	[Master Protein] PREDICTED: ruBisCO large subunit-binding protein subunit alpha, chloroplastic-like [Raphanus sativus]	Found	Found	Found	Found
1146	6	10	10	80	[Master Protein] RSG12547.t1	Found	Found	Found	Found
1119	5	10	10	54	[Master Protein] PREDICTED: ATP synthase subunit d, mitochondrial-like [Raphanus sativus]	Found	Found	Found	Found
826	2	10	10	42	[Master Protein] PREDICTED: 40S ribosomal protein S9-1 [Raphanus sativus]	Found	Found	Found	Not Found
1212	1	9	36	788	[Master Protein] PREDICTED: beta-glucosidase 23-like [Raphanus sativus]	Found	Found	Found	Found
215	4	9	14	117	[Master Protein] PREDICTED: aconitate hydratase 1 [Raphanus sativus]	Found	Found	Found	Found
53	2	9	13	78	[Master Protein] PREDICTED: glutathione S-transferase F9 [Raphanus sativus]	Found	Found	Found	Found
1333	1	9	13	77	[Master Protein] PREDICTED: 2,3-bisphosphoglycerate-independent phosphoglycerate mutase 1 [Raphanus sativus]	Found	Not Found	Found	Found
993	1	9	12	124	[Master Protein] PREDICTED: dehydrin ERD14 [Raphanus sativus]	Found	Found	Found	Found
502	9	9	12	68	[Master Protein] RSG00024.t1	Found	Found	Found	Found
1032	5	9	11	118	[Master Protein] RSG26772.t1	Found	Found	Found	Found
1344	2	9	10	53	[Master Protein] PREDICTED: uncharacterized protein At5g48480 [Raphanus sativus]	Found	Not Found	Found	Found
1612	6	9	10	52	[Master Protein] PREDICTED: cruciferin BnC1 isoform X1 [Raphanus sativus]	Found	Found	Found	Found
1860	5	9	9	117	[Master Protein] PREDICTED: elongation factor Tu, mitochondrial-like [Raphanus sativus]	Found	Found	Found	Found
36	5	9	9	103	[Master Protein] RSG03748.t1	Found	Found	Found	Found
459	1	9	9	71	[Master Protein] PREDICTED: 60S ribosomal protein L26-1 [Raphanus sativus]	Found	Found	Found	Found
1349	2	9	9	65	[Master Protein] PREDICTED: probable glucan endo-1,3-beta-glucosidase BG3 [Raphanus sativus]	Found	Found	Found	Found
878	18	9	9	64	[Master Protein] PREDICTED: dihydrolipoyllysine-residue succinyltransferase component of 2-oxoglutarate dehydrogenase complex 1, mitochondrial-like [Raphanus sativus]	Found	Found	Found	Found
611	2	9	9	59	[Master Protein] PREDICTED: probable pectinesterase/pectinesterase inhibitor 16 [Raphanus sativus]	Found	Found	Not Found	Found
1265	5	9	9	53	[Master Protein] RSG12702.t1	Found	Found	Found	Found
[truncated: 1,748 more rows]
