# Supplementary material for: Proteome and Metabolome Alterations in Radish (Raphanus sativus L.) Seedlings Induced by Inoculation with Agrobacterium tumefaciens
Source: Biomolecules. 2025 Feb 14;15(2):290. doi: 10.3390/biom15020290 (PMC11852571; doi:10.3390/biom15020290)
Supplement: Supplementary file 1 [file biomolecules-15-00290-s001.zip › Supplementary_Information_4.xlsx]

## Sheet: Directory
Proteome and metabolome alterations in radish (Raphanus sativus L.) seedlings induced by inoculation with Agrobacterium tumefaciens
Supplementary information 4 Non-redundant proteins, differentially expressed in Raphanus sativus seedlings on 22nd day after inoculation with cultural medium and Agrobacterium tumefacies suspension in comparison to the 10th day of the bacterial inoculation
Nadezhda Frolova,1§ Daria Gorbach,1§ Christian Ihling,2 Tatiana Bilova,1,3 Anastasia Orlova,1 Elena Lukasheva,4 Ksenia Fedoseeva,5 Irina Dodueva,6 Lyudmila A. Lutova6 and Andrej Frolov1*
1Laboratory of Analytical Biochemistry and Biotechnology, K.A. Timiryazev Institute of Plant Physiology Russian Academy of Science, 127276, Moscow, Russia
2Institute of Pharmacy, Martin-Luther Universität Halle-Wittenbeg, 06099, Halle (Saale), Germany
3Department of Plant Physiology and Biochemistry, St. Petersburg State University, 199034 St. Petersburg, Russia
4Department of Biochemistry, St. Petersburg State University, 199904, St. Petersburg, Russia
5Resource Center "Molecular and Cell Technologies", St. Petersburg State University, 199034, St. Petersburg, Russia
6Department of Genetics and Biotechnology, St. Petersburg State University, 199034, St. Petersburg, Russia
§These authors contributed equally to the manuscript
Directory
Table S4-1	Non-redundant proteins, up-regulated in Raphanus sativus seedlings on the 22th day after inoculation with Agrobacterium tumifaciens suspension in comparison to the 10th day of inoculation
Table S4-2	Non-redundant proteins, down-regulated in Raphanus sativus seedlings on the 22th day after inoculation with Agrobacterium tumifaciens suspension in comparison to the 10th day of inoculation
Table S4-3	Non-redundant proteins, up-regulated in Raphanus sativus seedlings on the 22th day after inoculation with cultural medium in comparison to the 10th day of inoculation
Table S4-4	Non-redundant proteins, down-regulated in Raphanus sativus seedlings on the 22th day after inoculation with cultural medium in comparison to the 10th day of inoculation
BIN #1 (Photosyntesis)
BIN #2 (Major carbohydrate metabolism)
BIN #3 (Minor carbohydrate metabolism)
BIN #4 (Glycolosis)
BIN #5 (Fermentation)
BIN #6 (Gluconeogenesis/glyoxylate cycle)
BIN #7 (OPP cycle)
BIN #8 (TCA/organic acid transformations)
BIN #9 (Mitochondrial electron transport /ATP synthesis)
BIN #10 (Cell wall)
BIN #11 (Lipid metabolism)
BIN #12 (Nitrogen assimilation)
BIN #13 (Amino acid metabolism)
BIN #14 (S-metabolism)
BIN #15 (Metal handling)
BIN #16 (Secondary metabolism)
BIN #17 (Hormones)
BIN #18 (Cofactor and vitamins synthesis)
BIN #19 (Tetrapyrrole synthesis)
BIN #20 (Stress)
BIN #21 (Redox)
BIN #22 (Polyamine synthesis)
BIN #23 (Nucleotide metabolism)
BIN #24 (Degradation of xenobiotics)
BIN #25 (C1-metabolism)
BIN #26 (Miscellaneous enzyme families)
BIN #27 (RNA metabolism)
BIN #28 (DNA metabolism)
BIN #29 (Protein metabolism)
BIN #30 (Signaling)
BIN #31 (Cell)
BIN #32 (microRNA, natural antisense etc. )
BIN #33 (Development)
BIN #34 (Transport)
BIN #35 (Not assigned)

## Sheet: Table S4-1
Table S4-1	Non-redundant proteins, up-regulated in Raphanus sativus seedlings on the 22th day after inoculation with Agrobacterium tumifaciens suspension in comparison to the 10th day
First_accesion	Accession	Protein annotation (description)	Peptide count	Unique peptides	Confidence score	t-Test	q Value	Fold change	Power	Description	Inoculation with agrobacterial suspension									Functional annotation							Prediction of localization			Gene ontology
																				Bincode global	Bincode name	Bincode (UNIPROT)	Bincode name (UNIPROT)	Annotation code	Bincode manually curated	Manual curation:source	BUSCA localization	Localization manually curated	Manual curation:source	GO ID	KO	Pathway	Britte	Module	Definition	Status	Top hit	Gene name	Gene description	GO	GO PC
											8a_22E	9a_22E	10a_22E	11a_22E	12a_22E	13a_22E	25a_10E	26a_10E	27a_10E
rsg04387.t1	RSG04387.t1;RSG05795.t1;XP_018432549.1;XP_018450714.1	'(gnl|cdd|66687 : 886.0) no description available & (ipr004131 : 611.6547) Pyrophosphate-energised proton pump & (reliability: 100.0) & (original description: no original description)'	1	1	2,030524492	1,99e-06	0,000344201	3.32315	1	RSG04387.t1	50766,99199	14135,92373	15141,39868	27251,42784	49431,86942	44287,2724	6883,770354	10884,93775	8106,692967	35.2	'not assigned.unknown'	34	transport.H+ transporting pyrophosphatase	D	34	https://www.uniprot.org/uniprot/A0A6J0JCC5	endomembrane system			GO:0012505	K23025		not_assigned		H+-translocating diphosphatase [EC:7.1.3.1]	H_PPase	Inorganic H+ pyrophosphatase	0	0	0	0
xp_018493231.1	XP_018493231.1	'(gnl|cdd|35475 : 289.0) no description available & (gnl|cdd|84502 : 225.0) no description available & (ipr005828 : 178.60838) General substrate transporter & (reliability: 100.0) & (original description: PREDICTED: sugar transporter ERD6-like 3 [Raphanus sativus])'	1	1	2,72206974	5,4e-06	0,000462563	9.09548	1	PREDICTED: sugar transporter ERD6-like 3 [Raphanus sativus]	11996,64452	2719,087972	3416,760728	5453,695292	16445,86271	12829,58673	543,7952252	876,1591303	975,0444708	35.2	'not assigned.unknown'	34	transport.sugars	D	34	https://www.uniprot.org/uniprot/A0A6J0P970	plasma membrane			GO:0005886	K08145		not_assigned		MFS transporter, SP family, solute carrier family 2 (facilitated glucose transporter), member 8			ESL1	ESL1_ARATHRecName: Full=Sugar transporter ESL1; AltName: Full=Protein EARLY-RESPONSIVE TO DEHYDRATION 6-LIKE 1; Short=ERD six-like 1; AltName: Full=Sugar transporter ERD6-like 3; AltName: Full=Sugar transporter-like protein 2	F:GO:0005351; F:GO:0005515; C:GO:0005634; C:GO:0005783; C:GO:0005794; C:GO:0005887; P:GO:0006829; P:GO:0009409; P:GO:0009414; C:GO:0009507; P:GO:0009624; P:GO:0009651; C:GO:0009705; P:GO:0009737; P:GO:0010030; P:GO:0010200; F:GO:0015145; P:GO:0015749; P:GO:0015766; P:GO:0042593; P:GO:1902600	F:carbohydrate:proton symporter activity; F:protein binding; C:nucleus; C:endoplasmic reticulum; C:Golgi apparatus; C:integral component of plasma membrane; P:zinc ion transport; P:response to cold; P:response to water deprivation; C:chloroplast; P:response to nematode; P:response to salt stress; C:plant-type vacuole membrane; P:response to abscisic acid; P:positive regulation of seed germination…
rsg00659.t1	RSG00659.t1;RSG27179.t1;XP_018440666.1;XP_018450580.1;XP_018468008.1	'(gnl|cdd|36294 : 1200.0) no description available & (gnl|cdd|34837 : 641.0) no description available & (ipr002553 : 273.74527) Clathrin/coatomer adaptor, adaptin-like, N-terminal & (reliability: 479.05423) & (original description: no original description)'	1	1	2,986800194	1,23e-05	0,000462563	3.66857	1	RSG00659.t1	3730,183577	1315,27118	1631,419899	2239,666952	4237,32255	3415,452407	383,0161514	896,6837464	811,7965956	31.4	'cell.vesicle transport'	31	'cell.vesicle transport'	N	34	https://www.uniprot.org/uniprot/A0A6J0JZS3	nucleus	Goldgi apparatus, cytoplasm, plasma membrane	https://www.uniprot.org/uniprot/A0A6J0JZS3	GO:0005634	K17267		not_assigned		coatomer subunit gamma	Adaptin_N	Adaptin N terminal region	0	0	0	0
rsg16996.t1	RSG16996.t1;XP_018477092.1;RSG30391.t1;XP_018489709.1	'(gnl|cdd|36591 : 262.0) no description available & (ipr013785 : 204.66771) Aldolase-type TIM barrel & (gnl|cdd|84617 : 189.0) no description available & (reliability: 100.0) & (original description: no original description)'	2	1	7,938616991	9,04e-05	0,001231063	2.76967	0,999999845	RSG16996.t1	15355,34902	5796,395653	5988,187624	8364,506856	19381,55623	16851,56982	3069,919552	4984,897753	3221,743484	35.2	'not assigned.unknown'	23	nucleotide metabolism.synthesis.pyrimidine.orotate phosphoribosyltransferase	D	23	https://www.uniprot.org/uniprot/A0A6J0MXA5	chloroplast	cytoplasm, nucleus	https://www.nextprot.org/entry/NX_P11172/localization	GO:0009507	K13421	Pyrimidine metabolism;Drug metabolism - other enzymes;Metabolic pathways;Biosynthesis of cofactors	09104 Nucleotide metabolism;09111 Xenobiotics biodegradation and metabolism	Uridine monophosphate biosynthesis, glutamine (+ PRPP) => UMP	uridine monophosphate synthetase [EC:2.4.2.10 4.1.1.23]	OMPdecase	Orotidine 5'-phosphate decarboxylase / HUMPS family	0	0	0	0
kpb71797.1	KPB71797.1;KPB78626.1;KPB84430.1	'(gnl|cdd|83814 : 875.0) no description available & (gnl|cdd|37869 : 358.0) no description available & (ipr011538 : 115.8224) NADH:ubiquinone oxidoreductase, 51kDa subunit & (reliability: 100.0) & (original description: NADH dehydrogenase I subunit F [Pseudomonas syringae pv. maculicola])'	1	1	2,057602167	0,000121976	0,001315476	9.30492	0,999999224	NADH dehydrogenase I subunit F [Pseudomonas syringae pv. maculicola]	34248,61015	12379,97521	10333,27106	6590,809364	31853,91831	27980,9898	851,0717882	2596,257508	2566,576745	35.2	'not assigned.unknown'	9	mitochondrial electron transport / ATP synthesis.NADH-DH.localisation not clear	D	9	https://www.uniprot.org/uniprot/A0A0N0WLP5	nucleus	mitochondrion	https://www.pnas.org/content/pnas/96/7/4149.full.pdf	GO:0005634	K00335	Oxidative phosphorylation;Metabolic pathways	09102 Energy metabolism	NADH:quinone oxidoreductase, prokaryotes	NADH-quinone oxidoreductase subunit F [EC:7.1.1.2]			NUOF	NUOF_PSEAERecName: Full=NADH-quinone oxidoreductase subunit F; AltName: Full=NADH dehydrogenase I subunit F; AltName: Full=NDH-1 subunit F	C:GO:0005747; F:GO:0008137; P:GO:0009060; F:GO:0010181; C:GO:0045272; F:GO:0046872; F:GO:0048038; F:GO:0050583; F:GO:0051287; F:GO:0051539	C:mitochondrial respiratory chain complex I; F:NADH dehydrogenase (ubiquinone) activity; P:aerobic respiration; F:FMN binding; C:plasma membrane respiratory chain complex I; F:metal ion binding; F:quinone binding; F:hydrogen dehydrogenase (NADP+) activity; F:NAD binding; F:4 iron, 4 sulfur cluster binding
rsg34650.t1	RSG34650.t1	'(gnl|cdd|84661 : 609.0) no description available & (gnl|cdd|36770 : 606.0) no description available & (ipr000741 : 394.63364) Fructose-bisphosphate aldolase, class-I & (reliability: 100.0) & (original description: no original description)'	15	1	76,85113412	0,000215732	0,0018405	11.8496	0,999988725	RSG34650.t1	18817,77002	17712,00771	7647,629083	6854,184851	30837,19259	23848,72366	688,2992796	2213,608659	1537,634753	35.2	'not assigned.unknown'	4	glycolysis.cytosolic branch.aldolase;glycolysis.unclear/dually targeted.aldolase	D	4; 6; 7	https://www.genome.jp/entry/K01623 https://www.nextprot.org/entry/NX_P09972/	cytoplasm	cytosceleton	https://www.nextprot.org/entry/NX_P09972/localization	GO:0005737	K01623	Glycolysis / Gluconeogenesis;Pentose phosphate pathway;Fructose and mannose metabolism;Methane metabolism;Carbon fixation in photosynthetic organisms;Metabolic pathways;Biosynthesis of secondary metabolites;Microbial metabolism in diverse environments;Carbon metabolism;Biosynthesis of amino acids;HIF-1 signaling pathway	09101 Carbohydrate metabolism;09102 Energy metabolism;09132 Signal transduction	Glycolysis (Embden-Meyerhof pathway), glucose => pyruvate;Gluconeogenesis, oxaloacetate => fructose-6P;Reductive pentose phosphate cycle (Calvin cycle);Reductive pentose phosphate cycle, glyceraldehyde-3P => ribulose-5P	fructose-bisphosphate aldolase, class I [EC:4.1.2.13]			0	0	0	0
xp_018473530.1	XP_018473530.1	'(gnl|cdd|29388 : 441.0) no description available & (ipr002016 : 162.84169) Haem peroxidase, plant/fungal/bacterial & (reliability: 100.0) & (original description: PREDICTED: peroxidase 37-like [Raphanus sativus])'	2	2	10,99519777	0,000269547	0,0018405	9.95693	0,999971729	PREDICTED: peroxidase 37-like [Raphanus sativus]	39815,41892	23881,53551	23856,84534	33211,59508	35863,98246	109866,1667	2544,998742	2267,078281	7465,415008	35.2	'not assigned.unknown'	26	misc.peroxidases	D	21	https://www.uniprot.org/uniprot/A0A6J0MM06	extracellular space	secreted	https://www.uniprot.org/uniprot/A0A6J0MM06	GO:0005615	K00430	Phenylpropanoid biosynthesis;Metabolic pathways;Biosynthesis of secondary metabolites	09110 Biosynthesis of other secondary metabolites		peroxidase [EC:1.11.1.7]			PER37	PER37_ARATHRecName: Full=Peroxidase 37; Short=Atperox P37; AltName: Full=ATP38; Flags: Precursor	P:GO:0002215; P:GO:0002221; F:GO:0004601; C:GO:0005634; C:GO:0005774; C:GO:0005794; C:GO:0005829; P:GO:0006979; P:GO:0009416; C:GO:0009505; P:GO:0009651; P:GO:0009735; P:GO:0009826; P:GO:0009908; P:GO:0010043; F:GO:0020037; P:GO:0042742; P:GO:0042744; P:GO:0045926; F:GO:0046872; C:GO:0048046; P:GO:0050832; P:GO:0055114; P:GO:0098869	P:defense response to nematode; P:pattern recognition receptor signaling pathway; F:peroxidase activity; C:nucleus; C:vacuolar membrane; C:Golgi apparatus; C:cytosol; P:response to oxidative stress; P:response to light stimulus; C:plant-type cell wall; P:response to salt stress; P:response to cytokinin; P:unidimensional cell growth; P:flower development; P:response to zinc ion; F:heme binding; P:…
rsg00485.t1	RSG00485.t1;XP_018468061.1	'(gnl|cdd|35719 : 593.0) no description available & (gnl|cdd|29261 : 110.0) no description available & (ipr020683 : 106.81051) Ankyrin repeat-containing domain & (reliability: 100.0) & (original description: no original description)'	1	1	3,294930696	0,00032261	0,001977079	4.79629	0,999943367	RSG00485.t1	7267,988948	2778,574172	2181,176673	1964,938582	6381,612818	10769,86259	672,2590234	1040,355038	1052,848972	35.2	'not assigned.unknown'	34	transport.potassium	D	34	https://www.uniprot.org/uniprot/A0A6J0M908	plasma membrane			GO:0005886	K21867		not_assigned		potassium channel	Ion_trans	Ion transport protein	0	0	0	0
rsg00819.t1	RSG00819.t1;RSG11570.t1;RSG19013.t1;XP_018441897.1;XP_018441898.1;XP_018445535.1;XP_018473739.1;XP_018475654.1;RSG28547.t1;RSG26583.t1;XP_018471689.1;RSG15118.t1;XP_018452436.1	'(gnl|cdd|35599 : 419.0) no description available & (gnl|cdd|31660 : 305.0) no description available & (reliability: 100.0) & (original description: no original description)'	8	8	35,48202479	0,000317645	0,001977079	3.07083	0,999946578	RSG00819.t1	85160,15574	33484,02978	35244,26535	48030,80037	129013,1969	140655,637	16406,56103	23279,53006	25891,13141	35.2	'not assigned.unknown'	29	protein.synthesis.ribosomal protein.eukaryotic.40S subunit.S4	D	29	https://www.uniprot.org/uniprot/A0A6J0K1S3	chloroplast	cytoplasm, ribosome	https://www.uniprot.org/uniprot/A0A6J0K1S3	GO:0009507	K02987	Ribosome;Coronavirus disease - COVID-19	09122 Translation		small subunit ribosomal protein S4e	Ribosomal_S4e	Ribosomal family S4e	0	0	0	0
rsg34340.t1	RSG34340.t1;XP_018456157.1;XP_018472013.1	'(gnl|cdd|30031 : 943.0) no description available & (ipr006680 : 135.6702) Amidohydrolase 1 & (reliability: 100.0) & (original description: no original description)'	1	1	2,703738928	0,000371477	0,002136686	3.56977	0,999904984	RSG34340.t1	1668,337065	564,7892677	491,3120193	694,9322771	1544,792338	1365,333613	129,1610687	486,4095014	191,5214542	35.2	'not assigned.unknown'	13	amino acid metabolism.degradation.glutamate family.arginine	D	13	https://www.uniprot.org/uniprot/A0A6J0L7M7 https://www.brenda-enzymes.org/enzyme.php?ecno=6.3.4.6&Suchword=&reference=&UniProtAcc=&organism%5B%5D=	cytoplasm			GO:0005737	K01427	Arginine biosynthesis;Purine metabolism;Atrazine degradation;Metabolic pathways;Microbial metabolism in diverse environments	09104 Nucleotide metabolism;09105 Amino acid metabolism;09111 Xenobiotics biodegradation and metabolism		urease [EC:3.5.1.5]	Amidohydro_1	Amidohydrolase family	0	0	0	0
rsg05452.t1	RSG05452.t1;RSG53678.t1;XP_018461642.1;XP_018486966.1;XP_018492588.1	'(gnl|cdd|48152 : 899.0) no description available & (gnl|cdd|35581 : 757.0) no description available & (ipr002423 : 335.84094) Chaperonin Cpn60/TCP-1 & (reliability: 587.7217) & (original description: no original description)'	1	1	3,061164856	0,000391072	0,002148846	3.52781	0,999885936	RSG05452.t1	3756,488365	1354,281373	1154,613439	2134,738489	6632,363439	4584,584037	507,7667477	991,0948554	873,0391314	29.6	'protein.folding'	29	'protein.folding'	N	29	https://www.uniprot.org/uniprot/A0A6J0LNS4	cytoplasm	plasma membrane	https://www.brenda-enzymes.org/enzyme.php?ecno=2.7.7.15&Suchword=&reference=&UniProtAcc=&organism%5B%5D=Arabidopsis+thaliana#LOCALIZATION	GO:0005737	K09493		not_assigned		T-complex protein 1 subunit alpha	Cpn60_TCP1	TCP-1/cpn60 chaperonin family	0	0	0	0
xp_018471809.1	XP_018471809.1;XP_018471810.1	'(gnl|cdd|38156 : 152.0) no description available & (gnl|cdd|86722 : 70.1) no description available & (reliability: 100.0) & (original description: PREDICTED: plasminogen activator inhibitor 1 RNA-binding protein-like isoform X1 [Raphanus sativus])'	1	1	3,152321339	0,000412916	0,002148846	4.8912	0,999862087	PREDICTED: plasminogen activator inhibitor 1 RNA-binding protein-like isoform X1 [Raphanus sativus]	8579,086543	3067,028173	2913,198467	4880,301925	16325,40958	15744,00016	854,6006775	1979,774689	1602,31755	35.2	'not assigned.unknown'	27	RNA.RNA binding	D	27	https://www.uniprot.org/uniprot/A0A6J0MI52	nucleus	nucleus, cytoplasm	https://www.nextprot.org/entry/NX_Q8NC51/localization	GO:0005634	K13199		not_assigned		plasminogen activator inhibitor 1 RNA-binding protein			RGGB	RGGB_ARATHRecName: Full=RGG repeats nuclear RNA binding protein B	F:GO:0003729; C:GO:0005634; C:GO:0005777; C:GO:0005829; C:GO:0005886; P:GO:0009416; P:GO:0009735; P:GO:0009787; C:GO:0048471; P:GO:0071472	F:mRNA binding; C:nucleus; C:peroxisome; C:cytosol; C:plasma membrane; P:response to light stimulus; P:response to cytokinin; P:regulation of abscisic acid-activated signaling pathway; C:perinuclear region of cytoplasm; P:cellular response to salt stress
ohx01117.1	OHX01117.1;RSG00247.t1;RSG31169.t1;RSG37249.t1;RSG48782.t1;XP_018441700.1;XP_018441702.1;XP_018471565.1;XP_018484254.1	'(gnl|cdd|37216 : 1050.0) no description available & (gnl|cdd|34713 : 945.0) no description available & (reliability: 100.0) & (original description: 26s proteasome regulatory subunit rpn-1 [Colletotrichum incanum])'	1	1	2,183600426	0,000480483	0,002240818	3.05357	0,999769933	26s proteasome regulatory subunit rpn-1 [Colletotrichum incanum]	1437,691633	518,6083505	486,2273015	794,0451136	2460,014986	1314,751641	259,4080407	317,652251	399,9300645	35.2	'not assigned.unknown'	29	protein.degradation.ubiquitin.proteasom	D	29	https://www.uniprot.org/uniprot/A0A6J0K142	endomembrane system	proteasome	https://www.uniprot.org/uniprot/A0A6J0K142	GO:0012505	K03028	Proteasome;Alzheimer disease;Parkinson disease;Amyotrophic lateral sclerosis;Huntington disease;Spinocerebellar ataxia;Prion disease;Pathways of neurodegeneration - multiple diseases;Epstein-Barr virus infection	09123 Folding, sorting and degradation		26S proteasome regulatory subunit N1	RPN1_RPN2_N	RPN1/RPN2 N-terminal domain	RPN1	RPN1_NEUCRRecName: Full=26S proteasome regulatory subunit rpn-1	P:GO:0000165; P:GO:0000209; P:GO:0002223; P:GO:0002479; F:GO:0004175; C:GO:0005576; C:GO:0005654; C:GO:0005764; C:GO:0005776; C:GO:0005886; P:GO:0006521; P:GO:0006972; C:GO:0008540; C:GO:0009506; P:GO:0009751; P:GO:0010972; P:GO:0016579; F:GO:0030234; P:GO:0031145; P:GO:0031146; C:GO:0031595; P:GO:0033209; C:GO:0034399; C:GO:0034515; C:GO:0034774; P:GO:0038061; P:GO:0038095; P:GO:0042176; F:GO:00…	P:MAPK cascade; P:protein polyubiquitination; P:stimulatory C-type lectin receptor signaling pathway; P:antigen processing and presentation of exogenous peptide antigen via MHC class I, TAP-dependent; F:endopeptidase activity; C:extracellular region; C:nucleoplasm; C:lysosome; C:autophagosome; C:plasma membrane; P:regulation of cellular amino acid metabolic process; P:hyperosmotic response; C:pro…
rsg37642.t1	RSG37642.t1	'(gnl|cdd|85278 : 136.0) no description available & (gnl|cdd|36907 : 105.0) no description available & (ipr000915 : 91.11015) Ribosomal protein L6E & (reliability: 159.44276) & (original description: no original description)'	2	1	4,927621365	0,000521564	0,002249975	2.97573	0,999699673	RSG37642.t1	14742,35841	5627,259882	5575,713166	8736,047348	17725,30437	26306,87309	2592,085335	3577,695817	5213,173703	29.2.1.2.2.6	'protein.synthesis.ribosomal protein.eukaryotic.60S subunit.L6'	29	'protein.synthesis.ribosomal protein.eukaryotic.60S subunit.L6'	N	29	https://www.genome.jp/entry/K02934	chloroplast	ribosome	https://www.genome.jp/entry/K02934	GO:0009507	K02934	Ribosome;Coronavirus disease - COVID-19	09122 Translation		large subunit ribosomal protein L6e	Ribosomal_L6e	Ribosomal protein L6e	0	0	0	0
azd48694.1	AZD48694.1	'(gnl|cdd|33314 : 453.0) no description available & (ipr007312 : 263.6659) Phosphoesterase & (reliability: 100.0) & (original description: Phospholipase C [Pseudomonas chlororaphis subsp. aurantiaca])'	1	1	2,382145166	0,000546211	0,00229883	4.62257	0,999652175	Phospholipase C [Pseudomonas chlororaphis subsp. aurantiaca]	3090,339918	1438,737877	1518,623939	1786,832537	4079,194724	6595,489672	683,3682853	506,5337337	426,4707707	35.2	'not assigned.unknown'	11	lipid metabolism.lipid degradation.lysophospholipases;lipid metabolism.lipid degradation.lysophospholipases.phosphoinositide phospholipase C	D	11; 20	https://www.genome.jp/entry/K01114 https://www.sciencedirect.com/science/article/abs/pii/S0143416015000664	nucleus	plasma membrane, cytosol	https://www.tandfonline.com/doi/pdf/10.4161/psb.21436	GO:0005634	K01114	Inositol phosphate metabolism;Glycerophospholipid metabolism;Ether lipid metabolism;Metabolic pathways;Biosynthesis of secondary metabolites;Quorum sensing;Thyroid hormone signaling pathway	09101 Carbohydrate metabolism;09103 Lipid metabolism;09145 Cellular community - prokaryotes		phospholipase C [EC:3.1.4.3]			PHLN	PHLN_PSEAERecName: Full=Non-hemolytic phospholipase C; AltName: Full=PLC-N; AltName: Full=Phosphatidylcholine cholinephosphohydrolase; AltName: Full=Phosphatidylcholine-hydrolyzing phospholipase C; Short=PC-PLC; Flags: Precursor	F:GO:0004629; C:GO:0005576; P:GO:0006629; P:GO:0015628; P:GO:0019835; P:GO:0035821	F:phospholipase C activity; C:extracellular region; P:lipid metabolic process; P:protein secretion by the type II secretion system; P:cytolysis; P:modification of morphology or physiology of other organism
xp_018471107.1	XP_018471107.1;RSG45987.t1	'(gnl|cdd|36283 : 888.0) no description available & (gnl|cdd|85212 : 548.0) no description available & (ipr000322 : 383.36856) Glycoside hydrolase, family 31 & (reliability: 100.0) & (original description: PREDICTED: alpha-xylosidase 1-like [Raphanus sativus])'	2	2	2,699697733	0,000735125	0,002882958	5.36585	0,999151064	PREDICTED: alpha-xylosidase 1-like [Raphanus sativus]	5880,814022	2542,770309	3581,357741	4810,606709	14131,67126	14314,53853	1059,626115	846,0673801	1593,86829	35.2	'not assigned.unknown'	26	misc.gluco-, galacto- and mannosidases.alpha-galactosidase	D	2; 10	https://www.uniprot.org/uniprot/A0A6J0MF67	extracellular space	cell wall, apoplast	https://www.uniprot.org/uniprot/Q9S7Y7	GO:0005615	K15925		not_assigned		alpha-D-xyloside xylohydrolase [EC:3.2.1.177]	Glyco_hydro_31	Glycosyl hydrolases family 31	XYL1	XYL1_ARATHRecName: Full=Alpha-xylosidase 1; Flags: Precursor	P:GO:0000023; F:GO:0004558; C:GO:0005764; C:GO:0005829; P:GO:0005977; P:GO:0006941; F:GO:0009044; C:GO:0009505; C:GO:0009506; C:GO:0009507; P:GO:0010411; C:GO:0016020; F:GO:0030246; P:GO:0044275; P:GO:0045493; F:GO:0046556; P:GO:0046686; C:GO:0048046; P:GO:0048856; P:GO:0050905; F:GO:0061634; P:GO:0065008; P:GO:0071555; F:GO:0080176	P:maltose metabolic process; F:alpha-1,4-glucosidase activity; C:lysosome; C:cytosol; P:glycogen metabolic process; P:striated muscle contraction; F:xylan 1,4-beta-xylosidase activity; C:plant-type cell wall; C:plasmodesma; C:chloroplast; P:xyloglucan metabolic process; C:membrane; F:carbohydrate binding; P:cellular carbohydrate catabolic process; P:xylan catabolic process; F:alpha-L-arabinofuran…
rsg16157.t1	RSG16157.t1;RSG27095.t1;XP_018434792.1;XP_018452119.1;XP_018457866.1;XP_018463176.1;XP_018483334.1;XP_018485651.1;XP_018485998.1	'(gnl|cdd|38414 : 231.0) no description available & (ipr005822 : 129.08403) Ribosomal protein L13 & (gnl|cdd|88313 : 113.0) no description available & (reliability: 100.0) & (original description: no original description)'	1	1	5,447493076	0,00077261	0,002898229	15.732	0,999022616	RSG16157.t1	812,1747047	649,6851469	490,7605749	577,4201679	4204,928215	2232,531483	23,859225	76,54916727	154,0090393	35.2	'not assigned.unknown'	29	protein.synthesis.ribosomal protein.eukaryotic.60S subunit.L13A	D	29	https://www.genome.jp/entry/K02872	chloroplast	ribosome	https://www.genome.jp/entry/K02872	GO:0009507	K02872	Ribosome;Coronavirus disease - COVID-19	09122 Translation		large subunit ribosomal protein L13Ae	Ribosomal_L13	Ribosomal protein L13	0	0	0	0
xp_018476005.1	XP_018476005.1;XP_018433954.1;XP_018485568.1;XP_018485598.1	'(gnl|cdd|72787 : 572.0) no description available & (ipr004901 : 427.87537) Alpha-1,4-glucan-protein synthase, UDP-forming & (reliability: 748.78186) & (original description: PREDICTED: UDP-arabinopyranose mutase 2-like [Raphanus sativus])'	5	1	19,29166961	0,000929445	0,002984157	3.38447	0,998383259	PREDICTED: UDP-arabinopyranose mutase 2-like [Raphanus sativus]	28727,22518	18267,94354	20416,23716	32331,41504	51736,67296	39049,32346	8510,921825	8236,347175	9222,970052	10.5.5	'cell wall.cell wall proteins.RGP'	10	'cell wall.cell wall proteins.RGP'	N	10	https://www.uniprot.org/uniprot/A0A6J0MU53	cytoplasm	cytosol	https://www.uniprot.org/uniprot/A0A6J0MU53	GO:0005737	K13379	Amino sugar and nucleotide sugar metabolism;Metabolic pathways	09101 Carbohydrate metabolism		reversibly glycosylated polypeptide / UDP-arabinopyranose mutase [EC:2.4.1.- 5.4.99.30]			RGP2	RGP2_ARATHRecName: Full=UDP-arabinopyranose mutase 2; AltName: Full=Reversibly glycosylated polypeptide 2; Short=AtRGP2; AltName: Full=UDP-L-arabinose mutase 2	C:GO:0000138; F:GO:0003735; F:GO:0005515; C:GO:0005576; C:GO:0005618; C:GO:0005774; P:GO:0006486; C:GO:0009506; P:GO:0009555; P:GO:0009651; P:GO:0009832; F:GO:0016760; P:GO:0019567; C:GO:0022626; P:GO:0030244; P:GO:0033356; C:GO:0042788; P:GO:0046686; F:GO:0052691; P:GO:0071555	C:Golgi trans cisterna; F:structural constituent of ribosome; F:protein binding; C:extracellular region; C:cell wall; C:vacuolar membrane; P:protein glycosylation; C:plasmodesma; P:pollen development; P:response to salt stress; P:plant-type cell wall biogenesis; F:cellulose synthase (UDP-forming) activity; P:arabinose biosynthetic process; C:cytosolic ribosome; P:cellulose biosynthetic process; P…
rsg26245.t1	RSG26245.t1;XP_018451215.1;XP_018472418.1;XP_018493044.1;RSG47491.t1;A0A072URR3;RSG14832.t1;XP_018488133.1;KZL79806.1;RSG52462.t1	'(gnl|cdd|35548 : 566.0) no description available & (gnl|cdd|30859 : 372.0) no description available & (ipr011545 : 99.83214) DNA/RNA helicase, DEAD/DEAH box type, N-terminal & (reliability: 100.0) & (original description: no original description)'	5	1	23,58699441	0,000985749	0,002984157	1.78037	0,99811474	RSG26245.t1	48020,20752	20899,41559	20635,90645	26269,84822	54580,50316	53192,27831	15863,40953	18406,00438	21549,84119	35.2	'not assigned.unknown'	29	protein.synthesis.initiation	D	29	https://www.uniprot.org/uniprot/A0A6J0KTF8	nucleus	cytoplasm	https://www.uniprot.org/uniprot/P41376	GO:0005634	K03257	RNA transport	09122 Translation		translation initiation factor 4A	DEAD	DEAD/DEAH box helicase	0	0	0	0
xp_018440890.1	XP_018440890.1;XP_018459559.1;XP_018493056.1	'(gnl|cdd|35548 : 571.0) no description available & (gnl|cdd|30859 : 373.0) no description available & (ipr011545 : 98.91585) DNA/RNA helicase, DEAD/DEAH box type, N-terminal & (reliability: 100.0) & (original description: PREDICTED: eukaryotic initiation factor 4A-1-like [Raphanus sativus])'	5	1	25,18276	0,000985749	0,002984157	1.78037	0,99811474	PREDICTED: eukaryotic initiation factor 4A-1-like [Raphanus sativus]	136652,5005	59474,07451	58724,19886	74756,87074	155321,3245	151370,8127	45142,96565	52378,50172	61325,00954	35.2	'not assigned.unknown'	29	protein.synthesis.initiation	D	29	https://www.uniprot.org/uniprot/A0A6J0JYS5	nucleus	cytoplasm	https://www.uniprot.org/uniprot/A0A6J0JYS5	GO:0005634	K03257	RNA transport	09122 Translation		translation initiation factor 4A			IF4A1	IF4A1_ARATHRecName: Full=Eukaryotic initiation factor 4A-1; Short=eIF-4A-1; AltName: Full=ATP-dependent RNA helicase eIF4A-1; AltName: Full=DEAD-box ATP-dependent RNA helicase 4; Short=AtRH04	F:GO:0003724; F:GO:0003729; F:GO:0003743; F:GO:0005515; F:GO:0005524; C:GO:0005634; C:GO:0005774; C:GO:0005794; C:GO:0005829; C:GO:0005886; P:GO:0006413; C:GO:0009505; C:GO:0009506; P:GO:0046686	F:RNA helicase activity; F:mRNA binding; F:translation initiation factor activity; F:protein binding; F:ATP binding; C:nucleus; C:vacuolar membrane; C:Golgi apparatus; C:cytosol; C:plasma membrane; P:translational initiation; C:plant-type cell wall; C:plasmodesma; P:response to cadmium ion
rsg34793.t1	RSG34793.t1	'(gnl|cdd|85360 : 166.0) no description available & (gnl|cdd|36979 : 155.0) no description available & (ipr000892 : 120.427574) Ribosomal protein S26e & (reliability: 210.74826) & (original description: no original description)'	2	1	7,941275716	0,000877821	0,002984157	4.21635	0,998611606	RSG34793.t1	6691,651687	1945,403652	2655,213764	3332,529672	12104,77248	12518,60122	1099,831409	1502,489464	1119,315612	29.2.1.2.1.26	'protein.synthesis.ribosomal protein.eukaryotic.40S subunit.S26'	29	'protein.synthesis.ribosomal protein.eukaryotic.40S subunit.S26'	N	29	https://www.genome.jp/entry/K02976	nucleus	ribosome	https://www.genome.jp/entry/K02976	GO:0005634	K02976	Ribosome;Coronavirus disease - COVID-19	09122 Translation		small subunit ribosomal protein S26e	Ribosomal_S26e	Ribosomal protein S26e	0	0	0	0
rsg37093.t1	RSG37093.t1;XP_018432679.1;XP_018432680.1;XP_018460006.1;XP_018460013.1;XP_018460718.1;XP_018487105.1;XP_018492314.1;RSG39402.t1	'(gnl|cdd|36943 : 170.0) no description available & (gnl|cdd|64990 : 118.0) no description available & (ipr001147 : 89.27019) Ribosomal protein L21e & (reliability: 156.22282) & (original description: no original description)'	2	2	5,882482529	0,000828868	0,002984157	5.15485	0,998812024	RSG37093.t1	6755,153821	3101,359757	2853,734312	4480,423577	16832,39103	15092,3835	772,732608	1452,086817	1829,744031	29.2.1.2.2.21	'protein.synthesis.ribosomal protein.eukaryotic.60S subunit.L21'	29	'protein.synthesis.ribosomal protein.eukaryotic.60S subunit.L21'	N	29	https://www.uniprot.org/uniprot/A0A6J0JCR4	chloroplast	ribosome	https://www.uniprot.org/uniprot/A0A6J0JCR4	GO:0009507	K02889	Ribosome;Coronavirus disease - COVID-19	09122 Translation		large subunit ribosomal protein L21e			0	0	0	0
rsg40598.t1	RSG40598.t1;XP_018433706.1	'(gnl|cdd|29388 : 412.0) no description available & (ipr002016 : 170.3913) Haem peroxidase, plant/fungal/bacterial & (reliability: 100.0) & (original description: no original description)'	1	1	2,937026262	0,000886789	0,002984157	6.60941	0,998573182	RSG40598.t1	6097,691921	4719,816774	4262,234891	3060,161538	13718,28289	15938,57825	561,6027221	1544,852528	1238,830392	35.2	'not assigned.unknown'	26	misc.peroxidases	D	21	https://www.uniprot.org/uniprot/A0A6J0JF99	extracellular space	secreted	https://www.uniprot.org/uniprot/A0A6J0JF99	GO:0005615	K00430	Phenylpropanoid biosynthesis;Metabolic pathways;Biosynthesis of secondary metabolites	09110 Biosynthesis of other secondary metabolites		peroxidase [EC:1.11.1.7]	peroxidase	Peroxidase	0	0	0	0
xp_018484596.1	XP_018484596.1;XP_018485253.1	'(gnl|cdd|80656 : 749.0) no description available & (gnl|cdd|36850 : 695.0) no description available & (ipr002314 : 104.214165) Aminoacyl-tRNA synthetase, class II (G/ H/ P/ S), conserved domain & (reliability: 182.37479) & (original description: PREDICTED: threonine--tRNA ligase, mitochondrial 1-like [Raphanus sativus])'	1	1	2,000051737	0,000832712	0,002984157	2.13096	0,99879686	PREDICTED: threonine--tRNA ligase, mitochondrial 1-like [Raphanus sativus]	12299,69434	5053,775399	3870,453155	6950,208503	16194,8455	13789,48955	2863,630643	4093,348534	4964,750924	29.1	'protein.aa activation'	29	'protein.aa activation'	N	29	https://www.uniprot.org/uniprot/A0A6J0NKH6	chloroplast thylakoid lumen	mitochondrion	https://www.uniprot.org/uniprot/A0A6J0NKH6	GO:0009543	K01868	Aminoacyl-tRNA biosynthesis	09122 Translation		threonyl-tRNA synthetase [EC:6.1.1.3]			SYTM1	SYTM1_ARATHRecName: Full=Threonine--tRNA ligase, mitochondrial 1; AltName: Full=AtSYT1; AltName: Full=Threonyl-tRNA synthetase; Short=ThrRS; Flags: Precursor	F:GO:0002161; P:GO:0002181; F:GO:0003723; F:GO:0004829; F:GO:0005524; C:GO:0005618; C:GO:0005634; C:GO:0005739; C:GO:0005794; C:GO:0005829; C:GO:0005886; P:GO:0008340; C:GO:0009507; C:GO:0015629; F:GO:0042803; F:GO:0046872; P:GO:0070159	F:aminoacyl-tRNA editing activity; P:cytoplasmic translation; F:RNA binding; F:threonine-tRNA ligase activity; F:ATP binding; C:cell wall; C:nucleus; C:mitochondrion; C:Golgi apparatus; C:cytosol; C:plasma membrane; P:determination of adult lifespan; C:chloroplast; C:actin cytoskeleton; F:protein homodimerization activity; F:metal ion binding; P:mitochondrial threonyl-tRNA aminoacylation
azd49398.1	AZD49398.1;KPB76399.1;KPB77408.1;KPB85881.1;KZL86490.1;QCX69565.1;RSG06321.t1;TKJ65484.1;TKJ71621.1;TKJ74243.1;TKJ78943.1;TKK04555.1;TKK10513.1;TKK11645.1;TKK30259.1;TKK32830.1;TKK39026.1	'(gnl|cdd|29656 : 662.0) no description available & (gnl|cdd|35363 : 561.0) no description available & (ipr009075 : 131.33073) Acyl-CoA dehydrogenase/oxidase C-terminal & (reliability: 100.0) & (original description: Isovaleryl-CoA dehydrogenase [Pseudomonas chlororaphis subsp. aurantiaca])'	1	1	1,806179643	0,001026188	0,003053015	2.12055	0,997909632	Isovaleryl-CoA dehydrogenase [Pseudomonas chlororaphis subsp. aurantiaca]	6059,59421	2314,200864	2790,605154	3387,656103	6119,658456	5138,766712	1687,573084	2337,402077	1426,616505	35.2	'not assigned.unknown'	13	amino acid metabolism.degradation.branched chain group.leucine	D	13	https://www.genome.jp/entry/K00253	cytoplasm	mitochondrion	https://www.nextprot.org/entry/NX_P26440/localization	GO:0005737	K00253	Valine, leucine and isoleucine degradation;Metabolic pathways	09105 Amino acid metabolism	Leucine degradation, leucine => acetoacetate + acetyl-CoA	isovaleryl-CoA dehydrogenase [EC:1.3.8.4]	Acyl-CoA_dh_1	Acyl-CoA dehydrogenase, C-terminal domain	IVD	IVD_RATRecName: Full=Isovaleryl-CoA dehydrogenase, mitochondrial; Short=IVD; Flags: Precursor	F:GO:0000062; F:GO:0003853; F:GO:0004085; F:GO:0005515; F:GO:0005524; C:GO:0005654; C:GO:0005759; P:GO:0006552; F:GO:0008470; C:GO:0031966; P:GO:0033539; P:GO:0042594; P:GO:0046359; F:GO:0050660; P:GO:0051289; P:GO:0051384; P:GO:1902190; P:GO:1902192; P:GO:1902196; P:GO:1902198	F:fatty-acyl-CoA binding; F:2-methylacyl-CoA dehydrogenase activity; F:butyryl-CoA dehydrogenase activity; F:protein binding; F:ATP binding; C:nucleoplasm; C:mitochondrial matrix; P:leucine catabolic process; F:isovaleryl-CoA dehydrogenase activity; C:mitochondrial membrane; P:fatty acid beta-oxidation using acyl-CoA dehydrogenase; P:response to starvation; P:butyrate catabolic process; F:flavin …
rsg21680.t1	RSG21680.t1;XP_018442769.1;RSG24137.t1;RSG48584.t1;XP_018474667.1	'(gnl|cdd|85360 : 153.0) no description available & (gnl|cdd|36979 : 145.0) no description available & (ipr000892 : 118.992485) Ribosomal protein S26e & (reliability: 208.23685) & (original description: no original description)'	3	2	14,57962525	0,001045114	0,003056622	5.36216	0,997810183	RSG21680.t1	13702,48188	3906,010093	3308,459922	4541,545201	24084,42688	19451,81765	1067,021655	1484,445668	2636,269754	29.2.1.2.1.26	'protein.synthesis.ribosomal protein.eukaryotic.40S subunit.S26'	29	'protein.synthesis.ribosomal protein.eukaryotic.40S subunit.S26'	N	29	https://www.uniprot.org/uniprot/A0A6J0K706	nucleus	ribosome	https://www.uniprot.org/uniprot/A0A6J0K706	GO:0005634	K02976	Ribosome;Coronavirus disease - COVID-19	09122 Translation		small subunit ribosomal protein S26e	Ribosomal_S26e	Ribosomal protein S26e	0	0	0	0
rsg46456.t1	RSG46456.t1;XP_018460650.1;RSG16391.t1;XP_018441186.1	'(gnl|cdd|29388 : 443.0) no description available & (ipr002016 : 159.10152) Haem peroxidase, plant/fungal/bacterial & (reliability: 100.0) & (original description: no original description)'	6	4	41,57292199	0,001115362	0,003207706	4.13824	0,997422231	RSG46456.t1	1740642,775	1097991,4	1302437,164	1256172,066	2194066,829	1166736,957	243251,6242	461880,7434	380374,697	35.2	'not assigned.unknown'	26	misc.peroxidases	D	21	https://www.uniprot.org/uniprot/A0A6J0LK73	anchored component of plasma membrane	secreted	https://www.uniprot.org/uniprot/A0A6J0LK73	GO:0046658	K00430	Phenylpropanoid biosynthesis;Metabolic pathways;Biosynthesis of secondary metabolites	09110 Biosynthesis of other secondary metabolites		peroxidase [EC:1.11.1.7]	peroxidase	Peroxidase	0	0	0	0
rsg00713.t1	RSG00713.t1;XP_018475989.1;RSG30633.t1;RSG30635.t1;XP_018471159.1	'(gnl|cdd|80608 : 980.0) no description available & (gnl|cdd|35325 : 948.0) no description available & (ipr013126 : 624.5453) Heat shock protein 70 family & (reliability: 100.0) & (original description: no original description)'	2	1	6,349339724	0,00117848	0,003333667	2.78183	0,997049046	RSG00713.t1	10466,43482	6276,338033	5984,779981	6322,482878	17043,79451	13956,57226	2796,18891	2926,752603	4089,48681	35.2	'not assigned.unknown'	20	stress.abiotic.heat	D	20	https://www.uniprot.org/uniprot/A0A6J0MV14	mitochondrion			GO:0005739	K04043	RNA degradation;Longevity regulating pathway - worm;Tuberculosis	09123 Folding, sorting and degradation		molecular chaperone DnaK	HSP70	Hsp70 protein	0	0	0	0
xp_018436197.1	XP_018436197.1;XP_018441751.1;XP_018467458.1;XP_018467459.1;XP_018493006.1	'(gnl|cdd|36849 : 409.0) no description available & (gnl|cdd|48351 : 261.0) no description available & (ipr022649 : 147.27014) Proliferating cell nuclear antigen, PCNA, C-terminal & (reliability: 100.0) & (original description: PREDICTED: proliferating cellular nuclear antigen 1-like [Raphanus sativus])'	1	1	1,844172001	0,001277415	0,003391164	2.77095	0,996419258	PREDICTED: proliferating cellular nuclear antigen 1-like [Raphanus sativus]	36485,30332	19631,20639	20789,85203	29045,56402	64164,03375	58950,24453	10568,19172	10128,30289	16002,29184	35.2	'not assigned.unknown'	27	RNA.regulation of transcription.putative transcription regulator	D	28	https://www.uniprot.org/uniprot/A0A6J0JKP3	nucleus			GO:0005634	K04802	DNA replication;Base excision repair;Nucleotide excision repair;Mismatch repair;Cell cycle;Tight junction;Hepatitis B	09124 Replication and repair;09143 Cell growth and death;09144 Cellular community - eukaryotes		proliferating cell nuclear antigen			PCNA1	PCNA1_ARATHRecName: Full=Proliferating cellular nuclear antigen 1; Short=PCNA 1	P:GO:0000083; P:GO:0000122; C:GO:0000307; F:GO:0000701; C:GO:0000785; F:GO:0003682; F:GO:0003684; C:GO:0005652; C:GO:0005730; C:GO:0005813; C:GO:0005829; P:GO:0006272; P:GO:0006283; P:GO:0006287; P:GO:0006296; P:GO:0006297; P:GO:0006298; P:GO:0006977; P:GO:0007507; P:GO:0016032; P:GO:0016567; C:GO:0016604; F:GO:0030331; F:GO:0030337; P:GO:0030855; C:GO:0030894; F:GO:0030971; P:GO:0031297; P:GO:00…	P:regulation of transcription involved in G1/S transition of mitotic cell cycle; P:negative regulation of transcription by RNA polymerase II; C:cyclin-dependent protein kinase holoenzyme complex; F:purine-specific mismatch base pair DNA N-glycosylase activity; C:chromatin; F:chromatin binding; F:damaged DNA binding; C:nuclear lamina; C:nucleolus; C:centrosome; C:cytosol; P:leading strand elongati…
xp_018435839.1	XP_018435839.1;XP_018437867.1;XP_018462994.1;XP_018484055.1	'(gnl|cdd|36783 : 284.0) no description available & (gnl|cdd|30430 : 139.0) no description available & (ipr002143 : 120.3693) Ribosomal protein L1 & (reliability: 100.0) & (original description: PREDICTED: 60S ribosomal protein L10a-1 [Raphanus sativus])'	4	2	16,27280414	0,001231554	0,003391164	2.6554	0,996717846	PREDICTED: 60S ribosomal protein L10a-1 [Raphanus sativus]	29000,07131	10657,78267	9759,207459	15586,34718	41572,95798	46575,11602	5659,474167	8056,617371	10687,17317	35.2	'not assigned.unknown'	29	protein.synthesis.ribosomal protein.prokaryotic.unknown organellar.50S subunit.L10A;protein.synthesis.ribosomal protein.eukaryotic.60S subunit.L10A	D	29	https://www.uniprot.org/uniprot/A0A6J0JLW5	nucleus	ribosome	https://www.uniprot.org/uniprot/A0A6J0JLW5	GO:0005634	K02865	Ribosome;Coronavirus disease - COVID-19	09122 Translation		large subunit ribosomal protein L10Ae			R10A1	R10A1_ARATHRecName: Full=60S ribosomal protein L10a-1	P:GO:0000184; P:GO:0000470; P:GO:0002181; F:GO:0003723; F:GO:0003735; F:GO:0005515; C:GO:0005730; C:GO:0005886; P:GO:0006413; P:GO:0006614; C:GO:0009506; P:GO:0009955; C:GO:0014069; P:GO:0019083; C:GO:0022625; C:GO:0042788; P:GO:0045471; P:GO:0090696	P:nuclear-transcribed mRNA catabolic process, nonsense-mediated decay; P:maturation of LSU-rRNA; P:cytoplasmic translation; F:RNA binding; F:structural constituent of ribosome; F:protein binding; C:nucleolus; C:plasma membrane; P:translational initiation; P:SRP-dependent cotranslational protein targeting to membrane; C:plasmodesma; P:adaxial/abaxial pattern specification; C:postsynaptic density; …
rsg04992.t1	RSG04992.t1;RSG23136.t1;XP_018440387.1;XP_018456919.1	'(gnl|cdd|36362 : 1014.0) no description available & (gnl|cdd|81539 : 376.0) no description available & (ipr020058 : 223.72182) Glutamyl/glutaminyl-tRNA synthetase, class Ib, catalytic domain & (reliability: 100.0) & (original description: no original description)'	1	1	2,451165438	0,001342045	0,003474945	2.23381	0,995979612	RSG04992.t1	14460,85751	5498,006663	5014,199689	5156,83897	9682,983764	16078,78808	2825,858523	3491,96359	4737,225944	35.2	'not assigned.unknown'	29	protein.aa activation.glutamate-tRNA ligase	D	29	https://www.uniprot.org/uniprot/A0A6J0JXG7	chloroplast	cytoplasm	https://www.uniprot.org/uniprot/A0A6J0JXG7	GO:0009507	K01885	Porphyrin and chlorophyll metabolism;Aminoacyl-tRNA biosynthesis;Metabolic pathways;Biosynthesis of secondary metabolites;Microbial metabolism in diverse environments;Biosynthesis of cofactors	09108 Metabolism of cofactors and vitamins;09122 Translation	Heme biosynthesis, plants and bacteria, glutamate => heme	glutamyl-tRNA synthetase [EC:6.1.1.17]	tRNA-synt_1c	tRNA synthetases class I (E and Q), catalytic domain	0	0	0	0
rsg27024.t1	RSG27024.t1;XP_018433633.1;XP_018467197.1;RSG10435.t1;RSG43338.t1;XP_018448083.1;XP_018466787.1;XP_018470108.1;XP_018472445.1;XP_018480592.1;XP_018434333.1	'(gnl|cdd|38622 : 135.0) no description available & (gnl|cdd|85671 : 123.0) no description available & (ipr002672 : 111.573906) Ribosomal protein L28e & (reliability: 195.25433) & (original description: no original description)'	3	3	14,19708073	0,001524987	0,003759223	3.47117	0,99462265	RSG27024.t1	82375,04873	28227,67865	28047,10633	44890,02162	139462,6748	158001,8139	11915,52568	19339,90143	26611,98876	29.2.1.2.2.28	'protein.synthesis.ribosomal protein.eukaryotic.60S subunit.L28'	29	'protein.synthesis.ribosomal protein.eukaryotic.60S subunit.L28'	N	29	https://www.uniprot.org/uniprot/A0A6J0JDD8	chloroplast	ribosome	https://www.uniprot.org/uniprot/A0A6J0JDD8	GO:0009507	K02903	Ribosome;Coronavirus disease - COVID-19	09122 Translation		large subunit ribosomal protein L28e	Ribosomal_L28e	Ribosomal L28e protein family	0	0	0	0
rsg39282.t1	RSG39282.t1;XP_018452969.1;XP_018461611.1;XP_018468366.1;XP_018473437.1;RSG17793.t1;RSG22966.t1;XP_018439615.1;XP_018440239.1;XP_018440694.1;XP_018451647.1;XP_018452908.1;XP_018453985.1;XP_018466253.1;XP_018472992.1;XP_018478243.1;XP_018479321.1;XP_018484153.1;XP_018492848.1	'(gnl|cdd|28955 : 164.0) no description available & (gnl|cdd|36967 : 159.0) no description available & (ipr009072 : 126.00033) Histone-fold & (reliability: 220.50058) & (original description: no original description)'	3	2	8,610005856	0,00172416	0,004132141	7.35844	0,992973846	RSG39282.t1	11838,46346	10806,6635	13990,01674	22897,95237	61088,39496	35948,34038	2078,556991	3387,736574	4302,175433	28.1.3	'DNA.synthesis/chromatin structure.histone'	28	'DNA.synthesis/chromatin structure.histone'	N	28	https://www.uniprot.org/uniprot/A0A6J0L0H4	nucleus			GO:0005634	K11251	Necroptosis;Neutrophil extracellular trap formation;Alcoholism;Systemic lupus erythematosus	09143 Cell growth and death		histone H2A			0	0	0	0
xp_018432568.1	XP_018432568.1;XP_018442164.1;RSG35356.t1;XP_018466611.1;XP_018484937.1	'(gnl|cdd|37534 : 530.0) no description available & (gnl|cdd|29370 : 391.0) no description available & (ipr015793 : 214.21298) Pyruvate kinase, barrel & (reliability: 374.8727) & (original description: PREDICTED: pyruvate kinase 1, cytosolic-like [Raphanus sativus])'	2	2	4,363419533	0,001829522	0,004266333	2.47329	0,992036946	PREDICTED: pyruvate kinase 1, cytosolic-like [Raphanus sativus]	21958,88677	15453,35655	11340,62735	16889,48806	33350,28906	27935,0555	6486,787038	9168,505953	8449,573349	4.1.14	'glycolysis.cytosolic branch.pyruvate kinase (PK)'	4	'glycolysis.cytosolic branch.pyruvate kinase (PK)'	N	4	https://www.uniprot.org/uniprot/A0A6J0JA78 https://www.nextprot.org/entry/NX_P30613/	chloroplast	cytosol, Goldgi apparatus	https://www.nextprot.org/entry/NX_P30613/localization	GO:0009507	K00873	Glycolysis / Gluconeogenesis;Purine metabolism;Pyruvate metabolism;Metabolic pathways;Biosynthesis of secondary metabolites;Microbial metabolism in diverse environments;Carbon metabolism;Biosynthesis of amino acids;Biosynthesis of cofactors;Glucagon signaling pathway;Type II diabetes mellitus;Human papillomavirus infection;Viral carcinogenesis;Central carbon metabolism in cancer	09101 Carbohydrate metabolism;09104 Nucleotide metabolism	Glycolysis (Embden-Meyerhof pathway), glucose => pyruvate;Glycolysis, core module involving three-carbon compounds;Adenine ribonucleotide biosynthesis, IMP => ADP,ATP;Guanine ribonucleotide biosynthesis IMP => GDP,GTP	pyruvate kinase [EC:2.7.1.40]			KPYC1	KPYC1_ORYSJRecName: Full=Pyruvate kinase 1, cytosolic; Short=OsPK1	F:GO:0000287; P:GO:0001666; P:GO:0001889; F:GO:0004743; F:GO:0005524; C:GO:0005829; P:GO:0006006; P:GO:0006096; P:GO:0006754; P:GO:0007520; P:GO:0007525; P:GO:0007584; P:GO:0009629; P:GO:0009744; P:GO:0014870; F:GO:0016301; F:GO:0030955; P:GO:0031100; P:GO:0032869; P:GO:0042593; F:GO:0042802; P:GO:0042866; C:GO:0043186; P:GO:0043403; F:GO:0043531; P:GO:0051289; F:GO:0070324; C:GO:1902912	F:magnesium ion binding; P:response to hypoxia; P:liver development; F:pyruvate kinase activity; F:ATP binding; C:cytosol; P:glucose metabolic process; P:glycolytic process; P:ATP biosynthetic process; P:myoblast fusion; P:somatic muscle development; P:response to nutrient; P:response to gravity; P:response to sucrose; P:response to muscle inactivity; F:kinase activity; F:potassium ion binding; P…
xp_018457299.1	XP_018457299.1;XP_018492974.1;XP_018492975.1;RSG08614.t1;RSG25072.t1;XP_018457540.1;XP_018457541.1;XP_018476129.1	'(gnl|cdd|29370 : 642.0) no description available & (gnl|cdd|37534 : 642.0) no description available & (ipr015793 : 359.57434) Pyruvate kinase, barrel & (reliability: 629.2551) & (original description: PREDICTED: pyruvate kinase, cytosolic isozyme-like [Raphanus sativus])'	3	3	9,856695414	0,00188076	0,004266333	2.29064	0,991566423	PREDICTED: pyruvate kinase, cytosolic isozyme-like [Raphanus sativus]	21644,1228	14108,18567	12119,71818	17528,33162	30361,08321	29851,37298	6202,747949	9142,64619	10698,48389	4.1.14	'glycolysis.cytosolic branch.pyruvate kinase (PK)'	4	'glycolysis.cytosolic branch.pyruvate kinase (PK)'	N	4	https://www.uniprot.org/uniprot/A0A6J0LCF7	cytoplasm	cytosol, Goldgi apparatus	https://www.nextprot.org/entry/NX_P30613/localization	GO:0005737	K00873	Glycolysis / Gluconeogenesis;Purine metabolism;Pyruvate metabolism;Metabolic pathways;Biosynthesis of secondary metabolites;Microbial metabolism in diverse environments;Carbon metabolism;Biosynthesis of amino acids;Biosynthesis of cofactors;Glucagon signaling pathway;Type II diabetes mellitus;Human papillomavirus infection;Viral carcinogenesis;Central carbon metabolism in cancer	09101 Carbohydrate metabolism;09104 Nucleotide metabolism	Glycolysis (Embden-Meyerhof pathway), glucose => pyruvate;Glycolysis, core module involving three-carbon compounds;Adenine ribonucleotide biosynthesis, IMP => ADP,ATP;Guanine ribonucleotide biosynthesis IMP => GDP,GTP	pyruvate kinase [EC:2.7.1.40]			KPYC	KPYC_SOYBNRecName: Full=Pyruvate kinase, cytosolic isozyme; Short=PK	F:GO:0000287; P:GO:0001666; P:GO:0001889; F:GO:0004743; F:GO:0005524; C:GO:0005576; C:GO:0005829; C:GO:0005886; C:GO:0005929; P:GO:0006754; P:GO:0007520; P:GO:0007525; P:GO:0007584; P:GO:0009267; P:GO:0009629; P:GO:0009744; C:GO:0009986; P:GO:0014870; F:GO:0016301; C:GO:0030445; C:GO:0030446; F:GO:0030955; P:GO:0031100; P:GO:0032869; C:GO:0034774; P:GO:0036170; P:GO:0036180; P:GO:0042593; F:GO:00…	F:magnesium ion binding; P:response to hypoxia; P:liver development; F:pyruvate kinase activity; F:ATP binding; C:extracellular region; C:cytosol; C:plasma membrane; C:cilium; P:ATP biosynthetic process; P:myoblast fusion; P:somatic muscle development; P:response to nutrient; P:cellular response to starvation; P:response to gravity; P:response to sucrose; C:cell surface; P:response to muscle inac…
rsg42256.t1	RSG42256.t1;XP_018432742.1;XP_018462842.1;XP_018463616.1	'(gnl|cdd|37509 : 913.0) no description available & (gnl|cdd|30772 : 633.0) no description available & (ipr002314 : 143.37646) Aminoacyl-tRNA synthetase, class II (G/ H/ P/ S), conserved domain & (reliability: 250.90881) & (original description: no original description)'	2	2	5,335970759	0,001953223	0,004266333	3.91802	0,990885236	RSG42256.t1	20454,05744	18860,03164	14784,71567	12114,73098	40868,68398	32993,86524	4276,308315	5728,227103	7175,209327	29.1	'protein.aa activation'	29	'protein.aa activation'	N	29	https://www.uniprot.org/uniprot/A0A6J0JAW8	nucleus	cytoplasm	https://www.uniprot.org/uniprot/A0A6J0JAW8	GO:0005634	K01880	Aminoacyl-tRNA biosynthesis	09122 Translation		glycyl-tRNA synthetase [EC:6.1.1.14]	HGTP_anticodon	Anticodon binding domain	0	0	0	0
tkj86945.1	TKJ86945.1	'(gnl|cdd|33019 : 211.0) no description available & (reliability: 100.0) & (original description: lipopolysaccharide biosynthesis protein [Pseudomonas koreensis])'	1	1	2,796764374	0,001984692	0,004280882	2.94839	0,990583859	lipopolysaccharide biosynthesis protein [Pseudomonas koreensis]	19810,17404	7273,707445	6043,186629	12460,99019	38139,26978	28128,68418	3600,327596	6026,116867	6336,343938	35.2	'not assigned.unknown'	35	not assigned.unknown	D	35	https://www.uniprot.org/uniprot/A0A4U3F2Z6	endomembrane system			GO:0012505	K16554	Biofilm formation - Vibrio cholerae	09145 Cellular community - prokaryotes		polysaccharide biosynthesis transport protein			EXOP	EXOP_RHIMERecName: Full=Succinoglycan biosynthesis transport protein ExoP	P:GO:0000271; F:GO:0005515; C:GO:0016020; F:GO:0016740; P:GO:0044260	P:polysaccharide biosynthetic process; F:protein binding; C:membrane; F:transferase activity; P:cellular macromolecule metabolic process
rsg08661.t1	RSG08661.t1;XP_018485858.1	'(gnl|cdd|36094 : 284.0) no description available & (gnl|cdd|30950 : 239.0) no description available & (ipr000892 : 116.476326) Ribosomal protein S26e & (reliability: 203.83357) & (original description: no original description)'	2	1	8,897608757	0,00203345	0,004285067	4.0896	0,990110517	RSG08661.t1	8899,421259	2477,841411	2506,134344	4981,547861	13240,27089	19673,44815	948,9284993	2189,169161	2059,007251	29.2.1.2.1.26	'protein.synthesis.ribosomal protein.eukaryotic.40S subunit.S26'	29	'protein.synthesis.ribosomal protein.eukaryotic.40S subunit.S26'	N	29	https://www.uniprot.org/uniprot/A0A6J0NQA3	nucleus	ribosome	https://www.uniprot.org/uniprot/A0A6J0NQA3	GO:0005634	K04564	MAPK signaling pathway - fly;FoxO signaling pathway;Peroxisome;Longevity regulating pathway;Longevity regulating pathway - worm;Longevity regulating pathway - multiple species;Huntington disease;Lipid and atherosclerosis	09132 Signal transduction;09141 Transport and catabolism		superoxide dismutase, Fe-Mn family [EC:1.15.1.1]	Ribosomal_S26e	Ribosomal protein S26e	0	0	0	0
rsg21238.t1	RSG21238.t1;RSG25505.t1;XP_018474594.1;XP_018480566.1	'(gnl|cdd|35618 : 313.0) no description available & (gnl|cdd|81331 : 213.0) no description available & (ipr022803 : 164.95322) Ribosomal protein L5 domain & (reliability: 100.0) & (original description: no original description)'	1	1	2,039455175	0,002467703	0,004288441	2.02161	0,985590208	RSG21238.t1	13840,26237	4917,176298	3242,637014	5934,936632	14112,91342	11985,5545	3145,842187	4968,473555	3232,205974	35.2	'not assigned.unknown'	29	protein.synthesis.ribosomal protein.eukaryotic.60S subunit.L11;protein.synthesis.ribosomal protein.eukaryotic.60S subunit.L16	D	29	https://www.uniprot.org/uniprot/A0A6J0MR23	nucleus			GO:0005634	K02868	Ribosome;Coronavirus disease - COVID-19	09122 Translation		large subunit ribosomal protein L11e			0	0	0	0
xp_018485665.1	XP_018485665.1;XP_018446871.1;XP_018476370.1	'(gnl|cdd|73353 : 800.0) no description available & (gnl|cdd|35580 : 757.0) no description available & (ipr002423 : 347.69034) Chaperonin Cpn60/TCP-1 & (reliability: 608.45807) & (original description: PREDICTED: T-complex protein 1 subunit zeta 1 [Raphanus sativus])'	3	3	8,100425124	0,002273861	0,004288441	2.29155	0,987671073	PREDICTED: T-complex protein 1 subunit zeta 1 [Raphanus sativus]	12355,25409	6845,712356	6549,275809	8754,596138	19773,40411	17088,36922	3657,241248	4107,451454	6390,190284	29.6	'protein.folding'	29	'protein.folding'	N	29	https://www.uniprot.org/uniprot/A0A6J0NMD8	cytoplasm			GO:0005737	K09498		not_assigned		T-complex protein 1 subunit zeta			TCPZA	TCPZA_ARATHRecName: Full=T-complex protein 1 subunit zeta 1; Short=TCP-1-zeta 1; AltName: Full=CCT-zeta 1; AltName: Full=Chaperonin CCT6A	C:GO:0001669; C:GO:0002199; F:GO:0005524; C:GO:0005832; C:GO:0005874; P:GO:0006457; P:GO:0007339; P:GO:0010043; C:GO:0016020; P:GO:0032212; C:GO:0044297; P:GO:0046686; P:GO:0050821; F:GO:0051082; F:GO:0071987; P:GO:1901998; P:GO:1904851	C:acrosomal vesicle; C:zona pellucida receptor complex; F:ATP binding; C:chaperonin-containing T-complex; C:microtubule; P:protein folding; P:binding of sperm to zona pellucida; P:response to zinc ion; C:membrane; P:positive regulation of telomere maintenance via telomerase; C:cell body; P:response to cadmium ion; P:protein stabilization; F:unfolded protein binding; F:WD40-repeat domain binding; …
rsg08222.t1	RSG08222.t1;XP_018461925.1;XP_018465074.1	'(gnl|cdd|38086 : 376.0) no description available & (gnl|cdd|48457 : 335.0) no description available & (ipr001353 : 97.20287) Proteasome, subunit alpha/beta & (reliability: 170.10503) & (original description: no original description)'	1	1	3,146342993	0,002421377	0,004288441	2.12469	0,98609592	RSG08222.t1	14919,82028	3882,676537	3922,546006	7308,137231	10304,99078	11480,09475	3159,787785	2239,574842	4861,696234	29.5.11.20	'protein.degradation.ubiquitin.proteasom'	29	'protein.degradation.ubiquitin.proteasom'	N	29	https://www.uniprot.org/uniprot/A0A6J0LNT1	organelle membrane	nucleus, cytoplasm	https://www.uniprot.org/uniprot/A0A6J0LNT1	GO:0031090	K03660	Base excision repair	09124 Replication and repair		N-glycosylase/DNA lyase [EC:3.2.2.- 4.2.99.18]	Proteasome	Proteasome subunit	0	0	0	0
rsg01121.t1	RSG01121.t1;RSG11239.t1;RSG18787.t1;RSG21527.t1;XP_018442038.1;XP_018445227.1;XP_018478042.1;XP_018486735.1;RSG37840.t1;XP_018460339.1;XP_018476081.1;RSG03995.t1;RSG14160.t1;XP_018471124.1;XP_018479108.1	'(gnl|cdd|38376 : 227.0) no description available & (gnl|cdd|85334 : 87.5) no description available & (reliability: 100.0) & (original description: no original description)'	4	3	14,9562633	0,002285915	0,004288441	8.0383	0,987544464	RSG01121.t1	45005,14546	24217,13799	20038,13095	25476,05597	175259,826	152265,461	4166,82483	8950,849247	9411,491178	35.2	'not assigned.unknown'	29	protein.synthesis.ribosomal protein.eukaryotic.60S subunit.L7A	D	29	https://www.uniprot.org/uniprot/A0A6J0K307	chloroplast	ribosome	https://www.uniprot.org/uniprot/A0A6J0K307	GO:0009507	K02936	Ribosome;Coronavirus disease - COVID-19	09122 Translation		large subunit ribosomal protein L7Ae	Ribosomal_L7Ae	Ribosomal protein L7Ae/L30e/S12e/Gadd45 family	0	0	0	0
rsg06180.t1	RSG06180.t1;XP_018460017.1	'(gnl|cdd|36840 : 226.0) no description available & (gnl|cdd|48108 : 140.0) no description available & (ipr001662 : 135.15938) Translation elongation factor EF1B, gamma chain, conserved & (reliability: 236.52892) & (original description: no original description)'	4	1	11,75895941	0,002354512	0,004288441	2.01001	0,986816721	RSG06180.t1	2783,239749	1184,247972	1190,876509	1436,955745	3677,098853	3484,760353	766,5660754	875,8704961	1371,870042	29.2.4	'protein.synthesis.elongation'	29	'protein.synthesis.elongation'	N	29	https://www.uniprot.org/uniprot/A0A6J0LJ34	cytoplasm			GO:0005737	K03233	Legionellosis	not_assigned		elongation factor 1-gamma	EF1G	Elongation factor 1 gamma, conserved domain	0	0	0	0
rsg10947.t1	RSG10947.t1;RSG13953.t1;RSG19244.t1;RSG19245.t1;XP_018445405.1;XP_018445406.1;XP_018470131.1;XP_018470135.1;XP_018475921.1	'(gnl|cdd|35550 : 196.0) no description available & (gnl|cdd|30859 : 148.0) no description available & (reliability: 100.0) & (original description: no original description)'	1	1	2,290008545	0,002114566	0,004288441	4.84465	0,98930644	RSG10947.t1	10494,03097	4295,236759	3595,549979	5875,716593	31162,8875	17717,63435	1568,525093	2661,565285	1883,431718	35.2	'not assigned.unknown'	28	DNA.synthesis/chromatin structure	D	28	https://www.uniprot.org/uniprot/A0A6J0KCU0	nucleus			GO:0005634	K12812	RNA transport;mRNA surveillance pathway;Spliceosome	09121 Transcription;09122 Translation		ATP-dependent RNA helicase UAP56/SUB2 [EC:3.6.4.13]	Helicase_C	Helicase conserved C-terminal domain	0	0	0	0
xp_018482875.1	XP_018482875.1;XP_018482876.1;XP_018482877.1;XP_018475757.1;XP_018475759.1	'(gnl|cdd|38391 : 403.0) no description available & (gnl|cdd|30441 : 164.0) no description available & (reliability: 100.0) & (original description: PREDICTED: 40S ribosomal protein S3-2-like [Raphanus sativus])'	4	1	14,59345853	0,002382061	0,004288441	3.11468	0,986521082	PREDICTED: 40S ribosomal protein S3-2-like [Raphanus sativus]	25329,9084	9165,210282	10414,00727	18687,46991	51952,18207	44321,59251	4773,10486	6353,265233	10672,43755	35.2	'not assigned.unknown'	29	protein.synthesis.ribosomal protein.eukaryotic.40S subunit.S3	D	29	https://www.uniprot.org/uniprot/A0A6J0NEA9	nucleus	ribosome	https://www.uniprot.org/uniprot/A0A6J0NEA9	GO:0005634	K02985	Ribosome;Pathogenic Escherichia coli infection;Salmonella infection;Coronavirus disease - COVID-19	09122 Translation		small subunit ribosomal protein S3e			RS31	RS31_ARATHRecName: Full=40S ribosomal protein S3-1	P:GO:0000056; F:GO:0000977; P:GO:0002181; F:GO:0003729; F:GO:0003735; F:GO:0004520; C:GO:0005730; C:GO:0005743; C:GO:0005759; C:GO:0005774; C:GO:0005783; C:GO:0005794; P:GO:0007059; F:GO:0008017; F:GO:0008134; F:GO:0008534; C:GO:0009506; C:GO:0009507; P:GO:0009651; P:GO:0010628; C:GO:0014069; C:GO:0016363; P:GO:0017148; C:GO:0022627; C:GO:0030425; F:GO:0030544; C:GO:0030688; P:GO:0031116; P:GO:00…	P:ribosomal small subunit export from nucleus; F:RNA polymerase II regulatory region sequence-specific DNA binding; P:cytoplasmic translation; F:mRNA binding; F:structural constituent of ribosome; F:endodeoxyribonuclease activity; C:nucleolus; C:mitochondrial inner membrane; C:mitochondrial matrix; C:vacuolar membrane; C:endoplasmic reticulum; C:Golgi apparatus; P:chromosome segregation; F:microt…
rsg13092.t1	RSG13092.t1;RSG14355.t1;XP_018438856.1;XP_018452709.1;XP_018462652.1;XP_018477981.1;XP_018490290.1;XP_018480392.1;XP_018480394.1	'(gnl|cdd|36926 : 257.0) no description available & (gnl|cdd|85054 : 241.0) no description available & (reliability: 100.0) & (original description: no original description)'	2	2	7,813760996	0,002485246	0,004288441	5.67081	0,985397384	RSG13092.t1	30395,44287	9406,542373	10183,68295	11955,81313	73262,69225	69821,9308	3001,778486	5141,27411	6269,544427	35.2	'not assigned.unknown'	29	protein.synthesis.ribosomal protein.eukaryotic.60S subunit.L18	D	29	https://www.uniprot.org/uniprot/A0A6J0JCW1	nucleus	ribosome	https://www.uniprot.org/uniprot/A0A6J0JCW1	GO:0005634	K02883	Ribosome;Coronavirus disease - COVID-19	09122 Translation		large subunit ribosomal protein L18e	Ribosomal_L18	Ribosomal protein 60S L18 and 50S L18e	0	0	0	0
qcx70789.1	QCX70789.1	'(gnl|cdd|80715 : 946.0) no description available & (ipr020825 : 175.86397) Phenylalanyl-tRNA synthetase, B3/B4 & (gnl|cdd|37683 : 89.6) no description available & (reliability: 100.0) & (original description: phenylalanine--tRNA ligase subunit beta [Xanthomonas campestris pv. campestris])'	1	1	2,444772243	0,002247465	0,004288441	8.54376	0,987946965	phenylalanine--tRNA ligase subunit beta [Xanthomonas campestris pv. campestris]	6187,73282	4151,35506	5039,943746	4380,78076	32542,28002	21491,94818	771,6859694	1749,042266	1107,428426	35.2	'not assigned.unknown'	35	not assigned.unknown	D	29	https://www.genome.jp/entry/K01890 https://www.nextprot.org/entry/NX_Q9NSD9/	nucleus	cytoplasm	https://www.nextprot.org/entry/NX_Q9NSD9/localization	GO:0005634	K01890	Aminoacyl-tRNA biosynthesis	09122 Translation		phenylalanyl-tRNA synthetase beta chain [EC:6.1.1.20]			SYFB	SYFB_XANCPRecName: Full=Phenylalanine--tRNA ligase beta subunit; AltName: Full=Phenylalanyl-tRNA synthetase beta subunit; Short=PheRS	F:GO:0000049; F:GO:0000287; F:GO:0004826; F:GO:0005524; P:GO:0006432; C:GO:0009328	F:tRNA binding; F:magnesium ion binding; F:phenylalanine-tRNA ligase activity; F:ATP binding; P:phenylalanyl-tRNA aminoacylation; C:phenylalanine-tRNA ligase complex
xp_018461824.1	XP_018461824.1;XP_018463230.1;XP_018473096.1;XP_018477601.1	'(gnl|cdd|38394 : 271.0) no description available & (gnl|cdd|29435 : 236.0) no description available & (ipr016082 : 75.802986) Ribosomal protein L30, ferredoxin-like fold domain & (reliability: 100.0) & (original description: PREDICTED: 60S ribosomal protein L7-3 [Raphanus sativus])'	2	1	10,13414454	0,002182123	0,004288441	3.18371	0,988621675	PREDICTED: 60S ribosomal protein L7-3 [Raphanus sativus]	10344,66594	4140,18488	4516,657533	5458,525569	21354,49575	19243,99545	2126,729355	3093,390671	3317,178985	35.2	'not assigned.unknown'	29	protein.synthesis.ribosomal protein.eukaryotic.60S subunit.L7	D	29	https://www.uniprot.org/uniprot/A0A6J0LPV7	nucleus	ribosome	https://www.uniprot.org/uniprot/A0A6J0LPV7	GO:0005634	K02937	Ribosome;Coronavirus disease - COVID-19	09122 Translation		large subunit ribosomal protein L7e			RL73	RL73_ARATHRecName: Full=60S ribosomal protein L7-3	F:GO:0000171; P:GO:0000463; P:GO:0002181; F:GO:0003677; F:GO:0003729; F:GO:0003735; C:GO:0005618; C:GO:0005730; C:GO:0005774; C:GO:0005794; C:GO:0005886; F:GO:0008097; C:GO:0009507; C:GO:0014069; C:GO:0022625; C:GO:0031672; C:GO:0042788; F:GO:0042803; P:GO:0097421; P:GO:1905267	F:ribonuclease MRP activity; P:maturation of LSU-rRNA from tricistronic rRNA transcript (SSU-rRNA, 5.8S rRNA, LSU-rRNA); P:cytoplasmic translation; F:DNA binding; F:mRNA binding; F:structural constituent of ribosome; C:cell wall; C:nucleolus; C:vacuolar membrane; C:Golgi apparatus; C:plasma membrane; F:5S rRNA binding; C:chloroplast; C:postsynaptic density; C:cytosolic large ribosomal subunit; C:…
xp_018450914.1	XP_018450914.1;RSG25244.t1	'(gnl|cdd|38631 : 161.0) no description available & (gnl|cdd|65700 : 88.1) no description available & (reliability: 100.0) & (original description: PREDICTED: 60S ribosomal protein L14-2 [Raphanus sativus])'	3	2	9,723848104	0,002513272	0,004293862	3.68223	0,98508789	PREDICTED: 60S ribosomal protein L14-2 [Raphanus sativus]	12201,95873	7685,925011	8439,808899	10213,91086	27562,41112	30362,35036	2162,051666	3401,931993	6390,426182	35.2	'not assigned.unknown'	29	protein.synthesis.ribosomal protein.eukaryotic.60S subunit.L14	D	29	https://www.uniprot.org/uniprot/A0A6J0NLH1	nucleus	ribosome	https://www.uniprot.org/uniprot/A0A6J0NLH1	GO:0005634	K02875	Ribosome;Coronavirus disease - COVID-19	09122 Translation		large subunit ribosomal protein L14e			RL142	RL142_ARATHRecName: Full=60S ribosomal protein L14-2	F:GO:0003729; F:GO:0003735; C:GO:0005730; C:GO:0005774; C:GO:0005794; P:GO:0006364; P:GO:0006412; P:GO:0006614; C:GO:0009506; C:GO:0009507; C:GO:0014069; P:GO:0016236; C:GO:0022625; P:GO:0042273; C:GO:0042788; C:GO:0098556	F:mRNA binding; F:structural constituent of ribosome; C:nucleolus; C:vacuolar membrane; C:Golgi apparatus; P:rRNA processing; P:translation; P:SRP-dependent cotranslational protein targeting to membrane; C:plasmodesma; C:chloroplast; C:postsynaptic density; P:macroautophagy; C:cytosolic large ribosomal subunit; P:ribosomal large subunit biogenesis; C:polysomal ribosome; C:cytoplasmic side of roug…
xp_018475720.1	XP_018475720.1;RSG06536.t1;RSG40753.t1;XP_018475043.1	'(gnl|cdd|35242 : 832.0) no description available & (gnl|cdd|84591 : 756.0) no description available & (ipr001404 : 605.17444) Heat shock protein Hsp90 & (reliability: 100.0) & (original description: PREDICTED: heat shock protein 90-2 [Raphanus sativus])'	14	1	59,22368813	0,002685721	0,004308621	2.15122	0,98314597	PREDICTED: heat shock protein 90-2 [Raphanus sativus]	58364,99625	29800,01663	35550,00168	37697,57971	86135,05024	78067,19313	20397,05218	20905,3218	26936,6845	35.2	'not assigned.unknown'	20	stress.abiotic.heat	D	20	https://www.uniprot.org/uniprot/A0A6J0MV32	nucleus	cytoplasm	https://www.uniprot.org/uniprot/P55737	GO:0005634	K04079	Protein processing in endoplasmic reticulum;PI3K-Akt signaling pathway;Necroptosis;Antigen processing and presentation;NOD-like receptor signaling pathway;Plant-pathogen interaction;IL-17 signaling pathway;Th17 cell differentiation;Progesterone-mediated oocyte maturation;Estrogen signaling pathway;Salmonella infection;Pathways in cancer;Prostate cancer;Lipid and atherosclerosis;Fluid shear stress…	09123 Folding, sorting and degradation;09132 Signal transduction;09143 Cell growth and death		molecular chaperone HtpG			HS902	HS902_ARATHRecName: Full=Heat shock protein 90-2; Short=AtHSP90.2; Short=AtHsp90-2; AltName: Full=Heat shock protein 81-2; Short=Hsp81-2; AltName: Full=Protein EARLY-RESPONSIVE TO DEHYDRATION 8; AltName: Full=Protein LOSS OF RECOGNITION OF AVRRPM1 2; AltName: Full=Protein MUTANT SNC1-ENHANCING 12	P:GO:0001764; F:GO:0002134; F:GO:0002135; P:GO:0003009; F:GO:0003729; F:GO:0005524; F:GO:0005525; C:GO:0005618; C:GO:0005705; C:GO:0005730; C:GO:0005765; C:GO:0005794; C:GO:0005813; C:GO:0005829; P:GO:0007004; P:GO:0007098; P:GO:0007517; P:GO:0009409; C:GO:0009570; P:GO:0009651; P:GO:0009816; C:GO:0009986; P:GO:0010529; P:GO:0010592; P:GO:0010659; C:GO:0016323; C:GO:0016324; F:GO:0016887; F:GO:00…	P:neuron migration; F:UTP binding; F:CTP binding; P:skeletal muscle contraction; F:mRNA binding; F:ATP binding; F:GTP binding; C:cell wall; C:polytene chromosome interband; C:nucleolus; C:lysosomal membrane; C:Golgi apparatus; C:centrosome; C:cytosol; P:telomere maintenance via telomerase; P:centrosome cycle; P:muscle organ development; P:response to cold; C:chloroplast stroma; P:response to salt…
rsg25083.t1	RSG25083.t1;XP_018476190.1;XP_018470369.1;XP_018470645.1;OHW96630.1;RSG19583.t1;XP_018451970.1	'(gnl|cdd|35242 : 834.0) no description available & (gnl|cdd|84591 : 761.0) no description available & (ipr001404 : 608.4272) Heat shock protein Hsp90 & (reliability: 100.0) & (original description: no original description)'	15	3	63,99359035	0,002685721	0,004308621	2.15122	0,98314597	RSG25083.t1	86950,30579	44395,11222	52961,25615	56160,64925	128321,2445	116302,0089	30386,87634	31144,08018	40129,41154	35.2	'not assigned.unknown'	20	stress.abiotic.heat	D	20	https://www.uniprot.org/uniprot/A0A6J0MUQ8	nucleus	cytoplasm	https://www.uniprot.org/uniprot/P55737	GO:0005634	K04079	Protein processing in endoplasmic reticulum;PI3K-Akt signaling pathway;Necroptosis;Antigen processing and presentation;NOD-like receptor signaling pathway;Plant-pathogen interaction;IL-17 signaling pathway;Th17 cell differentiation;Progesterone-mediated oocyte maturation;Estrogen signaling pathway;Salmonella infection;Pathways in cancer;Prostate cancer;Lipid and atherosclerosis;Fluid shear stress…	09123 Folding, sorting and degradation;09132 Signal transduction;09143 Cell growth and death		molecular chaperone HtpG	HSP90;HSP90	Hsp90 protein;Hsp90 protein	0	0	0	0
xp_018446428.1	XP_018446428.1;XP_018446955.1;RSG03820.t1;XP_018460804.1;XP_018473820.1;XP_018475433.1;XP_018485706.1;XP_018491494.1	'(gnl|cdd|72787 : 570.0) no description available & (ipr004901 : 429.89026) Alpha-1,4-glucan-protein synthase, UDP-forming & (reliability: 752.308) & (original description: PREDICTED: UDP-arabinopyranose mutase 2-like [Raphanus sativus])'	5	1	18,77516437	0,0026581	0,004308621	3.01075	0,983461174	PREDICTED: UDP-arabinopyranose mutase 2-like [Raphanus sativus]	43858,83537	31871,8985	31357,75511	53806,91856	63035,86169	52482,66121	14069,26594	14162,3068	16088,71607	10.5.5	'cell wall.cell wall proteins.RGP'	10	'cell wall.cell wall proteins.RGP'	N	10	https://www.uniprot.org/uniprot/A0A6J0KFT6	cytoplasm	cytosol	https://www.uniprot.org/uniprot/A0A6J0KFT6	GO:0005737	K13379	Amino sugar and nucleotide sugar metabolism;Metabolic pathways	09101 Carbohydrate metabolism		reversibly glycosylated polypeptide / UDP-arabinopyranose mutase [EC:2.4.1.- 5.4.99.30]			RGP2	RGP2_ARATHRecName: Full=UDP-arabinopyranose mutase 2; AltName: Full=Reversibly glycosylated polypeptide 2; Short=AtRGP2; AltName: Full=UDP-L-arabinose mutase 2	C:GO:0000138; F:GO:0003735; F:GO:0005515; C:GO:0005576; C:GO:0005618; C:GO:0005774; P:GO:0006486; C:GO:0009506; P:GO:0009555; P:GO:0009651; P:GO:0009832; F:GO:0016760; P:GO:0019567; C:GO:0022626; P:GO:0030244; P:GO:0033356; C:GO:0042788; P:GO:0046686; F:GO:0052691; P:GO:0071555	C:Golgi trans cisterna; F:structural constituent of ribosome; F:protein binding; C:extracellular region; C:cell wall; C:vacuolar membrane; P:protein glycosylation; C:plasmodesma; P:pollen development; P:response to salt stress; P:plant-type cell wall biogenesis; F:cellulose synthase (UDP-forming) activity; P:arabinose biosynthetic process; C:cytosolic ribosome; P:cellulose biosynthetic process; P…
xp_018435965.1	XP_018435965.1;XP_018437054.1;XP_018450266.1;XP_018458080.1;XP_018458081.1;XP_018472133.1;XP_018491363.1;XP_018491895.1;XP_018493064.1;RSG32337.t1	'(gnl|cdd|36967 : 181.0) no description available & (gnl|cdd|28955 : 170.0) no description available & (ipr009072 : 127.98925) Histone-fold & (reliability: 223.98119) & (original description: PREDICTED: probable histone H2AXa [Raphanus sativus])'	2	1	5,575354576	0,002560107	0,004308621	5.06133	0,98456675	PREDICTED: probable histone H2AXa [Raphanus sativus]	2802,088683	1485,473382	1333,098862	2717,298856	11171,43243	4628,793095	414,4187958	872,0553957	761,8634043	28.1.3	'DNA.synthesis/chromatin structure.histone'	28	'DNA.synthesis/chromatin structure.histone'	N	28	https://www.uniprot.org/uniprot/A0A6J0JJY9	nucleus			GO:0005634	K11251	Necroptosis;Neutrophil extracellular trap formation;Alcoholism;Systemic lupus erythematosus	09143 Cell growth and death		histone H2A			H2AXA	H2AXA_ARATHRecName: Full=Probable histone H2AXa; AltName: Full=HTA5	C:GO:0000786; C:GO:0000790; F:GO:0003677; C:GO:0005618; C:GO:0005730; P:GO:0006325; P:GO:0009294; P:GO:0009611; P:GO:0009617; F:GO:0046982	C:nucleosome; C:nuclear chromatin; F:DNA binding; C:cell wall; C:nucleolus; P:chromatin organization; P:DNA mediated transformation; P:response to wounding; P:response to bacterium; F:protein heterodimerization activity
xp_018447148.1	XP_018447148.1	'(gnl|cdd|36037 : 382.0) no description available & (gnl|cdd|79507 : 77.8) no description available & (reliability: 100.0) & (original description: PREDICTED: annexin D1-like [Raphanus sativus])'	3	3	12,2415539	0,002725137	0,004314116	2.14548	0,982693576	PREDICTED: annexin D1-like [Raphanus sativus]	95164,47686	54637,07479	58343,46913	60332,57616	105583,8035	129107,969	28922,29539	35451,96253	46215,58603	35.2	'not assigned.unknown'	31	cell.organisation	D	30, 31, 33	https://www.uniprot.org/uniprot/A0A6J0KHT5	nucleus	cell wall	https://pubmed.ncbi.nlm.nih.gov/10080701/	GO:0005634	K17098		not_assigned		annexin D			ANXD1	ANXD1_ARATHRecName: Full=Annexin D1; AltName: Full=AnnAt1; AltName: Full=Annexin A1	F:GO:0001786; F:GO:0004601; F:GO:0005507; F:GO:0005509; F:GO:0005524; F:GO:0005544; C:GO:0005618; C:GO:0005654; C:GO:0005739; C:GO:0005765; C:GO:0005829; C:GO:0005886; P:GO:0006909; P:GO:0006979; F:GO:0008270; P:GO:0009408; P:GO:0009409; P:GO:0009414; C:GO:0009506; P:GO:0009555; C:GO:0009570; C:GO:0009579; P:GO:0009639; P:GO:0009651; P:GO:0009737; P:GO:0009846; P:GO:0009860; P:GO:0010595; P:GO:00…	F:phosphatidylserine binding; F:peroxidase activity; F:copper ion binding; F:calcium ion binding; F:ATP binding; F:calcium-dependent phospholipid binding; C:cell wall; C:nucleoplasm; C:mitochondrion; C:lysosomal membrane; C:cytosol; C:plasma membrane; P:phagocytosis; P:response to oxidative stress; F:zinc ion binding; P:response to heat; P:response to cold; P:response to water deprivation; C:plas…
rsg15237.t1	RSG15237.t1;XP_018461926.1	'(gnl|cdd|35411 : 493.0) no description available & (gnl|cdd|48544 : 139.0) no description available & (ipr012335 : 87.23587) no description available & (reliability: 128.2352) & (original description: no original description)'	8	8	26,90498686	0,002820176	0,004423984	3.70818	0,981590632	RSG15237.t1	51176,1295	55718,73131	40002,97582	39685,7312	82895,00031	66919,36082	13376,29612	16044,65444	16260,82924	21.1	'redox.thioredoxin'	21	'redox.thioredoxin'	N	21	https://www.uniprot.org/uniprot/A0A6J0LRH4	extracellular space	endoplasmic reticulum	https://www.uniprot.org/uniprot/A0A6J0LRH4	GO:0005615	K09580	Protein processing in endoplasmic reticulum	09123 Folding, sorting and degradation		protein disulfide-isomerase A1 [EC:5.3.4.1]	Thioredoxin	Thioredoxin	0	0	0	0
rsg05441.t1	RSG05441.t1;XP_018439676.1;XP_018492720.1	'(gnl|cdd|35549 : 709.0) no description available & (gnl|cdd|30859 : 374.0) no description available & (ipr011545 : 101.131424) DNA/RNA helicase, DEAD/DEAH box type, N-terminal & (reliability: 100.0) & (original description: no original description)'	2	1	6,316829681	0,002864361	0,004452816	3.15785	0,981072282	RSG05441.t1	19267,77933	10245,13782	9187,171376	12603,46377	41515,91735	33677,07285	5541,655779	4110,950735	7134,721103	35.2	'not assigned.unknown'	29	protein.synthesis.ribosome biogenesis.Pre-rRNA processing and modifications.DExD-box helicases	D	20; 27; 33	https://www.uniprot.org/uniprot/A0A6J0JX64 https://www.sciencedirect.com/topics/agricultural-and-biological-sciences/dead-box-rna-helicases https://academic.oup.com/pcp/article/57/1/174/2470170	nucleus	nucleus	https://www.nextprot.org/entry/NX_Q8NHQ9/localization	GO:0005634	K13025	RNA transport;mRNA surveillance pathway;Spliceosome	09121 Transcription;09122 Translation		ATP-dependent RNA helicase [EC:3.6.4.13]	DEAD	DEAD/DEAH box helicase	0	0	0	0
xp_018432846.1	XP_018432846.1;XP_018441244.1;RSG19368.t1;XP_018444353.1;XP_018444354.1;XP_018444355.1;XP_018444357.1	'(gnl|cdd|30406 : 451.0) no description available & (gnl|cdd|35876 : 384.0) no description available & (ipr016040 : 186.73253) NAD(P)-binding domain & (reliability: 100.0) & (original description: PREDICTED: glyceraldehyde-3-phosphate dehydrogenase, cytosolic [Raphanus sativus])'	11	2	56,74894321	0,002903582	0,004473485	4.42876	0,980609322	PREDICTED: glyceraldehyde-3-phosphate dehydrogenase, cytosolic [Raphanus sativus]	9116,546369	8394,168761	6061,108038	14569,83808	25134,17675	13390,03163	2444,183004	3680,615537	1989,210921	35.2	'not assigned.unknown'	4	glycolysis.cytosolic branch.glyceraldehyde 3-phosphate dehydrogenase (GAP-DH)	D	4; 6	https://www.uniprot.org/uniprot/A0A6J0JCU1	cytoplasm	cytoplasm; nucleus	https://www.nextprot.org/entry/NX_P04406/localization	GO:0005737	K00134	Glycolysis / Gluconeogenesis;Carbon fixation in photosynthetic organisms;Metabolic pathways;Biosynthesis of secondary metabolites;Microbial metabolism in diverse environments;Carbon metabolism;Biosynthesis of amino acids;HIF-1 signaling pathway;Alzheimer disease;Pathogenic Escherichia coli infection;Salmonella infection;Diabetic cardiomyopathy	09101 Carbohydrate metabolism;09102 Energy metabolism;09132 Signal transduction	Glycolysis (Embden-Meyerhof pathway), glucose => pyruvate;Glycolysis, core module involving three-carbon compounds;Gluconeogenesis, oxaloacetate => fructose-6P;Reductive pentose phosphate cycle (Calvin cycle);Reductive pentose phosphate cycle, ribulose-5P => glyceraldehyde-3P;Semi-phosphorylative Entner-Doudoroff pathway, gluconate => glycerate-3P;D-galactonate degradation, De Ley-Doudoroff pathw…	glyceraldehyde 3-phosphate dehydrogenase [EC:1.2.1.12]	Gp_dh_C	Glyceraldehyde 3-phosphate dehydrogenase, C-terminal domain	G3PC	G3PC_SINALRecName: Full=Glyceraldehyde-3-phosphate dehydrogenase, cytosolic	F:GO:0003677; F:GO:0004365; F:GO:0005507; F:GO:0005515; C:GO:0005618; C:GO:0005730; C:GO:0005740; C:GO:0005774; C:GO:0005777; C:GO:0005794; C:GO:0005829; C:GO:0005886; P:GO:0006094; P:GO:0006096; F:GO:0008270; F:GO:0008886; P:GO:0009408; P:GO:0009409; C:GO:0009506; C:GO:0009507; P:GO:0009651; P:GO:0009744; C:GO:0032991; P:GO:0034059; F:GO:0042301; P:GO:0042542; P:GO:0042742; P:GO:0046686; C:GO:00…	F:DNA binding; F:glyceraldehyde-3-phosphate dehydrogenase (NAD+) (phosphorylating) activity; F:copper ion binding; F:protein binding; C:cell wall; C:nucleolus; C:mitochondrial envelope; C:vacuolar membrane; C:peroxisome; C:Golgi apparatus; C:cytosol; C:plasma membrane; P:gluconeogenesis; P:glycolytic process; F:zinc ion binding; F:glyceraldehyde-3-phosphate dehydrogenase (NADP+) (non-phosphorylat…
rsg26358.t1	RSG26358.t1;RSG00716.t1;XP_018468855.1;XP_018475994.1	'(gnl|cdd|36116 : 261.0) no description available & (gnl|cdd|81270 : 161.0) no description available & (ipr002222 : 78.37128) Ribosomal protein S19/S15 & (reliability: 137.14973) & (original description: no original description)'	2	2	3,646545172	0,003239407	0,004860687	4.37807	0,976546709	RSG26358.t1	13448,92584	8578,910404	11302,28809	16654,49914	49567,10908	33113,09411	2795,692043	4090,222005	6704,579852	29.2.1.99.1.19	'protein.synthesis.ribosomal protein.unknown.small subunit.S19'	29	'protein.synthesis.ribosomal protein.unknown.small subunit.S19'	N	29	https://www.uniprot.org/uniprot/A0A6J0M8L7	nucleus	cytoplasm	https://www.uniprot.org/uniprot/A0A6J0M8L7	GO:0005634	K02958	Ribosome;Coronavirus disease - COVID-19	09122 Translation		small subunit ribosomal protein S15e	Ribosomal_S19	Ribosomal protein S19	0	0	0	0
rsg33036.t1	RSG33036.t1;RSG44423.t1;XP_018432605.1;XP_018492302.1	'(gnl|cdd|36839 : 280.0) no description available & (gnl|cdd|29533 : 229.0) no description available & (ipr008162 : 179.33928) Inorganic pyrophosphatase & (reliability: 100.0) & (original description: no original description)'	1	1	2,622020006	0,00335711	0,004885542	2.13784	0,975085929	RSG33036.t1	51152,56031	32248,08209	22666,39998	39886,12934	58680,66146	54461,86851	15357,99628	17729,30287	24268,52607	35.2	'not assigned.unknown'	23	nucleotide metabolism.phosphotransfer and pyrophosphatases.misc	D	26	https://www.uniprot.org/uniprot/A0A6J0JAC3 https://www.nextprot.org/entry/NX_Q15181/	cytoplasm			GO:0005737	K01507	Oxidative phosphorylation	09102 Energy metabolism		inorganic pyrophosphatase [EC:3.6.1.1]	Pyrophosphatase	Inorganic pyrophosphatase	0	0	0	0
xp_018434537.1	XP_018434537.1	'(gnl|cdd|38611 : 175.0) no description available & (gnl|cdd|80834 : 101.0) no description available & (ipr014723 : 100.97727) Ribosomal protein L24, SH3-like & (reliability: 100.0) & (original description: PREDICTED: 60S ribosomal protein L26-1 [Raphanus sativus])'	4	4	12,1421876	0,003414265	0,004885542	3.98039	0,974370558	PREDICTED: 60S ribosomal protein L26-1 [Raphanus sativus]	36993,68837	11912,82197	11218,1697	19204,37134	84097,79727	66566,02279	4169,611386	8561,906699	11157,35442	35.2	'not assigned.unknown'	29	protein.synthesis.ribosomal protein.eukaryotic.60S subunit.L26	D	29	https://www.uniprot.org/uniprot/A0A6J0JFY1	chloroplast	ribosome	https://www.uniprot.org/uniprot/A0A6J0JFY1	GO:0009507	K02898	Ribosome;Coronavirus disease - COVID-19	09122 Translation		large subunit ribosomal protein L26e			RL261	RL261_ARATHRecName: Full=60S ribosomal protein L26-1	P:GO:0002181; F:GO:0003729; F:GO:0003735; F:GO:0005515; C:GO:0005730; C:GO:0005774; C:GO:0005794; C:GO:0005886; P:GO:0009409; C:GO:0009507; C:GO:0022625; P:GO:0042273; C:GO:0042788; C:GO:0043195; P:GO:1990928	P:cytoplasmic translation; F:mRNA binding; F:structural constituent of ribosome; F:protein binding; C:nucleolus; C:vacuolar membrane; C:Golgi apparatus; C:plasma membrane; P:response to cold; C:chloroplast; C:cytosolic large ribosomal subunit; P:ribosomal large subunit biogenesis; C:polysomal ribosome; C:terminal bouton; P:response to amino acid starvation
rsg09936.t1	RSG09936.t1;RSG23064.t1;XP_018439784.1;XP_018485970.1	'(gnl|cdd|35242 : 678.0) no description available & (gnl|cdd|81471 : 609.0) no description available & (ipr001404 : 274.02783) Heat shock protein Hsp90 & (reliability: 100.0) & (original description: no original description)'	1	1	2,847995043	0,00340718	0,004885542	3.04725	0,974459446	RSG09936.t1	8735,744273	5142,361755	7186,260153	5783,089753	16178,16247	13867,74164	3089,061036	2164,866962	3019,811162	35.2	'not assigned.unknown'	20	stress.abiotic.heat	D	20	https://www.uniprot.org/uniprot/A0A6J0JYJ7	mitochondrion			GO:0005739	K09487	Protein processing in endoplasmic reticulum;PI3K-Akt signaling pathway;Plant-pathogen interaction;IL-17 signaling pathway;Estrogen signaling pathway;Thyroid hormone synthesis;Salmonella infection;Pathways in cancer;Prostate cancer;Lipid and atherosclerosis;Fluid shear stress and atherosclerosis	09123 Folding, sorting and degradation;09132 Signal transduction		heat shock protein 90kDa beta	HSP90	Hsp90 protein	0	0	0	0
rsg29857.t1	RSG29857.t1;XP_018440536.1;XP_018467244.1;XP_018493547.1;RSG03852.t1;XP_018493498.1;XP_018445523.1;XP_018476713.1;RSG49531.t1	'(gnl|cdd|36688 : 462.0) no description available & (gnl|cdd|81272 : 238.0) no description available & (ipr002136 : 92.5977) Ribosomal protein L4/L1e & (reliability: 100.0) & (original description: no original description)'	5	5	24,22331774	0,003482474	0,004885542	3.246	0,973511999	RSG29857.t1	87148,40252	46942,10759	46811,83029	73325,22749	206327,5065	215359,0602	24600,52978	25982,4725	37447,97373	35.2	'not assigned.unknown'	29	protein.synthesis.ribosomal protein.eukaryotic.60S subunit.L4/L1	D	29	https://www.uniprot.org/uniprot/A0A6J0JZF1	nucleus	ribosome	https://www.uniprot.org/uniprot/A0A6J0JZF1	GO:0005634	K02930	Ribosome;Coronavirus disease - COVID-19	09122 Translation		large subunit ribosomal protein L4e	Ribosomal_L4;Ribosomal_L4	Ribosomal protein L4/L1 family;Ribosomal protein L4/L1 family	0	0	0	0
rsg04105.t1	RSG04105.t1;XP_018457877.1;RSG08944.t1;XP_018434531.1;XP_018483833.1	'(gnl|cdd|29388 : 471.0) no description available & (ipr002016 : 176.82906) Haem peroxidase, plant/fungal/bacterial & (reliability: 100.0) & (original description: no original description)'	3	3	10,27239656	0,003366638	0,004885542	5.53296	0,974966939	RSG04105.t1	39915,65166	28284,82002	38574,90419	46757,47948	40407,421	23908,72087	3811,658307	11974,50986	6300,967511	35.2	'not assigned.unknown'	26	misc.peroxidases	D	21	https://www.uniprot.org/uniprot/A0A6J0LCQ6	extracellular space	secreted	https://www.uniprot.org/uniprot/A0A6J0LCQ6	GO:0005615	K00430	Phenylpropanoid biosynthesis;Metabolic pathways;Biosynthesis of secondary metabolites	09110 Biosynthesis of other secondary metabolites		peroxidase [EC:1.11.1.7]	peroxidase;peroxidase	Peroxidase;Peroxidase	0	0	0	0
rsg00808.t1	RSG00808.t1;XP_018470707.1;XP_018476181.1	'(gnl|cdd|37250 : 739.0) no description available & (gnl|cdd|84869 : 105.0) no description available & (ipr006021 : 88.492485) Staphylococcal nuclease (SNase-like) & (reliability: 100.0) & (original description: no original description)'	1	1	3,621895552	0,003601205	0,005011367	3.32283	0,972005731	RSG00808.t1	8693,740868	8350,715804	8059,996545	7774,114424	17914,2988	16027,0748	2135,625244	3480,217399	4393,302925	35.2	'not assigned.unknown'	27	RNA.regulation of transcription.Zn-finger(CCHC)	D	27	https://www.uniprot.org/uniprot/A0A6J0ME27	nucleus	cytoplasm	https://www.uniprot.org/uniprot/A0A6J0ME27	GO:0005634	K15979	Viral carcinogenesis	not_assigned		staphylococcal nuclease domain-containing protein 1			0	0	0	0
rsg44816.t1	RSG44816.t1;XP_018441951.1;XP_018467498.1;XP_018474548.1;XP_018483892.1;RSG58901.t1;XP_018459916.1	'(gnl|cdd|35621 : 246.0) no description available & (gnl|cdd|82677 : 169.0) no description available & (reliability: 100.0) & (original description: no original description)'	3	3	10,62603676	0,003819299	0,005020736	5.33009	0,969204001	RSG44816.t1	22737,59739	17364,34798	16798,08138	24244,30621	86199,57196	73864,96496	2999,336977	4705,793839	12663,3462	35.2	'not assigned.unknown'	29	protein.synthesis.ribosomal protein.eukaryotic.40S subunit.S13	D	29	https://www.uniprot.org/uniprot/A0A6J0K3B6	chloroplast	ribosome	https://www.uniprot.org/uniprot/A0A6J0K3B6	GO:0009507	K02953	Ribosome;Coronavirus disease - COVID-19	09122 Translation		small subunit ribosomal protein S13e			0	0	0	0
xp_018477110.1	XP_018477110.1	'(gnl|cdd|84440 : 800.0) no description available & (gnl|cdd|35323 : 791.0) no description available & (ipr013126 : 297.43396) Heat shock protein 70 family & (reliability: 100.0) & (original description: PREDICTED: probable mediator of RNA polymerase II transcription subunit 37e [Raphanus sativus])'	13	1	54,53799278	0,003872048	0,005020736	1.89639	0,968520275	PREDICTED: probable mediator of RNA polymerase II transcription subunit 37e [Raphanus sativus]	241059,973	137671,4653	123523,2834	147670,979	293148,7723	306746,8006	87266,64355	102324,6359	112429,8168	35.2	'not assigned.unknown'	20;29	stress.abiotic.heat;protein.folding	D	29; 30	https://www.uniprot.org/uniprot/A0A6J0MXB2	cytoplasm	nucleus	https://www.uniprot.org/uniprot/Q9SHV7-1	GO:0005737	K03283	Spliceosome;MAPK signaling pathway;Protein processing in endoplasmic reticulum;Endocytosis;Longevity regulating pathway - multiple species;Antigen processing and presentation;Estrogen signaling pathway;Prion disease;Legionellosis;Toxoplasmosis;Measles;Lipid and atherosclerosis	09121 Transcription;09123 Folding, sorting and degradation;09132 Signal transduction;09141 Transport and catabolism		heat shock 70kDa protein 1/2/6/8			MD37E	MD37E_ARATHRecName: Full=Probable mediator of RNA polymerase II transcription subunit 37e; AltName: Full=Heat shock 70 kDa protein 1; AltName: Full=Heat shock cognate 70 kDa protein 1; AltName: Full=Heat shock cognate protein 70-1; Short=AtHsc70-1; AltName: Full=Heat shock protein 70-1; Short=AtHsp70-1; AltName: Full=Protein EARLY-RESPONSIVE TO DEHYDRATION 2	P:GO:0000082; C:GO:0000974; F:GO:0001786; C:GO:0001917; F:GO:0002020; F:GO:0003723; F:GO:0005524; C:GO:0005618; C:GO:0005681; C:GO:0005730; C:GO:0005739; C:GO:0005765; C:GO:0005776; C:GO:0005794; C:GO:0005874; C:GO:0005882; P:GO:0006606; P:GO:0007519; P:GO:0007568; P:GO:0007608; C:GO:0008021; F:GO:0008134; P:GO:0009409; C:GO:0009506; P:GO:0009615; P:GO:0009644; C:GO:0009986; P:GO:0010045; P:GO:00…	P:G1/S transition of mitotic cell cycle; C:Prp19 complex; F:phosphatidylserine binding; C:photoreceptor inner segment; F:protease binding; F:RNA binding; F:ATP binding; C:cell wall; C:spliceosomal complex; C:nucleolus; C:mitochondrion; C:lysosomal membrane; C:autophagosome; C:Golgi apparatus; C:microtubule; C:intermediate filament; P:protein import into nucleus; P:skeletal muscle tissue developme…
rsg15195.t1	RSG15195.t1;RSG17441.t1;XP_018441648.1;XP_018451297.1	'(gnl|cdd|37651 : 597.0) no description available & (gnl|cdd|75922 : 550.0) no description available & (reliability: 100.0) & (original description: no original description)'	1	1	3,480480671	0,003927997	0,005020736	2.65842	0,967792725	RSG15195.t1	17110,29682	6041,206429	5423,475843	6396,704683	21962,49448	15914,01426	1874,051041	3069,491714	7273,296117	35.2	'not assigned.unknown'	4	glycolysis.cytosolic branch.pyrophosphate-fructose-6-P phosphotransferase	D	4	https://www.uniprot.org/uniprot/A0A6J0K1V9	cytoplasm			GO:0005737	K00895	Glycolysis / Gluconeogenesis;Pentose phosphate pathway;Fructose and mannose metabolism;Metabolic pathways;Biosynthesis of secondary metabolites;Microbial metabolism in diverse environments	09101 Carbohydrate metabolism		diphosphate-dependent phosphofructokinase [EC:2.7.1.90]	PFK	Phosphofructokinase	0	0	0	0
xp_018449469.1	XP_018449469.1;XP_018449470.1	'(gnl|cdd|80608 : 974.0) no description available & (gnl|cdd|35325 : 944.0) no description available & (ipr013126 : 619.2131) Heat shock protein 70 family & (reliability: 100.0) & (original description: PREDICTED: heat shock 70 kDa protein 9, mitochondrial [Raphanus sativus])'	2	1	5,387346268	0,003865988	0,005020736	2.28697	0,96859894	PREDICTED: heat shock 70 kDa protein 9, mitochondrial [Raphanus sativus]	19701,21705	10179,81402	9889,912562	9945,414054	30376,84558	22422,12166	4432,364313	6165,347061	10049,36412	35.2	'not assigned.unknown'	20	stress.abiotic.heat	D	20	https://www.uniprot.org/uniprot/A0A6J0KR10	mitochondrion			GO:0005739	K04043	RNA degradation;Longevity regulating pathway - worm;Tuberculosis	09123 Folding, sorting and degradation		molecular chaperone DnaK			HSP7I	HSP7I_ARATHRecName: Full=Heat shock 70 kDa protein 9, mitochondrial; AltName: Full=Chaperone protein HscA homolog 1; Short=AtHscA1; AltName: Full=Heat shock protein 70-9; Short=AtHsp70-9; AltName: Full=Mitochondrial heat shock protein 70-1; Short=mtHsc70-1; Flags: Precursor	F:GO:0005524; C:GO:0005618; C:GO:0005739; C:GO:0005774; C:GO:0005794; C:GO:0005829; F:GO:0008270; C:GO:0009507; P:GO:0009615; P:GO:0009651; P:GO:0009735; F:GO:0031072; P:GO:0034605; P:GO:0034620; P:GO:0042026; F:GO:0042623; F:GO:0044183; P:GO:0046686; F:GO:0051082; P:GO:0051085; F:GO:0051787	F:ATP binding; C:cell wall; C:mitochondrion; C:vacuolar membrane; C:Golgi apparatus; C:cytosol; F:zinc ion binding; C:chloroplast; P:response to virus; P:response to salt stress; P:response to cytokinin; F:heat shock protein binding; P:cellular response to heat; P:cellular response to unfolded protein; P:protein refolding; F:ATPase activity, coupled; F:protein folding chaperone; P:response to cad…
xp_018445730.1	XP_018445730.1	'(ipr000368 : 1500.0) Sucrose synthase & (gnl|cdd|64713 : 976.0) no description available & (gnl|cdd|36071 : 498.0) no description available & (reliability: 100.0) & (original description: PREDICTED: sucrose synthase 1 [Raphanus sativus])'	6	1	22,03992271	0,003907762	0,005020736	6.03565	0,968056131	PREDICTED: sucrose synthase 1 [Raphanus sativus]	15580,66556	29401,26864	16507,92176	22565,40542	25315,70973	23344,49143	3113,720414	5526,03406	3761,122788	35.2	'not assigned.unknown'	2	major CHO metabolism.degradation.sucrose.Susy	D	2	https://www.uniprot.org/uniprot/A0A6J0KCL1	cytoplasm	cytoplasm	https://www.brenda-enzymes.org/enzyme.php?ecno=2.4.1.13&Suchword=&reference=&UniProtAcc=&organism%5B%5D=Arabidopsis+thaliana#LOCALIZATION	GO:0005737	K00695	Starch and sucrose metabolism;Metabolic pathways;Biosynthesis of secondary metabolites	09101 Carbohydrate metabolism		sucrose synthase [EC:2.4.1.13]			SUSY1	SUSY1_ARATHRecName: Full=Sucrose synthase 1; Short=AtSUS1; AltName: Full=Sucrose-UDP glucosyltransferase 1	P:GO:0001666; C:GO:0005773; C:GO:0005829; C:GO:0005886; P:GO:0005985; P:GO:0006970; P:GO:0009409; P:GO:0009413; P:GO:0009414; C:GO:0009506; P:GO:0009744; P:GO:0009749; P:GO:0009877; P:GO:0010037; P:GO:0010431; P:GO:0010555; F:GO:0016157; P:GO:0034059; P:GO:0046686; P:GO:0051262; P:GO:0072708	P:response to hypoxia; C:vacuole; C:cytosol; C:plasma membrane; P:sucrose metabolic process; P:response to osmotic stress; P:response to cold; P:response to flooding; P:response to water deprivation; C:plasmodesma; P:response to sucrose; P:response to glucose; P:nodulation; P:response to carbon dioxide; P:seed maturation; P:response to mannitol; F:sucrose synthase activity; P:response to anoxia; …
xp_018493158.1	XP_018493158.1;Lj2g3v2197650.2	'(gnl|cdd|84661 : 610.0) no description available & (gnl|cdd|36770 : 605.0) no description available & (ipr000741 : 395.70816) Fructose-bisphosphate aldolase, class-I & (reliability: 100.0) & (original description: PREDICTED: fructose-bisphosphate aldolase, cytoplasmic isozyme [Raphanus sativus])'	15	1	75,33729112	0,004071756	0,005049002	2.66611	0,965912962	PREDICTED: fructose-bisphosphate aldolase, cytoplasmic isozyme [Raphanus sativus]	60283,62478	23362,22505	14440,52328	42221,70604	75956,31985	61386,03398	12214,8807	23138,73968	9430,019561	35.2	'not assigned.unknown'	4	glycolysis.cytosolic branch.aldolase;glycolysis.unclear/dually targeted.aldolase	D	4	https://www.uniprot.org/uniprot/A0A6J0PAN9	cytoplasm			GO:0005737	K01623	Glycolysis / Gluconeogenesis;Pentose phosphate pathway;Fructose and mannose metabolism;Methane metabolism;Carbon fixation in photosynthetic organisms;Metabolic pathways;Biosynthesis of secondary metabolites;Microbial metabolism in diverse environments;Carbon metabolism;Biosynthesis of amino acids;HIF-1 signaling pathway	09101 Carbohydrate metabolism;09102 Energy metabolism;09132 Signal transduction	Glycolysis (Embden-Meyerhof pathway), glucose => pyruvate;Gluconeogenesis, oxaloacetate => fructose-6P;Reductive pentose phosphate cycle (Calvin cycle);Reductive pentose phosphate cycle, glyceraldehyde-3P => ribulose-5P	fructose-bisphosphate aldolase, class I [EC:4.1.2.13]			ALFC8	ALFC8_ARATHRecName: Full=Fructose-bisphosphate aldolase 8, cytosolic; Short=AtFBA8; AltName: Full=Cytosolic aldolase 1; Short=cAld1	P:GO:0001666; F:GO:0002020; F:GO:0004332; F:GO:0005507; C:GO:0005618; C:GO:0005720; C:GO:0005730; C:GO:0005741; C:GO:0005774; C:GO:0005794; C:GO:0005829; C:GO:0005886; P:GO:0005986; P:GO:0006000; P:GO:0006094; P:GO:0006096; P:GO:0006754; P:GO:0006941; P:GO:0007339; F:GO:0008092; P:GO:0009408; C:GO:0009506; C:GO:0009507; P:GO:0009651; P:GO:0009735; P:GO:0019242; C:GO:0030018; P:GO:0030335; P:GO:00…	P:response to hypoxia; F:protease binding; F:fructose-bisphosphate aldolase activity; F:copper ion binding; C:cell wall; C:nuclear heterochromatin; C:nucleolus; C:mitochondrial outer membrane; C:vacuolar membrane; C:Golgi apparatus; C:cytosol; C:plasma membrane; P:sucrose biosynthetic process; P:fructose metabolic process; P:gluconeogenesis; P:glycolytic process; P:ATP biosynthetic process; P:str…
xp_018436803.1	XP_018436803.1;XP_018456779.1;XP_018467249.1;XP_018471154.1	'(gnl|cdd|37001 : 126.0) no description available & (gnl|cdd|85300 : 103.0) no description available & (ipr008195 : 77.499435) Ribosomal protein L34e & (reliability: 135.62401) & (original description: PREDICTED: 60S ribosomal protein L34-2-like [Raphanus sativus])'	1	1	1,991857409	0,004102816	0,005049002	6.29257	0,965505016	PREDICTED: 60S ribosomal protein L34-2-like [Raphanus sativus]	5851,924299	1887,872597	1455,798586	2468,526831	15714,01399	14494,98432	564,5424293	758,6413949	1267,689924	29.2.1.2.2.34	'protein.synthesis.ribosomal protein.eukaryotic.60S subunit.L34'	29	'protein.synthesis.ribosomal protein.eukaryotic.60S subunit.L34'	N	29	https://www.uniprot.org/uniprot/A0A6J0JMK8	chloroplast	ribosome	https://www.uniprot.org/uniprot/A0A6J0JMK8	GO:0009507	K02915	Ribosome;Coronavirus disease - COVID-19	09122 Translation		large subunit ribosomal protein L34e			RL343	RL343_ARATHRecName: Full=60S ribosomal protein L34-3	P:GO:0000184; P:GO:0002181; F:GO:0003729; F:GO:0003735; F:GO:0005515; C:GO:0005730; C:GO:0005774; P:GO:0006413; P:GO:0006614; C:GO:0009507; P:GO:0019083; C:GO:0022625; C:GO:0030687; P:GO:0042254; C:GO:0042788	P:nuclear-transcribed mRNA catabolic process, nonsense-mediated decay; P:cytoplasmic translation; F:mRNA binding; F:structural constituent of ribosome; F:protein binding; C:nucleolus; C:vacuolar membrane; P:translational initiation; P:SRP-dependent cotranslational protein targeting to membrane; C:chloroplast; P:viral transcription; C:cytosolic large ribosomal subunit; C:preribosome, large subunit…
tkj63164.1	TKJ63164.1;TKJ72850.1;TKJ80841.1;TKJ83009.1;TKK06552.1;TKK35855.1;TKK41803.1	'(gnl|cdd|84045 : 784.0) no description available & (gnl|cdd|36531 : 389.0) no description available & (ipr022761 : 259.55026) Lyase 1, N-terminal & (reliability: 100.0) & (original description: aspartate ammonia-lyase [Pseudomonas sp. CFBP13506])'	1	1	1,371615171	0,004233392	0,005108371	1.94258	0,96378354	aspartate ammonia-lyase [Pseudomonas sp. CFBP13506]	10330,42607	4267,121016	3721,017055	4336,260794	13707,04642	9623,159336	3150,41767	3443,713858	3544,279358	35.2	'not assigned.unknown'	8	TCA / org transformation.TCA.fumarase	D	13	https://www.genome.jp/entry/K01744	nucleus	cytoplasm	https://www.nextprot.org/entry/NX_Q9GZT4/localization	GO:0005634	K01744	Alanine, aspartate and glutamate metabolism;Metabolic pathways	09105 Amino acid metabolism		aspartate ammonia-lyase [EC:4.3.1.1]			ASPA	ASPA_PSEFLRecName: Full=Aspartate ammonia-lyase; Short=Aspartase	F:GO:0004333; F:GO:0005515; C:GO:0005829; P:GO:0006099; P:GO:0006531; P:GO:0006979; P:GO:0008652; F:GO:0008797; P:GO:0010756; C:GO:0043229	F:fumarate hydratase activity; F:protein binding; C:cytosol; P:tricarboxylic acid cycle; P:aspartate metabolic process; P:response to oxidative stress; P:cellular amino acid biosynthetic process; F:aspartate ammonia-lyase activity; P:positive regulation of plasminogen activation; C:intracellular organelle
rsg22691.t1	RSG22691.t1;RSG34812.t1;XP_018433162.1;XP_018472692.1;XP_018473240.1	'(gnl|cdd|48161 : 774.0) no description available & (gnl|cdd|35577 : 683.0) no description available & (ipr002423 : 267.42838) Chaperonin Cpn60/TCP-1 & (reliability: 467.99966) & (original description: no original description)'	6	5	21,36074841	0,004290629	0,005141483	1.68374	0,963025884	RSG22691.t1	29640,81324	13905,67176	15072,99529	17836,93505	32219,35179	35243,5863	10438,42899	12243,17299	16434,70759	29.6	'protein.folding'	29	'protein.folding'	N	29	https://www.uniprot.org/uniprot/A0A6J0JC34	mitochondrion			GO:0005739	K04077	RNA degradation;Longevity regulating pathway - worm;Type I diabetes mellitus;Legionellosis;Tuberculosis;Lipid and atherosclerosis	09123 Folding, sorting and degradation		chaperonin GroEL	Cpn60_TCP1;Cpn60_TCP1	TCP-1/cpn60 chaperonin family;TCP-1/cpn60 chaperonin family	0	0	0	0
xp_018484748.1	XP_018484748.1;RSG41258.t1;XP_018437395.1;XP_018466531.1;RSG12690.t1	'(gnl|cdd|37881 : 707.0) no description available & (gnl|cdd|48188 : 673.0) no description available & (ipr020810 : 371.795) Enolase, C-terminal & (reliability: 100.0) & (original description: PREDICTED: bifunctional enolase 2/transcriptional activator [Raphanus sativus])'	15	1	60,00224292	0,004421067	0,005225216	2.69533	0,961292968	PREDICTED: bifunctional enolase 2/transcriptional activator [Raphanus sativus]	15574,28808	13843,55665	9170,936094	13635,7738	24996,48955	20499,24131	5216,919529	5535,818507	6638,186914	35.2	'not assigned.unknown'	4	glycolysis.cytosolic branch.enolase	D	4	https://www.uniprot.org/uniprot/A0A6J0NLX2	cytoplasm	cytosol	https://www.uniprot.org/uniprot/A0A6J0NLX2	GO:0005737	K01689	Glycolysis / Gluconeogenesis;Methane metabolism;Metabolic pathways;Biosynthesis of secondary metabolites;Microbial metabolism in diverse environments;Carbon metabolism;Biosynthesis of amino acids;RNA degradation;HIF-1 signaling pathway	09101 Carbohydrate metabolism;09102 Energy metabolism;09123 Folding, sorting and degradation;09132 Signal transduction	Glycolysis (Embden-Meyerhof pathway), glucose => pyruvate;Glycolysis, core module involving three-carbon compounds;Gluconeogenesis, oxaloacetate => fructose-6P;Formaldehyde assimilation, serine pathway	enolase [EC:4.2.1.11]	Enolase_C	Enolase, C-terminal TIM barrel domain	ENO2	ENO2_ARATHRecName: Full=Bifunctional enolase 2/transcriptional activator; AltName: Full=2-phospho-D-glycerate hydro-lyase 2; AltName: Full=2-phosphoglycerate dehydratase 2; AltName: Full=LOW EXPRESSION OF OSMOTICALLY RESPONSIVE GENES 1	C:GO:0000015; P:GO:0000122; F:GO:0000287; F:GO:0000977; F:GO:0001227; P:GO:0001701; F:GO:0003723; F:GO:0004634; F:GO:0005507; C:GO:0005634; C:GO:0005741; P:GO:0006094; P:GO:0009409; P:GO:0009416; C:GO:0009506; C:GO:0009507; P:GO:0009651; P:GO:0009737; C:GO:0009986; C:GO:0019897; P:GO:0030308; C:GO:0030426; F:GO:0031072; F:GO:0042803; C:GO:0045121; P:GO:0045933; P:GO:0046686; F:GO:0046982; C:GO:00…	C:phosphopyruvate hydratase complex; P:negative regulation of transcription by RNA polymerase II; F:magnesium ion binding; F:RNA polymerase II regulatory region sequence-specific DNA binding; F:DNA-binding transcription repressor activity, RNA polymerase II-specific; P:in utero embryonic development; F:RNA binding; F:phosphopyruvate hydratase activity; F:copper ion binding; C:nucleus; C:mitochond…
rsg03748.t1	RSG03748.t1;RSG30480.t1;XP_018462129.1;XP_018481826.1;RSG09662.t1	'(gnl|cdd|35628 : 260.0) no description available & (gnl|cdd|83108 : 204.0) no description available & (ipr001971 : 108.30488) Ribosomal protein S11 & (reliability: 100.0) & (original description: no original description)'	4	4	22,64455175	0,004539369	0,005246542	2.3794	0,959714503	RSG03748.t1	96404,4988	39571,07583	37486,94459	56911,84106	136799,4062	163066,7556	19120,27524	26292,99032	52160,56511	35.2	'not assigned.unknown'	29	protein.synthesis.ribosomal protein.eukaryotic.40S subunit.S14	D	29	https://www.uniprot.org/uniprot/A0A6J0LRU5	endomembrane system	ribosome	https://www.uniprot.org/uniprot/A0A6J0LRU5	GO:0012505	K02955	Ribosome;Coronavirus disease - COVID-19	09122 Translation		small subunit ribosomal protein S14e	Ribosomal_S11	Ribosomal protein S11	0	0	0	0
rsg33373.t1	RSG33373.t1;XP_018433066.1	'(gnl|cdd|35446 : 571.0) no description available & (gnl|cdd|84944 : 392.0) no description available & (ipr001017 : 263.69867) Dehydrogenase, E1 component & (reliability: 100.0) & (original description: no original description)'	1	1	4,185144901	0,00456073	0,005246542	2.26428	0,95942887	RSG33373.t1	8159,275283	3987,371273	4481,155676	3857,366835	6803,19011	7443,075535	2336,117081	1835,576784	2936,162857	35.2	'not assigned.unknown'	8	TCA / org transformation.TCA.pyruvate DH.E1	D	8	https://www.uniprot.org/uniprot/A0A6J0JDF4 https://www.nextprot.org/entry/NX_P29803/	mitochondrion	endoplasmic reticulum, mitochondrion	https://www.uniprot.org/uniprot/A0A6J0JDF4 https://www.nextprot.org/entry/NX_P29803/localization	GO:0005739	K00161	Glycolysis / Gluconeogenesis;Citrate cycle (TCA cycle);Pyruvate metabolism;Metabolic pathways;Biosynthesis of secondary metabolites;Microbial metabolism in diverse environments;Carbon metabolism;HIF-1 signaling pathway;Glucagon signaling pathway;Central carbon metabolism in cancer;Diabetic cardiomyopathy	09101 Carbohydrate metabolism;09132 Signal transduction	Pyruvate oxidation, pyruvate => acetyl-CoA	pyruvate dehydrogenase E1 component alpha subunit [EC:1.2.4.1]	E1_dh	Dehydrogenase E1 component	0	0	0	0
rsg37471.t1	RSG37471.t1;XP_018445531.1;XP_018457835.1;XP_018484904.1;XP_018484905.1;RSG17083.t1;XP_018444746.1;XP_018465795.1;XP_018478218.1	'(gnl|cdd|36048 : 312.0) no description available & (gnl|cdd|84690 : 242.0) no description available & (reliability: 100.0) & (original description: no original description)'	3	3	10,54231739	0,004693212	0,005327907	2.28469	0,957653482	RSG37471.t1	192678,007	82153,93173	79547,52884	113418,8301	312331,9889	321661,0693	47851,36307	60116,42481	100393,8764	35.2	'not assigned.unknown'	29	protein.synthesis.ribosomal protein.eukaryotic.40S subunit.SA	D	29	https://www.uniprot.org/uniprot/A0A6J0KC16	nucleus	cytoplasm	https://www.uniprot.org/uniprot/A0A6J0KC16	GO:0005634	K02998	Ribosome;Coronavirus disease - COVID-19	09122 Translation		small subunit ribosomal protein SAe	Ribosomal_S2	Ribosomal protein S2	0	0	0	0
rsg13920.t1	RSG13920.t1;RSG50201.t1;XP_018443350.1;XP_018474324.1	'(gnl|cdd|36561 : 437.0) no description available & (gnl|cdd|47735 : 181.0) no description available & (ipr009072 : 180.68045) Histone-fold & (reliability: 316.1908) & (original description: no original description)'	1	1	1,952530861	0,004760557	0,005334173	8.54235	0,956748665	RSG13920.t1	10685,30812	4129,433094	4171,25947	7425,446975	54366,67967	34955,99734	781,1973929	2122,141654	2559,7036	28.1.3	'DNA.synthesis/chromatin structure.histone'	28	'DNA.synthesis/chromatin structure.histone'	N	28	https://www.uniprot.org/uniprot/A0A6J0K5V8	plasma membrane	nucleosome	https://www.uniprot.org/uniprot/A0A6J0K5V8	GO:0005886	K03327		not_assigned		multidrug resistance protein, MATE family	MatE	MatE	0	0	0	0
rsg14949.t1	RSG14949.t1;XP_018493151.1	'(gnl|cdd|35763 : 314.0) no description available & (gnl|cdd|30891 : 129.0) no description available & (ipr001179 : 76.901596) Peptidyl-prolyl cis-trans isomerase, FKBP-type & (reliability: 134.57779) & (original description: no original description)'	3	3	7,351766109	0,00479785	0,005341275	2.95832	0,956247005	RSG14949.t1	10287,22489	9405,09022	7825,985229	13865,72066	20147,83186	19013,17014	3836,515277	4120,125196	5021,815308	29.6	'protein.folding'	29	'protein.folding'	N	29	https://www.uniprot.org/uniprot/A0A6J0P8Z4	nucleus	cytoplasm	https://www.nextprot.org/entry/NX_P0DN37/localization	GO:0005634	K09571	Estrogen signaling pathway	not_assigned		FK506-binding protein 4/5 [EC:5.2.1.8]	FKBP_C	FKBP-type peptidyl-prolyl cis-trans isomerase	0	0	0	0
xp_018439158.1	XP_018439158.1	'(gnl|cdd|36496 : 534.0) no description available & (gnl|cdd|84781 : 465.0) no description available & (ipr001563 : 306.95715) Peptidase S10, serine carboxypeptidase & (reliability: 537.17505) & (original description: PREDICTED: serine carboxypeptidase-like 10 [Raphanus sativus])'	1	1	4,629699707	0,004848788	0,00536338	3.99528	0,955561126	PREDICTED: serine carboxypeptidase-like 10 [Raphanus sativus]	3841,783661	1544,567674	3440,586405	1197,175837	5205,333446	6248,779301	474,0567337	937,9514409	1130,213189	29.5.5	'protein.degradation.serine protease'	29	'protein.degradation.serine protease'	N	11; 16; 29	https://www.uniprot.org/uniprot/A0A6J0JUC6 https://pubmed.ncbi.nlm.nih.gov/32486049/ https://www.arabidopsis.org/servlets/TairObject?id=32400&type=locus	extracellular space	secreted	https://www.arabidopsis.org/servlets/TairObject?id=32400&type=locus	GO:0005615	K16296		not_assigned		serine carboxypeptidase-like clade I [EC:3.4.16.-]			SCP10	SCP10_ARATHRecName: Full=Serine carboxypeptidase-like 10; AltName: Full=Sinapoylglucose--anthocyanin acyltransferase; AltName: Full=Sinapoylglucose--anthocyanin sinapoyltransferase; Short=SAT; Flags: Precursor	F:GO:0004185; C:GO:0005576; C:GO:0005773; P:GO:0006508; C:GO:0009505; P:GO:0009698; F:GO:0016754; F:GO:0047158	F:serine-type carboxypeptidase activity; C:extracellular region; C:vacuole; P:proteolysis; C:plant-type cell wall; P:phenylpropanoid metabolic process; F:sinapoylglucose-malate O-sinapoyltransferase activity; F:sinapoylglucose-sinapoylglucose O-sinapoyltransferase activity
rsg39101.t1	RSG39101.t1;XP_018451552.1;XP_018464768.1	'(gnl|cdd|35945 : 767.0) no description available & (gnl|cdd|31415 : 545.0) no description available & (ipr003959 : 88.88453) ATPase, AAA-type, core & (reliability: 100.0) & (original description: no original description)'	3	3	9,762984991	0,004904307	0,005390239	1.79085	0,95481275	RSG39101.t1	31230,35315	12065,9228	15685,00123	18427,98544	35765,67393	32756,05244	8469,547891	10264,66211	18629,14229	35.2	'not assigned.unknown'	29	protein.synthesis.elongation	D	29	https://www.uniprot.org/uniprot/A0A6J0KUF6	nucleus	cytoplasm; proteasome	https://www.uniprot.org/uniprot/A0A6J0KUF6	GO:0005634	K02357		not_assigned		elongation factor Ts			0	0	0	0
xp_018441658.1	XP_018441658.1;RSG04528.t1;XP_018436369.1;RSG26505.t1;XP_018489897.1	'(gnl|cdd|37881 : 706.0) no description available & (gnl|cdd|48188 : 674.0) no description available & (ipr020810 : 371.85562) Enolase, C-terminal & (reliability: 100.0) & (original description: PREDICTED: bifunctional enolase 2/transcriptional activator-like [Raphanus sativus])'	13	1	46,80431867	0,005053389	0,005397251	2.60405	0,952799467	PREDICTED: bifunctional enolase 2/transcriptional activator-like [Raphanus sativus]	143358,2686	125400,2831	86168,22239	127474,8979	234437,3348	191293,5118	49726,07634	52811,73695	64434,34681	35.2	'not assigned.unknown'	4	glycolysis.cytosolic branch.enolase	D	4	https://www.uniprot.org/uniprot/A0A6J0K1X1	cytoplasm	cytosol	https://www.uniprot.org/uniprot/A0A6J0K1X1	GO:0005737	K01689	Glycolysis / Gluconeogenesis;Methane metabolism;Metabolic pathways;Biosynthesis of secondary metabolites;Microbial metabolism in diverse environments;Carbon metabolism;Biosynthesis of amino acids;RNA degradation;HIF-1 signaling pathway	09101 Carbohydrate metabolism;09102 Energy metabolism;09123 Folding, sorting and degradation;09132 Signal transduction	Glycolysis (Embden-Meyerhof pathway), glucose => pyruvate;Glycolysis, core module involving three-carbon compounds;Gluconeogenesis, oxaloacetate => fructose-6P;Formaldehyde assimilation, serine pathway	enolase [EC:4.2.1.11]	Enolase_C;Enolase_C	Enolase, C-terminal TIM barrel domain;Enolase, C-terminal TIM barrel domain	ENO2	ENO2_ARATHRecName: Full=Bifunctional enolase 2/transcriptional activator; AltName: Full=2-phospho-D-glycerate hydro-lyase 2; AltName: Full=2-phosphoglycerate dehydratase 2; AltName: Full=LOW EXPRESSION OF OSMOTICALLY RESPONSIVE GENES 1	C:GO:0000015; P:GO:0000122; F:GO:0000287; F:GO:0000977; F:GO:0001227; P:GO:0001701; F:GO:0003723; F:GO:0004634; F:GO:0005507; C:GO:0005634; C:GO:0005741; P:GO:0006094; P:GO:0009409; P:GO:0009416; C:GO:0009506; C:GO:0009507; P:GO:0009651; P:GO:0009737; C:GO:0009986; C:GO:0019897; P:GO:0030308; C:GO:0030426; F:GO:0031072; F:GO:0042803; C:GO:0045121; P:GO:0045933; P:GO:0046686; F:GO:0046982; C:GO:00…	C:phosphopyruvate hydratase complex; P:negative regulation of transcription by RNA polymerase II; F:magnesium ion binding; F:RNA polymerase II regulatory region sequence-specific DNA binding; F:DNA-binding transcription repressor activity, RNA polymerase II-specific; P:in utero embryonic development; F:RNA binding; F:phosphopyruvate hydratase activity; F:copper ion binding; C:nucleus; C:mitochond…
xp_018443206.1	XP_018443206.1;O24336;RSG02733.t1;XP_018451910.1	'(gnl|cdd|29388 : 443.0) no description available & (ipr002016 : 185.67648) Haem peroxidase, plant/fungal/bacterial & (reliability: 100.0) & (original description: PREDICTED: peroxidase P7 [Raphanus sativus])'	4	4	12,93351483	0,00500745	0,005397251	5.62098	0,953420379	PREDICTED: peroxidase P7 [Raphanus sativus]	187618,4101	169464,2987	249723,1715	126415,6734	161108,0762	142890,8986	24452,62729	41212,0116	40801,58699	35.2	'not assigned.unknown'	26	misc.peroxidases	D	21	https://www.uniprot.org/uniprot/A0A6J0K6U2	extracellular space	secreted	https://www.uniprot.org/uniprot/A0A6J0K6U2	GO:0005615	K00430	Phenylpropanoid biosynthesis;Metabolic pathways;Biosynthesis of secondary metabolites	09110 Biosynthesis of other secondary metabolites		peroxidase [EC:1.11.1.7]	peroxidase	Peroxidase	PER52	PER52_ARATHRecName: Full=Peroxidase 52; Short=Atperox P52; AltName: Full=ATP49; Flags: Precursor	P:GO:0002215; F:GO:0004601; F:GO:0005515; C:GO:0005618; C:GO:0005794; C:GO:0005829; P:GO:0006979; P:GO:0009908; P:GO:0010089; F:GO:0020037; P:GO:0042744; F:GO:0046872; C:GO:0048046; P:GO:0055114; P:GO:0071456; P:GO:0098869; P:GO:1901430	P:defense response to nematode; F:peroxidase activity; F:protein binding; C:cell wall; C:Golgi apparatus; C:cytosol; P:response to oxidative stress; P:flower development; P:xylem development; F:heme binding; P:hydrogen peroxide catabolic process; F:metal ion binding; C:apoplast; P:oxidation-reduction process; P:cellular response to hypoxia; P:cellular oxidant detoxification; P:positive regulation…
rsg33333.t1	RSG33333.t1;XP_018491386.1;XP_018442859.1;XP_018475701.1;XP_018475708.1;RSG38027.t1;XP_018458759.1	'(gnl|cdd|35323 : 1088.0) no description available & (gnl|cdd|84440 : 855.0) no description available & (ipr013126 : 621.8843) Heat shock protein 70 family & (reliability: 100.0) & (original description: no original description)'	11	9	54,57535905	0,004999342	0,005397251	1.67181	0,953529931	RSG33333.t1	281042,9589	142146,7322	132683,3399	184164,9729	251629,4294	298043,8724	97756,2554	124196,0569	138848,7004	35.2	'not assigned.unknown'	20	stress.abiotic.heat	D	27; 30	https://www.uniprot.org/uniprot/A0A6J0P495	endomembrane system	endoplasmic reticulum	https://www.uniprot.org/uniprot/A0A6J0P495	GO:0012505	K09490	Protein export;Protein processing in endoplasmic reticulum;Antigen processing and presentation;Thyroid hormone synthesis;Parkinson disease;Amyotrophic lateral sclerosis;Prion disease;Pathways of neurodegeneration - multiple diseases;Lipid and atherosclerosis	09123 Folding, sorting and degradation		endoplasmic reticulum chaperone BiP [EC:3.6.4.10]	HSP70	Hsp70 protein	0	0	0	0
rsg39817.t1	RSG39817.t1;XP_018442154.1;XP_018460327.1;XP_018464953.1;XP_018472792.1;XP_018477885.1;XP_018486429.1	'(gnl|cdd|36104 : 250.0) no description available & (gnl|cdd|47926 : 131.0) no description available & (ipr020784 : 89.705505) Ribosomal protein L11, N-terminal & (reliability: 100.0) & (original description: no original description)'	2	2	5,301264763	0,005475349	0,005726086	3.50765	0,947080044	RSG39817.t1	59439,2178	30381,22185	24885,62075	41970,94432	174215,3785	109421,1264	10977,62165	14996,54658	27656,64548	35.2	'not assigned.unknown'	29	protein.synthesis.ribosomal protein.eukaryotic.60S subunit.L12	D	29	https://www.uniprot.org/uniprot/A0A6J0K590	nucleus	ribosome	https://www.uniprot.org/uniprot/A0A6J0K590	GO:0005634	K02870	Ribosome;Coronavirus disease - COVID-19	09122 Translation		large subunit ribosomal protein L12e			0	0	0	0
xp_018440871.1	XP_018440871.1;XP_018484582.1;XP_018434101.1;RSG25636.t1;RSG12435.t1;OHW90664.1;OHW99319.1;RSG53109.t1;U3PIB8	'(gnl|cdd|30218 : 894.0) no description available & (gnl|cdd|36589 : 564.0) no description available & (ipr003008 : 320.5056) Tubulin/FtsZ, GTPase domain & (reliability: 100.0) & (original description: PREDICTED: tubulin beta-7 chain [Raphanus sativus])'	14	1	52,77940524	0,005750299	0,005768886	1.82528	0,943344411	PREDICTED: tubulin beta-7 chain [Raphanus sativus]	56189,69004	27997,90996	33444,36206	35756,45501	63066,75664	54761,98768	19872,19581	22573,39707	27315,39942	35.2	'not assigned.unknown'	31	cell.organisation.cytoskeleton.mikrotubuli	D	31	https://www.uniprot.org/uniprot/A0A6J0K0C1	cytoplasm	cytosceleton	https://www.uniprot.org/uniprot/A0A6J0K0C1	GO:0005737	K07375	Phagosome;Gap junction;Alzheimer disease;Parkinson disease;Amyotrophic lateral sclerosis;Huntington disease;Prion disease;Pathways of neurodegeneration - multiple diseases;Pathogenic Escherichia coli infection;Salmonella infection	09141 Transport and catabolism;09144 Cellular community - eukaryotes		tubulin beta			TBB7	TBB7_ARATHRecName: Full=Tubulin beta-7 chain; AltName: Full=Beta-7-tubulin	P:GO:0000226; P:GO:0000278; F:GO:0003924; F:GO:0005200; F:GO:0005515; F:GO:0005525; C:GO:0005618; C:GO:0005773; C:GO:0005794; C:GO:0005829; C:GO:0005874; C:GO:0005886; C:GO:0009506; P:GO:0009651; C:GO:0045298; P:GO:0046686	P:microtubule cytoskeleton organization; P:mitotic cell cycle; F:GTPase activity; F:structural constituent of cytoskeleton; F:protein binding; F:GTP binding; C:cell wall; C:vacuole; C:Golgi apparatus; C:cytosol; C:microtubule; C:plasma membrane; C:plasmodesma; P:response to salt stress; C:tubulin complex; P:response to cadmium ion
rsg07494.t1	RSG07494.t1	'(gnl|cdd|36733 : 343.0) no description available & (ipr011042 : 108.783615) Six-bladed beta-propeller, TolB-like & (gnl|cdd|66743 : 108.0) no description available & (reliability: 100.0) & (original description: no original description)'	5	4	21,86774755	0,005714676	0,005768886	3.88599	0,943828554	RSG07494.t1	78226,41774	65837,9555	82678,20618	47643,48088	132367,2987	175648,6466	17433,70523	40419,38398	15313,90023	35.2	'not assigned.unknown'	16	secondary metabolism.N misc.alkaloid-like	D	35	https://www.genome.jp/entry/K21407	endomembrane system			GO:0012505	K21407		not_assigned		adipocyte plasma membrane-associated protein	Str_synth	Strictosidine synthase	0	0	0	0
rsg03297.t1	RSG03297.t1;XP_018443027.1;XP_018445979.1;XP_018475607.1;RSG51654.t1;XP_018446150.1;XP_018454116.1	'(gnl|cdd|35947 : 717.0) no description available & (gnl|cdd|31415 : 543.0) no description available & (ipr003959 : 96.90703) ATPase, AAA-type, core & (reliability: 100.0) & (original description: no original description)'	4	4	13,36051345	0,005722673	0,005768886	1.90002	0,943719876	RSG03297.t1	25954,58685	13146,6745	13332,62818	16795,51912	36423,66582	33764,18916	8582,652621	9290,433044	15443,38328	35.2	'not assigned.unknown'	29	protein.degradation.ubiquitin.proteasom	D	29	https://www.uniprot.org/uniprot/A0A6J0K4Y3	cytoplasm			GO:0005737	K03066	Proteasome;Alzheimer disease;Parkinson disease;Amyotrophic lateral sclerosis;Huntington disease;Spinocerebellar ataxia;Prion disease;Pathways of neurodegeneration - multiple diseases;Epstein-Barr virus infection	09123 Folding, sorting and degradation		26S proteasome regulatory subunit T6	AAA	ATPase family associated with various cellular activities (AAA)	0	0	0	0
xp_018436563.1	XP_018436563.1;XP_018439695.1	'(gnl|cdd|35405 : 396.0) no description available & (gnl|cdd|48449 : 374.0) no description available & (ipr001353 : 117.33653) Proteasome, subunit alpha/beta & (reliability: 205.33893) & (original description: PREDICTED: proteasome subunit alpha type-3-like [Raphanus sativus])'	1	1	2,628865957	0,005652514	0,005768886	2.3957	0,944673317	PREDICTED: proteasome subunit alpha type-3-like [Raphanus sativus]	25734,70957	19374,75225	16627,10434	25709,90251	38643,22994	37048,69185	10248,02352	9291,324236	12459,38059	29.5.11.20	'protein.degradation.ubiquitin.proteasom'	29	'protein.degradation.ubiquitin.proteasom'	N	29	https://www.uniprot.org/uniprot/A0A6J0JLT6	cytoplasm		https://www.uniprot.org/uniprot/A0A6J0JLT6	GO:0005737	K02727	Proteasome;Alzheimer disease;Parkinson disease;Amyotrophic lateral sclerosis;Huntington disease;Spinocerebellar ataxia;Prion disease;Pathways of neurodegeneration - multiple diseases	09123 Folding, sorting and degradation		20S proteasome subunit alpha 7 [EC:3.4.25.1]			PSA3	PSA3_ARATHRecName: Full=Proteasome subunit alpha type-3; AltName: Full=20S proteasome alpha subunit G-1; AltName: Full=DiDi 17A-2a; AltName: Full=Proteasome component 8; AltName: Full=Proteasome subunit alpha type-7	F:GO:0003729; F:GO:0004298; C:GO:0005654; C:GO:0005774; P:GO:0007623; P:GO:0008063; P:GO:0009409; P:GO:0010499; C:GO:0019773; P:GO:0030707; F:GO:0031625; C:GO:0034515; C:GO:0042175; F:GO:0042802; P:GO:0043161; C:GO:0045202; P:GO:0045786; P:GO:0046686; C:GO:0048046; P:GO:0052548; P:GO:0055085; P:GO:1901990	F:mRNA binding; F:threonine-type endopeptidase activity; C:nucleoplasm; C:vacuolar membrane; P:circadian rhythm; P:Toll signaling pathway; P:response to cold; P:proteasomal ubiquitin-independent protein catabolic process; C:proteasome core complex, alpha-subunit complex; P:ovarian follicle cell development; F:ubiquitin protein ligase binding; C:proteasome storage granule; C:nuclear outer membrane…
xp_018456987.1	XP_018456987.1;XP_018484142.1	'(gnl|cdd|36649 : 541.0) no description available & (gnl|cdd|73400 : 448.0) no description available & (ipr013785 : 324.1945) Aldolase-type TIM barrel & (reliability: 100.0) & (original description: PREDICTED: dihydroorotate dehydrogenase (quinone), mitochondrial-like [Raphanus sativus])'	1	1	1,632695675	0,005815954	0,005801027	9.69465	0,942452082	PREDICTED: dihydroorotate dehydrogenase (quinone), mitochondrial-like [Raphanus sativus]	1337,543645	3433,146111	3747,378792	3760,533922	10566,23506	6604,65527	538,9265966	333,6984817	558,2970072	35.2	'not assigned.unknown'	23	nucleotide metabolism.synthesis.pyrimidine.dihydroorotate dehydrogenase	D	23	https://www.uniprot.org/uniprot/A0A6J0LA78	mitochondrion			GO:0005739	K00254	Pyrimidine metabolism;Metabolic pathways;Biosynthesis of cofactors	09104 Nucleotide metabolism	Uridine monophosphate biosynthesis, glutamine (+ PRPP) => UMP	dihydroorotate dehydrogenase [EC:1.3.5.2]			PYRD	PYRD_ARATHRecName: Full=Dihydroorotate dehydrogenase (quinone), mitochondrial; Short=DHOdehase; AltName: Full=Dihydroorotate oxidase; Flags: Precursor	F:GO:0004152; C:GO:0005654; C:GO:0005743; C:GO:0005758; C:GO:0005829; P:GO:0006207; P:GO:0007565; P:GO:0007595; F:GO:0008144; F:GO:0010181; C:GO:0016021; P:GO:0031000; P:GO:0042594; C:GO:0043025; P:GO:0043065; P:GO:0044205; P:GO:0046134; F:GO:0048039; P:GO:0055114; P:GO:0090140; P:GO:1903576	F:dihydroorotate dehydrogenase activity; C:nucleoplasm; C:mitochondrial inner membrane; C:mitochondrial intermembrane space; C:cytosol; P:'de novo' pyrimidine nucleobase biosynthetic process; P:female pregnancy; P:lactation; F:drug binding; F:FMN binding; C:integral component of membrane; P:response to caffeine; P:response to starvation; C:neuronal cell body; P:positive regulation of apoptotic pr…
xp_018432524.1	XP_018432524.1;XP_018438845.1;XP_018492958.1;XP_018478525.1	'(gnl|cdd|38644 : 153.0) no description available & (gnl|cdd|85669 : 133.0) no description available & (ipr002671 : 108.27279) Ribosomal protein L22e & (reliability: 189.47739) & (original description: PREDICTED: 60S ribosomal protein L22-2 [Raphanus sativus])'	3	3	6,234327912	0,006077276	0,005958354	6.90861	0,938901146	PREDICTED: 60S ribosomal protein L22-2 [Raphanus sativus]	11231,29534	2413,132859	1377,375584	1494,961134	15120,65538	13175,07613	346,877658	823,2986108	1381,452794	29.2.1.2.2.22	protein.synthesis.ribosomal protein.eukaryotic.60S subunit.L22'	29	'protein.synthesis.ribosomal protein.eukaryotic.60S subunit.L22'	N	29	https://www.uniprot.org/uniprot/A0A6J0JCA2	nucleus	ribosome	https://www.uniprot.org/uniprot/A0A6J0JCA2	GO:0005634	K02891	Ribosome;Coronavirus disease - COVID-19	09122 Translation		large subunit ribosomal protein L22e			RL222	RL222_ARATHRecName: Full=60S ribosomal protein L22-2	P:GO:0000184; F:GO:0003729; F:GO:0003735; C:GO:0005730; C:GO:0005886; P:GO:0006614; F:GO:0008201; C:GO:0009506; P:GO:0019083; C:GO:0022625; C:GO:0042788; F:GO:0045182; P:GO:0046632; C:GO:0098556; C:GO:0098793; C:GO:0098978; P:GO:0099577	P:nuclear-transcribed mRNA catabolic process, nonsense-mediated decay; F:mRNA binding; F:structural constituent of ribosome; C:nucleolus; C:plasma membrane; P:SRP-dependent cotranslational protein targeting to membrane; F:heparin binding; C:plasmodesma; P:viral transcription; C:cytosolic large ribosomal subunit; C:polysomal ribosome; F:translation regulator activity; P:alpha-beta T cell different…
rsg27252.t1	RSG27252.t1;XP_018433311.1;XP_018456771.1	'(gnl|cdd|37965 : 595.0) no description available & (gnl|cdd|66985 : 410.0) no description available & (ipr005013 : 303.60477) Oligosaccharyl transferase complex, subunit Wbp1 & (reliability: 100.0) & (original description: no original description)'	2	2	4,971494913	0,006063673	0,005958354	2.33715	0,939085924	RSG27252.t1	7895,571835	5221,070939	4593,531965	8980,018625	12792,33959	10503,2662	2508,924873	4796,15914	2910,568571	35.2	'not assigned.unknown'	29	protein.glycosylation	D	29	https://www.uniprot.org/uniprot/A0A6J0JE63	endomembrane system	endoplasmic reticulum	https://www.uniprot.org/uniprot/A0A6J0JE63	GO:0012505	K12670	N-Glycan biosynthesis;Various types of N-glycan biosynthesis;Metabolic pathways;Protein processing in endoplasmic reticulum	09107 Glycan biosynthesis and metabolism;09123 Folding, sorting and degradation	N-glycosylation by oligosaccharyltransferase	oligosaccharyltransferase complex subunit beta			0	0	0	0
rsg21242.t1	RSG21242.t1;XP_018484280.1;XP_018484861.1	'(gnl|cdd|30408 : 190.0) no description available & (ipr016040 : 146.95998) NAD(P)-binding domain & (reliability: 100.0) & (original description: no original description)'	2	1	8,410041809	0,006202963	0,006047222	2.10776	0,937194416	RSG21242.t1	17443,48656	8516,907388	9467,886702	10466,85406	28324,12194	31142,66174	5450,155845	7238,182954	9379,105443	35.2	'not assigned.unknown'	13	amino acid metabolism.synthesis.branched chain group.common.ketol-acid reductoisomerase	D	13	https://www.uniprot.org/uniprot/A0A6J0NIA8 https://www.brenda-enzymes.org/enzyme.php?ecno=1.1.1.86&Suchword=&reference=&UniProtAcc=&organism%5B%5D=Brassica+rapa+subsp.+oleifera	chloroplast thylakoid membrane	cytosol	https://www.uniprot.org/uniprot/Q9HVA2	GO:0009535	K00053	Valine, leucine and isoleucine biosynthesis;Pantothenate and CoA biosynthesis;Metabolic pathways;Biosynthesis of secondary metabolites;2-Oxocarboxylic acid metabolism;Biosynthesis of amino acids	09105 Amino acid metabolism;09108 Metabolism of cofactors and vitamins	Valine/isoleucine biosynthesis, pyruvate => valine / 2-oxobutanoate => isoleucine;Isoleucine biosynthesis, threonine => 2-oxobutanoate => isoleucine	ketol-acid reductoisomerase [EC:1.1.1.86]			0	0	0	0
rsg04149.t1	RSG04149.t1;XP_018449130.1;XP_018463972.1	'(gnl|cdd|35673 : 1645.0) no description available & (gnl|cdd|82907 : 1408.0) no description available & (ipr001030 : 346.0809) Aconitase/3-isopropylmalate dehydratase large subunit, alpha/beta/alpha & (reliability: 605.6416) & (original description: no original description)'	4	3	17,1214149	0,006261651	0,006060563	1.70047	0,936397877	RSG04149.t1	25566,34571	13591,31601	12570,12965	16761,35488	30143,19855	32641,57757	9969,36929	11311,12714	13903,83474	8.1.3	'TCA / org transformation.TCA.aconitase'	8	'TCA / org transformation.TCA.aconitase'	N	8	https://www.uniprot.org/uniprot/A0A6J0KMN2 https://www.nextprot.org/entry/NX_P21399/	cytoplasm	cytoplasm	https://www.nextprot.org/entry/NX_P21399/localization	GO:0005737	K01681	Citrate cycle (TCA cycle);Glyoxylate and dicarboxylate metabolism;Carbon fixation pathways in prokaryotes;Metabolic pathways;Biosynthesis of secondary metabolites;Microbial metabolism in diverse environments;Carbon metabolism;2-Oxocarboxylic acid metabolism;Biosynthesis of amino acids	09101 Carbohydrate metabolism;09102 Energy metabolism	Citrate cycle (TCA cycle, Krebs cycle);Citrate cycle, first carbon oxidation, oxaloacetate => 2-oxoglutarate;Glyoxylate cycle;Reductive citrate cycle (Arnon-Buchanan cycle);Methylaspartate cycle	aconitate hydratase [EC:4.2.1.3]			0	0	0	0
rsg35124.t1	RSG35124.t1;XP_018486222.1;XP_018487301.1;XP_018490633.1;RSG17385.t1;XP_018453633.1	'(gnl|cdd|36841 : 334.0) no description available & (gnl|cdd|85186 : 309.0) no description available & (ipr001593 : 189.5885) Ribosomal protein S3Ae & (reliability: 331.77988) & (original description: no original description)'	4	1	9,370103955	0,006426111	0,006160355	3.27792	0,934167519	RSG35124.t1	26004,85992	13217,74491	17036,75193	21305,30855	69247,05068	61903,90368	5492,570953	6802,195118	15692,76398	29.2.1.2.1.53	'protein.synthesis.ribosomal protein.eukaryotic.40S subunit.S3A'	29	'protein.synthesis.ribosomal protein.eukaryotic.40S subunit.S3A'	N	29	https://www.uniprot.org/uniprot/A0A6J0NNA1	nucleus	cytoplasm	https://www.uniprot.org/uniprot/A0A6J0NNA1	GO:0005634	K02984	Ribosome;Coronavirus disease - COVID-19	09122 Translation		small subunit ribosomal protein S3Ae			0	0	0	0
tkk35562.1	TKK35562.1	' no hits & (original description: malonate decarboxylase subunit alpha [Pantoea agglomerans])'	1	1	2,111064911	0,006584832	0,006261766	2.52285	0,932017936	malonate decarboxylase subunit alpha [Pantoea agglomerans]	797,9552834	165,2206501	214,524801	540,0492814	996,6076363	706,5822586	79,39245045	253,8559627	263,2351823	35.2	'not assigned.unknown'	35	not assigned.unknown	D	35	https://www.genome.jp/entry/K13929	chloroplast			GO:0009507	K13929		not_assigned		malonate decarboxylase alpha subunit [EC:2.3.1.187]			MADA	MADA_MALRURecName: Full=Acetyl-S-ACP:malonate ACP transferase; Short=ACP transferase; AltName: Full=Malonate/acetyl-CoA transferase	C:GO:0005737; F:GO:0016740	C:cytoplasm; F:transferase activity
rsg07018.t1	RSG07018.t1;XP_018439714.1	'(gnl|cdd|36363 : 1090.0) no description available & (gnl|cdd|81539 : 678.0) no description available & (ipr020058 : 257.0566) Glutamyl/glutaminyl-tRNA synthetase, class Ib, catalytic domain & (reliability: 220.32542) & (original description: no original description)'	1	1	2,392157316	0,006604473	0,006261766	2.76189	0,931752169	RSG07018.t1	1053,586773	330,4278146	328,8845565	326,507734	1143,747488	1111,16108	172,9654531	375,7357967	104,3858085	29.1	'protein.aa activation'	29	'protein.aa activation'	N	29	https://www.uniprot.org/uniprot/A0A6J0JYD2	cytoplasm			GO:0005737	K01886	Aminoacyl-tRNA biosynthesis;Metabolic pathways	09122 Translation		glutaminyl-tRNA synthetase [EC:6.1.1.18]	tRNA-synt_1c	tRNA synthetases class I (E and Q), catalytic domain	0	0	0	0
xp_018452071.1	XP_018452071.1	'(gnl|cdd|36980 : 131.0) no description available & (gnl|cdd|29166 : 129.0) no description available & (reliability: 100.0) & (original description: PREDICTED: small ubiquitin-related modifier 1-like [Raphanus sativus])'	1	1	2,879264116	0,006687013	0,006305377	2.10262	0,930635906	PREDICTED: small ubiquitin-related modifier 1-like [Raphanus sativus]	4869,349583	3586,59789	2404,151239	3292,451542	5814,269043	5887,043438	1586,313812	1967,728633	2332,238973	35.2	'not assigned.unknown'	29	protein.degradation.ubiquitin.ubiquitin	D	29	https://www.uniprot.org/uniprot/A0A6J0KX47	nucleus	cytoplasm, nucleus	https://www.uniprot.org/uniprot/A0A6J0KX47	GO:0005634	K12160	RNA transport;Fluid shear stress and atherosclerosis	09122 Translation		small ubiquitin-related modifier			SUMO2	SUMO2_ARATHRecName: Full=Small ubiquitin-related modifier 2; Short=AtSUMO2	C:GO:0000776; F:GO:0001222; C:GO:0005829; P:GO:0010286; C:GO:0016605; P:GO:0016925; F:GO:0019789; F:GO:0031386; F:GO:0031625; P:GO:0032436; P:GO:0034504; P:GO:0034605; P:GO:0043009; P:GO:0043392; P:GO:0043433; P:GO:0045892; P:GO:0045944; F:GO:0046965; P:GO:0060216; P:GO:0071276; C:GO:0097165	C:kinetochore; F:transcription corepressor binding; C:cytosol; P:heat acclimation; C:PML body; P:protein sumoylation; F:SUMO transferase activity; F:protein tag; F:ubiquitin protein ligase binding; P:positive regulation of proteasomal ubiquitin-dependent protein catabolic process; P:protein localization to nucleus; P:cellular response to heat; P:chordate embryonic development; P:negative regulati…
kzl79882.1	KZL79882.1;OHW99873.1	'(gnl|cdd|34776 : 579.0) no description available & (gnl|cdd|37191 : 557.0) no description available & (ipr007034 : 236.82979) Ribosome biogenesis protein BMS1/TSR1, C-terminal & (reliability: 100.0) & (original description: aarp2cn domain-containing protein [Colletotrichum incanum])'	1	1	1,924623489	0,006802255	0,006379184	2.65926	0,929079123	aarp2cn domain-containing protein [Colletotrichum incanum]	3029,346813	1144,32644	847,0597572	1539,938069	5157,208879	3294,445615	888,9242996	855,0403413	491,2254699	35.2	'not assigned.unknown'	29	protein.synthesis.ribosome biogenesis	D	35	https://www.uniprot.org/uniprot/A0A167A9Z4	nucleus			GO:0005634	K14799		not_assigned		pre-rRNA-processing protein TSR1			TSR1	TSR1_SCHPORecName: Full=Ribosome biogenesis protein tsr1	P:GO:0000461; C:GO:0005730; F:GO:0097159; F:GO:1901363	P:endonucleolytic cleavage to generate mature 3'-end of SSU-rRNA from (SSU-rRNA, 5.8S rRNA, LSU-rRNA); C:nucleolus; F:organic cyclic compound binding; F:heterocyclic compound binding
rsg34400.t1	RSG34400.t1	' no hits & (original description: no original description)'	1	1	3,175184011	0,00710255	0,006528023	2.28603	0,925033435	RSG34400.t1	13518,15748	5470,778396	4898,713301	4545,787061	13476,53692	20838,15356	3560,204955	4442,607095	3474,59282	35.2	'not assigned.unknown'	27	RNA.regulation of transcription.unclassified	D	28	https://www.genome.jp/entry/K07466 https://www.uniprot.org/uniprot/A0A0D3AUA9	chloroplast	nucleus	https://www.uniprot.org/uniprot/A0A0D3AUA9	GO:0009507	K07466	DNA replication;Nucleotide excision repair;Mismatch repair;Homologous recombination;Fanconi anemia pathway	09124 Replication and repair		replication factor A1			0	0	0	0
xp_018433783.1	XP_018433783.1;XP_018491488.1	'(gnl|cdd|82696 : 751.0) no description available & (gnl|cdd|35459 : 724.0) no description available & (ipr013816 : 229.47005) ATP-grasp fold, subdomain 2 & (reliability: 147.11243) & (original description: PREDICTED: biotin carboxylase, chloroplastic [Raphanus sativus])'	3	3	7,920926809	0,007303434	0,006528023	2.18658	0,922337007	PREDICTED: biotin carboxylase, chloroplastic [Raphanus sativus]	21652,48771	10510,1275	9884,794112	17972,51123	39965,51794	34628,16351	8750,892837	7264,58596	10083,18931	11.1.1	'lipid metabolism.FA synthesis and FA elongation.Acetyl CoA Carboxylation'	11	'lipid metabolism.FA synthesis and FA elongation.Acetyl CoA Carboxylation'	N	11; 18	https://www.uniprot.org/uniprot/A0A6J0JDT7 https://www.brenda-enzymes.org/enzyme.php?ecno=6.3.4.14&Suchword=&reference=&UniProtAcc=&organism%5B%5D=Arabidopsis+thaliana#LOCALIZATION	chloroplast thylakoid lumen			GO:0009543	K01961	Fatty acid biosynthesis;Pyruvate metabolism;Propanoate metabolism;Carbon fixation pathways in prokaryotes;Metabolic pathways;Biosynthesis of secondary metabolites;Microbial metabolism in diverse environments;Carbon metabolism;Fatty acid metabolism	09101 Carbohydrate metabolism;09102 Energy metabolism;09103 Lipid metabolism	Fatty acid biosynthesis, initiation;3-Hydroxypropionate bi-cycle	acetyl-CoA carboxylase, biotin carboxylase subunit [EC:6.4.1.2 6.3.4.14]			ACCC	ACCC_ARATHRecName: Full=Biotin carboxylase, chloroplastic; AltName: Full=Acetyl-CoA carboxylase subunit A; Short=ACC; Flags: Precursor	C:GO:0002169; F:GO:0003989; F:GO:0004075; F:GO:0004485; F:GO:0005515; F:GO:0005524; C:GO:0005759; C:GO:0005829; P:GO:0006768; P:GO:0009083; C:GO:0009507; P:GO:0045717; F:GO:0046872; P:GO:2001295	C:3-methylcrotonyl-CoA carboxylase complex, mitochondrial; F:acetyl-CoA carboxylase activity; F:biotin carboxylase activity; F:methylcrotonoyl-CoA carboxylase activity; F:protein binding; F:ATP binding; C:mitochondrial matrix; C:cytosol; P:biotin metabolic process; P:branched-chain amino acid catabolic process; C:chloroplast; P:negative regulation of fatty acid biosynthetic process; F:metal ion b…
rsg39562.t1	RSG39562.t1;XP_018445951.1	'(gnl|cdd|84639 : 386.0) no description available & (gnl|cdd|36059 : 354.0) no description available & (ipr000308 : 282.68735) 14-3-3 protein & (reliability: 494.70285) & (original description: no original description)'	4	1	19,67866051	0,007299521	0,006528023	2.74618	0,922389445	RSG39562.t1	14594,36156	13802,83629	9576,438447	11106,33132	18887,51675	22720,45912	5384,56631	6238,39261	4213,706809	30.7	'signalling.14-3-3 proteins'	30	'signalling.14-3-3 proteins'	N	30	https://www.uniprot.org/uniprot/A0A6J0KDC9	nucleus			GO:0005634	K06630	MAPK signaling pathway - yeast;Cell cycle;Oocyte meiosis;PI3K-Akt signaling pathway;Hippo signaling pathway;Hippo signaling pathway - fly;NOD-like receptor signaling pathway;Neurotrophin signaling pathway;Hepatitis C;Viral carcinogenesis	09132 Signal transduction;09143 Cell growth and death		14-3-3 protein epsilon	14-3-3	14-3-3 protein	0	0	0	0
rsg05223.t1	RSG05223.t1;XP_018485012.1	'(gnl|cdd|86956 : 838.0) no description available & (ipr008814 : 488.05273) Ribophorin II & (gnl|cdd|37658 : 265.0) no description available & (reliability: 100.0) & (original description: no original description)'	1	1	3,108643532	0,007187887	0,006528023	4.5143	0,923886924	RSG05223.t1	3232,286373	3953,869932	3206,171028	5984,849645	5758,531396	7033,862947	1037,881616	1714,426252	466,2840598	35.2	'not assigned.unknown'	33	development.unspecified	D	29	https://www.uniprot.org/uniprot/A0A6J0NJR6	endomembrane system	endoplasmic reticulum	https://www.uniprot.org/uniprot/A0A6J0NJR6	GO:0012505	K12667	N-Glycan biosynthesis;Various types of N-glycan biosynthesis;Metabolic pathways;Protein processing in endoplasmic reticulum	09107 Glycan biosynthesis and metabolism;09123 Folding, sorting and degradation	N-glycosylation by oligosaccharyltransferase	oligosaccharyltransferase complex subunit delta (ribophorin II)	Ribophorin_II	Oligosaccharyltransferase subunit Ribophorin II	0	0	0	0
xp_018441574.1	XP_018441574.1;XP_018446748.1;XP_018450245.1	'(gnl|cdd|35500 : 462.0) no description available & (gnl|cdd|29257 : 227.0) no description available & (ipr015943 : 174.16356) WD40/YVTN repeat-like-containing domain & (reliability: 100.0) & (original description: PREDICTED: guanine nucleotide-binding protein subunit beta-like protein [Raphanus sativus])'	2	2	8,269089699	0,00719039	0,006528023	2.5287	0,923853325	PREDICTED: guanine nucleotide-binding protein subunit beta-like protein [Raphanus sativus]	54681,16721	32858,54529	36146,26559	43303,51373	116925,8011	97062,6194	18052,29655	16545,26627	32937,33362	35.2	'not assigned.unknown'	29;30;33	protein.postranslational modification;signalling.G-proteins;development.unspecified	D	30	https://www.uniprot.org/uniprot/A0A6J0K3I3 https://www.nextprot.org/entry/NX_Q9BYB4/	nucleus	cytoplasm, plasma membrane	https://www.nextprot.org/entry/NX_Q9BYB4/localization	GO:0005634	K14753	Measles	not_assigned		guanine nucleotide-binding protein subunit beta-2-like 1 protein			GBLP	GBLP_BRANARecName: Full=Guanine nucleotide-binding protein subunit beta-like protein	P:GO:0000281; P:GO:0000398; P:GO:0000747; C:GO:0000776; P:GO:0001525; C:GO:0001891; F:GO:0003735; F:GO:0005078; F:GO:0005080; C:GO:0005635; C:GO:0005730; C:GO:0005776; C:GO:0005813; P:GO:0006919; P:GO:0007205; P:GO:0008045; F:GO:0008200; C:GO:0009507; P:GO:0009749; P:GO:0009792; P:GO:0009845; P:GO:0010228; P:GO:0010389; P:GO:0010476; P:GO:0010803; P:GO:0016243; P:GO:0016567; P:GO:0018991; C:GO:00…	P:mitotic cytokinesis; P:mRNA splicing, via spliceosome; P:conjugation with cellular fusion; C:kinetochore; P:angiogenesis; C:phagocytic cup; F:structural constituent of ribosome; F:MAP-kinase scaffold activity; F:protein kinase C binding; C:nuclear envelope; C:nucleolus; C:autophagosome; C:centrosome; P:activation of cysteine-type endopeptidase activity involved in apoptotic process; P:protein k…
xp_018493417.1	XP_018493417.1	'(gnl|cdd|36704 : 555.0) no description available & (gnl|cdd|57983 : 538.0) no description available & (ipr012675 : 97.94645) Beta-grasp domain & (reliability: 100.0) & (original description: PREDICTED: obg-like ATPase 1 [Raphanus sativus])'	3	1	12,33862615	0,007268565	0,006528023	2.08257	0,922804427	PREDICTED: obg-like ATPase 1 [Raphanus sativus]	5093,214725	2196,005463	2657,200052	3132,234878	8139,579485	9513,905939	1383,828924	2345,258444	2781,612565	35.2	'not assigned.unknown'	35	not assigned.unknown	D	9; 26	https://www.uniprot.org/uniprot/A0A6J0P8W5 https://www.nextprot.org/entry/NX_Q9NTK5/	chloroplast	cytoplasm	https://www.uniprot.org/uniprot/A0A6J0P8W5	GO:0009507	K19788		not_assigned		obg-like ATPase 1			OLA1	OLA1_ARATHRecName: Full=Obg-like ATPase 1; AltName: Full=Ribosome-binding ATPase YchF; Short=AtYchF1	F:GO:0003924; F:GO:0005515; F:GO:0005524; F:GO:0005525; C:GO:0005576; C:GO:0005634; C:GO:0005813; C:GO:0005829; C:GO:0005886; C:GO:0009506; F:GO:0016887; F:GO:0043022; F:GO:0043023; P:GO:0046034; P:GO:0046686; F:GO:0046872; P:GO:1900425; P:GO:1901001	F:GTPase activity; F:protein binding; F:ATP binding; F:GTP binding; C:extracellular region; C:nucleus; C:centrosome; C:cytosol; C:plasma membrane; C:plasmodesma; F:ATPase activity; F:ribosome binding; F:ribosomal large subunit binding; P:ATP metabolic process; P:response to cadmium ion; F:metal ion binding; P:negative regulation of defense response to bacterium; P:negative regulation of response …
rsg36401.t1	RSG36401.t1;XP_018476597.1;XP_018439800.1	'(gnl|cdd|48114 : 177.0) no description available & (gnl|cdd|36085 : 174.0) no description available & (ipr010987 : 89.951645) Glutathione S-transferase, C-terminal-like & (reliability: 100.0) & (original description: no original description)'	10	9	55,08055508	0,007115311	0,006528023	1.73099	0,924861888	RSG36401.t1	582318,3517	284782,0972	355891,2117	360213,802	748938,1986	709945,1234	188158,0798	319664,0801	318392,0923	35.2	'not assigned.unknown'	26	misc.glutathione S transferases	D	26	https://www.uniprot.org/uniprot/A0A6J0MVX2	cytoplasm	cytosol	https://www.uniprot.org/uniprot/A0A6J0MVX2	GO:0005737	K00799	Glutathione metabolism;Metabolism of xenobiotics by cytochrome P450;Drug metabolism - cytochrome P450;Drug metabolism - other enzymes;Metabolic pathways;Platinum drug resistance;Longevity regulating pathway - worm;Pathways in cancer;Chemical carcinogenesis;Hepatocellular carcinoma;Fluid shear stress and atherosclerosis	09106 Metabolism of other amino acids;09111 Xenobiotics biodegradation and metabolism		glutathione S-transferase [EC:2.5.1.18]	GST_N	Glutathione S-transferase, N-terminal domain	0	0	0	0
xp_018449960.1	XP_018449960.1;XP_018491114.1;RSG04366.t1;XP_018441598.1	'(gnl|cdd|36854 : 121.0) no description available & (gnl|cdd|73192 : 103.0) no description available & (ipr020818 : 80.66305) Chaperonin Cpn10 & (reliability: 100.0) & (original description: PREDICTED: 10 kDa chaperonin-like [Raphanus sativus])'	3	3	10,86615479	0,007665835	0,006696079	1.78131	0,917495668	PREDICTED: 10 kDa chaperonin-like [Raphanus sativus]	57204,93703	27784,22981	18606,33645	31378,80523	59295,6374	65770,72581	19217,00864	17904,9653	26982,84633	35.2	'not assigned.unknown'	29	protein.folding	D	29	https://www.uniprot.org/uniprot/A0A6J0KPX7	chloroplast	mitochondrion	https://www.uniprot.org/uniprot/A0A1U8I0E2	GO:0009507	K04078		not_assigned		chaperonin GroES	Cpn10	Chaperonin 10 Kd subunit	CH10	CH10_ARATHRecName: Full=10 kDa chaperonin, mitochondrial; AltName: Full=Chaperonin 10; Short=CPN10; AltName: Full=Protein groES; Flags: Precursor	F:GO:0005507; F:GO:0005524; C:GO:0005759; P:GO:0006919; P:GO:0006986; P:GO:0009408; P:GO:0030150; F:GO:0051082; P:GO:0051085; F:GO:0051087	F:copper ion binding; F:ATP binding; C:mitochondrial matrix; P:activation of cysteine-type endopeptidase activity involved in apoptotic process; P:response to unfolded protein; P:response to heat; P:protein import into mitochondrial matrix; F:unfolded protein binding; P:chaperone cofactor-dependent protein refolding; F:chaperone binding
xp_018445836.1	XP_018445836.1;XP_018492160.1;XP_018492171.1;RSG08073.t1;RSG03700.t1;XP_018432698.1;XP_018439758.1;RSG59182.t1;XP_018487475.1;RSG05763.t1;RSG52483.t1;XP_018451125.1;XP_018480103.1;OHW91477.1;OHW90479.1;QCX71766.1;RSG04394.t1;RSG14131.t1;TKJ91234.1;TKK09262.1;TKK17574.1;TKK27521.1	'(gnl|cdd|35323 : 891.0) no description available & (gnl|cdd|84440 : 887.0) no description available & (ipr013126 : 632.2554) Heat shock protein 70 family & (reliability: 100.0) & (original description: PREDICTED: probable mediator of RNA polymerase II transcription subunit 37e [Raphanus sativus])'	22	1	91,30643851	0,007683441	0,006696079	1.75345	0,917261277	PREDICTED: probable mediator of RNA polymerase II transcription subunit 37e [Raphanus sativus]	62821,71015	31331,8048	34217,87971	36526,01475	69469,3472	77121,54182	22728,31759	23760,36191	35020,38209	35.2	'not assigned.unknown'	20;29	stress.abiotic.heat;protein.folding	D	29; 30	https://www.uniprot.org/uniprot/A0A6J0KE84	cytoplasm	nucleus	https://www.uniprot.org/uniprot/Q9SHV7-1	GO:0005737	K03283	Spliceosome;MAPK signaling pathway;Protein processing in endoplasmic reticulum;Endocytosis;Longevity regulating pathway - multiple species;Antigen processing and presentation;Estrogen signaling pathway;Prion disease;Legionellosis;Toxoplasmosis;Measles;Lipid and atherosclerosis	09121 Transcription;09123 Folding, sorting and degradation;09132 Signal transduction;09141 Transport and catabolism		heat shock 70kDa protein 1/2/6/8	HSP70;HSP70	Hsp70 protein;Hsp70 protein	MD37E	MD37E_ARATHRecName: Full=Probable mediator of RNA polymerase II transcription subunit 37e; AltName: Full=Heat shock 70 kDa protein 1; AltName: Full=Heat shock cognate 70 kDa protein 1; AltName: Full=Heat shock cognate protein 70-1; Short=AtHsc70-1; AltName: Full=Heat shock protein 70-1; Short=AtHsp70-1; AltName: Full=Protein EARLY-RESPONSIVE TO DEHYDRATION 2	P:GO:0000082; C:GO:0000974; F:GO:0001786; C:GO:0001917; F:GO:0002020; F:GO:0003723; F:GO:0005524; C:GO:0005618; C:GO:0005681; C:GO:0005730; C:GO:0005739; C:GO:0005765; C:GO:0005776; C:GO:0005794; C:GO:0005874; C:GO:0005882; P:GO:0006606; P:GO:0007519; P:GO:0007568; P:GO:0007608; C:GO:0008021; F:GO:0008134; P:GO:0009409; C:GO:0009506; P:GO:0009615; P:GO:0009644; C:GO:0009986; P:GO:0010045; P:GO:00…	P:G1/S transition of mitotic cell cycle; C:Prp19 complex; F:phosphatidylserine binding; C:photoreceptor inner segment; F:protease binding; F:RNA binding; F:ATP binding; C:cell wall; C:spliceosomal complex; C:nucleolus; C:mitochondrion; C:lysosomal membrane; C:autophagosome; C:Golgi apparatus; C:microtubule; C:intermediate filament; P:protein import into nucleus; P:skeletal muscle tissue developme…
xp_018445474.1	XP_018445474.1;RSG16976.t1;XP_018439788.1;XP_018451023.1;XP_018452385.1;XP_018465909.1;XP_018491687.1	'(gnl|cdd|35323 : 899.0) no description available & (gnl|cdd|84440 : 887.0) no description available & (ipr013126 : 633.28345) Heat shock protein 70 family & (reliability: 100.0) & (original description: PREDICTED: probable mediator of RNA polymerase II transcription subunit 37e [Raphanus sativus])'	21	1	86,36340392	0,007683441	0,006696079	1.75345	0,917261277	PREDICTED: probable mediator of RNA polymerase II transcription subunit 37e [Raphanus sativus]	231022,8606	115220,7279	125834,0856	134322,106	255469,1248	283609,5859	83581,94856	87377,22618	128785,2373	35.2	'not assigned.unknown'	20;29	stress.abiotic.heat;protein.folding	D	29; 30	https://www.uniprot.org/uniprot/A0A6J0KEL3	cytoplasm	nucleus	https://www.uniprot.org/uniprot/Q9SHV7-1	GO:0005737	K03283	Spliceosome;MAPK signaling pathway;Protein processing in endoplasmic reticulum;Endocytosis;Longevity regulating pathway - multiple species;Antigen processing and presentation;Estrogen signaling pathway;Prion disease;Legionellosis;Toxoplasmosis;Measles;Lipid and atherosclerosis	09121 Transcription;09123 Folding, sorting and degradation;09132 Signal transduction;09141 Transport and catabolism		heat shock 70kDa protein 1/2/6/8			MD37E	MD37E_ARATHRecName: Full=Probable mediator of RNA polymerase II transcription subunit 37e; AltName: Full=Heat shock 70 kDa protein 1; AltName: Full=Heat shock cognate 70 kDa protein 1; AltName: Full=Heat shock cognate protein 70-1; Short=AtHsc70-1; AltName: Full=Heat shock protein 70-1; Short=AtHsp70-1; AltName: Full=Protein EARLY-RESPONSIVE TO DEHYDRATION 2	P:GO:0000082; C:GO:0000974; F:GO:0001786; C:GO:0001917; F:GO:0002020; F:GO:0003723; F:GO:0005524; C:GO:0005618; C:GO:0005681; C:GO:0005730; C:GO:0005739; C:GO:0005765; C:GO:0005776; C:GO:0005794; C:GO:0005874; C:GO:0005882; P:GO:0006606; P:GO:0007519; P:GO:0007568; P:GO:0007608; C:GO:0008021; F:GO:0008134; P:GO:0009409; C:GO:0009506; P:GO:0009615; P:GO:0009644; C:GO:0009986; P:GO:0010045; P:GO:00…	P:G1/S transition of mitotic cell cycle; C:Prp19 complex; F:phosphatidylserine binding; C:photoreceptor inner segment; F:protease binding; F:RNA binding; F:ATP binding; C:cell wall; C:spliceosomal complex; C:nucleolus; C:mitochondrion; C:lysosomal membrane; C:autophagosome; C:Golgi apparatus; C:microtubule; C:intermediate filament; P:protein import into nucleus; P:skeletal muscle tissue developme…
rsg04048.t1	RSG04048.t1;XP_018472436.1;XP_018481824.1	'(gnl|cdd|36809 : 448.0) no description available & (gnl|cdd|85352 : 392.0) no description available & (ipr000692 : 264.00882) Fibrillarin & (reliability: 462.01544) & (original description: no original description)'	2	2	4,272054911	0,007874292	0,006704422	4.34536	0,914725628	RSG04048.t1	13278,84745	5020,66406	6056,816089	6252,473182	35289,23094	29763,91263	1371,846405	1534,629783	6393,190209	27.1	'RNA.processing'	27	'RNA.processing'	N	27	https://www.uniprot.org/uniprot/A0A6J0MLS7	nucleus			GO:0005634	K14563	Ribosome biogenesis in eukaryotes	09122 Translation		rRNA 2'-O-methyltransferase fibrillarin [EC:2.1.1.-]	Fibrillarin	Fibrillarin	0	0	0	0
xp_018443837.1	XP_018443837.1	'(gnl|cdd|30406 : 464.0) no description available & (gnl|cdd|35876 : 398.0) no description available & (ipr016040 : 182.65924) NAD(P)-binding domain & (reliability: 100.0) & (original description: PREDICTED: glyceraldehyde-3-phosphate dehydrogenase GAPCP1, chloroplastic [Raphanus sativus])'	1	1	2,85851717	0,007772559	0,006704422	4.24358	0,916076078	PREDICTED: glyceraldehyde-3-phosphate dehydrogenase GAPCP1, chloroplastic [Raphanus sativus]	2510,288641	2357,615518	2726,034065	1469,761979	5618,252574	8063,191749	620,5420702	651,021904	1218,827033	35.2	'not assigned.unknown'	4	glycolysis.plastid branch.glyceraldehyde 3-phosphate dehydrogenase (GAP-DH)	D	4; 6	https://www.uniprot.org/uniprot/A0A6J0K775	chloroplast thylakoid membrane	cytoplasm; nucleus	https://www.nextprot.org/entry/NX_P04406/localization	GO:0009535	K00134	Glycolysis / Gluconeogenesis;Carbon fixation in photosynthetic organisms;Metabolic pathways;Biosynthesis of secondary metabolites;Microbial metabolism in diverse environments;Carbon metabolism;Biosynthesis of amino acids;HIF-1 signaling pathway;Alzheimer disease;Pathogenic Escherichia coli infection;Salmonella infection;Diabetic cardiomyopathy	09101 Carbohydrate metabolism;09102 Energy metabolism;09132 Signal transduction	Glycolysis (Embden-Meyerhof pathway), glucose => pyruvate;Glycolysis, core module involving three-carbon compounds;Gluconeogenesis, oxaloacetate => fructose-6P;Reductive pentose phosphate cycle (Calvin cycle);Reductive pentose phosphate cycle, ribulose-5P => glyceraldehyde-3P;Semi-phosphorylative Entner-Doudoroff pathway, gluconate => glycerate-3P;D-galactonate degradation, De Ley-Doudoroff pathw…	glyceraldehyde 3-phosphate dehydrogenase [EC:1.2.1.12]			G3PP1	G3PP1_ARATHRecName: Full=Glyceraldehyde-3-phosphate dehydrogenase GAPCP1, chloroplastic; AltName: Full=Glyceraldehyde-3-phosphate dehydrogenase of plastid 1; AltName: Full=NAD-dependent glyceraldehydephosphate dehydrogenase chloroplastic 1; Flags: Precursor	P:GO:0000226; P:GO:0000740; F:GO:0003677; F:GO:0004365; F:GO:0005507; C:GO:0005740; C:GO:0005774; C:GO:0005794; C:GO:0005811; C:GO:0005829; C:GO:0005886; P:GO:0006094; P:GO:0006096; F:GO:0008017; F:GO:0008270; F:GO:0008886; P:GO:0009408; P:GO:0009416; P:GO:0009555; C:GO:0009570; P:GO:0009651; P:GO:0009735; P:GO:0009744; P:GO:0010951; C:GO:0015630; P:GO:0017148; F:GO:0019828; C:GO:0031965; P:GO:00…	P:microtubule cytoskeleton organization; P:nuclear membrane fusion; F:DNA binding; F:glyceraldehyde-3-phosphate dehydrogenase (NAD+) (phosphorylating) activity; F:copper ion binding; C:mitochondrial envelope; C:vacuolar membrane; C:Golgi apparatus; C:lipid droplet; C:cytosol; C:plasma membrane; P:gluconeogenesis; P:glycolytic process; F:microtubule binding; F:zinc ion binding; F:glyceraldehyde-3-…
kzl82357.1	KZL82357.1;XP_018439825.1;XP_018454471.1	'(gnl|cdd|38199 : 153.0) no description available & (gnl|cdd|32095 : 145.0) no description available & (reliability: 100.0) & (original description: 60s ribosomal protein l30, partial [Colletotrichum incanum])'	1	1	3,459480762	0,007887282	0,006704422	2.63658	0,914553402	60s ribosomal protein l30, partial [Colletotrichum incanum]	36450,92461	27767,05191	26078,87816	37063,12849	88149,94374	75088,73454	15244,34833	14469,10015	19666,79829	35.2	'not assigned.unknown'	29	protein.synthesis.ribosomal protein.eukaryotic.60S subunit.L30	D	29	https://www.uniprot.org/uniprot/A0A6J0P5A1	nucleus	cytosol	https://www.uniprot.org/uniprot/A0A6J0P5A1	GO:0005634	K02908	Ribosome;Coronavirus disease - COVID-19	09122 Translation		large subunit ribosomal protein L30e			RL30	RL30_NEUCRRecName: Full=60S ribosomal protein L30	P:GO:0000184; P:GO:0002181; F:GO:0003735; P:GO:0006364; C:GO:0014069; C:GO:0022625; F:GO:0030627; P:GO:0048025; P:GO:0050829; P:GO:0061844	P:nuclear-transcribed mRNA catabolic process, nonsense-mediated decay; P:cytoplasmic translation; F:structural constituent of ribosome; P:rRNA processing; C:postsynaptic density; C:cytosolic large ribosomal subunit; F:pre-mRNA 5'-splice site binding; P:negative regulation of mRNA splicing, via spliceosome; P:defense response to Gram-negative bacterium; P:antimicrobial humoral immune response medi…
rsg18202.t1	RSG18202.t1;XP_018446639.1;XP_018453725.1;XP_018470509.1	'(gnl|cdd|48153 : 919.0) no description available & (gnl|cdd|35584 : 888.0) no description available & (ipr002423 : 312.5097) Chaperonin Cpn60/TCP-1 & (reliability: 546.89197) & (original description: no original description)'	3	3	10,3947295	0,007829937	0,006704422	1.84702	0,915314089	RSG18202.t1	27418,78836	11801,67943	14752,99384	17001,85549	42779,81322	36239,5323	9213,887083	10603,6113	16350,79573	29.6	'protein.folding'	29	'protein.folding'	N	29	https://www.uniprot.org/uniprot/A0A6J0KHU6	cytoplasm	cytosol	https://www.uniprot.org/uniprot/A0A6J0KHU6	GO:0005737	K09494		not_assigned		T-complex protein 1 subunit beta			0	0	0	0
rsg25795.t1	RSG25795.t1;XP_018439906.1	'(gnl|cdd|36790 : 345.0) no description available & (gnl|cdd|84642 : 283.0) no description available & (ipr023210 : 226.19806) NADP-dependent oxidoreductase domain & (reliability: 100.0) & (original description: no original description)'	1	1	3,758405685	0,007961582	0,006734405	2.49076	0,913569107	RSG25795.t1	8211,061615	1700,576792	1399,350702	2801,687957	6186,490602	3813,50614	1321,572482	1825,133551	692,107833	35.2	'not assigned.unknown'	3	minor CHO metabolism.others	D	20; 21	https://www.uniprot.org/uniprot/A0A6J0JXT5 https://www.uniprot.org/uniprot/O80944	chloroplast	endoplasmic reticulum, cytosol	https://www.uniprot.org/uniprot/O80944	GO:0009507	K00002	Glycolysis / Gluconeogenesis;Pentose and glucuronate interconversions;Ascorbate and aldarate metabolism;Glycerolipid metabolism;Pyruvate metabolism;Caprolactam degradation;Metabolic pathways;Biosynthesis of secondary metabolites;Microbial metabolism in diverse environments;Degradation of aromatic compounds;Biosynthesis of cofactors	09101 Carbohydrate metabolism;09103 Lipid metabolism;09111 Xenobiotics biodegradation and metabolism	Glucuronate pathway (uronate pathway);Ascorbate biosynthesis, animals, glucose-1P => ascorbate	alcohol dehydrogenase (NADP+) [EC:1.1.1.2]	Aldo_ket_red	Aldo/keto reductase family	0	0	0	0
rsg27426.t1	RSG27426.t1	'(gnl|cdd|37864 : 773.0) no description available & (gnl|cdd|82915 : 723.0) no description available & (ipr006114 : 303.47122) 6-phosphogluconate dehydrogenase, C-terminal & (reliability: 100.0) & (original description: no original description)'	2	1	3,404305577	0,008094328	0,006780217	1.6808	0,911814331	RSG27426.t1	46025,67338	15333,56321	18697,5758	24884,85362	42020,5352	32310,61484	17062,16394	15507,40453	13571,28766	35.2	'not assigned.unknown'	7	OPP.oxidative PP.6-phosphogluconate dehydrogenase	D	7	https://www.genome.jp/entry/K00033 https://www.nextprot.org/entry/NX_P52209/	mitochondrion	cytoplasm	https://www.nextprot.org/entry/NX_P52209/localization	GO:0005739	K00033	Pentose phosphate pathway;Glutathione metabolism;Metabolic pathways;Biosynthesis of secondary metabolites;Microbial metabolism in diverse environments;Carbon metabolism	09101 Carbohydrate metabolism;09106 Metabolism of other amino acids	Pentose phosphate pathway (Pentose phosphate cycle);Pentose phosphate pathway, oxidative phase, glucose 6P => ribulose 5P	6-phosphogluconate dehydrogenase [EC:1.1.1.44 1.1.1.343]	6PGD	6-phosphogluconate dehydrogenase, C-terminal domain	0	0	0	0
xp_018478084.1	XP_018478084.1;RSG18128.t1;XP_018442304.1;XP_018452828.1;XP_018462477.1;XP_018467984.1;XP_018472875.1;XP_018473175.1;XP_018473257.1;RSG33679.t1;RSG41887.t1;XP_018441609.1;XP_018463483.1;XP_018464380.1;XP_018485557.1	'(gnl|cdd|36955 : 137.0) no description available & (gnl|cdd|47734 : 135.0) no description available & (ipr009072 : 134.32646) Histone-fold & (reliability: 235.0713) & (original description: PREDICTED: histone H2B.3-like [Raphanus sativus])'	4	3	16,8927238	0,008505053	0,007021999	3.35686	0,906416845	PREDICTED: histone H2B.3-like [Raphanus sativus]	37603,53642	19237,19173	24472,52154	36795,27333	137810,7422	70973,04789	7670,768387	16991,16637	18382,19771	28.1.3	'DNA.synthesis/chromatin structure.histone'	28	'DNA.synthesis/chromatin structure.histone'	N	28	https://www.uniprot.org/uniprot/A0A6J0N0Z5	nucleus			GO:0005634	K11252	Neutrophil extracellular trap formation;Alcoholism;Viral carcinogenesis;Systemic lupus erythematosus	not_assigned		histone H2B	Histone	Core histone H2A/H2B/H3/H4	H2B3	H2B3_ARATHRecName: Full=Histone H2B.3; Short=HTB3	C:GO:0000786; F:GO:0003677; C:GO:0005730; C:GO:0009506; C:GO:0009534; C:GO:0009570; F:GO:0046982	C:nucleosome; F:DNA binding; C:nucleolus; C:plasmodesma; C:chloroplast thylakoid; C:chloroplast stroma; F:protein heterodimerization activity
rsg34834.t1	RSG34834.t1;XP_018439767.1;XP_018452195.1;XP_018462495.1	'(gnl|cdd|38010 : 552.0) no description available & (gnl|cdd|80721 : 476.0) no description available & (ipr016102 : 163.73201) Succinyl-CoA synthetase-like & (reliability: 100.0) & (original description: no original description)'	4	3	15,06354189	0,008604885	0,007070592	1.51511	0,905112497	RSG34834.t1	42620,14881	16462,13907	15228,00465	25173,37285	42246,48374	47799,40048	17926,82704	19530,05916	16115,89941	35.2	'not assigned.unknown'	8	TCA / org transformation.TCA.succinyl-CoA ligase	D	8	https://www.uniprot.org/uniprot/A0A6J0JVS2	mitochondrion			GO:0005739	K01900	Citrate cycle (TCA cycle);Propanoate metabolism;Metabolic pathways;Biosynthesis of secondary metabolites;Microbial metabolism in diverse environments;Carbon metabolism	09101 Carbohydrate metabolism	Citrate cycle (TCA cycle, Krebs cycle);Citrate cycle, second carbon oxidation, 2-oxoglutarate => oxaloacetate	succinyl-CoA synthetase beta subunit [EC:6.2.1.4 6.2.1.5]	ATP-grasp_2	ATP-grasp domain	0	0	0	0
rsg16780.t1	RSG16780.t1;RSG36773.t1;XP_018440054.1;XP_018451855.1;XP_018486296.1;XP_018487273.1;XP_018487338.1	'(gnl|cdd|37784 : 746.0) no description available & (gnl|cdd|31687 : 353.0) no description available & (ipr002687 : 136.41464) Pre-mRNA processing ribonucleoprotein, snoRNA-binding domain & (reliability: 238.72562) & (original description: no original description)'	1	1	2,603110313	0,00869757	0,00711288	3.98403	0,903904253	RSG16780.t1	6723,44396	3681,525637	3822,941617	4337,986003	21775,73429	6316,632475	1058,071168	921,2283515	3248,861304	27.1	'RNA.processing'	27	'RNA.processing'	N	27	https://www.uniprot.org/uniprot/A0A6J0JZ84	plasma membrane	nucleolus	https://www.uniprot.org/uniprot/A0A6J0JZ84	GO:0005886	K14564	Ribosome biogenesis in eukaryotes;Spinocerebellar ataxia	09122 Translation		nucleolar protein 56			0	0	0	0
rsg18524.t1	RSG18524.t1;RSG40846.t1;XP_018446780.1;XP_018459581.1	'(gnl|cdd|37740 : 484.0) no description available & (gnl|cdd|30021 : 347.0) no description available & (reliability: 100.0) & (original description: no original description)'	1	1	1,991774201	0,008785483	0,007150885	4.60377	0,90276069	RSG18524.t1	14184,23088	2357,589656	3544,499048	3669,876783	24642,18962	24997,17088	1232,043921	1896,049217	3015,007667	35.2	'not assigned.unknown'	29	protein.synthesis.ribosome biogenesis.Pre-rRNA processing and modifications.snoRNPs	D	27	https://www.uniprot.org/uniprot/A0A6J0KFV4	nucleus	nucleolus	https://www.uniprot.org/uniprot/A0A6J0KFV4 https://www.uniprot.org/uniprot/Q9LD90	GO:0005634	K11131	Ribosome biogenesis in eukaryotes	09122 Translation		H/ACA ribonucleoprotein complex subunit 4 [EC:5.4.99.-]	DKCLD	DKCLD (NUC011) domain	0	0	0	0
xp_018434425.1	XP_018434425.1;XP_018491767.1;XP_018451267.1;XP_018491768.1;RSG13091.t1;XP_018437023.1;XP_018435269.1;RSG11479.t1;RSG57868.t1;XP_018465446.1	'(gnl|cdd|30217 : 923.0) no description available & (gnl|cdd|36590 : 720.0) no description available & (ipr003008 : 291.32968) Tubulin/FtsZ, GTPase domain & (reliability: 100.0) & (original description: PREDICTED: tubulin alpha-6 chain [Raphanus sativus])'	9	3	48,87823582	0,008917975	0,007224647	3.21175	0,901041833	PREDICTED: tubulin alpha-6 chain [Raphanus sativus]	43439,02654	40314,10085	50305,23057	54571,93091	119217,1977	75366,12171	19195,8346	20913,31707	16334,67128	35.2	'not assigned.unknown'	31	cell.organisation.cytoskeleton.mikrotubuli	D	31	https://www.uniprot.org/uniprot/A0A6J0JFN4	cytoplasm	microtubule	https://www.uniprot.org/uniprot/A0A6J0JFN4	GO:0005737	K07374	Phagosome;Apoptosis;Tight junction;Gap junction;Alzheimer disease;Parkinson disease;Amyotrophic lateral sclerosis;Huntington disease;Prion disease;Pathways of neurodegeneration - multiple diseases;Pathogenic Escherichia coli infection;Salmonella infection	09141 Transport and catabolism;09143 Cell growth and death;09144 Cellular community - eukaryotes		tubulin alpha			TBA6	TBA6_ARATHRecName: Full=Tubulin alpha-6 chain	P:GO:0000226; P:GO:0000278; F:GO:0003924; F:GO:0005200; F:GO:0005515; F:GO:0005525; C:GO:0005618; C:GO:0005730; C:GO:0005773; C:GO:0005829; C:GO:0005874; C:GO:0005886; C:GO:0009506; P:GO:0009651; C:GO:0045298; P:GO:0071258	P:microtubule cytoskeleton organization; P:mitotic cell cycle; F:GTPase activity; F:structural constituent of cytoskeleton; F:protein binding; F:GTP binding; C:cell wall; C:nucleolus; C:vacuole; C:cytosol; C:microtubule; C:plasma membrane; C:plasmodesma; P:response to salt stress; C:tubulin complex; P:cellular response to gravity
rsg11292.t1	RSG11292.t1;RSG13999.t1;RSG33290.t1;RSG52015.t1;XP_018433124.1;XP_018441302.1;XP_018466769.1;XP_018476102.1;XP_018483976.1	'(gnl|cdd|36095 : 333.0) no description available & (gnl|cdd|81274 : 229.0) no description available & (ipr014721 : 73.04087) Ribosomal protein S5 domain 2-type fold, subgroup & (reliability: 100.0) & (original description: no original description)'	2	2	12,83813405	0,009016318	0,007270185	3.20885	0,899769608	RSG11292.t1	80023,78341	48135,57328	57643,37712	67058,5033	247980,0636	181117,094	16944,11555	24893,42047	53670,12931	35.2	'not assigned.unknown'	29	protein.synthesis.ribosomal protein.eukaryotic.40S subunit.S2	D	29	https://www.uniprot.org/uniprot/A0A6J0JE22	nucleus	ribosome	https://www.uniprot.org/uniprot/A0A6J0JE22	GO:0005634	K02981	Ribosome;Coronavirus disease - COVID-19	09122 Translation		small subunit ribosomal protein S2e	Ribosomal_S5	Ribosomal protein S5, N-terminal domain	0	0	0	0
rsg30779.t1	RSG30779.t1;XP_018486665.1	'(gnl|cdd|35403 : 359.0) no description available & (gnl|cdd|48452 : 321.0) no description available & (ipr001353 : 91.31495) Proteasome, subunit alpha/beta & (reliability: 159.80116) & (original description: no original description)'	2	2	6,784305334	0,009310756	0,007349246	1.8058	0,895979325	RSG30779.t1	29266,11349	15990,41071	15686,76856	20714,57614	43243,5192	33008,34493	12059,0191	12160,66989	15501,5025	29.5.11.20	'protein.degradation.ubiquitin.proteasom'	29	'protein.degradation.ubiquitin.proteasom'	N	29	https://www.uniprot.org/uniprot/A0A6J0NQA5	cytoplasm	cytoplasm, nucleus	https://www.uniprot.org/uniprot/A0A6J0NQA5	GO:0005737	K02730	Proteasome;Alzheimer disease;Parkinson disease;Amyotrophic lateral sclerosis;Huntington disease;Spinocerebellar ataxia;Prion disease;Pathways of neurodegeneration - multiple diseases	09123 Folding, sorting and degradation		20S proteasome subunit alpha 1 [EC:3.4.25.1]	Proteasome	Proteasome subunit	0	0	0	0
xp_018439564.1	XP_018439564.1;XP_018439565.1	'(gnl|cdd|36841 : 333.0) no description available & (gnl|cdd|85186 : 308.0) no description available & (ipr001593 : 189.3567) Ribosomal protein S3Ae & (reliability: 331.37424) & (original description: PREDICTED: 40S ribosomal protein S3a-like [Raphanus sativus])'	3	1	7,116653204	0,009308946	0,007349246	3.59599	0,896002532	PREDICTED: 40S ribosomal protein S3a-like [Raphanus sativus]	3523,207798	2105,289074	2345,111383	2645,616213	10871,88278	10411,34006	848,0535145	867,8489527	2082,438536	29.2.1.2.1.53	'protein.synthesis.ribosomal protein.eukaryotic.40S subunit.S3A'	29	'protein.synthesis.ribosomal protein.eukaryotic.40S subunit.S3A'	N	29	https://www.uniprot.org/uniprot/A0A6J0JXY4	nucleus	cytoplasm	https://www.uniprot.org/uniprot/A0A6J0JXY4	GO:0005634	K02984	Ribosome;Coronavirus disease - COVID-19	09122 Translation		small subunit ribosomal protein S3Ae			RS3A	RS3A_BRACMRecName: Full=40S ribosomal protein S3a; AltName: Full=S phase-specific protein BIS289	F:GO:0003729; F:GO:0003735; C:GO:0005576; C:GO:0005618; C:GO:0005730; C:GO:0005794; C:GO:0005886; P:GO:0006412; C:GO:0009506; C:GO:0009507; C:GO:0022627; C:GO:0042788	F:mRNA binding; F:structural constituent of ribosome; C:extracellular region; C:cell wall; C:nucleolus; C:Golgi apparatus; C:plasma membrane; P:translation; C:plasmodesma; C:chloroplast; C:cytosolic small ribosomal subunit; C:polysomal ribosome
xp_018436724.1	XP_018436724.1;XP_018486838.1	'(gnl|cdd|38646 : 100.0) no description available & (reliability: 100.0) & (original description: PREDICTED: 60S ribosomal protein L35-1 [Raphanus sativus])'	1	1	3,966207504	0,009210781	0,007349246	2.75415	0,897263114	PREDICTED: 60S ribosomal protein L35-1 [Raphanus sativus]	20294,2491	11922,26752	11285,90018	9575,440504	38914,72356	39883,91974	4573,815563	5843,343021	10924,70631	35.2	'not assigned.unknown'	29	protein.synthesis.ribosomal protein.eukaryotic.60S subunit.L35	D	29	https://www.uniprot.org/uniprot/A0A6J0JPL7	chloroplast	ribosome	https://www.uniprot.org/uniprot/A0A6J0JPL7	GO:0009507	K02918	Ribosome;Coronavirus disease - COVID-19	09122 Translation		large subunit ribosomal protein L35e			RL351	RL351_ARATHRecName: Full=60S ribosomal protein L35-1	P:GO:0000184; P:GO:0000463; P:GO:0002181; F:GO:0003729; F:GO:0003735; C:GO:0005730; C:GO:0005794; P:GO:0006413; P:GO:0006614; C:GO:0009506; P:GO:0019083; C:GO:0022625; P:GO:0030218; C:GO:0030687; P:GO:0043009; F:GO:0043021; P:GO:0051726; P:GO:0071493; C:GO:0098556	P:nuclear-transcribed mRNA catabolic process, nonsense-mediated decay; P:maturation of LSU-rRNA from tricistronic rRNA transcript (SSU-rRNA, 5.8S rRNA, LSU-rRNA); P:cytoplasmic translation; F:mRNA binding; F:structural constituent of ribosome; C:nucleolus; C:Golgi apparatus; P:translational initiation; P:SRP-dependent cotranslational protein targeting to membrane; C:plasmodesma; P:viral transcrip…
rsg03640.t1	RSG03640.t1;RSG11338.t1;RSG25085.t1;RSG41356.t1;XP_018451827.1;XP_018476220.1;XP_018486599.1	'(gnl|cdd|80448 : 693.0) no description available & (gnl|cdd|35577 : 613.0) no description available & (ipr002423 : 268.37283) Chaperonin Cpn60/TCP-1 & (reliability: 469.65247) & (original description: no original description)'	2	2	7,566587925	0,00932732	0,007349246	3.10267	0,895766935	RSG03640.t1	10628,61122	6562,831371	6614,888565	10060,33092	34050,55082	21450,33021	4656,768566	4083,695615	3088,186803	29.6	'protein.folding'	29	'protein.folding'	N	29	https://www.uniprot.org/uniprot/A0A6J0KV75	chloroplast outer membrane			GO:0009707	K04077	RNA degradation;Longevity regulating pathway - worm;Type I diabetes mellitus;Legionellosis;Tuberculosis;Lipid and atherosclerosis	09123 Folding, sorting and degradation		chaperonin GroEL	Cpn60_TCP1;Cpn60_TCP1	TCP-1/cpn60 chaperonin family;TCP-1/cpn60 chaperonin family	0	0	0	0
rsg06441.t1	RSG06441.t1;RSG44011.t1;RSG50211.t1;XP_018444809.1;XP_018447710.1	'(ipr005150 : 1500.0) Cellulose synthase & (gnl|cdd|67186 : 1500.0) no description available & (reliability: 2625.0) & (original description: no original description)'	1	1	3,039419651	0,009403367	0,007375487	3.55296	0,894793034	RSG06441.t1	23463,57384	4540,532513	4164,834631	4795,560927	21297,59557	29064,41916	1731,813916	1847,397962	6154,557588	10.2	'cell wall.cellulose synthesis'	10	'cell wall.cellulose synthesis'	N	27	https://www.uniprot.org/uniprot/A0A6J0KCT4	plasma membrane	nucleus	https://www.uniprot.org/uniprot/A0A6J0KCT4	GO:0005886	K10999		not_assigned		cellulose synthase A [EC:2.4.1.12]			0	0	0	0
xp_018456669.1	XP_018456669.1	'(gnl|cdd|38394 : 270.0) no description available & (gnl|cdd|29435 : 237.0) no description available & (ipr016082 : 74.416695) Ribosomal protein L30, ferredoxin-like fold domain & (reliability: 100.0) & (original description: PREDICTED: 60S ribosomal protein L7-2-like [Raphanus sativus])'	5	1	19,96529078	0,009458316	0,007385018	2.6915	0,894090527	PREDICTED: 60S ribosomal protein L7-2-like [Raphanus sativus]	18225,12947	12582,755	11864,32651	12350,97986	40565,69448	38133,12935	5090,396828	5813,653365	11612,94664	35.2	'not assigned.unknown'	29	protein.synthesis.ribosomal protein.eukaryotic.60S subunit.L7	D	29	https://www.uniprot.org/uniprot/A0A6J0LAL8	nucleus	cytosol	https://www.uniprot.org/uniprot/A0A6J0LAL8	GO:0005634	K02937	Ribosome;Coronavirus disease - COVID-19	09122 Translation		large subunit ribosomal protein L7e			RL72	RL72_ARATHRecName: Full=60S ribosomal protein L7-2	F:GO:0000171; P:GO:0000463; P:GO:0002181; F:GO:0003677; F:GO:0003729; F:GO:0003735; C:GO:0005618; C:GO:0005730; C:GO:0005774; C:GO:0005794; C:GO:0005886; F:GO:0008097; C:GO:0009507; C:GO:0014069; C:GO:0022625; C:GO:0031672; C:GO:0042788; F:GO:0042803; P:GO:0097421; P:GO:1905267	F:ribonuclease MRP activity; P:maturation of LSU-rRNA from tricistronic rRNA transcript (SSU-rRNA, 5.8S rRNA, LSU-rRNA); P:cytoplasmic translation; F:DNA binding; F:mRNA binding; F:structural constituent of ribosome; C:cell wall; C:nucleolus; C:vacuolar membrane; C:Golgi apparatus; C:plasma membrane; F:5S rRNA binding; C:chloroplast; C:postsynaptic density; C:cytosolic large ribosomal subunit; C:…
rsg38220.t1	RSG38220.t1;XP_018440778.1;RSG08170.t1;XP_018450844.1;RSG38384.t1	'(gnl|cdd|84639 : 394.0) no description available & (gnl|cdd|36059 : 368.0) no description available & (ipr000308 : 271.2996) 14-3-3 protein & (reliability: 474.7743) & (original description: no original description)'	4	3	24,22314	0,009599719	0,007461662	1.62324	0,892287369	RSG38220.t1	31916,98364	13241,26408	13193,23488	19743,19851	39328,64836	38213,80567	13519,14366	11685,45381	16059,5994	30.7	'signalling.14-3-3 proteins'	30	'signalling.14-3-3 proteins'	N	30	https://www.uniprot.org/uniprot/A0A6J0JZC0	nucleus			GO:0005634	K06630	MAPK signaling pathway - yeast;Cell cycle;Oocyte meiosis;PI3K-Akt signaling pathway;Hippo signaling pathway;Hippo signaling pathway - fly;NOD-like receptor signaling pathway;Neurotrophin signaling pathway;Hepatitis C;Viral carcinogenesis	09132 Signal transduction;09143 Cell growth and death		14-3-3 protein epsilon	14-3-3	14-3-3 protein	0	0	0	0
xp_018432706.1	XP_018432706.1;XP_018465331.1	'(gnl|cdd|29536 : 319.0) no description available & (ipr013320 : 269.91327) Concanavalin A-like lectin/glucanase, subgroup & (reliability: 100.0) & (original description: PREDICTED: xyloglucan endotransglucosylase/hydrolase-like [Raphanus sativus])'	1	1	1,840713859	0,009791952	0,007491137	4.16338	0,889846859	PREDICTED: xyloglucan endotransglucosylase/hydrolase-like [Raphanus sativus]	43598,39333	9200,599965	13817,98365	28118,71865	124544,9022	51532,8079	10528,10181	8263,635346	5045,600162	35.2	'not assigned.unknown'	10	cell wall.modification	D	10	https://www.uniprot.org/uniprot/A0A6J0JCE4	extracellular space	cell wall, apoplast	https://www.uniprot.org/uniprot/A0A6J0JCE4	GO:0005615	K08235		not_assigned		xyloglucan:xyloglucosyl transferase [EC:2.4.1.207]			XTH	XTH_BRAOBRecName: Full=Xyloglucan endotransglucosylase/hydrolase; AltName: Full=BobXET16A; Flags: Precursor	P:GO:0009414; C:GO:0009505; C:GO:0009506; C:GO:0009507; P:GO:0009612; P:GO:0009645; P:GO:0009733; P:GO:0009826; P:GO:0010218; P:GO:0010411; C:GO:0016020; F:GO:0016762; F:GO:0033946; P:GO:0042546; C:GO:0048046; P:GO:0071555	P:response to water deprivation; C:plant-type cell wall; C:plasmodesma; C:chloroplast; P:response to mechanical stimulus; P:response to low light intensity stimulus; P:response to auxin; P:unidimensional cell growth; P:response to far red light; P:xyloglucan metabolic process; C:membrane; F:xyloglucan:xyloglucosyl transferase activity; F:xyloglucan-specific endo-beta-1,4-glucanase activity; P:cel…
rsg00941.t1	RSG00941.t1;RSG06593.t1;XP_018467162.1;RSG41587.t1;Lj0g3v0069149.1;RSG48248.t1;RSG50550.t1;RSG60462.t1;XP_018465746.1;KZL83067.1;RSG42840.t1	'(gnl|cdd|84073 : 569.0) no description available & (gnl|cdd|35275 : 486.0) no description available & (ipr000795 : 97.650185) Elongation factor, GTP-binding domain & (reliability: 128.2352) & (original description: no original description)'	10	1	70,53290153	0,009941529	0,007491137	2.70803	0,887956606	RSG00941.t1	352031,3783	302408,5789	311256,8305	342199,8601	851004,3583	804708,5963	131129,4706	153413,8173	226595,9764	29.2.4	'protein.synthesis.elongation'	29	'protein.synthesis.elongation'	N	29	https://www.uniprot.org/uniprot/A0A6J0M496	cytoplasm			GO:0005737	K03231	RNA transport;Legionellosis;Leishmaniasis	09122 Translation		elongation factor 1-alpha	GTP_EFTU	Elongation factor Tu GTP binding domain	0	0	0	0
rsg17338.t1	RSG17338.t1;RSG20521.t1;XP_018465004.1;XP_018491884.1	'(gnl|cdd|35458 : 514.0) no description available & (gnl|cdd|81557 : 476.0) no description available & (ipr010918 : 72.09349) AIR synthase-related protein, C-terminal domain & (reliability: 100.0) & (original description: no original description)'	1	1	2,22057128	0,009894242	0,007491137	3.28387	0,888553357	RSG17338.t1	6916,527372	6379,64764	5730,506944	9627,822889	21298,10758	16299,73983	3666,300092	2145,156351	2905,774878	35.2	'not assigned.unknown'	23	nucleotide metabolism.synthesis.purine.AIR synthase	D	23	https://www.uniprot.org/uniprot/A0A6J0LYW6	chloroplast thylakoid membrane	cytoplasm	https://www.nextprot.org/entry/NX_P22102/localization	GO:0009535	K01933	Purine metabolism;Metabolic pathways;Biosynthesis of secondary metabolites	09104 Nucleotide metabolism	Inosine monophosphate biosynthesis, PRPP + glutamine => IMP	phosphoribosylformylglycinamidine cyclo-ligase [EC:6.3.3.1]	AIRS_C	AIR synthase related protein, C-terminal domain	0	0	0	0
xp_018447363.1	XP_018447363.1;XP_018473549.1;XP_018433501.1;RSG12636.t1;XP_018443041.1;XP_018468147.1	'(gnl|cdd|85278 : 138.0) no description available & (gnl|cdd|36907 : 107.0) no description available & (ipr000915 : 94.14362) Ribosomal protein L6E & (reliability: 164.75134) & (original description: PREDICTED: 60S ribosomal protein L6-1 [Raphanus sativus])'	4	1	18,6376338	0,009999456	0,007502026	2.58407	0,887226625	PREDICTED: 60S ribosomal protein L6-1 [Raphanus sativus]	154779,8115	42501,04275	53008,7951	64517,11785	216325,1353	237287,3447	18372,6203	32075,22021	76772,7622	29.2.1.2.2.6	'protein.synthesis.ribosomal protein.eukaryotic.60S subunit.L6'	29	'protein.synthesis.ribosomal protein.eukaryotic.60S subunit.L6'	N	29	https://www.uniprot.org/uniprot/A0A6J0KIE6	chloroplast	ribosome	https://www.uniprot.org/uniprot/A0A6J0KIE6	GO:0009507	K02934	Ribosome;Coronavirus disease - COVID-19	09122 Translation		large subunit ribosomal protein L6e			RL61	RL61_ARATHRecName: Full=60S ribosomal protein L6-1	P:GO:0000027; F:GO:0000049; P:GO:0002181; F:GO:0003729; F:GO:0003735; F:GO:0005515; C:GO:0005730; C:GO:0005886; P:GO:0008340; C:GO:0009506; C:GO:0009507; P:GO:0009735; C:GO:0014069; C:GO:0022625; C:GO:0031672; C:GO:0098556; F:GO:1990932	P:ribosomal large subunit assembly; F:tRNA binding; P:cytoplasmic translation; F:mRNA binding; F:structural constituent of ribosome; F:protein binding; C:nucleolus; C:plasma membrane; P:determination of adult lifespan; C:plasmodesma; C:chloroplast; P:response to cytokinin; C:postsynaptic density; C:cytosolic large ribosomal subunit; C:A band; C:cytoplasmic side of rough endoplasmic reticulum memb…
rsg54008.t1	RSG54008.t1;XP_018483629.1	'(gnl|cdd|37493 : 646.0) no description available & (gnl|cdd|82828 : 578.0) no description available & (reliability: 100.0) & (original description: no original description)'	2	2	5,409673452	0,010226349	0,007541101	1.84134	0,884378534	RSG54008.t1	12052,42311	6146,121007	6526,094358	8791,112656	18970,55626	15202,76388	5631,311009	5474,145844	5015,284393	35.2	'not assigned.unknown'	9	mitochondrial electron transport / ATP synthesis.NADH-DH.localisation not clear	D	9	https://www.uniprot.org/uniprot/A0A6J0NGH4	mitochondrion			GO:0005739	K03934	Oxidative phosphorylation;Metabolic pathways;Thermogenesis;Retrograde endocannabinoid signaling;Non-alcoholic fatty liver disease;Alzheimer disease;Parkinson disease;Amyotrophic lateral sclerosis;Huntington disease;Prion disease;Pathways of neurodegeneration - multiple diseases;Diabetic cardiomyopathy	09102 Energy metabolism	NADH dehydrogenase (ubiquinone) Fe-S protein/flavoprotein complex, mitochondria	NADH dehydrogenase (ubiquinone) Fe-S protein 1 [EC:7.1.1.2]	Fer2_4	2Fe-2S iron-sulfur cluster binding domain	0	0	0	0
rsg04293.t1	RSG04293.t1;RSG17286.t1;XP_018445711.1;XP_018463822.1;XP_018476024.1;XP_018482752.1	'(gnl|cdd|37223 : 1550.0) no description available & (gnl|cdd|73269 : 468.0) no description available & (ipr016040 : 175.93808) NAD(P)-binding domain & (reliability: 100.0) & (original description: no original description)'	1	1	10,38041544	0,01022169	0,007541101	2.98051	0,884436837	RSG04293.t1	44641,13348	9848,2931	14010,88173	12714,83252	78162,19436	28488,62649	6313,415375	6803,347225	12484,39907	35.2	'not assigned.unknown'	29	protein.degradation.ubiquitin.E1	D	29	https://www.uniprot.org/uniprot/A0A6J0KCI3	chloroplast	cytoplasm, nucleus, mitochondrion	https://www.nextprot.org/entry/NX_P22314/localization	GO:0009507	K03178	Ubiquitin mediated proteolysis;Parkinson disease;Pathways of neurodegeneration - multiple diseases	09123 Folding, sorting and degradation		ubiquitin-activating enzyme E1 [EC:6.2.1.45]	ThiF	ThiF family	0	0	0	0
xp_018463693.1	XP_018463693.1;XP_018464674.1	'(gnl|cdd|36891 : 299.0) no description available & (gnl|cdd|64679 : 269.0) no description available & (ipr000439 : 232.15562) Ribosomal protein L15e & (reliability: 406.27234) & (original description: PREDICTED: 60S ribosomal protein L15-1 [Raphanus sativus])'	2	2	4,13742888	0,010207862	0,007541101	4.91189	0,884609927	PREDICTED: 60S ribosomal protein L15-1 [Raphanus sativus]	28543,38326	11805,06104	9270,306091	11577,54892	96503,81461	65440,79747	3086,606313	5424,64038	9954,14856	29.2.1.2.2.15	'protein.synthesis.ribosomal protein.eukaryotic.60S subunit.L15'	29	'protein.synthesis.ribosomal protein.eukaryotic.60S subunit.L15'	N	29	https://www.uniprot.org/uniprot/A0A6J0KGP9	chloroplast	ribosome	https://www.uniprot.org/uniprot/A0A6J0KGP9	GO:0009507	K02877	Ribosome;Coronavirus disease - COVID-19	09122 Translation		large subunit ribosomal protein L15e			RL151	RL151_ARATHRecName: Full=60S ribosomal protein L15-1	P:GO:0002181; F:GO:0003729; F:GO:0003735; C:GO:0005730; C:GO:0005774; C:GO:0005794; C:GO:0005886; P:GO:0016236; C:GO:0022625; C:GO:0031672; C:GO:0042788	P:cytoplasmic translation; F:mRNA binding; F:structural constituent of ribosome; C:nucleolus; C:vacuolar membrane; C:Golgi apparatus; C:plasma membrane; P:macroautophagy; C:cytosolic large ribosomal subunit; C:A band; C:polysomal ribosome
xp_018433150.1	XP_018433150.1;XP_018485259.1;RSG03086.t1;XP_018460127.1;XP_018481676.1;XP_018465014.1	'(gnl|cdd|37520 : 379.0) no description available & (gnl|cdd|83109 : 263.0) no description available & (ipr022669 : 94.00053) Ribosomal protein L2, C-terminal & (reliability: 100.0) & (original description: PREDICTED: 60S ribosomal protein L8-1 [Raphanus sativus])'	8	5	39,54969811	0,010194185	0,007541101	2.69188	0,884781198	PREDICTED: 60S ribosomal protein L8-1 [Raphanus sativus]	54536,50111	32288,01746	35350,94436	42491,45993	123358,6662	133165,9154	13338,98932	19315,93534	37664,76233	35.2	'not assigned.unknown'	29	protein.synthesis.ribosomal protein.eukaryotic.60S subunit.L8	D	29	https://www.uniprot.org/uniprot/A0A6J0JC05	nucleus	ribosome	https://www.uniprot.org/uniprot/A0A6J0JC05	GO:0005634	K02938	Ribosome;Coronavirus disease - COVID-19	09122 Translation		large subunit ribosomal protein L8e			RL81	RL81_ARATHRecName: Full=60S ribosomal protein L8-1; AltName: Full=60S ribosomal protein L2; AltName: Full=Protein EMBRYO DEFECTIVE 2296	P:GO:0002181; F:GO:0003729; F:GO:0003735; F:GO:0005515; C:GO:0005730; C:GO:0005774; C:GO:0005794; C:GO:0005886; C:GO:0009507; C:GO:0014069; F:GO:0019843; C:GO:0022625; C:GO:0042788	P:cytoplasmic translation; F:mRNA binding; F:structural constituent of ribosome; F:protein binding; C:nucleolus; C:vacuolar membrane; C:Golgi apparatus; C:plasma membrane; C:chloroplast; C:postsynaptic density; F:rRNA binding; C:cytosolic large ribosomal subunit; C:polysomal ribosome
kpb84245.1	KPB84245.1	'(gnl|cdd|75381 : 145.0) no description available & (reliability: 100.0) & (original description: Peptidase [Pseudomonas syringae pv. maculicola])'	1	1	2,486323118	0,010391821	0,007598182	2.27652	0,882312714	Peptidase [Pseudomonas syringae pv. maculicola]	110883,0203	48946,63284	35071,85825	115519,1418	115372,2844	187140,4041	30431,38302	56187,71018	32565,67563	35.2	'not assigned.unknown'	35	not assigned.unknown	D	29	https://www.genome.jp/entry/K01295	extracellular space	plasma membrane, cytoplasm	https://www.nextprot.org/entry/NX_Q04609/localization	GO:0005615	K01295		not_assigned		glutamate carboxypeptidase [EC:3.4.17.11]			CBPG	CBPG_PSES6RecName: Full=Carboxypeptidase G2; Short=CPDG2; AltName: Full=Folate hydrolase G2; AltName: Full=Glutamate carboxypeptidase; AltName: Full=Pteroylmonoglutamic acid hydrolase G2; AltName: INN=Glucarpidase; Flags: Precursor	F:GO:0004180; P:GO:0006508; F:GO:0008233; F:GO:0008237; F:GO:0008270; P:GO:0008652; F:GO:0009014; P:GO:0009085; P:GO:0009089; F:GO:0016787; P:GO:0019877; F:GO:0046872; F:GO:0050897	F:carboxypeptidase activity; P:proteolysis; F:peptidase activity; F:metallopeptidase activity; F:zinc ion binding; P:cellular amino acid biosynthetic process; F:succinyl-diaminopimelate desuccinylase activity; P:lysine biosynthetic process; P:lysine biosynthetic process via diaminopimelate; F:hydrolase activity; P:diaminopimelate biosynthetic process; F:metal ion binding; F:cobalt ion binding
rsg34964.t1	RSG34964.t1;XP_018439894.1;XP_018457306.1;XP_018483831.1;XP_018451489.1;XP_018470360.1;RSG05235.t1;XP_018484782.1	'(gnl|cdd|30218 : 815.0) no description available & (gnl|cdd|36589 : 486.0) no description available & (ipr003008 : 313.46628) Tubulin/FtsZ, GTPase domain & (reliability: 100.0) & (original description: no original description)'	13	2	49,15179169	0,010707741	0,007658441	1.5923	0,878395223	RSG34964.t1	54118,21081	25227,98212	26205,84627	25484,16804	48081,61887	50980,38103	17680,66182	23057,98725	26625,78359	35.2	'not assigned.unknown'	31	cell.organisation.cytoskeleton.mikrotubuli	D	31	https://www.uniprot.org/uniprot/A0A6J0JYU7	nucleus	cytosceleton	https://www.uniprot.org/uniprot/A0A6J0JYU7	GO:0005634	K07375	Phagosome;Gap junction;Alzheimer disease;Parkinson disease;Amyotrophic lateral sclerosis;Huntington disease;Prion disease;Pathways of neurodegeneration - multiple diseases;Pathogenic Escherichia coli infection;Salmonella infection	09141 Transport and catabolism;09144 Cellular community - eukaryotes		tubulin beta	Tubulin	Tubulin/FtsZ family, GTPase domain	0	0	0	0
rsg09056.t1	RSG09056.t1;XP_018440532.1	'(gnl|cdd|30218 : 886.0) no description available & (gnl|cdd|36589 : 561.0) no description available & (ipr003008 : 309.59622) Tubulin/FtsZ, GTPase domain & (reliability: 100.0) & (original description: no original description)'	13	1	47,17434275	0,010617869	0,007658441	2.59597	0,879506101	RSG09056.t1	54295,37824	35816,0399	37386,16112	25963,6306	96926,51514	95510,93833	14086,80538	17986,41325	29626,08552	35.2	'not assigned.unknown'	31	cell.organisation.cytoskeleton.mikrotubuli	D	31	https://www.uniprot.org/uniprot/A0A6J0P6L9	cytoplasm	cytosceleton	https://www.uniprot.org/uniprot/A0A6J0P6L9	GO:0005737	K07375	Phagosome;Gap junction;Alzheimer disease;Parkinson disease;Amyotrophic lateral sclerosis;Huntington disease;Prion disease;Pathways of neurodegeneration - multiple diseases;Pathogenic Escherichia coli infection;Salmonella infection	09141 Transport and catabolism;09144 Cellular community - eukaryotes		tubulin beta			0	0	0	0
xp_018486362.1	XP_018486362.1;XP_018435123.1;XP_018435125.1;XP_018453172.1	'(gnl|cdd|38621 : 229.0) no description available & (gnl|cdd|85236 : 210.0) no description available & (ipr001266 : 134.06076) Ribosomal protein S19e & (reliability: 234.60632) & (original description: PREDICTED: 40S ribosomal protein S19-1-like [Raphanus sativus])'	4	1	13,63132763	0,010782494	0,007658441	2.86369	0,87747339	PREDICTED: 40S ribosomal protein S19-1-like [Raphanus sativus]	65507,81998	41452,92999	43916,79135	51469,63277	166975,9638	161714,1101	15913,44995	21231,91229	46110,49808	29.2.1.2.1.19	'protein.synthesis.ribosomal protein.eukaryotic.40S subunit.S19'	29	'protein.synthesis.ribosomal protein.eukaryotic.40S subunit.S19'	N	29	https://www.uniprot.org/uniprot/A0A6J0NNN1	nucleus	ribosome	https://www.uniprot.org/uniprot/A0A6J0NNN1	GO:0005634	K02966	Ribosome;Coronavirus disease - COVID-19	09122 Translation		small subunit ribosomal protein S19e			RS191	RS191_ARATHRecName: Full=40S ribosomal protein S19-1	P:GO:0000028; P:GO:0000462; P:GO:0002181; P:GO:0002548; F:GO:0003729; F:GO:0003735; C:GO:0005618; C:GO:0005654; C:GO:0005730; C:GO:0005773; P:GO:0006413; P:GO:0007000; P:GO:0007219; C:GO:0009506; P:GO:0009991; C:GO:0014069; C:GO:0016020; F:GO:0017134; P:GO:0019083; F:GO:0019901; C:GO:0022627; P:GO:0030218; F:GO:0031369; P:GO:0031640; C:GO:0042788; F:GO:0042803; P:GO:0050829; P:GO:0051262; P:GO:00…	P:ribosomal small subunit assembly; P:maturation of SSU-rRNA from tricistronic rRNA transcript (SSU-rRNA, 5.8S rRNA, LSU-rRNA); P:cytoplasmic translation; P:monocyte chemotaxis; F:mRNA binding; F:structural constituent of ribosome; C:cell wall; C:nucleoplasm; C:nucleolus; C:vacuole; P:translational initiation; P:nucleolus organization; P:Notch signaling pathway; C:plasmodesma; P:response to extra…
rsg24090.t1	RSG24090.t1;XP_018471771.1	'(gnl|cdd|80491 : 596.0) no description available & (gnl|cdd|36581 : 546.0) no description available & (ipr001576 : 379.92654) Phosphoglycerate kinase & (reliability: 100.0) & (original description: no original description)'	6	1	28,36079049	0,010671335	0,007658441	2.26117	0,878844876	RSG24090.t1	16759,18331	12087,78735	10786,99437	19501,0135	30734,00528	21360,768	7219,311187	8387,682854	7428,603357	35.2	'not assigned.unknown'	4	glycolysis.cytosolic branch.3-phosphoglycerate kinase (PGK)	D	4	https://www.uniprot.org/uniprot/A0A6J0MJW0	cytoplasm	cytoplasm	https://www.nextprot.org/entry/NX_P00558/localization	GO:0005737	K00927	Glycolysis / Gluconeogenesis;Carbon fixation in photosynthetic organisms;Metabolic pathways;Biosynthesis of secondary metabolites;Microbial metabolism in diverse environments;Carbon metabolism;Biosynthesis of amino acids;HIF-1 signaling pathway	09101 Carbohydrate metabolism;09102 Energy metabolism;09132 Signal transduction	Glycolysis (Embden-Meyerhof pathway), glucose => pyruvate;Glycolysis, core module involving three-carbon compounds;Gluconeogenesis, oxaloacetate => fructose-6P;Reductive pentose phosphate cycle (Calvin cycle);Reductive pentose phosphate cycle, ribulose-5P => glyceraldehyde-3P;Semi-phosphorylative Entner-Doudoroff pathway, gluconate => glycerate-3P;D-galactonate degradation, De Ley-Doudoroff pathw…	phosphoglycerate kinase [EC:2.7.2.3]	PGK	Phosphoglycerate kinase	0	0	0	0
rsg10296.t1	RSG10296.t1;XP_018435059.1;XP_018492659.1	'(gnl|cdd|38621 : 232.0) no description available & (gnl|cdd|85236 : 216.0) no description available & (ipr001266 : 129.21921) Ribosomal protein S19e & (reliability: 226.1336) & (original description: no original description)'	4	1	12,97410655	0,011006253	0,007751815	2.97723	0,874725848	RSG10296.t1	29291,90758	20119,67369	20213,4492	21881,09911	75091,14512	76662,58407	7220,57332	9259,041315	20237,43288	29.2.1.2.1.19	'protein.synthesis.ribosomal protein.eukaryotic.40S subunit.S19'	29	'protein.synthesis.ribosomal protein.eukaryotic.40S subunit.S19'	N	29	https://www.uniprot.org/uniprot/A0A6J0JJN9	nucleus	ribosome	https://www.uniprot.org/uniprot/A0A6J0JJN9	GO:0005634	K02966	Ribosome;Coronavirus disease - COVID-19	09122 Translation		small subunit ribosomal protein S19e			0	0	0	0
rsg10871.t1	RSG10871.t1;XP_018472544.1;RSG53327.t1;XP_018454588.1	'(gnl|cdd|36118 : 148.0) no description available & (gnl|cdd|64215 : 124.0) no description available & (ipr001848 : 73.34625) Ribosomal protein S10 & (reliability: 100.0) & (original description: no original description)'	2	2	5,372144222	0,010986164	0,007751815	2.4472	0,874971795	RSG10871.t1	96721,97093	57694,00389	56464,08835	68766,33949	219006,707	190450,2852	31487,25128	32269,52708	60061,76652	35.2	'not assigned.unknown'	29	protein.synthesis.ribosomal protein.eukaryotic.40S subunit.S20	D	29	https://www.uniprot.org/uniprot/A0A6J0MJ76	nucleus	ribosome	https://www.uniprot.org/uniprot/A0A6J0MJ76	GO:0005634	K02969	Ribosome;Coronavirus disease - COVID-19	09122 Translation		small subunit ribosomal protein S20e	Ribosomal_S10	Ribosomal protein S10p/S20e	0	0	0	0
rsg09098.t1	RSG09098.t1;RSG20736.t1;RSG53568.t1;XP_018439807.1;XP_018478406.1;XP_018487688.1	'(gnl|cdd|38677 : 172.0) no description available & (gnl|cdd|28957 : 144.0) no description available & (ipr009072 : 113.603195) Histone-fold & (reliability: 198.80559) & (original description: no original description)'	1	1	1,998057008	0,011057532	0,007756273	4.47885	0,874098677	RSG09098.t1	74555,96693	62411,97427	78227,30585	106828,4238	364740,7327	266267,7405	11693,53934	25931,08344	60883,19728	28.1.3	'DNA.synthesis/chromatin structure.histone'	28	'DNA.synthesis/chromatin structure.histone'	N	28	https://www.uniprot.org/uniprot/A0A6J0JVW1	nucleus	nucleus	https://www.uniprot.org/uniprot/A0A6J0JVW1	GO:0005634	K11254	Neutrophil extracellular trap formation;Alcoholism;Viral carcinogenesis;Systemic lupus erythematosus	not_assigned		histone H4			0	0	0	0
xp_018470692.1	XP_018470692.1;RSG08822.t1;RSG34051.t1;A0A072VT43;OHW90473.1	'(gnl|cdd|35690 : 1269.0) no description available & (gnl|cdd|82272 : 633.0) no description available & (ipr014721 : 186.69572) Ribosomal protein S5 domain 2-type fold, subgroup & (reliability: 100.0) & (original description: PREDICTED: elongation factor 2 [Raphanus sativus])'	23	21	98,86127555	0,011686587	0,008040309	1.8606	0,866480728	PREDICTED: elongation factor 2 [Raphanus sativus]	261987,7033	139194,0279	137102,3651	178155,7199	397402,8034	403751,5227	92873,13507	101135,6509	173682,1452	35.2	'not assigned.unknown'	29	protein.synthesis.elongation	D	29	https://www.uniprot.org/uniprot/A0A6J0MGN4	cytoplasm			GO:0005737	K03234	AMPK signaling pathway;Oxytocin signaling pathway	09132 Signal transduction		elongation factor 2	GTP_EFTU	Elongation factor Tu GTP binding domain	EF2	EF2_ARATHRecName: Full=Elongation factor 2; Short=EF-2; AltName: Full=Protein LOW EXPRESSION OF OSMOTICALLY RESPONSIVE GENES 1	F:GO:0002039; P:GO:0002182; P:GO:0002244; P:GO:0002931; P:GO:0003009; F:GO:0003729; F:GO:0003746; F:GO:0003924; F:GO:0005507; F:GO:0005525; C:GO:0005730; C:GO:0005774; C:GO:0005794; C:GO:0005829; C:GO:0005886; P:GO:0007568; F:GO:0008097; C:GO:0009506; C:GO:0009507; P:GO:0009631; P:GO:0009735; P:GO:0010629; P:GO:0014009; C:GO:0016235; F:GO:0019901; P:GO:0032355; P:GO:0034976; P:GO:0035914; P:GO:00…	F:p53 binding; P:cytoplasmic translational elongation; P:hematopoietic progenitor cell differentiation; P:response to ischemia; P:skeletal muscle contraction; F:mRNA binding; F:translation elongation factor activity; F:GTPase activity; F:copper ion binding; F:GTP binding; C:nucleolus; C:vacuolar membrane; C:Golgi apparatus; C:cytosol; C:plasma membrane; P:aging; F:5S rRNA binding; C:plasmodesma; …
rsg08620.t1	RSG08620.t1;XP_018463852.1;XP_018489100.1	'(gnl|cdd|37350 : 472.0) no description available & (reliability: 100.0) & (original description: no original description)'	1	1	2,952267885	0,011648241	0,008040309	2.07507	0,866941099	RSG08620.t1	965,4416027	572,5922928	593,5515747	472,0004332	1424,788723	1509,287876	329,3259733	436,6831322	449,9244569	35.2	'not assigned.unknown'	35	not assigned.no ontology	D	31; 33	https://www.uniprot.org/uniprot/A0A6J0LUX9 https://www.researchgate.net/publication/266157609_The_role_of_Arabidopsis_thaliana_ALADIN-related_protein_in_the_regulation_of_plant_growth	nucleus			GO:0005634	K14320	RNA transport	09122 Translation		aladin			0	0	0	0
xp_018432844.1	XP_018432844.1	'(gnl|cdd|67043 : 615.0) no description available & (ipr005067 : 423.937) Fatty acid desaturase, type 2 & (reliability: 100.0) & (original description: PREDICTED: stearoyl-[acyl-carrier-protein] 9-desaturase 5, chloroplastic [Raphanus sativus])'	1	1	1,838992238	0,011788627	0,008040309	2.21339	0,865258216	PREDICTED: stearoyl-[acyl-carrier-protein] 9-desaturase 5, chloroplastic [Raphanus sativus]	5302,717943	2164,41057	1885,494286	2273,804043	9220,550425	7849,834446	1418,319878	1631,560095	2366,206231	35.2	'not assigned.unknown'	11	lipid metabolism.FA synthesis and FA elongation.ACP desaturase	D	11	https://www.uniprot.org/uniprot/A0A6J0JD97	chloroplast thylakoid membrane			GO:0009535	K03921	Fatty acid biosynthesis;Biosynthesis of unsaturated fatty acids;Metabolic pathways;Fatty acid metabolism	09103 Lipid metabolism		acyl-[acyl-carrier-protein] desaturase [EC:1.14.19.2 1.14.19.11 1.14.19.26]			STAD5	STAD5_ARATHRecName: Full=Stearoyl-[acyl-carrier-protein] 9-desaturase 5, chloroplastic; Short=Stearoyl-ACP desaturase 5; AltName: Full=Acyl-	F:GO:0004768; F:GO:0005515; P:GO:0006633; P:GO:0006952; C:GO:0009570; F:GO:0045300; F:GO:0046872; P:GO:0055114; F:GO:0102786	F:stearoyl-CoA 9-desaturase activity; F:protein binding; P:fatty acid biosynthetic process; P:defense response; C:chloroplast stroma; F:acyl-[acyl-carrier-protein] desaturase activity; F:metal ion binding; P:oxidation-reduction process; F:stearoyl-[acp] desaturase activity
xp_018441800.1	XP_018441800.1	'(gnl|cdd|35412 : 231.0) no description available & (gnl|cdd|48547 : 166.0) no description available & (ipr012335 : 95.22697) no description available & (reliability: 141.38063) & (original description: PREDICTED: protein disulfide-isomerase like 2-1 [Raphanus sativus])'	4	3	19,85855973	0,011878716	0,008051448	1.69642	0,864181941	PREDICTED: protein disulfide-isomerase like 2-1 [Raphanus sativus]	40269,37838	22559,44712	19218,46797	25855,10201	34752,98037	41716,64408	14427,66201	20432,96621	16595,41117	21.1	'redox.thioredoxin'	21	'redox.thioredoxin'	N	21	https://www.uniprot.org/uniprot/A0A6J0K1E6	extracellular space	endoplasmic reticulum	https://www.uniprot.org/uniprot/A0A6J0K1E6	GO:0005615	K09584	Protein processing in endoplasmic reticulum	09123 Folding, sorting and degradation		protein disulfide-isomerase A6 [EC:5.3.4.1]			PDI21	PDI21_ARATHRecName: Full=Protein disulfide-isomerase like 2-1; Short=AtPDIL2-1; AltName: Full=P5; AltName: Full=Protein MATERNAL EFFECT EMBRYO ARREST 30; AltName: Full=Protein UNFERTILIZED EMBRYO SAC 5; AltName: Full=Protein disulfide isomerase 11; Short=AtPDI11; AltName: Full=Protein disulfide-isomerase A6; AltName: Full=Protein disulfide-isomerase like 4-1; Short=AtPDIL4-1; Flags: Precursor	P:GO:0001775; F:GO:0003756; C:GO:0005615; C:GO:0005764; C:GO:0005774; C:GO:0005775; C:GO:0005788; C:GO:0005790; C:GO:0005794; C:GO:0005829; P:GO:0008152; C:GO:0009505; P:GO:0009553; P:GO:0009567; P:GO:0009793; C:GO:0009986; F:GO:0015035; F:GO:0015037; C:GO:0031410; P:GO:0032940; P:GO:0034599; C:GO:0034663; P:GO:0034976; P:GO:0045454; P:GO:0046686; P:GO:0048868; F:GO:0051082; P:GO:0061077; P:GO:19…	P:cell activation; F:protein disulfide isomerase activity; C:extracellular space; C:lysosome; C:vacuolar membrane; C:vacuolar lumen; C:endoplasmic reticulum lumen; C:smooth endoplasmic reticulum; C:Golgi apparatus; C:cytosol; P:metabolic process; C:plant-type cell wall; P:embryo sac development; P:double fertilization forming a zygote and endosperm; P:embryo development ending in seed dormancy; C…
xp_018486133.1	XP_018486133.1	'(gnl|cdd|37010 : 593.0) no description available & (gnl|cdd|73382 : 459.0) no description available & (ipr013785 : 167.75224) Aldolase-type TIM barrel & (reliability: 100.0) & (original description: PREDICTED: dihydropyrimidine dehydrogenase (NADP(+)), chloroplastic [Raphanus sativus])'	1	1	3,372828245	0,01189828	0,008051448	2.76293	0,863948602	PREDICTED: dihydropyrimidine dehydrogenase (NADP(+)), chloroplastic [Raphanus sativus]	9734,634556	7486,119674	11068,19376	8254,616401	18382,78476	21501,1733	3655,35505	3490,901471	6064,881696	35.2	'not assigned.unknown'	23	nucleotide metabolism.degradation.pyrimidine.dihydrouracil dehydrogenase	D	21; 23	https://www.uniprot.org/uniprot/A0A6J0NN08 https://www.nextprot.org/entry/NX_Q12882/	chloroplast outer membrane	cytoplasm	https://www.uniprot.org/uniprot/A0A6J0NN08	GO:0009707	K00207	Pyrimidine metabolism;beta-Alanine metabolism;Pantothenate and CoA biosynthesis;Drug metabolism - other enzymes;Metabolic pathways	09104 Nucleotide metabolism;09106 Metabolism of other amino acids;09108 Metabolism of cofactors and vitamins;09111 Xenobiotics biodegradation and metabolism	Pyrimidine degradation, uracil => beta-alanine, thymine => 3-aminoisobutanoate	dihydropyrimidine dehydrogenase (NADP+) [EC:1.3.1.2]			DPYD	DPYD_ARATHRecName: Full=Dihydropyrimidine dehydrogenase (NADP(+)), chloroplastic; Short=DHPDH; Short=DPD; AltName: Full=Dihydroorotate dehydrogenase-like protein; AltName: Full=Dihydrothymine dehydrogenase; AltName: Full=Dihydrouracil dehydrogenase; AltName: Full=Protein PYRIMIDINE 1; Flags: Precursor	F:GO:0002058; F:GO:0003954; C:GO:0005829; P:GO:0006145; P:GO:0006210; P:GO:0006212; P:GO:0006214; C:GO:0009570; P:GO:0014070; F:GO:0017113; P:GO:0019483; F:GO:0042803; P:GO:0043562; F:GO:0046872; F:GO:0050660; F:GO:0050661; F:GO:0051536; P:GO:0055114; P:GO:0072528	F:uracil binding; F:NADH dehydrogenase activity; C:cytosol; P:purine nucleobase catabolic process; P:thymine catabolic process; P:uracil catabolic process; P:thymidine catabolic process; C:chloroplast stroma; P:response to organic cyclic compound; F:dihydropyrimidine dehydrogenase (NADP+) activity; P:beta-alanine biosynthetic process; F:protein homodimerization activity; P:cellular response to ni…
rsg25867.t1	RSG25867.t1;XP_018447887.1;XP_018468944.1;XP_018492417.1	'(gnl|cdd|35397 : 400.0) no description available & (gnl|cdd|48451 : 379.0) no description available & (ipr001353 : 146.30074) Proteasome, subunit alpha/beta & (reliability: 256.02628) & (original description: no original description)'	1	1	3,816161394	0,011985763	0,008062531	2.1409	0,862906814	RSG25867.t1	11056,11208	6809,291821	5571,073627	8032,829398	19237,22342	14514,44515	5043,713278	3293,957094	4886,175629	29.5.11.20	'protein.degradation.ubiquitin.proteasom'	29	'protein.degradation.ubiquitin.proteasom'	N	29	https://www.uniprot.org/uniprot/A0A6J0KIU0	cytoplasm	nucleus; cytoplasm	https://www.uniprot.org/uniprot/A0A6J0KIU0	GO:0005737	K02729	Proteasome;Alzheimer disease;Parkinson disease;Amyotrophic lateral sclerosis;Huntington disease;Spinocerebellar ataxia;Prion disease;Pathways of neurodegeneration - multiple diseases	09123 Folding, sorting and degradation		20S proteasome subunit alpha 5 [EC:3.4.25.1]			0	0	0	0
rsg38985.t1	RSG38985.t1	'(gnl|cdd|85278 : 141.0) no description available & (gnl|cdd|36907 : 107.0) no description available & (ipr000915 : 95.18252) Ribosomal protein L6E & (reliability: 166.56941) & (original description: no original description)'	4	1	11,4800818	0,01220094	0,008160252	2.40004	0,860355877	RSG38985.t1	30376,50705	8661,376445	10935,58493	12904,35508	41264,99708	48521,14821	4328,239816	6726,116982	16133,97648	29.2.1.2.2.6	'protein.synthesis.ribosomal protein.eukaryotic.60S subunit.L6'	29	'protein.synthesis.ribosomal protein.eukaryotic.60S subunit.L6'	N	29	https://www.genome.jp/entry/K02934	chloroplast	ribosome	https://www.genome.jp/entry/K02934	GO:0009507	K02934	Ribosome;Coronavirus disease - COVID-19	09122 Translation		large subunit ribosomal protein L6e	Ribosomal_L6e	Ribosomal protein L6e	0	0	0	0
rsg03367.t1	RSG03367.t1;RSG07044.t1;XP_018450503.1;XP_018474071.1	'(gnl|cdd|48156 : 951.0) no description available & (gnl|cdd|35578 : 467.0) no description available & (ipr002423 : 335.4355) Chaperonin Cpn60/TCP-1 & (reliability: 587.0121) & (original description: no original description)'	1	1	4,421665668	0,012615168	0,008404721	1.69556	0,855491077	RSG03367.t1	16075,89841	8105,091611	7223,069433	12171,80939	17982,84818	23677,0522	6249,125689	6396,264128	9970,496907	29.6	'protein.folding'	29	'protein.folding'	N	29	https://www.uniprot.org/uniprot/A0A6J0KSD1	mitochondrion	cytoplasm	https://www.uniprot.org/uniprot/A0A6J0KSD1	GO:0005739	K09497		not_assigned		T-complex protein 1 subunit epsilon	Cpn60_TCP1	TCP-1/cpn60 chaperonin family	0	0	0	0
xp_018433609.1	XP_018433609.1;RSG13236.t1	'(gnl|cdd|38391 : 335.0) no description available & (gnl|cdd|30441 : 140.0) no description available & (reliability: 100.0) & (original description: PREDICTED: 40S ribosomal protein S3-2-like [Raphanus sativus])'	4	1	15,00637233	0,012946706	0,008559508	2.79488	0,851640711	PREDICTED: 40S ribosomal protein S3-2-like [Raphanus sativus]	12044,73015	5885,772257	6970,013121	11641,9454	29443,44979	28763,50512	3238,857495	2966,243254	8524,219018	35.2	'not assigned.unknown'	29	protein.synthesis.ribosomal protein.eukaryotic.40S subunit.S3	D	29	https://www.uniprot.org/uniprot/A0A6J0JFG7	chloroplast	ribosome	https://www.uniprot.org/uniprot/A0A6J0JFG7	GO:0009507	K02985	Ribosome;Pathogenic Escherichia coli infection;Salmonella infection;Coronavirus disease - COVID-19	09122 Translation		small subunit ribosomal protein S3e	Ribosomal_S3_C	Ribosomal protein S3, C-terminal domain	RS33	RS33_ARATHRecName: Full=40S ribosomal protein S3-3	P:GO:0000056; F:GO:0000977; P:GO:0002181; F:GO:0003729; F:GO:0003735; F:GO:0004520; C:GO:0005730; C:GO:0005743; C:GO:0005759; C:GO:0005774; C:GO:0005783; C:GO:0005794; P:GO:0007059; F:GO:0008017; F:GO:0008134; F:GO:0008534; C:GO:0009506; C:GO:0009507; P:GO:0009651; P:GO:0010628; C:GO:0014069; C:GO:0016363; P:GO:0017148; C:GO:0022627; C:GO:0030425; F:GO:0030544; C:GO:0030688; P:GO:0031116; P:GO:00…	P:ribosomal small subunit export from nucleus; F:RNA polymerase II regulatory region sequence-specific DNA binding; P:cytoplasmic translation; F:mRNA binding; F:structural constituent of ribosome; F:endodeoxyribonuclease activity; C:nucleolus; C:mitochondrial inner membrane; C:mitochondrial matrix; C:vacuolar membrane; C:endoplasmic reticulum; C:Golgi apparatus; P:chromosome segregation; F:microt…
xp_018472461.1	XP_018472461.1;XP_018442150.1;RSG00802.t1;XP_018476264.1	'(gnl|cdd|37461 : 533.0) no description available & (gnl|cdd|30682 : 469.0) no description available & (ipr016040 : 207.58934) NAD(P)-binding domain & (reliability: 100.0) & (original description: PREDICTED: glutamate dehydrogenase 2-like [Raphanus sativus])'	3	2	11,72672629	0,013663527	0,00893077	1.74037	0,84344617	PREDICTED: glutamate dehydrogenase 2-like [Raphanus sativus]	58498,23011	27800,5489	33334,25845	35339,00843	45015,94639	53084,18451	18194,65533	22590,41307	29388,27059	35.2	'not assigned.unknown'	12	N-metabolism.N-degradation.glutamate dehydrogenase	D	13	https://www.uniprot.org/uniprot/A0A6J0MLU9	mitochondrion	mitochondrion, endoplasmic reticulum	https://www.nextprot.org/entry/NX_P00367/localization	GO:0005739	K00261	Arginine biosynthesis;Alanine, aspartate and glutamate metabolism;D-Glutamine and D-glutamate metabolism;Nitrogen metabolism;Metabolic pathways;Microbial metabolism in diverse environments;Carbon metabolism;Necroptosis;Proximal tubule bicarbonate reclamation	09102 Energy metabolism;09105 Amino acid metabolism;09106 Metabolism of other amino acids;09143 Cell growth and death	Methylaspartate cycle	glutamate dehydrogenase (NAD(P)+) [EC:1.4.1.3]			DHE2	DHE2_ARATHRecName: Full=Glutamate dehydrogenase 2; Short=GDH 2	F:GO:0004352; F:GO:0005507; F:GO:0005515; F:GO:0005524; C:GO:0005759; C:GO:0005774; C:GO:0005794; P:GO:0006520; P:GO:0006995; F:GO:0008270; P:GO:0009409; P:GO:0009646; P:GO:0009651; P:GO:0010446; P:GO:0046686; F:GO:0050897; P:GO:0051171; P:GO:0055114; P:GO:1901698	F:glutamate dehydrogenase (NAD+) activity; F:copper ion binding; F:protein binding; F:ATP binding; C:mitochondrial matrix; C:vacuolar membrane; C:Golgi apparatus; P:cellular amino acid metabolic process; P:cellular response to nitrogen starvation; F:zinc ion binding; P:response to cold; P:response to absence of light; P:response to salt stress; P:response to alkaline pH; P:response to cadmium ion…
rsg06609.t1	RSG06609.t1;XP_018436510.1;XP_018473546.1	'(gnl|cdd|36965 : 225.0) no description available & (gnl|cdd|81268 : 166.0) no description available & (reliability: 100.0) & (original description: no original description)'	3	1	14,14024949	0,013845975	0,009015871	2.35588	0,841388632	RSG06609.t1	46500,56882	24330,18339	23264,61372	30092,92579	99950,85526	84480,32429	12698,12272	13854,36964	30878,38974	35.2	'not assigned.unknown'	29	protein.synthesis.ribosomal protein.eukaryotic.40S subunit.S15A	D	29	https://www.uniprot.org/uniprot/A0A6J0JLG6	chloroplast	ribosome	https://www.uniprot.org/uniprot/A0A6J0JLG6	GO:0009507	K02957	Ribosome;Coronavirus disease - COVID-19	09122 Translation		small subunit ribosomal protein S15Ae	Ribosomal_S8	Ribosomal protein S8	0	0	0	0
rsg06368.t1	RSG06368.t1;RSG44335.t1;XP_018441227.1;XP_018452945.1	'(gnl|cdd|35406 : 339.0) no description available & (gnl|cdd|48458 : 308.0) no description available & (ipr001353 : 75.89) Proteasome, subunit alpha/beta & (reliability: 132.8075) & (original description: no original description)'	2	1	6,90819931	0,013953339	0,009017406	1.93152	0,840183153	RSG06368.t1	19576,04245	12089,56859	10225,91454	18121,16206	33370,81612	22958,92383	8728,641251	10225,63273	8422,584057	29.5.11.20	'protein.degradation.ubiquitin.proteasom'	29	'protein.degradation.ubiquitin.proteasom'	N	29	https://www.uniprot.org/uniprot/A0A6J0JZV9	cytoplasm	cytoplasm; nucleus	https://www.uniprot.org/uniprot/A0A6J0JZV9	GO:0005737	K02736	Proteasome;Alzheimer disease;Parkinson disease;Amyotrophic lateral sclerosis;Huntington disease;Spinocerebellar ataxia;Prion disease;Pathways of neurodegeneration - multiple diseases	09123 Folding, sorting and degradation		20S proteasome subunit beta 7 [EC:3.4.25.1]	Proteasome	Proteasome subunit	0	0	0	0
xp_018436639.1	XP_018436639.1;XP_018461725.1;XP_018467152.1;XP_018490431.1;XP_018490598.1	'(gnl|cdd|37450 : 188.0) no description available & (reliability: 100.0) & (original description: PREDICTED: nascent polypeptide-associated complex subunit alpha-like protein 3 [Raphanus sativus])'	2	2	4,801518917	0,014185057	0,009065617	2.29133	0,837594711	PREDICTED: nascent polypeptide-associated complex subunit alpha-like protein 3 [Raphanus sativus]	11448,42912	7751,728286	9849,720324	10275,33973	22057,64837	19106,16949	4811,940332	4000,113752	7556,85332	35.2	'not assigned.unknown'	29;31	protein.synthesis.elongation;cell.unspecified	D	29	https://www.uniprot.org/uniprot/A0A6J0JPC5	nucleus	cytoplasm	https://www.uniprot.org/uniprot/A0A6J0JPC5	GO:0005634	K03626	Parathyroid hormone synthesis, secretion and action	not_assigned		nascent polypeptide-associated complex subunit alpha			NACA1	NACA1_ARATHRecName: Full=Nascent polypeptide-associated complex subunit alpha-like protein 1; Short=NAC-alpha-like protein 1; AltName: Full=Alpha-NAC-like protein 1	P:GO:0003231; F:GO:0003713; C:GO:0005634; C:GO:0005794; C:GO:0005854; P:GO:0006412; C:GO:0009506; P:GO:0009651; P:GO:0010664; P:GO:0015031; F:GO:0017025; C:GO:0022626; P:GO:0030239; P:GO:0043403; P:GO:0048633; P:GO:0048742; P:GO:0051451; P:GO:0060216; P:GO:0061384; P:GO:1901227; P:GO:1901228; P:GO:2000138	P:cardiac ventricle development; F:transcription coactivator activity; C:nucleus; C:Golgi apparatus; C:nascent polypeptide-associated complex; P:translation; C:plasmodesma; P:response to salt stress; P:negative regulation of striated muscle cell apoptotic process; P:protein transport; F:TBP-class protein binding; C:cytosolic ribosome; P:myofibril assembly; P:skeletal muscle tissue regeneration; P…
xp_018455090.1	XP_018455090.1	'(gnl|cdd|36125 : 120.0) no description available & (gnl|cdd|48496 : 99.0) no description available & (ipr012335 : 75.722946) no description available & (reliability: 100.0) & (original description: PREDICTED: thioredoxin H-type [Raphanus sativus])'	2	2	4,595943093	0,014147973	0,009065617	2.89388	0,83800775	PREDICTED: thioredoxin H-type [Raphanus sativus]	33970,41684	6613,430007	5361,617848	15166,70962	47702,77654	19650,05632	6591,671596	3566,272892	6460,249509	35.2	'not assigned.unknown'	21	redox.thioredoxin	D	21	https://www.uniprot.org/uniprot/A0A6J0L4I4	nucleus	cytoplasm; nucleus	https://www.nextprot.org/entry/NX_P10599/localization	GO:0005634	K03671	NOD-like receptor signaling pathway;Parkinson disease;Salmonella infection;Fluid shear stress and atherosclerosis	not_assigned		thioredoxin 1			TRXH	TRXH_BRACMRecName: Full=Thioredoxin H-type; Short=Trx-H	F:GO:0004857; F:GO:0005515; C:GO:0005618; C:GO:0005739; C:GO:0005773; C:GO:0005794; C:GO:0005829; C:GO:0005886; P:GO:0006662; P:GO:0006979; F:GO:0008047; P:GO:0009409; C:GO:0009506; C:GO:0009570; P:GO:0009735; P:GO:0010188; P:GO:0010286; P:GO:0010497; F:GO:0015035; F:GO:0016671; P:GO:0043085; P:GO:0043086; P:GO:0045454; P:GO:0046686; C:GO:0048046; P:GO:0050832; P:GO:0051085; P:GO:0051259; P:GO:00…	F:enzyme inhibitor activity; F:protein binding; C:cell wall; C:mitochondrion; C:vacuole; C:Golgi apparatus; C:cytosol; C:plasma membrane; P:glycerol ether metabolic process; P:response to oxidative stress; F:enzyme activator activity; P:response to cold; C:plasmodesma; C:chloroplast stroma; P:response to cytokinin; P:response to microbial phytotoxin; P:heat acclimation; P:plasmodesmata-mediated i…
tkk24480.1	TKK24480.1	'(gnl|cdd|84711 : 177.0) no description available & (ipr008949 : 150.87201) Terpenoid synthase & (gnl|cdd|35995 : 148.0) no description available & (reliability: 100.0) & (original description: geranylgeranyl pyrophosphate synthase [Pseudomonas viridiflava])'	1	1	2,18897295	0,014328131	0,009123264	4.06937	0,836005527	geranylgeranyl pyrophosphate synthase [Pseudomonas viridiflava]	77219,60584	118686,7636	107463,3623	106945,502	247047,7278	366417,8978	32860,17596	34920,01894	50603,39048	35.2	'not assigned.unknown'	16	secondary metabolism.isoprenoids.non-mevalonate pathway.geranylgeranyl pyrophosphate synthase	D	16	https://www.genome.jp/entry/K13789 https://www.nextprot.org/entry/NX_O95749/	nucleus	cytoplasm	https://www.nextprot.org/entry/NX_O95749/localization	GO:0005634	K13789	Terpenoid backbone biosynthesis;Metabolic pathways;Biosynthesis of secondary metabolites	09109 Metabolism of terpenoids and polyketides	C10-C20 isoprenoid biosynthesis, bacteria;C10-C20 isoprenoid biosynthesis, plants	geranylgeranyl diphosphate synthase, type II [EC:2.5.1.1 2.5.1.10 2.5.1.29]			CRTE	CRTE_PANANRecName: Full=Geranylgeranyl diphosphate synthase; Short=GGPP synthase; AltName: Full=Farnesyltranstransferase	F:GO:0004311; F:GO:0005488; C:GO:0009507; P:GO:0033386	F:farnesyltranstransferase activity; F:binding; C:chloroplast; P:geranylgeranyl diphosphate biosynthetic process
rsg01339.t1	RSG01339.t1;RSG15038.t1;RSG18565.t1;RSG49793.t1;XP_018446328.1;XP_018471108.1	'(gnl|cdd|37231 : 1105.0) no description available & (gnl|cdd|34704 : 935.0) no description available & (ipr011989 : 308.55646) Armadillo-like helical & (reliability: 100.0) & (original description: no original description)'	1	1	4,001047611	0,014438412	0,009156524	5.27009	0,834785271	RSG01339.t1	626,5454107	540,6353983	1386,701464	1442,437396	3787,313915	2868,814484	259,8350967	246,65975	407,8652289	35.2	'not assigned.unknown'	29	protein.targeting.nucleus	D	34	https://www.uniprot.org/uniprot/A0A6J0KFH2	nucleus			GO:0005634	K14290	Ribosome biogenesis in eukaryotes;RNA transport;MAPK signaling pathway - fly;Influenza A;Human T-cell leukemia virus 1 infection	09122 Translation;09132 Signal transduction		exportin-1	CRM1_C	CRM1 C terminal	0	0	0	0
xp_018432621.1	XP_018432621.1	'(gnl|cdd|35344 : 333.0) no description available & (gnl|cdd|47687 : 76.0) no description available & (reliability: 100.0) & (original description: PREDICTED: eukaryotic translation initiation factor 3 subunit G-like [Raphanus sativus])'	1	1	2,667889833	0,014486493	0,009156524	1.83575	0,834254524	PREDICTED: eukaryotic translation initiation factor 3 subunit G-like [Raphanus sativus]	33981,67868	13567,41071	15696,29188	20048,29517	46573,74057	50709,12098	11736,65959	10071,97509	20669,53836	35.2	'not assigned.unknown'	29	protein.synthesis.initiation	D	29	https://www.uniprot.org/uniprot/A0A6J0JC58	nucleus	cytoplasm	https://www.uniprot.org/uniprot/A0A6J0JC58	GO:0005634	K03248	RNA transport	09122 Translation		translation initiation factor 3 subunit G			EIF3G	EIF3G_XENTRRecName: Full=Eukaryotic translation initiation factor 3 subunit G; Short=eIF3g; AltName: Full=Eukaryotic translation initiation factor 3 RNA-binding subunit; Short=eIF-3 RNA-binding subunit; AltName: Full=Eukaryotic translation initiation factor 3 subunit 4	F:GO:0003743; F:GO:0005515; C:GO:0005634; C:GO:0005829; P:GO:0006413; C:GO:0071540; P:GO:0075525; C:GO:1990904	F:translation initiation factor activity; F:protein binding; C:nucleus; C:cytosol; P:translational initiation; C:eukaryotic translation initiation factor 3 complex, eIF3e; P:viral translational termination-reinitiation; C:ribonucleoprotein complex
xp_018488469.1	XP_018488469.1	'(gnl|cdd|35449 : 810.0) no description available & (gnl|cdd|47917 : 448.0) no description available & (ipr013148 : 270.0003) Glycosyl hydrolase family 32, N-terminal & (reliability: 100.0) & (original description: PREDICTED: beta-fructofuranosidase, insoluble isoenzyme CWINV1 [Raphanus sativus])'	4	1	12,47665715	0,014877037	0,009334988	2.88308	0,829971956	PREDICTED: beta-fructofuranosidase, insoluble isoenzyme CWINV1 [Raphanus sativus]	29317,77303	28950,51202	37785,68209	36177,83534	46802,13865	45740,46333	12131,44813	14040,294	13974,01863	35.2	'not assigned.unknown'	2	major CHO metabolism.degradation.sucrose.invertases.cell wall	D	10	https://www.uniprot.org/uniprot/A0A6J0NUW3	extracellular space	cell wall, cytosol, vacuole	https://www.uniprot.org/uniprot/A0A6J0NUW3 https://www.brenda-enzymes.org/enzyme.php?ecno=3.2.1.26&Suchword=&reference=&UniProtAcc=&organism%5B%5D=Arabidopsis+thaliana#LOCALIZATION	GO:0005615	K01193	Galactose metabolism;Starch and sucrose metabolism;Metabolic pathways;Biosynthesis of secondary metabolites	09101 Carbohydrate metabolism		beta-fructofuranosidase [EC:3.2.1.26]			INV1	INV1_ARATHRecName: Full=Beta-fructofuranosidase, insoluble isoenzyme CWINV1; AltName: Full=Cell wall beta-fructosidase 1; Short=AtbetaFRUCT1; AltName: Full=Cell wall invertase 1; Short=AtcwINV1; AltName: Full=Sucrose hydrolase 1; Flags: Precursor	F:GO:0004575; F:GO:0005515; C:GO:0005618; C:GO:0005773; C:GO:0005886; P:GO:0005982; P:GO:0005987; P:GO:0009611; P:GO:0042742; C:GO:0048046; P:GO:0050832; F:GO:0051669; P:GO:0052576; P:GO:0071836; P:GO:0080167	F:sucrose alpha-glucosidase activity; F:protein binding; C:cell wall; C:vacuole; C:plasma membrane; P:starch metabolic process; P:sucrose catabolic process; P:response to wounding; P:defense response to bacterium; C:apoplast; P:defense response to fungus; F:fructan beta-fructosidase activity; P:carbohydrate storage; P:nectar secretion; P:response to karrikin
rsg02192.t1	RSG02192.t1;RSG32691.t1;XP_018437490.1;XP_018440993.1;XP_018447493.1;XP_018473187.1;XP_018486715.1;XP_018490803.1	'(gnl|cdd|37180 : 753.0) no description available & (gnl|cdd|81320 : 150.0) no description available & (ipr010908 : 81.02126) Longin domain & (reliability: 100.0) & (original description: no original description)'	1	1	5,599352837	0,015191537	0,009413866	1.76383	0,826559783	RSG02192.t1	40237,78262	25441,62779	20573,96294	31674,53535	40686,7387	41972,713	15371,98316	18610,36143	20623,95383	35.2	'not assigned.unknown'	29	protein.degradation.AAA type	D	34	https://www.uniprot.org/uniprot/A0A6J0JP86	plasma membrane			GO:0005886	K11269		not_assigned		chromosome transmission fidelity protein 18			0	0	0	0
rsg04341.t1	RSG04341.t1;RSG24804.t1;XP_018442301.1;XP_018446056.1;XP_018452425.1;XP_018467325.1	'(gnl|cdd|36075 : 300.0) no description available & (gnl|cdd|81322 : 195.0) no description available & (reliability: 100.0) & (original description: no original description)'	2	2	9,878542423	0,015089219	0,009413866	3.93531	0,827666338	RSG04341.t1	26464,89589	17099,71942	17375,70719	20552,49184	99028,92172	89722,59108	3546,659167	6303,483409	20452,26943	35.2	'not assigned.unknown'	27;29	RNA.RNA binding;protein.synthesis.ribosomal protein.eukaryotic.60S subunit.L10	D	29	https://www.uniprot.org/uniprot/A0A6J0K5E7	nucleus	ribosome	https://www.uniprot.org/uniprot/A0A6J0K5E7	GO:0005634	K02866	Ribosome;Coronavirus disease - COVID-19	09122 Translation		large subunit ribosomal protein L10e	Ribosomal_L16	Ribosomal protein L16p/L10e	0	0	0	0
rsg23589.t1	RSG23589.t1;XP_018492282.1	'(gnl|cdd|36704 : 567.0) no description available & (gnl|cdd|57983 : 555.0) no description available & (ipr012675 : 100.21513) Beta-grasp domain & (reliability: 100.0) & (original description: no original description)'	3	1	12,62078619	0,015179073	0,009413866	1.57702	0,826694397	RSG23589.t1	33215,74542	15384,25748	16224,76199	21677,70763	42018,61124	48180,24989	12966,61963	15276,24262	21928,3139	35.2	'not assigned.unknown'	35	not assigned.unknown	D	23	https://www.uniprot.org/uniprot/A0A6J0P5E8	chloroplast	cytoplasm	https://www.uniprot.org/uniprot/A0A6J0P5E8	GO:0009507	K19788		not_assigned		obg-like ATPase 1	YchF-GTPase_C	Protein of unknown function (DUF933)	0	0	0	0
xp_018434560.1	XP_018434560.1	'(gnl|cdd|36953 : 197.0) no description available & (gnl|cdd|81945 : 83.0) no description available & (ipr021131 : 78.19258) Ribosomal protein L18e/L15P & (reliability: 100.0) & (original description: PREDICTED: 60S ribosomal protein L27a-2 [Raphanus sativus])'	3	2	8,019711018	0,015669137	0,009424925	2.84798	0,821439496	PREDICTED: 60S ribosomal protein L27a-2 [Raphanus sativus]	12443,02218	5883,263665	7331,479213	8804,238871	29734,24545	34813,2553	2399,581349	4230,947879	8558,316426	35.2	'not assigned.unknown'	29	protein.synthesis.ribosomal protein.eukaryotic.60S subunit.L27A	D	29	https://www.uniprot.org/uniprot/A0A6J0JG17	chloroplast	ribosome	https://www.uniprot.org/uniprot/A0A6J0JG17	GO:0009507	K02900	Ribosome;Coronavirus disease - COVID-19	09122 Translation		large subunit ribosomal protein L27Ae			R27A2	R27A2_ARATHRecName: Full=60S ribosomal protein L27a-2	P:GO:0002181; F:GO:0003723; F:GO:0003735; C:GO:0005730; P:GO:0006614; C:GO:0009506; P:GO:0009908; P:GO:0010229; C:GO:0022625; C:GO:0042788; C:GO:0098556	P:cytoplasmic translation; F:RNA binding; F:structural constituent of ribosome; C:nucleolus; P:SRP-dependent cotranslational protein targeting to membrane; C:plasmodesma; P:flower development; P:inflorescence development; C:cytosolic large ribosomal subunit; C:polysomal ribosome; C:cytoplasmic side of rough endoplasmic reticulum membrane
rsg22368.t1	RSG22368.t1;XP_018445165.1;XP_018486052.1	'(gnl|cdd|37994 : 575.0) no description available & (gnl|cdd|29807 : 257.0) no description available & (ipr002319 : 119.47206) Phenylalanyl-tRNA synthetase & (reliability: 209.07611) & (original description: no original description)'	1	1	3,225239515	0,015646934	0,009424925	2.20807	0,821675905	RSG22368.t1	2311,81625	1396,498812	1521,706779	1872,303773	5854,635305	3498,676387	797,7329399	1119,208059	1463,554944	29.1	'protein.aa activation'	29	'protein.aa activation'	N	29	https://www.uniprot.org/uniprot/A0A6J0KAU4	chloroplast thylakoid membrane	mitochondrion	https://www.uniprot.org/uniprot/A0A6J0KAU4	GO:0009535	K01889	Aminoacyl-tRNA biosynthesis	09122 Translation		phenylalanyl-tRNA synthetase alpha chain [EC:6.1.1.20]	tRNA-synt_2d	tRNA synthetases class II core domain (F)	0	0	0	0
rsg46653.t1	RSG46653.t1;XP_018447222.1	'(gnl|cdd|31007 : 203.0) no description available & (reliability: 100.0) & (original description: no original description)'	1	1	2,152060032	0,015674182	0,009424925	1.68397	0,821385803	RSG46653.t1	6246,512913	3229,468011	3290,976399	4002,89971	6987,464551	8425,680903	2906,727809	3205,018727	2405,092228	35.2	'not assigned.unknown'	9	mitochondrial electron transport / ATP synthesis.NADH-DH.complex I.carbonic anhydrase	D	26	https://www.uniprot.org/uniprot/A0A6J0KGX2	mitochondrion		https://www.brenda-enzymes.org/enzyme.php?ecno=4.2.1.1&Suchword=&reference=&UniProtAcc=&organism%5B%5D=Arabidopsis+thaliana#LOCALIZATION	GO:0005739	K01726		not_assigned		gamma-carbonic anhydrase [EC:4.2.1.-]	Hexapep	Bacterial transferase hexapeptide (six repeats)	0	0	0	0
rsg02605.t1	RSG02605.t1;RSG27296.t1;XP_018447749.1	'(gnl|cdd|36096 : 174.0) no description available & (gnl|cdd|85596 : 123.0) no description available & (ipr001515 : 97.06525) Ribosomal protein L32e & (reliability: 100.0) & (original description: no original description)'	1	1	3,733541489	0,015603421	0,009424925	2.58825	0,822139665	RSG02605.t1	60254,49426	24666,78185	35103,39629	35762,34037	104576,9619	135737,9505	14978,87865	12078,0495	38880,08469	35.2	'not assigned.unknown'	29	protein.synthesis.ribosomal protein.eukaryotic.60S subunit.L32	D	29	https://www.uniprot.org/uniprot/A0A6J0N162	chloroplast	ribosome	https://www.uniprot.org/uniprot/A0A6J0N162	GO:0009507	K02912	Ribosome;Coronavirus disease - COVID-19	09122 Translation		large subunit ribosomal protein L32e	Ribosomal_L32e	Ribosomal protein L32	0	0	0	0
rsg19366.t1	RSG19366.t1;XP_018486515.1	'(gnl|cdd|36964 : 236.0) no description available & (gnl|cdd|64255 : 138.0) no description available & (ipr014721 : 91.69794) Ribosomal protein S5 domain 2-type fold, subgroup & (reliability: 100.0) & (original description: no original description)'	1	1	3,80319047	0,015675803	0,009424925	3.36822	0,821368547	RSG19366.t1	10160,4561	6390,867116	8119,900093	10139,97318	23265,73337	42324,32368	2452,414217	2617,948158	8064,618237	35.2	'not assigned.unknown'	29	protein.synthesis.ribosomal protein.eukaryotic.40S subunit.S16	D	29	https://www.uniprot.org/uniprot/A0A6J0NPU2	chloroplast	ribosome	https://www.uniprot.org/uniprot/A0A6J0NPU2	GO:0009507	K02960	Ribosome;Coronavirus disease - COVID-19	09122 Translation		small subunit ribosomal protein S16e	Ribosomal_S9	Ribosomal protein S9/S16	0	0	0	0
rsg29845.t1	RSG29845.t1;XP_018440083.1;XP_018490689.1;XP_018491115.1;RSG24466.t1;RSG32853.t1;XP_018472032.1;XP_018472033.1;XP_018476362.1;Lj0g3v0125859.1	'(gnl|cdd|35949 : 895.0) no description available & (gnl|cdd|30812 : 480.0) no description available & (ipr003959 : 106.5351) ATPase, AAA-type, core & (reliability: 100.0) & (original description: no original description)'	7	7	21,01319563	0,015386595	0,009424925	1.38486	0,824459697	RSG29845.t1	66116,48701	20005,68306	24177,17297	33249,38879	60920,51018	79904,04681	25047,41804	27631,27567	34516,42718	35.2	'not assigned.unknown'	31	cell.division	D	31	https://www.uniprot.org/uniprot/A0A6J0JX24	cytoplasm	nucleus	https://www.uniprot.org/uniprot/Q9SS94	GO:0005737	K13525	Protein processing in endoplasmic reticulum;Amyotrophic lateral sclerosis;Pathways of neurodegeneration - multiple diseases;Legionellosis	09123 Folding, sorting and degradation		transitional endoplasmic reticulum ATPase			0	0	0	0
rsg36029.t1	RSG36029.t1;RSG45558.t1;RSG47428.t1	'(gnl|cdd|38521 : 224.0) no description available & (gnl|cdd|81278 : 180.0) no description available & (ipr001892 : 94.00053) Ribosomal protein S13 & (reliability: 100.0) & (original description: no original description)'	3	2	15,73904705	0,015851085	0,009464358	2.70382	0,819508117	RSG36029.t1	123632,2482	38239,45321	46455,96249	63348,168	225920,3017	248046,6145	17296,19626	27998,77475	71548,50562	35.2	'not assigned.unknown'	29	protein.synthesis.ribosomal protein.eukaryotic.40S subunit.S18	D	29	https://www.genome.jp/entry/K02964	nucleus	ribosome	https://www.genome.jp/entry/K02964	GO:0005634	K02964	Ribosome;Coronavirus disease - COVID-19	09122 Translation		small subunit ribosomal protein S18e	Ribosomal_S13	Ribosomal protein S13/S18	0	0	0	0
rsg06583.t1	RSG06583.t1;XP_018451604.1;XP_018483396.1;XP_018485456.1;XP_018486173.1;RSG14349.t1;XP_018486420.1	'(gnl|cdd|36642 : 360.0) no description available & (gnl|cdd|82486 : 232.0) no description available & (ipr009007 : 98.31801) Peptidase aspartic, catalytic & (reliability: 143.60527) & (original description: no original description)'	3	3	8,053779244	0,016202394	0,009607629	1.57366	0,815808644	RSG06583.t1	54689,21202	18893,21359	16946,3721	33836,54527	50520,11936	52005,1516	21749,18924	23834,33278	15319,42162	29.5.4	'protein.degradation.aspartate protease'	29	'protein.degradation.aspartate protease'	N	10	https://www.uniprot.org/uniprot/A0A6J0KWY1 https://www.uniprot.org/uniprot/Q9SGE0	mitochondrion	cytoplasm	https://www.uniprot.org/uniprot/A0A6J0KWY1 https://www.uniprot.org/uniprot/Q9SGE0	GO:0005739	K12449	Amino sugar and nucleotide sugar metabolism;Metabolic pathways	09101 Carbohydrate metabolism		UDP-apiose/xylose synthase			0	0	0	0
xp_018451967.1	XP_018451967.1;XP_018470321.1;XP_018476979.1	'(gnl|cdd|35946 : 707.0) no description available & (gnl|cdd|31415 : 522.0) no description available & (ipr003959 : 100.032814) ATPase, AAA-type, core & (reliability: 100.0) & (original description: PREDICTED: 26S protease regulatory subunit 6B homolog [Raphanus sativus])'	1	1	3,518435001	0,016632942	0,009795609	1.43285	0,811327435	PREDICTED: 26S protease regulatory subunit 6B homolog [Raphanus sativus]	65843,75412	22942,52284	19251,88624	35339,64123	53147,66733	67752,19206	20900,26971	22824,14879	36702,91387	35.2	'not assigned.unknown'	29	protein.degradation.ubiquitin.proteasom	D	29	https://www.uniprot.org/uniprot/A0A6J0KVL7	cytoplasm	cytoplasm; proteasome	https://www.uniprot.org/uniprot/A0A6J0KVL7	GO:0005737	K03063	Proteasome;Alzheimer disease;Parkinson disease;Amyotrophic lateral sclerosis;Huntington disease;Spinocerebellar ataxia;Prion disease;Pathways of neurodegeneration - multiple diseases;Epstein-Barr virus infection	09123 Folding, sorting and degradation		26S proteasome regulatory subunit T3			PRS6B	PRS6B_ARATHRecName: Full=26S proteasome regulatory subunit 6B homolog; AltName: Full=26S protease subunit 6B homolog; AltName: Full=26S proteasome AAA-ATPase subunit RPT3; AltName: Full=Protein BMAA insensitive morphology 409; AltName: Full=Regulatory particle triple-A ATPase subunit 3	P:GO:0000165; P:GO:0000209; P:GO:0000281; C:GO:0000790; P:GO:0001824; P:GO:0002223; F:GO:0005524; C:GO:0005618; C:GO:0005654; C:GO:0005886; P:GO:0006521; P:GO:0006972; P:GO:0007292; P:GO:0007623; P:GO:0008063; C:GO:0008540; P:GO:0009408; C:GO:0009506; P:GO:0009933; P:GO:0009965; P:GO:0010078; P:GO:0010311; P:GO:0010972; C:GO:0016234; P:GO:0016579; F:GO:0017025; P:GO:0030587; P:GO:0031145; C:GO:00…	P:MAPK cascade; P:protein polyubiquitination; P:mitotic cytokinesis; C:nuclear chromatin; P:blastocyst development; P:stimulatory C-type lectin receptor signaling pathway; F:ATP binding; C:cell wall; C:nucleoplasm; C:plasma membrane; P:regulation of cellular amino acid metabolic process; P:hyperosmotic response; P:female gamete generation; P:circadian rhythm; P:Toll signaling pathway; C:proteasom…
rsg10213.t1	RSG10213.t1;XP_018447204.1	'(gnl|cdd|37624 : 810.0) no description available & (gnl|cdd|29970 : 346.0) no description available & (ipr000994 : 142.49791) Peptidase M24, structural domain & (reliability: 249.37134) & (original description: no original description)'	1	1	7,952371597	0,017100872	0,010036931	1.34323	0,806521845	RSG10213.t1	50453,82446	17692,54011	16489,23951	21967,79017	38463,85839	54636,79534	17428,65036	21917,28185	25268,35216	29.5.7	'protein.degradation.metalloprotease'	29	'protein.degradation.metalloprotease'	N	29	https://www.uniprot.org/uniprot/A0A6J0KJM7	cytoplasm		https://www.uniprot.org/uniprot/A0A6J0KJM7	GO:0005737	K01262		not_assigned		Xaa-Pro aminopeptidase [EC:3.4.11.9]			0	0	0	0
rsg05105.t1	RSG05105.t1;RSG12955.t1;XP_018445025.1;XP_018465518.1;XP_018471863.1	'(ipr001764 : 217.64697) Glycoside hydrolase, family 3, N-terminal & (gnl|cdd|31661 : 209.0) no description available & (reliability: 100.0) & (original description: no original description)'	1	1	3,369381189	0,017255798	0,010059429	2.3559	0,804945414	RSG05105.t1	4447,856749	2179,410803	3467,083475	4530,257407	11172,83465	7932,20368	1841,343589	2934,533637	1550,112226	35.2	'not assigned.unknown'	10	cell wall.degradation.cellulases and beta -1,4-glucanases	D	2	https://www.uniprot.org/uniprot/A0A6J0KDD0	extracellular space	secreted	https://www.uniprot.org/uniprot/A0A6J0KDD0	GO:0005615	K05349	Cyanoamino acid metabolism;Starch and sucrose metabolism;Phenylpropanoid biosynthesis;Metabolic pathways;Biosynthesis of secondary metabolites	09101 Carbohydrate metabolism;09106 Metabolism of other amino acids;09110 Biosynthesis of other secondary metabolites		beta-glucosidase [EC:3.2.1.21]	Glyco_hydro_3;Glyco_hydro_3	Glycosyl hydrolase family 3 N terminal domain;Glycosyl hydrolase family 3 N terminal domain	0	0	0	0
rsg03929.t1	RSG03929.t1;XP_018470582.1;XP_018483308.1;RSG14204.t1	'(gnl|cdd|35243 : 997.0) no description available & (gnl|cdd|84591 : 642.0) no description available & (ipr001404 : 543.6458) Heat shock protein Hsp90 & (reliability: 100.0) & (original description: no original description)'	5	5	17,09702969	0,017214234	0,010059429	2.35533	0,805367633	RSG03929.t1	29284,12104	27967,56268	25424,37587	33973,03365	44396,6573	42862,65359	12653,85086	15440,97284	15289,75557	35.2	'not assigned.unknown'	20	stress.abiotic.heat	D	29	https://www.uniprot.org/uniprot/A0A6J0MDR4 https://www.nextprot.org/entry/NX_P14625/	nucleus	endoplasmic reticulum	https://www.nextprot.org/entry/NX_P14625/localization	GO:0005634	K09487	Protein processing in endoplasmic reticulum;PI3K-Akt signaling pathway;Plant-pathogen interaction;IL-17 signaling pathway;Estrogen signaling pathway;Thyroid hormone synthesis;Salmonella infection;Pathways in cancer;Prostate cancer;Lipid and atherosclerosis;Fluid shear stress and atherosclerosis	09123 Folding, sorting and degradation;09132 Signal transduction		heat shock protein 90kDa beta	HSP90	Hsp90 protein	0	0	0	0
xp_018473103.1	XP_018473103.1;RSG06854.t1;RSG27418.t1;XP_018440952.1;XP_018441411.1;XP_018486483.1;RSG01402.t1;XP_018462576.1	'(gnl|cdd|38530 : 270.0) no description available & (gnl|cdd|85337 : 202.0) no description available & (ipr000554 : 180.23651) Ribosomal protein S7e & (reliability: 315.41388) & (original description: PREDICTED: 40S ribosomal protein S7-3 [Raphanus sativus])'	4	4	19,18127561	0,017428383	0,010091851	1.75196	0,803197775	PREDICTED: 40S ribosomal protein S7-3 [Raphanus sativus]	132830,6681	55733,59282	66727,17421	84166,36945	186782,6532	214363,793	44071,33958	50755,4528	92164,86272	29.2.1.2.1.7	'protein.synthesis.ribosomal protein.eukaryotic.40S subunit.S7'	29	'protein.synthesis.ribosomal protein.eukaryotic.40S subunit.S7'	N	29	https://www.uniprot.org/uniprot/A0A6J0MMH1	nucleus	ribosome	https://www.uniprot.org/uniprot/A0A6J0MMH1	GO:0005634	K02993	Ribosome;Coronavirus disease - COVID-19	09122 Translation		small subunit ribosomal protein S7e			RS73	RS73_ARATHRecName: Full=40S ribosomal protein S7-3	P:GO:0002181; F:GO:0003729; F:GO:0003735; C:GO:0005618; C:GO:0005730; C:GO:0005794; C:GO:0005886; P:GO:0006364; C:GO:0009506; C:GO:0009507; F:GO:0019901; C:GO:0022627; P:GO:0030097; C:GO:0032040; P:GO:0042274; C:GO:0042788; P:GO:0043009; P:GO:0051726	P:cytoplasmic translation; F:mRNA binding; F:structural constituent of ribosome; C:cell wall; C:nucleolus; C:Golgi apparatus; C:plasma membrane; P:rRNA processing; C:plasmodesma; C:chloroplast; F:protein kinase binding; C:cytosolic small ribosomal subunit; P:hemopoiesis; C:small-subunit processome; P:ribosomal small subunit biogenesis; C:polysomal ribosome; P:chordate embryonic development; P:reg…
rsg13930.t1	RSG13930.t1;XP_018475961.1;RSG28477.t1;XP_018491445.1	'(gnl|cdd|37300 : 889.0) no description available & (gnl|cdd|30687 : 755.0) no description available & (ipr001567 : 315.9322) Peptidase M3A/M3B & (reliability: 100.0) & (original description: no original description)'	4	4	15,65847707	0,017400474	0,010091851	1.27293	0,803479783	RSG13930.t1	30486,73708	8815,047388	10707,5733	12837,55763	25691,53116	26676,72125	10606,47112	12066,77978	16441,73238	35.2	'not assigned.unknown'	29	protein.degradation	D	29	https://www.uniprot.org/uniprot/A0A6J0MWF3	nucleus	cytosol	https://www.uniprot.org/uniprot/A0A6J0MWF3	GO:0005634	K01414		not_assigned		oligopeptidase A [EC:3.4.24.70]			0	0	0	0
xp_018450869.1	XP_018450869.1;XP_018432620.1;RSG22878.t1;XP_018440611.1;XP_018461835.1;XP_018485458.1;RSG48333.t1	'(gnl|cdd|80108 : 733.0) no description available & (gnl|cdd|36584 : 696.0) no description available & (ipr000043 : 329.71594) Adenosylhomocysteinase & (reliability: 100.0) & (original description: PREDICTED: adenosylhomocysteinase 1 [Raphanus sativus])'	13	9	50,15531301	0,017630494	0,010140824	1.64075	0,801162429	PREDICTED: adenosylhomocysteinase 1 [Raphanus sativus]	464055,6612	262795,5889	269501,57	291188,653	493765,8352	533485,9967	194906,0619	231739,6368	235300,5862	35.2	'not assigned.unknown'	13	amino acid metabolism.degradation.aspartate family.methionine	D	13	https://www.uniprot.org/uniprot/A0A6J0KUT3	cytoplasm	cytoplasm	https://www.uniprot.org/uniprot/A0A6J0KUT3 https://www.nextprot.org/entry/NX_P23526/localization	GO:0005737	K01251	Cysteine and methionine metabolism;Metabolic pathways	09105 Amino acid metabolism	Methionine degradation	adenosylhomocysteinase [EC:3.3.1.1]			SAHH1	SAHH1_ARATHRecName: Full=Adenosylhomocysteinase 1; Short=AdoHcyase 1; AltName: Full=Protein EMBRYO DEFECTIVE 1395; AltName: Full=Protein HOMOLOGY-DEPENDENT GENE SILENCING 1; AltName: Full=S-adenosyl-L-homocysteine hydrolase 1; Short=SAH hydrolase 1	F:GO:0004013; F:GO:0005507; F:GO:0005515; C:GO:0005774; C:GO:0005794; C:GO:0005829; C:GO:0005886; P:GO:0006346; P:GO:0006730; C:GO:0009506; P:GO:0009793; P:GO:0016441; P:GO:0033353; C:GO:0048046	F:adenosylhomocysteinase activity; F:copper ion binding; F:protein binding; C:vacuolar membrane; C:Golgi apparatus; C:cytosol; C:plasma membrane; P:methylation-dependent chromatin silencing; P:one-carbon metabolic process; C:plasmodesma; P:embryo development ending in seed dormancy; P:posttranscriptional gene silencing; P:S-adenosylmethionine cycle; C:apoplast
rsg03730.t1	RSG03730.t1;RSG40127.t1;XP_018433936.1;XP_018460950.1;XP_018464817.1;XP_018478096.1;XP_018491054.1	'(gnl|cdd|38501 : 257.0) no description available & (gnl|cdd|81264 : 220.0) no description available & (ipr000235 : 189.15446) Ribosomal protein S5/S7 & (reliability: 100.0) & (original description: no original description)'	3	3	7,933989525	0,017712217	0,010153983	2.34295	0,800342874	RSG03730.t1	51100,87547	23173,4924	21659,03849	30078,9772	113188,0493	89042,56285	11768,55893	15675,60483	33092,75609	35.2	'not assigned.unknown'	29	protein.synthesis.ribosomal protein.eukaryotic.40S subunit.S5	D	29	https://www.uniprot.org/uniprot/A0A6J0JFX8	nucleus	ribosome	https://www.uniprot.org/uniprot/A0A6J0JFX8	GO:0005634	K02989	Ribosome;Coronavirus disease - COVID-19	09122 Translation		small subunit ribosomal protein S5e	Ribosomal_S7	Ribosomal protein S7p/S5e	0	0	0	0
xp_018458941.1	XP_018458941.1;RSG07996.t1;XP_018451461.1	'(gnl|cdd|58528 : 224.0) no description available & (gnl|cdd|36106 : 214.0) no description available & (ipr001564 : 140.12122) Nucleoside diphosphate kinase & (reliability: 100.0) & (original description: PREDICTED: nucleoside diphosphate kinase III, chloroplastic/mitochondrial [Raphanus sativus])'	2	1	4,247530699	0,018018315	0,01016068	4.55173	0,797290619	PREDICTED: nucleoside diphosphate kinase III, chloroplastic/mitochondrial [Raphanus sativus]	4279,890359	3984,425162	2425,245233	6173,991134	23845,31621	6882,510477	1303,047487	2542,382143	671,6000736	35.2	'not assigned.unknown'	23	nucleotide metabolism.phosphotransfer and pyrophosphatases.nucleoside diphosphate kinase	D	23	https://www.uniprot.org/uniprot/A0A6J0LHJ9	mitochondrial membrane	mitochondrion	https://www.nextprot.org/entry/NX_Q9Y5B8/localization	GO:0031966	K00940	Purine metabolism;Pyrimidine metabolism;Drug metabolism - other enzymes;Metabolic pathways;Biosynthesis of secondary metabolites;Biosynthesis of cofactors;MAPK signaling pathway - plant	09104 Nucleotide metabolism;09111 Xenobiotics biodegradation and metabolism;09132 Signal transduction	Adenine ribonucleotide biosynthesis, IMP => ADP,ATP;Guanine ribonucleotide biosynthesis IMP => GDP,GTP;Pyrimidine ribonucleotide biosynthesis, UMP => UDP/UTP,CDP/CTP;Pyrimidine deoxyribonuleotide biosynthesis, CDP/CTP => dCDP/dCTP,dTDP/dTTP	nucleoside-diphosphate kinase [EC:2.7.4.6]	NDK	Nucleoside diphosphate kinase	NDK3	NDK3_ARATHRecName: Full=Nucleoside diphosphate kinase III, chloroplastic/mitochondrial; Short=NDK III; Short=NDP kinase III; Short=NDPK III; Flags: Precursor	F:GO:0000287; F:GO:0000977; P:GO:0002762; F:GO:0003697; F:GO:0004536; F:GO:0004550; F:GO:0005524; F:GO:0005525; C:GO:0005634; C:GO:0005741; C:GO:0005743; C:GO:0005758; C:GO:0005794; C:GO:0005813; C:GO:0005829; C:GO:0005882; P:GO:0006165; P:GO:0006183; P:GO:0006228; P:GO:0006241; P:GO:0006259; P:GO:0006897; P:GO:0006979; P:GO:0007595; F:GO:0008270; C:GO:0009543; P:GO:0010629; P:GO:0010976; P:GO:00…	F:magnesium ion binding; F:RNA polymerase II regulatory region sequence-specific DNA binding; P:negative regulation of myeloid leukocyte differentiation; F:single-stranded DNA binding; F:deoxyribonuclease activity; F:nucleoside diphosphate kinase activity; F:ATP binding; F:GTP binding; C:nucleus; C:mitochondrial outer membrane; C:mitochondrial inner membrane; C:mitochondrial intermembrane space; …
xp_018460015.1	XP_018460015.1	'(gnl|cdd|39713 : 800.0) no description available & (gnl|cdd|81587 : 493.0) no description available & (ipr006124 : 219.29031) Metalloenzyme & (reliability: 100.0) & (original description: PREDICTED: 2,3-bisphosphoglycerate-independent phosphoglycerate mutase 1 [Raphanus sativus])'	7	4	23,22683859	0,017982423	0,01016068	1.73329	0,797647101	PREDICTED: 2,3-bisphosphoglycerate-independent phosphoglycerate mutase 1 [Raphanus sativus]	46598,07653	28348,8948	25473,21724	26646,02499	48778,42184	67331,37796	17888,98781	23444,95171	24014,65341	35.2	'not assigned.unknown'	4	glycolysis.cytosolic branch.phosphoglycerate mutase	D	4	https://www.uniprot.org/uniprot/A0A6J0KVZ4	cytoplasm			GO:0005737	K15633	Glycolysis / Gluconeogenesis;Glycine, serine and threonine metabolism;Methane metabolism;Metabolic pathways;Biosynthesis of secondary metabolites;Microbial metabolism in diverse environments;Carbon metabolism;Biosynthesis of amino acids	09101 Carbohydrate metabolism;09102 Energy metabolism;09105 Amino acid metabolism	Glycolysis (Embden-Meyerhof pathway), glucose => pyruvate;Glycolysis, core module involving three-carbon compounds;Gluconeogenesis, oxaloacetate => fructose-6P	2,3-bisphosphoglycerate-independent phosphoglycerate mutase [EC:5.4.2.12]			PMG1	PMG1_ARATHRecName: Full=2,3-bisphosphoglycerate-independent phosphoglycerate mutase 1; Short=BPG-independent PGAM 1; Short=Phosphoglyceromutase 1; AltName: Full=PGAM-I 1	C:GO:0005740; C:GO:0005829; C:GO:0005886; P:GO:0006007; P:GO:0006096; P:GO:0009409; C:GO:0009506; C:GO:0009507; P:GO:0009555; P:GO:0010118; F:GO:0030145; P:GO:0044262; F:GO:0046537; P:GO:0046686; C:GO:0048046	C:mitochondrial envelope; C:cytosol; C:plasma membrane; P:glucose catabolic process; P:glycolytic process; P:response to cold; C:plasmodesma; C:chloroplast; P:pollen development; P:stomatal movement; F:manganese ion binding; P:cellular carbohydrate metabolic process; F:2,3-bisphosphoglycerate-independent phosphoglycerate mutase activity; P:response to cadmium ion; C:apoplast
xp_018457395.1	XP_018457395.1;RSG02926.t1;RSG13809.t1;RSG25097.t1;XP_018455548.1;XP_018465492.1;XP_018475934.1	'(gnl|cdd|81233 : 495.0) no description available & (gnl|cdd|35774 : 446.0) no description available & (ipr004364 : 125.032745) Aminoacyl-tRNA synthetase, class II (D/K/N) & (reliability: 218.80731) & (original description: PREDICTED: asparagine--tRNA ligase, cytoplasmic 1 [Raphanus sativus])'	2	2	4,80094111	0,017824981	0,01016068	1.87665	0,799215251	PREDICTED: asparagine--tRNA ligase, cytoplasmic 1 [Raphanus sativus]	8949,699235	4798,613714	5282,385362	7251,594473	17926,18839	13477,61294	3495,318738	4212,79309	6126,910628	29.1	'protein.aa activation'	29	'protein.aa activation'	N	29	https://www.uniprot.org/uniprot/A0A6J0LB42	cytoplasm	cytoplasm	https://www.nextprot.org/entry/NX_O43776/localization	GO:0005737	K01893	Aminoacyl-tRNA biosynthesis	09122 Translation		asparaginyl-tRNA synthetase [EC:6.1.1.22]	tRNA-synt_2	tRNA synthetases class II (D, K and N)	SYNC1	SYNC1_ARATHRecName: Full=Asparagine--tRNA ligase, cytoplasmic 1; AltName: Full=Asparaginyl-tRNA synthetase 1; Short=AsnRS 1; AltName: Full=Protein EMBRYO DEFECTIVE 2755	F:GO:0003677; F:GO:0004816; F:GO:0005524; C:GO:0005739; C:GO:0005829; P:GO:0006421; C:GO:0009570; P:GO:0009793; P:GO:0046686; P:GO:0048481	F:DNA binding; F:asparagine-tRNA ligase activity; F:ATP binding; C:mitochondrion; C:cytosol; P:asparaginyl-tRNA aminoacylation; C:chloroplast stroma; P:embryo development ending in seed dormancy; P:response to cadmium ion; P:plant ovule development
rsg25839.t1	RSG25839.t1;XP_018491576.1;RSG35185.t1;XP_018483701.1	'(gnl|cdd|35326 : 885.0) no description available & (gnl|cdd|84440 : 470.0) no description available & (ipr013126 : 368.7703) Heat shock protein 70 family & (reliability: 100.0) & (original description: no original description)'	5	5	18,72971773	0,017982006	0,01016068	1.52619	0,797651242	RSG25839.t1	45470,9466	20031,14833	18949,1466	21850,73933	30623,70575	47104,72581	13626,94578	19819,04768	22574,09148	35.2	'not assigned.unknown'	20	stress.abiotic.heat	D	20	https://www.uniprot.org/uniprot/A0A6J0P4R7	cytoplasm	cytoplasm	https://www.nextprot.org/entry/NX_Q0VDF9/localization	GO:0005737	K09489	Tight junction;Antigen processing and presentation;Lipid and atherosclerosis	09144 Cellular community - eukaryotes		heat shock 70kDa protein 4	HSP70	Hsp70 protein	0	0	0	0
rsg06896.t1	RSG06896.t1;XP_018492791.1	'(gnl|cdd|38336 : 239.0) no description available & (gnl|cdd|85468 : 222.0) no description available & (ipr001925 : 128.11186) Porin, eukaryotic type & (reliability: 224.19576) & (original description: no original description)'	3	2	15,16295362	0,01826044	0,01023174	1.6575	0,794895577	RSG06896.t1	97519,81807	32350,96118	44835,39527	62666,12225	136957,3782	117405,8975	39780,37981	33024,29391	53285,87995	34.2	'transport.porins'	34	'transport.porins'	N	34	https://www.uniprot.org/uniprot/A0A6J0P800	nucleus	mitochondrion	https://www.uniprot.org/uniprot/A0A6J0P800	GO:0005634	K15040	Calcium signaling pathway;cGMP-PKG signaling pathway;Ferroptosis;Necroptosis;Cellular senescence;Neutrophil extracellular trap formation;NOD-like receptor signaling pathway;Cholesterol metabolism;Alzheimer disease;Parkinson disease;Huntington disease;Spinocerebellar ataxia;Prion disease;Pathways of neurodegeneration - multiple diseases;Human T-cell leukemia virus 1 infection;Diabetic cardiomyopat…	09132 Signal transduction;09143 Cell growth and death		voltage-dependent anion channel protein 2	Porin_3	Eukaryotic porin	0	0	0	0
rsg00431.t1	RSG00431.t1;XP_018471993.1	'(gnl|cdd|39627 : 951.0) no description available & (gnl|cdd|80884 : 508.0) no description available & (ipr014729 : 238.08255) Rossmann-like alpha/beta/alpha sandwich fold & (reliability: 100.0) & (original description: no original description)'	1	1	2,700819492	0,018347993	0,010246135	1.83004	0,794033692	RSG00431.t1	19283,79033	8966,449924	10316,27314	10166,38911	27672,71537	28421,48684	6660,302736	6482,867564	12273,52113	35.2	'not assigned.unknown'	29	protein.aa activation.arginine-tRNA ligase	D	29	https://www.uniprot.org/uniprot/A0A6J0MHI6	endomembrane system	cytoplasm	https://www.uniprot.org/uniprot/A0A6J0MHI6	GO:0012505	K01887	Aminoacyl-tRNA biosynthesis	09122 Translation		arginyl-tRNA synthetase [EC:6.1.1.19]	tRNA-synt_1d	tRNA synthetases class I (R)	0	0	0	0
rsg06806.t1	RSG06806.t1;RSG19381.t1;XP_018438963.1;XP_018490982.1;RSG42434.t1;XP_018486136.1	'(gnl|cdd|35583 : 704.0) no description available & (gnl|cdd|73352 : 675.0) no description available & (ipr002423 : 304.78522) Chaperonin Cpn60/TCP-1 & (reliability: 533.37415) & (original description: no original description)'	3	3	9,406051874	0,018784368	0,010422363	1.65978	0,789770508	RSG06806.t1	33197,30105	12178,26377	14160,11412	16242,42712	42003,16535	43392,7892	8967,141906	12126,06477	21822,67862	29.6	'protein.folding'	29	'protein.folding'	N	29	https://www.uniprot.org/uniprot/A0A6J0JTS3	cytoplasm			GO:0005737	K09500		not_assigned		T-complex protein 1 subunit theta	Cpn60_TCP1	TCP-1/cpn60 chaperonin family	0	0	0	0
rsg10974.t1	RSG10974.t1;RSG19267.t1;XP_018471188.1	'(gnl|cdd|37314 : 974.0) no description available & (gnl|cdd|87370 : 379.0) no description available & (ipr011678 : 157.84875) Domain of unknown function DUF1620 & (reliability: 100.0) & (original description: no original description)'	2	1	4,257604122	0,019194094	0,010615563	1.62854	0,785816448	RSG10974.t1	4766,876346	2185,949104	3028,152738	3269,471343	5929,361859	7212,234054	2235,874338	2506,000574	2521,920181	35.2	'not assigned.unknown'	35	not assigned.no ontology	D	26	https://www.uniprot.org/uniprot/A0A6J0MGY8 https://www.nextprot.org/entry/NX_Q8N766/	endomembrane system	endoplasmic reticulum	https://www.uniprot.org/uniprot/A0A6J0MGY8	GO:0012505	K23562		not_assigned		ER membrane protein complex subunit 1	EMC1_C	ER membrane protein complex subunit 1, C-terminal	0	0	0	0
xp_018445067.1	XP_018445067.1	'(gnl|cdd|38336 : 235.0) no description available & (gnl|cdd|85468 : 224.0) no description available & (ipr001925 : 142.8881) Porin, eukaryotic type & (reliability: 250.05418) & (original description: PREDICTED: mitochondrial outer membrane protein porin 3-like [Raphanus sativus])'	2	1	5,006206393	0,019751737	0,010819937	1.80128	0,78050926	PREDICTED: mitochondrial outer membrane protein porin 3-like [Raphanus sativus]	63076,46281	39334,28427	33364,47872	40107,598	85993,21639	92000,6889	29354,36839	24692,23855	33898,70765	34.2	'transport.porins'	34	'transport.porins'	N	34	https://www.uniprot.org/uniprot/A0A6J0KAR8	nucleus	mitochondrion	https://www.uniprot.org/uniprot/A0A6J0KAR8	GO:0005634	K15040	Calcium signaling pathway;cGMP-PKG signaling pathway;Ferroptosis;Necroptosis;Cellular senescence;Neutrophil extracellular trap formation;NOD-like receptor signaling pathway;Cholesterol metabolism;Alzheimer disease;Parkinson disease;Huntington disease;Spinocerebellar ataxia;Prion disease;Pathways of neurodegeneration - multiple diseases;Human T-cell leukemia virus 1 infection;Diabetic cardiomyopat…	09132 Signal transduction;09143 Cell growth and death		voltage-dependent anion channel protein 2			VDAC3	VDAC3_ARATHRecName: Full=Mitochondrial outer membrane protein porin 3; AltName: Full=Protein HYPERSENSITIVE RESPONSE 2; Short=Athsr2; AltName: Full=Voltage-dependent anion-selective channel protein 3; Short=AtVDAC3; Short=VDAC-3	F:GO:0005515; C:GO:0005618; C:GO:0005730; C:GO:0005774; C:GO:0005794; C:GO:0005886; F:GO:0008308; P:GO:0009060; P:GO:0009409; C:GO:0009527; P:GO:0009626; P:GO:0009735; C:GO:0009941; P:GO:0010029; F:GO:0015288; P:GO:0015698; C:GO:0031307; P:GO:0042742; C:GO:0046930; P:GO:0098656	F:protein binding; C:cell wall; C:nucleolus; C:vacuolar membrane; C:Golgi apparatus; C:plasma membrane; F:voltage-gated anion channel activity; P:aerobic respiration; P:response to cold; C:plastid outer membrane; P:plant-type hypersensitive response; P:response to cytokinin; C:chloroplast envelope; P:regulation of seed germination; F:porin activity; P:inorganic anion transport; C:integral compone…
xp_018433492.1	XP_018433492.1;XP_018440270.1	'(gnl|cdd|38394 : 273.0) no description available & (gnl|cdd|29435 : 237.0) no description available & (ipr016082 : 74.416695) Ribosomal protein L30, ferredoxin-like fold domain & (reliability: 100.0) & (original description: PREDICTED: 60S ribosomal protein L7-2-like [Raphanus sativus])'	5	1	20,09825253	0,019990808	0,010916245	1.86253	0,778259772	PREDICTED: 60S ribosomal protein L7-2-like [Raphanus sativus]	95663,20803	45722,2248	48252,50757	62894,75494	163463,6105	161463,7128	31835,98062	36741,43595	68507,41115	35.2	'not assigned.unknown'	29	protein.synthesis.ribosomal protein.eukaryotic.60S subunit.L7	D	29	https://www.uniprot.org/uniprot/A0A6J0JCZ6	nucleus	ribosome	https://www.uniprot.org/uniprot/A0A6J0JCZ6	GO:0005634	K02937	Ribosome;Coronavirus disease - COVID-19	09122 Translation		large subunit ribosomal protein L7e			RL72	RL72_ARATHRecName: Full=60S ribosomal protein L7-2	F:GO:0000171; P:GO:0000463; P:GO:0002181; F:GO:0003677; F:GO:0003729; F:GO:0003735; C:GO:0005618; C:GO:0005730; C:GO:0005774; C:GO:0005794; C:GO:0005886; F:GO:0008097; C:GO:0009507; C:GO:0014069; C:GO:0022625; C:GO:0031672; C:GO:0042788; F:GO:0042803; P:GO:0097421; P:GO:1905267	F:ribonuclease MRP activity; P:maturation of LSU-rRNA from tricistronic rRNA transcript (SSU-rRNA, 5.8S rRNA, LSU-rRNA); P:cytoplasmic translation; F:DNA binding; F:mRNA binding; F:structural constituent of ribosome; C:cell wall; C:nucleolus; C:vacuolar membrane; C:Golgi apparatus; C:plasma membrane; F:5S rRNA binding; C:chloroplast; C:postsynaptic density; C:cytosolic large ribosomal subunit; C:…
rsg20844.t1	RSG20844.t1;XP_018450987.1;XP_018470793.1	'(gnl|cdd|82293 : 504.0) no description available & (gnl|cdd|35478 : 427.0) no description available & (ipr023210 : 143.30501) NADP-dependent oxidoreductase domain & (reliability: 100.0) & (original description: no original description)'	2	2	7,683012724	0,020128485	0,010956752	2.07537	0,77697125	RSG20844.t1	10992,37261	7463,085652	7469,982023	11768,63684	22511,96816	23389,28677	5896,144697	5619,365442	6303,976881	35.2	'not assigned.unknown'	13	amino acid metabolism.synthesis.aspartate family.lysine.LL-diaminopimelic acid aminotransferase	D	13	https://www.uniprot.org/uniprot/A0A6J0KSW3	chloroplast outer membrane	chloroplast	https://www.uniprot.org/uniprot/A0A6J0KSW3	GO:0009707	K10206	Lysine biosynthesis;Metabolic pathways;Biosynthesis of secondary metabolites;Biosynthesis of amino acids	09105 Amino acid metabolism	Lysine biosynthesis, DAP aminotransferase pathway, aspartate => lysine	LL-diaminopimelate aminotransferase [EC:2.6.1.83]			0	0	0	0
rsg12523.t1	RSG12523.t1;RSG13918.t1;XP_018445629.1;XP_018448601.1;XP_018460924.1;XP_018470659.1;XP_018472776.1;XP_018477066.1;RSG26900.t1	'(gnl|cdd|36859 : 295.0) no description available & (gnl|cdd|64928 : 179.0) no description available & (ipr001377 : 126.11155) Ribosomal protein S6e & (reliability: 220.6952) & (original description: no original description)'	4	4	14,32734704	0,020438045	0,011090273	2.49588	0,774092388	RSG12523.t1	74115,12726	29754,57197	29829,57827	38895,3652	177459,2799	136150,6917	18328,37803	21146,82839	41490,6795	29.2.1.2.1.6	'protein.synthesis.ribosomal protein.eukaryotic.40S subunit.S6'	29	'protein.synthesis.ribosomal protein.eukaryotic.40S subunit.S6'	N	29	https://www.uniprot.org/uniprot/A0A6J0KDM8	chloroplast	ribosome	https://www.uniprot.org/uniprot/A0A6J0KDM8	GO:0009507	K02991	EGFR tyrosine kinase inhibitor resistance;Ribosome;HIF-1 signaling pathway;mTOR signaling pathway;PI3K-Akt signaling pathway;Apelin signaling pathway;Thermogenesis;Insulin signaling pathway;Coronavirus disease - COVID-19;Proteoglycans in cancer	09122 Translation;09132 Signal transduction		small subunit ribosomal protein S6e			0	0	0	0
xp_018486385.1	XP_018486385.1;XP_018452840.1;RSG09452.t1;TKJ85533.1;XP_018476577.1	'(gnl|cdd|80603 : 284.0) no description available & (gnl|cdd|38288 : 264.0) no description available & (ipr000850 : 133.72429) Adenylate kinase & (reliability: 100.0) & (original description: PREDICTED: adenylate kinase 4-like [Raphanus sativus])'	4	3	14,35851359	0,020602829	0,011144644	1.59355	0,772570168	PREDICTED: adenylate kinase 4-like [Raphanus sativus]	51903,25843	12626,49052	11328,75753	24999,24026	44610,02301	29999,90513	14457,02202	12590,65117	18383,22731	35.2	'not assigned.unknown'	23	nucleotide metabolism.phosphotransfer and pyrophosphatases.adenylate kinase	D	23	https://www.uniprot.org/uniprot/A0A6J0NPF1	cytoplasm			GO:0005737	K00939	Purine metabolism;Thiamine metabolism;Metabolic pathways;Biosynthesis of secondary metabolites;Biosynthesis of cofactors	09104 Nucleotide metabolism;09108 Metabolism of cofactors and vitamins	Adenine ribonucleotide biosynthesis, IMP => ADP,ATP	adenylate kinase [EC:2.7.4.3]	ADK	Adenylate kinase	KAD4	KAD4_ARATHRecName: Full=Adenylate kinase 4; Short=AK 4; AltName: Full=ATP-AMP transphosphorylase 4; AltName: Full=ATP:AMP phosphotransferase; AltName: Full=Adenylate monophosphate kinase 4; Short=AMK4	F:GO:0004017; F:GO:0005507; F:GO:0005524; C:GO:0005758; C:GO:0005774; C:GO:0005794; P:GO:0006166; P:GO:0006172; P:GO:0016310; P:GO:0046686; P:GO:0046940	F:adenylate kinase activity; F:copper ion binding; F:ATP binding; C:mitochondrial intermembrane space; C:vacuolar membrane; C:Golgi apparatus; P:purine ribonucleoside salvage; P:ADP biosynthetic process; P:phosphorylation; P:response to cadmium ion; P:nucleoside monophosphate phosphorylation
xp_018447025.1	XP_018447025.1;RSG17694.t1	'(gnl|cdd|80491 : 595.0) no description available & (gnl|cdd|36581 : 549.0) no description available & (ipr001576 : 379.01025) Phosphoglycerate kinase & (reliability: 100.0) & (original description: PREDICTED: phosphoglycerate kinase, cytosolic [Raphanus sativus])'	5	2	28,86437964	0,02085267	0,01124454	2.5489	0,770275639	PREDICTED: phosphoglycerate kinase, cytosolic [Raphanus sativus]	31286,20111	32592,82469	28684,95129	49014,61905	60809,13127	52678,81785	16277,34387	14817,82936	17739,57146	35.2	'not assigned.unknown'	4	glycolysis.cytosolic branch.3-phosphoglycerate kinase (PGK)	D	4	https://www.uniprot.org/uniprot/A0A6J0KIZ7	cytoplasm			GO:0005737	K00927	Glycolysis / Gluconeogenesis;Carbon fixation in photosynthetic organisms;Metabolic pathways;Biosynthesis of secondary metabolites;Microbial metabolism in diverse environments;Carbon metabolism;Biosynthesis of amino acids;HIF-1 signaling pathway	09101 Carbohydrate metabolism;09102 Energy metabolism;09132 Signal transduction	Glycolysis (Embden-Meyerhof pathway), glucose => pyruvate;Glycolysis, core module involving three-carbon compounds;Gluconeogenesis, oxaloacetate => fructose-6P;Reductive pentose phosphate cycle (Calvin cycle);Reductive pentose phosphate cycle, ribulose-5P => glyceraldehyde-3P;Semi-phosphorylative Entner-Doudoroff pathway, gluconate => glycerate-3P;D-galactonate degradation, De Ley-Doudoroff pathw…	phosphoglycerate kinase [EC:2.7.2.3]			PGKY3	PGKY3_ARATHRecName: Full=Phosphoglycerate kinase 3, cytosolic	P:GO:0002237; F:GO:0004618; F:GO:0004672; F:GO:0005524; C:GO:0005618; C:GO:0005634; C:GO:0005739; C:GO:0005774; C:GO:0005794; C:GO:0005829; C:GO:0005886; P:GO:0006094; P:GO:0006096; P:GO:0006468; P:GO:0009408; P:GO:0009409; P:GO:0009416; C:GO:0009506; C:GO:0009570; C:GO:0009579; P:GO:0009749; C:GO:0009941; C:GO:0010319; P:GO:0019253; F:GO:0043531; P:GO:0046686; C:GO:0048046; P:GO:0050691; P:GO:19…	P:response to molecule of bacterial origin; F:phosphoglycerate kinase activity; F:protein kinase activity; F:ATP binding; C:cell wall; C:nucleus; C:mitochondrion; C:vacuolar membrane; C:Golgi apparatus; C:cytosol; C:plasma membrane; P:gluconeogenesis; P:glycolytic process; P:protein phosphorylation; P:response to heat; P:response to cold; P:response to light stimulus; C:plasmodesma; C:chloroplast…
xp_018486134.1	XP_018486134.1	'(gnl|cdd|29397 : 289.0) no description available & (gnl|cdd|35766 : 257.0) no description available & (ipr002130 : 177.32951) Cyclophilin-like peptidyl-prolyl cis-trans isomerase domain & (reliability: 100.0) & (original description: PREDICTED: peptidyl-prolyl cis-trans isomerase CYP19-3 [Raphanus sativus])'	2	2	5,403261423	0,02147799	0,011441146	2.29761	0,76460259	PREDICTED: peptidyl-prolyl cis-trans isomerase CYP19-3 [Raphanus sativus]	12412,29436	8076,471256	8340,396925	9673,646895	29390,36116	29954,53376	6104,479679	5191,683414	6856,986387	35.2	'not assigned.unknown'	31	cell.cycle.peptidylprolyl isomerase	D	29	https://www.uniprot.org/uniprot/A0A6J0NN93	extracellular space	cytoplasm	https://www.nextprot.org/entry/NX_P0DN37/localization	GO:0005615	K01802		not_assigned		peptidylprolyl isomerase [EC:5.2.1.8]			CP19C	CP19C_ARATHRecName: Full=Peptidyl-prolyl cis-trans isomerase CYP19-3; Short=PPIase CYP19-3; AltName: Full=Cyclophilin of 19 kDa 3; AltName: Full=Cyclophilin-4; AltName: Full=Rotamase cyclophilin-2	P:GO:0000413; P:GO:0001932; F:GO:0003755; C:GO:0005634; C:GO:0005739; C:GO:0005774; C:GO:0005794; C:GO:0005829; C:GO:0005886; C:GO:0009506; C:GO:0009507; P:GO:0009585; P:GO:0009626; P:GO:0009704; P:GO:0009735; P:GO:0009742; P:GO:0009785; F:GO:0016018; P:GO:0019068; P:GO:0030182; C:GO:0030496; P:GO:0030587; C:GO:0032991; P:GO:0034389; P:GO:0045070; P:GO:0046686; C:GO:0048046; P:GO:0050714; F:GO:00…	P:protein peptidyl-prolyl isomerization; P:regulation of protein phosphorylation; F:peptidyl-prolyl cis-trans isomerase activity; C:nucleus; C:mitochondrion; C:vacuolar membrane; C:Golgi apparatus; C:cytosol; C:plasma membrane; C:plasmodesma; C:chloroplast; P:red, far-red light phototransduction; P:plant-type hypersensitive response; P:de-etiolation; P:response to cytokinin; P:brassinosteroid med…
rsg24257.t1	RSG24257.t1;RSG43641.t1	'(gnl|cdd|37856 : 282.0) no description available & (gnl|cdd|85601 : 144.0) no description available & (ipr002591 : 94.55681) Type I phosphodiesterase/nucleotide pyrophosphatase/phosphate transferase & (reliability: 100.0) & (original description: no original description)'	3	2	21,91859889	0,021482486	0,011441146	2.34662	0,764562159	RSG24257.t1	17868,42772	11361,24807	15088,38414	18429,85939	45369,48499	43720,52402	10043,62714	9721,781274	8083,196416	35.2	'not assigned.unknown'	23	nucleotide metabolism.phosphotransfer and pyrophosphatases.misc	D	23	https://www.genome.jp/entry/K01513	nucleus	plasma membrane	https://www.nextprot.org/entry/NX_O14638/localization	GO:0005634	K01513	Purine metabolism;Pyrimidine metabolism;Starch and sucrose metabolism;Riboflavin metabolism;Nicotinate and nicotinamide metabolism;Pantothenate and CoA biosynthesis;Metabolic pathways;Biosynthesis of secondary metabolites	09101 Carbohydrate metabolism;09104 Nucleotide metabolism;09108 Metabolism of cofactors and vitamins		ectonucleotide pyrophosphatase/phosphodiesterase family member 1/3 [EC:3.1.4.1 3.6.1.9]			0	0	0	0
xp_018472868.1	XP_018472868.1	'(gnl|cdd|36964 : 236.0) no description available & (gnl|cdd|64255 : 138.0) no description available & (ipr014721 : 93.12505) Ribosomal protein S5 domain 2-type fold, subgroup & (reliability: 100.0) & (original description: PREDICTED: 40S ribosomal protein S16-3-like [Raphanus sativus])'	2	2	8,402490616	0,021643859	0,011491622	2.42909	0,763114289	PREDICTED: 40S ribosomal protein S16-3-like [Raphanus sativus]	21661,71943	15366,53843	18054,31499	24076,16006	64353,65592	50960,81655	9194,558399	10362,65329	16471,32224	35.2	'not assigned.unknown'	29	protein.synthesis.ribosomal protein.eukaryotic.40S subunit.S16	D	29	https://www.uniprot.org/uniprot/A0A6J0MLT4	chloroplast	ribosome	https://www.uniprot.org/uniprot/A0A6J0MLT4	GO:0009507	K02960	Ribosome;Coronavirus disease - COVID-19	09122 Translation		small subunit ribosomal protein S16e			RS163	RS163_ARATHRecName: Full=40S ribosomal protein S16-3	P:GO:0000462; P:GO:0002181; F:GO:0003729; F:GO:0003735; C:GO:0005618; C:GO:0005730; C:GO:0005794; P:GO:0006310; C:GO:0009506; C:GO:0009507; C:GO:0016020; C:GO:0022627; C:GO:0042788	P:maturation of SSU-rRNA from tricistronic rRNA transcript (SSU-rRNA, 5.8S rRNA, LSU-rRNA); P:cytoplasmic translation; F:mRNA binding; F:structural constituent of ribosome; C:cell wall; C:nucleolus; C:Golgi apparatus; P:DNA recombination; C:plasmodesma; C:chloroplast; C:membrane; C:cytosolic small ribosomal subunit; C:polysomal ribosome
xp_018455545.1	XP_018455545.1;XP_018467051.1;XP_018473101.1	'(gnl|cdd|38554 : 187.0) no description available & (gnl|cdd|67137 : 175.0) no description available & (ipr005326 : 94.8215) Plectin/S10, N-terminal & (reliability: 100.0) & (original description: PREDICTED: 40S ribosomal protein S10-3-like [Raphanus sativus])'	1	1	2,060995102	0,021835154	0,011522282	3.06487	0,761406305	PREDICTED: 40S ribosomal protein S10-3-like [Raphanus sativus]	5785,187399	1032,223491	878,0009848	2981,813023	9571,438244	2658,852795	914,7977883	1128,99246	842,844345	35.2	'not assigned.unknown'	29	protein.synthesis.ribosomal protein.eukaryotic.40S subunit.S10	D	29	https://www.uniprot.org/uniprot/A0A6J0L5T0	nucleus	ribosome	https://www.uniprot.org/uniprot/A0A6J0L5T0	GO:0005634	K02947	Ribosome;Coronavirus disease - COVID-19	09122 Translation		small subunit ribosomal protein S10e			RS101	RS101_ARATHRecName: Full=40S ribosomal protein S10-1	P:GO:0000028; F:GO:0000049; P:GO:0000184; F:GO:0000822; P:GO:0002181; F:GO:0003729; F:GO:0003735; F:GO:0005200; C:GO:0005618; C:GO:0005654; C:GO:0005882; C:GO:0005903; C:GO:0005925; P:GO:0006407; P:GO:0006413; P:GO:0007584; F:GO:0008307; C:GO:0009507; C:GO:0009925; P:GO:0010252; C:GO:0016324; C:GO:0016528; P:GO:0019083; C:GO:0022627; C:GO:0030056; F:GO:0030506; P:GO:0031581; P:GO:0034198; P:GO:00…	P:ribosomal small subunit assembly; F:tRNA binding; P:nuclear-transcribed mRNA catabolic process, nonsense-mediated decay; F:inositol hexakisphosphate binding; P:cytoplasmic translation; F:mRNA binding; F:structural constituent of ribosome; F:structural constituent of cytoskeleton; C:cell wall; C:nucleoplasm; C:intermediate filament; C:brush border; C:focal adhesion; P:rRNA export from nucleus; P…
rsg09365.t1	RSG09365.t1;XP_018436213.1;XP_018457242.1;XP_018467338.1	'(gnl|cdd|36953 : 195.0) no description available & (gnl|cdd|81945 : 81.8) no description available & (ipr021131 : 76.76183) Ribosomal protein L18e/L15P & (reliability: 100.0) & (original description: no original description)'	2	1	6,487757683	0,021930475	0,011537301	3.80434	0,760558586	RSG09365.t1	14931,50707	10131,56799	13426,04597	17695,82864	59173,41048	73448,10038	2850,848169	4552,728178	14480,56559	35.2	'not assigned.unknown'	29	protein.synthesis.ribosomal protein.eukaryotic.60S subunit.L27A	D	29	https://www.uniprot.org/uniprot/A0A6J0JKQ5	chloroplast	ribosome	https://www.uniprot.org/uniprot/A0A6J0JKQ5	GO:0009507	K02900	Ribosome;Coronavirus disease - COVID-19	09122 Translation		large subunit ribosomal protein L27Ae	Ribosomal_L27A	Ribosomal proteins 50S-L15, 50S-L18e, 60S-L27A	0	0	0	0
xp_018445082.1	XP_018445082.1	'(gnl|cdd|37118 : 1987.0) no description available & (gnl|cdd|81507 : 1425.0) no description available & (reliability: 100.0) & (original description: PREDICTED: probable phosphoribosylformylglycinamidine synthase, chloroplastic/mitochondrial [Raphanus sativus])'	2	2	5,571894646	0,022278596	0,011684817	2.51871	0,757481473	PREDICTED: probable phosphoribosylformylglycinamidine synthase, chloroplastic/mitochondrial [Raphanus sativus]	10048,66163	4086,862559	6243,324655	5287,199121	24446,7524	22267,83559	3117,296771	3540,083072	5371,350271	35.2	'not assigned.unknown'	23	nucleotide metabolism.synthesis.purine.FGAR amidotransferase	D	23	https://www.uniprot.org/uniprot/A0A6J0KAT3	mitochondrion	cytoplasm	https://www.nextprot.org/entry/NX_O15067/localization	GO:0005739	K01952	Purine metabolism;Metabolic pathways;Biosynthesis of secondary metabolites	09104 Nucleotide metabolism	Inosine monophosphate biosynthesis, PRPP + glutamine => IMP	phosphoribosylformylglycinamidine synthase [EC:6.3.5.3]			PUR4	PUR4_ARATHRecName: Full=Probable phosphoribosylformylglycinamidine synthase, chloroplastic/mitochondrial; Short=FGAM synthase; Short=FGAMS; AltName: Full=Formylglycinamide ribonucleotide amidotransferase; Short=FGAR amidotransferase; Short=FGAR-AT; AltName: Full=Formylglycinamide ribotide amidotransferase; Flags: Precursor	F:GO:0004642; F:GO:0005524; C:GO:0005739; C:GO:0005829; P:GO:0006189; P:GO:0006541; P:GO:0009113; C:GO:0009570; F:GO:0042623; F:GO:0046872; P:GO:0055046; P:GO:0097065	F:phosphoribosylformylglycinamidine synthase activity; F:ATP binding; C:mitochondrion; C:cytosol; P:'de novo' IMP biosynthetic process; P:glutamine metabolic process; P:purine nucleobase biosynthetic process; C:chloroplast stroma; F:ATPase activity, coupled; F:metal ion binding; P:microgametogenesis; P:anterior head development
rsg21337.t1	RSG21337.t1;XP_018447350.1;RSG37453.t1;RSG44864.t1;XP_018432733.1;XP_018446934.1;XP_018447351.1;XP_018452268.1;XP_018465048.1	'(gnl|cdd|37451 : 159.0) no description available & (gnl|cdd|65629 : 71.1) no description available & (reliability: 100.0) & (original description: no original description)'	2	2	7,589358687	0,02274629	0,011858031	1.81247	0,753393318	RSG21337.t1	41672,02761	11227,73295	13659,3133	15749,80163	49369,84248	41192,57521	7322,222004	9951,687423	23956,42339	35.2	'not assigned.unknown'	27	RNA.regulation of transcription.General Transcription;RNA.regulation of transcription.putative transcription regulator	D	33	https://www.uniprot.org/uniprot/A0A6J0KHJ1 https://www.mdpi.com/1422-0067/21/6/2065#:~:text=The%20nascent%20polypeptide-associated%20%28NAC%29%20complex%20was%20described%20in,are%20also%20available%20about%20its%20role%20in%20plants.	nucleus	nucleus, cytoplasm	https://www.mdpi.com/1422-0067/21/6/2065#:~:text=The%20nascent%20polypeptide-associated%20%28NAC%29%20complex%20was%20described%20in,are%20also%20available%20about%20its%20role%20in%20plants.	GO:0005634	K01527	Apoptosis - fly	09143 Cell growth and death		nascent polypeptide-associated complex subunit beta	NAC;NAC;NAC	NAC domain;NAC domain;NAC domain	0	0	0	0
rsg15383.t1	RSG15383.t1;RSG26796.t1;XP_018441228.1;XP_018451208.1	'(gnl|cdd|35844 : 909.0) no description available & (gnl|cdd|30382 : 479.0) no description available & (ipr016055 : 142.81157) Alpha-D-phosphohexomutase, alpha/beta/alpha I/II/III & (reliability: 100.0) & (original description: no original description)'	3	3	7,255391479	0,022933564	0,011883855	1.70687	0,751770879	RSG15383.t1	20438,66141	11696,67036	9361,175286	16635,29571	28845,29817	19420,1326	8461,25076	11745,66587	8569,016621	35.2	'not assigned.unknown'	4	glycolysis.cytosolic branch.phosphoglucomutase (PGM)	D	4; 6	https://www.uniprot.org/uniprot/A0A6J0K0K7	cytoplasm			GO:0005737	K01835	Glycolysis / Gluconeogenesis;Pentose phosphate pathway;Galactose metabolism;Purine metabolism;Starch and sucrose metabolism;Amino sugar and nucleotide sugar metabolism;Streptomycin biosynthesis;Metabolic pathways;Biosynthesis of secondary metabolites;Microbial metabolism in diverse environments	09101 Carbohydrate metabolism;09104 Nucleotide metabolism;09110 Biosynthesis of other secondary metabolites	Nucleotide sugar biosynthesis, glucose => UDP-glucose;Glycogen degradation, glycogen => glucose-6P	phosphoglucomutase [EC:5.4.2.2]	PGM_PMM_I;PGM_PMM_I	Phosphoglucomutase/phosphomannomutase, alpha/beta/alpha domain I;Phosphoglucomutase/phosphomannomutase, alpha/beta/alpha domain I	0	0	0	0
rsg33163.t1	RSG33163.t1;XP_018439730.1	'(gnl|cdd|37017 : 1856.0) no description available & (gnl|cdd|31309 : 113.0) no description available & (reliability: 100.0) & (original description: no original description)'	1	1	2,152568579	0,02367315	0,012121494	2.64127	0,745443076	RSG33163.t1	1953,479647	480,181349	1396,226699	1445,247275	3777,421975	4693,980469	486,6770172	761,8168729	975,9949183	35.2	'not assigned.unknown'	35	not assigned.unknown	D	27	https://www.uniprot.org/uniprot/A0A6J0JVI6 https://www.nextprot.org/entry/NX_O60306/	plasma membrane	nucleus	https://www.uniprot.org/uniprot/A0A6J0JVI6	GO:0005886	K12874	Spliceosome	09121 Transcription		intron-binding protein aquarius	Aquarius_N	Intron-binding protein aquarius N-terminus	0	0	0	0
rsg01505.t1	RSG01505.t1;RSG20674.t1;RSG30759.t1;XP_018441749.1;XP_018444188.1;XP_018446341.1;XP_018449785.1;XP_018457613.1;XP_018466967.1;XP_018466968.1;XP_018477463.1;XP_018485313.1	'(gnl|cdd|47508 : 325.0) no description available & (gnl|cdd|35293 : 309.0) no description available & (ipr006689 : 171.77759) Small GTPase superfamily, ARF/SAR type & (reliability: 100.0) & (original description: no original description)'	1	1	4,432442665	0,023664918	0,012121494	2.41777	0,74551282	RSG01505.t1	14731,74824	11277,91657	12906,1654	15657,35769	38076,9316	18000,74875	6236,742508	5755,297989	9630,200363	35.2	'not assigned.unknown'	29	protein.targeting.secretory pathway.unspecified;protein.postranslational modification	D	31; 33	https://www.uniprot.org/uniprot/A0A6J0K432 https://pubmed.ncbi.nlm.nih.gov/15659621/	chloroplast	Goldgi apparatus	https://pubmed.ncbi.nlm.nih.gov/15659621/	GO:0009507	K07937	Phospholipase D signaling pathway;Endocytosis;Vibrio cholerae infection;Pathogenic Escherichia coli infection;Shigellosis;Salmonella infection;Legionellosis	09132 Signal transduction;09141 Transport and catabolism		ADP-ribosylation factor 1/2			0	0	0	0
rsg22951.t1	RSG22951.t1;XP_018446741.1;XP_018472678.1	'(gnl|cdd|35841 : 451.0) no description available & (gnl|cdd|30369 : 326.0) no description available & (ipr022644 : 111.632744) Orn/DAP/Arg decarboxylase 2, N-terminal & (reliability: 100.0) & (original description: no original description)'	1	1	3,196392298	0,023787286	0,012143901	2.54787	0,744477683	RSG22951.t1	5828,353914	3549,557624	3009,995552	6579,905529	16372,99171	15577,25222	3041,347857	2740,18251	2369,665297	35.2	'not assigned.unknown'	13	amino acid metabolism.synthesis.aspartate family.lysine.diaminopimelate decarboxylase	D	13	https://www.uniprot.org/uniprot/A0A6J0KGT4	chloroplast thylakoid lumen			GO:0009543	K01586	Lysine biosynthesis;Metabolic pathways;Biosynthesis of secondary metabolites;Microbial metabolism in diverse environments;Biosynthesis of amino acids	09105 Amino acid metabolism	Lysine biosynthesis, succinyl-DAP pathway, aspartate => lysine;Lysine biosynthesis, acetyl-DAP pathway, aspartate => lysine;Lysine biosynthesis, DAP dehydrogenase pathway, aspartate => lysine;Lysine biosynthesis, DAP aminotransferase pathway, aspartate => lysine	diaminopimelate decarboxylase [EC:4.1.1.20]			0	0	0	0
xp_018445980.1	XP_018445980.1;XP_018453568.1;XP_018456508.1;XP_018471829.1;XP_018475606.1;RSG43591.t1;Lj0g3v0337519.1;XP_018443388.1	'(gnl|cdd|35319 : 351.0) no description available & (gnl|cdd|57936 : 342.0) no description available & (ipr013753 : 113.22715) no description available & (reliability: 100.0) & (original description: PREDICTED: GTP-binding nuclear protein Ran-2-like [Raphanus sativus])'	3	3	9,932417035	0,024444805	0,012442765	1.3534	0,73897295	PREDICTED: GTP-binding nuclear protein Ran-2-like [Raphanus sativus]	116621,1107	53004,41838	46278,3493	76208,77783	120588,7796	119854,7862	50383,67511	57978,83525	69093,342	35.2	'not assigned.unknown'	30	signalling.G-proteins	D	34	https://www.uniprot.org/uniprot/A0A6J0KDG7	extracellular space	nucleus	https://www.uniprot.org/uniprot/A0A6J0KDG7	GO:0005615	K07936	Ribosome biogenesis in eukaryotes;RNA transport;Human T-cell leukemia virus 1 infection	09122 Translation		GTP-binding nuclear protein Ran			RAN1	RAN1_ARATHRecName: Full=GTP-binding nuclear protein Ran-1; AltName: Full=Ras-related nuclear protein 1	P:GO:0000070; P:GO:0000132; P:GO:0000212; F:GO:0000287; P:GO:0003407; F:GO:0003924; F:GO:0005515; F:GO:0005525; C:GO:0005618; C:GO:0005635; C:GO:0005730; C:GO:0005794; C:GO:0005829; C:GO:0005886; C:GO:0005938; P:GO:0006606; P:GO:0007346; C:GO:0009506; P:GO:0009651; P:GO:0016973; P:GO:0032880; P:GO:0046039; P:GO:0046686; C:GO:0048046; P:GO:0051301; P:GO:0061015; C:GO:1990498	P:mitotic sister chromatid segregation; P:establishment of mitotic spindle orientation; P:meiotic spindle organization; F:magnesium ion binding; P:neural retina development; F:GTPase activity; F:protein binding; F:GTP binding; C:cell wall; C:nuclear envelope; C:nucleolus; C:Golgi apparatus; C:cytosol; C:plasma membrane; C:cell cortex; P:protein import into nucleus; P:regulation of mitotic cell cy…
xp_018441208.1	XP_018441208.1	'(gnl|cdd|84661 : 618.0) no description available & (gnl|cdd|36770 : 570.0) no description available & (ipr000741 : 385.12955) Fructose-bisphosphate aldolase, class-I & (reliability: 100.0) & (original description: PREDICTED: fructose-bisphosphate aldolase 3, chloroplastic [Raphanus sativus])'	3	2	6,726373792	0,024731569	0,012514898	1.60546	0,736601982	PREDICTED: fructose-bisphosphate aldolase 3, chloroplastic [Raphanus sativus]	55258,98942	20055,1594	18998,64533	25099,79189	73620,55795	66908,06362	21176,19715	19518,86384	26506,32712	35.2	'not assigned.unknown'	1	PS.calvin cycle.aldolase	D	4; 6	https://www.uniprot.org/uniprot/A0A6J0K0I7 https://www.nextprot.org/entry/NX_P04075/	chloroplast thylakoid membrane	cytoplasm	https://www.nextprot.org/entry/NX_P04075/localization	GO:0009535	K01623	Glycolysis / Gluconeogenesis;Pentose phosphate pathway;Fructose and mannose metabolism;Methane metabolism;Carbon fixation in photosynthetic organisms;Metabolic pathways;Biosynthesis of secondary metabolites;Microbial metabolism in diverse environments;Carbon metabolism;Biosynthesis of amino acids;HIF-1 signaling pathway	09101 Carbohydrate metabolism;09102 Energy metabolism;09132 Signal transduction	Glycolysis (Embden-Meyerhof pathway), glucose => pyruvate;Gluconeogenesis, oxaloacetate => fructose-6P;Reductive pentose phosphate cycle (Calvin cycle);Reductive pentose phosphate cycle, glyceraldehyde-3P => ribulose-5P	fructose-bisphosphate aldolase, class I [EC:4.1.2.13]			ALFP3	ALFP3_ARATHRecName: Full=Fructose-bisphosphate aldolase 3, chloroplastic; Short=AtFBA3; AltName: Full=Protein PIGMENT DEFECTIVE 345; Flags: Precursor	P:GO:0001666; F:GO:0004332; F:GO:0005507; C:GO:0005618; C:GO:0005730; C:GO:0005740; C:GO:0005774; C:GO:0005794; C:GO:0005886; P:GO:0005986; P:GO:0006000; P:GO:0006094; P:GO:0006096; P:GO:0006979; C:GO:0009506; C:GO:0009534; P:GO:0009651; P:GO:0009735; P:GO:0009737; C:GO:0009941; C:GO:0010287; C:GO:0022626; P:GO:0030388; P:GO:0031930; C:GO:0031977; P:GO:0034059; F:GO:0043621; P:GO:0046686; C:GO:00…	P:response to hypoxia; F:fructose-bisphosphate aldolase activity; F:copper ion binding; C:cell wall; C:nucleolus; C:mitochondrial envelope; C:vacuolar membrane; C:Golgi apparatus; C:plasma membrane; P:sucrose biosynthetic process; P:fructose metabolic process; P:gluconeogenesis; P:glycolytic process; P:response to oxidative stress; C:plasmodesma; C:chloroplast thylakoid; P:response to salt stress…
rsg32106.t1	RSG32106.t1;RSG47182.t1;XP_018436018.1;XP_018447840.1;XP_018468723.1	'(gnl|cdd|35396 : 404.0) no description available & (gnl|cdd|48459 : 341.0) no description available & (ipr001353 : 115.139305) Proteasome, subunit alpha/beta & (reliability: 201.49379) & (original description: no original description)'	1	1	2,570410252	0,025366781	0,012775472	1.75153	0,731413063	RSG32106.t1	37324,85047	24806,59079	23191,30878	32935,70779	54971,04173	52408,0912	17633,32107	17407,26783	25162,87734	29.5.11.20	'protein.degradation.ubiquitin.proteasom'	29	'protein.degradation.ubiquitin.proteasom'	N	29	https://www.uniprot.org/uniprot/A0A6J0JK56	cytoplasm	nucleus	https://www.uniprot.org/uniprot/A0A6J0JK56	GO:0005737	K02737	Proteasome;Alzheimer disease;Parkinson disease;Amyotrophic lateral sclerosis;Huntington disease;Spinocerebellar ataxia;Prion disease;Pathways of neurodegeneration - multiple diseases	09123 Folding, sorting and degradation		20S proteasome subunit beta 5 [EC:3.4.25.1]			0	0	0	0
rsg07268.t1	RSG07268.t1;XP_018433229.1;XP_018477783.1;XP_018480276.1	'(gnl|cdd|35404 : 356.0) no description available & (gnl|cdd|48453 : 349.0) no description available & (ipr001353 : 129.99458) Proteasome, subunit alpha/beta & (reliability: 227.49052) & (original description: no original description)'	1	1	4,154454708	0,025394581	0,012775472	2.05915	0,731187925	RSG07268.t1	26982,51993	21111,5237	18160,97113	24607,59854	58306,61789	49071,9475	13572,13116	12116,84637	17965,99133	29.5.11.20	'protein.degradation.ubiquitin.proteasom'	29	'protein.degradation.ubiquitin.proteasom'	N	29	https://www.uniprot.org/uniprot/A0A6J0JED5	extracellular space	nucleus; cytoplasm	https://www.uniprot.org/uniprot/A0A6J0JED5	GO:0005615	K02731	Proteasome;Alzheimer disease;Parkinson disease;Amyotrophic lateral sclerosis;Huntington disease;Spinocerebellar ataxia;Prion disease;Pathways of neurodegeneration - multiple diseases	09123 Folding, sorting and degradation		20S proteasome subunit alpha 4 [EC:3.4.25.1]			0	0	0	0
xp_018467867.1	XP_018467867.1	'(gnl|cdd|37856 : 465.0) no description available & (gnl|cdd|85601 : 287.0) no description available & (ipr017849 : 194.62112) Alkaline phosphatase-like, alpha/beta/alpha & (reliability: 100.0) & (original description: PREDICTED: venom phosphodiesterase 2 [Raphanus sativus])'	2	1	13,27422357	0,025817176	0,012848962	2.61349	0,727785447	PREDICTED: venom phosphodiesterase 2 [Raphanus sativus]	18376,78083	14612,34852	21763,33752	23766,71247	51079,11149	56428,56707	10809,81451	8930,160578	12062,47651	35.2	'not assigned.unknown'	23	nucleotide metabolism.phosphotransfer and pyrophosphatases.misc	D	26	https://www.uniprot.org/uniprot/A0A6J0M685 https://onlinelibrary.wiley.com/doi/pdfdirect/10.1111/j.1365-313X.2011.04538.x	extracellular space	chloroplast	https://onlinelibrary.wiley.com/doi/pdfdirect/10.1111/j.1365-313X.2011.04538.x	GO:0005615	K01513	Purine metabolism;Pyrimidine metabolism;Starch and sucrose metabolism;Riboflavin metabolism;Nicotinate and nicotinamide metabolism;Pantothenate and CoA biosynthesis;Metabolic pathways;Biosynthesis of secondary metabolites	09101 Carbohydrate metabolism;09104 Nucleotide metabolism;09108 Metabolism of cofactors and vitamins		ectonucleotide pyrophosphatase/phosphodiesterase family member 1/3 [EC:3.1.4.1 3.6.1.9]			PDE2	PDE2_CROADRecName: Full=Venom phosphodiesterase 2; AltName: Full=Ectonucleotide pyrophosphatase/phosphodiesterase family member 3; Short=PDE-3; Includes: RecName: Full=Alkaline phosphodiesterase I; Short=PDE; Includes: RecName: Full=Nucleotide pyrophosphatase; Short=NPPase; AltName: Full=Nucleotide diphosphatase; Flags: Precursor	P:GO:0001889; P:GO:0001952; P:GO:0002276; F:GO:0004528; F:GO:0004551; F:GO:0004622; F:GO:0005158; F:GO:0005509; C:GO:0005615; P:GO:0006220; P:GO:0006935; F:GO:0008270; P:GO:0009143; C:GO:0009897; P:GO:0010720; P:GO:0010811; C:GO:0016021; P:GO:0021549; P:GO:0021756; P:GO:0021766; P:GO:0021772; P:GO:0021987; P:GO:0022604; P:GO:0030279; P:GO:0030318; P:GO:0030334; P:GO:0030500; P:GO:0030505; P:GO:00…	P:liver development; P:regulation of cell-matrix adhesion; P:basophil activation involved in immune response; F:phosphodiesterase I activity; F:nucleotide diphosphatase activity; F:lysophospholipase activity; F:insulin receptor binding; F:calcium ion binding; C:extracellular space; P:pyrimidine nucleotide metabolic process; P:chemotaxis; F:zinc ion binding; P:nucleoside triphosphate catabolic pro…
rsg22145.t1	RSG22145.t1;XP_018450554.1;XP_018461564.1;XP_018461681.1;XP_018476666.1;XP_018476742.1;XP_018487232.1	'(gnl|cdd|38563 : 219.0) no description available & (ipr001063 : 156.48047) Ribosomal protein L22/L17 & (gnl|cdd|81333 : 133.0) no description available & (reliability: 100.0) & (original description: no original description)'	2	2	8,639335632	0,025814131	0,012848962	2.47986	0,727809831	RSG22145.t1	54536,42139	25617,25032	27063,72056	34316,42702	111768,2851	147172,2369	13750,52795	15289,2524	39813,74235	35.2	'not assigned.unknown'	29	protein.synthesis.ribosomal protein.eukaryotic.60S subunit.L17	D	29	https://www.uniprot.org/uniprot/A0A6J0KTX4	nucleus	ribosome	https://www.uniprot.org/uniprot/A0A6J0KTX4	GO:0005634	K02880	Ribosome;Coronavirus disease - COVID-19	09122 Translation		large subunit ribosomal protein L17e			0	0	0	0
xp_018491789.1	XP_018491789.1	'(gnl|cdd|36284 : 1316.0) no description available & (gnl|cdd|85212 : 566.0) no description available & (ipr000322 : 372.6823) Glycoside hydrolase, family 31 & (reliability: 100.0) & (original description: PREDICTED: probable glucan 1,3-alpha-glucosidase [Raphanus sativus])'	2	2	4,424127936	0,026051073	0,012880425	2.09748	0,725918142	PREDICTED: probable glucan 1,3-alpha-glucosidase [Raphanus sativus]	3192,010515	1626,205065	2252,807522	2598,1632	8409,005929	5930,991401	1367,12963	1919,603345	1703,695196	35.2	'not assigned.unknown'	26	misc.gluco-, galacto- and mannosidases.alpha-galactosidase	D	26	https://www.uniprot.org/uniprot/A0A6J0P4W5	extracellular space	endoplasmic reticulum; Goldgi apparatus	https://www.nextprot.org/entry/NX_Q14697/localization	GO:0005615	K05546	N-Glycan biosynthesis;Metabolic pathways;Protein processing in endoplasmic reticulum	09107 Glycan biosynthesis and metabolism;09123 Folding, sorting and degradation	N-glycan precursor trimming;N-glycan biosynthesis, high-mannose type	mannosyl-oligosaccharide alpha-1,3-glucosidase [EC:3.2.1.207]			PSL5	PSL5_ARATHRecName: Full=Probable glucan 1,3-alpha-glucosidase; AltName: Full=Glucosidase II subunit alpha; AltName: Full=Protein PRIORITY IN SWEET LIFE 5; AltName: Full=Protein RADIAL SWELLING 3; Flags: Precursor	F:GO:0004558; F:GO:0005515; C:GO:0005788; P:GO:0006006; P:GO:0006457; P:GO:0006491; P:GO:0006941; C:GO:0009507; P:GO:0009826; C:GO:0016020; C:GO:0017177; P:GO:0030244; F:GO:0030246; P:GO:0031288; F:GO:0033919; P:GO:0042742; P:GO:0043687; P:GO:0046686; P:GO:0065008	F:alpha-1,4-glucosidase activity; F:protein binding; C:endoplasmic reticulum lumen; P:glucose metabolic process; P:protein folding; P:N-glycan processing; P:striated muscle contraction; C:chloroplast; P:unidimensional cell growth; C:membrane; C:glucosidase II complex; P:cellulose biosynthetic process; F:carbohydrate binding; P:sorocarp morphogenesis; F:glucan 1,3-alpha-glucosidase activity; P:def…
xp_018457488.1	XP_018457488.1	'(gnl|cdd|67777 : 278.0) no description available & (ipr007304 : 212.28412) TAP42-like protein & (gnl|cdd|38041 : 206.0) no description available & (reliability: 100.0) & (original description: PREDICTED: PP2A regulatory subunit TAP46 [Raphanus sativus])'	1	1	3,089476347	0,026293882	0,012963333	1.76466	0,723991499	PREDICTED: PP2A regulatory subunit TAP46 [Raphanus sativus]	8412,625	3453,279789	2900,5859	3304,622394	11213,96718	12218,0849	2438,567385	3345,636931	4246,675495	35.2	'not assigned.unknown'	29	protein.postranslational modification	D	30; 33	https://www.uniprot.org/uniprot/A0A6J0LCB2 https://pubmed.ncbi.nlm.nih.gov/21216945/	nucleus			GO:0005634	K17606	Autophagy - other;Autophagy - yeast;Autophagy - animal	09141 Transport and catabolism		immunoglobulin-binding protein 1			TAP46	TAP46_ARATHRecName: Full=PP2A regulatory subunit TAP46; AltName: Full=2A phosphatase-associated protein of 46 kDa	C:GO:0005634; C:GO:0005829; P:GO:0006808; P:GO:0009408; P:GO:0009409; P:GO:0009737; P:GO:0010187; F:GO:0019900; P:GO:0030307; P:GO:0031399; P:GO:0032008; P:GO:0032269; P:GO:0035303; F:GO:0051721	C:nucleus; C:cytosol; P:regulation of nitrogen utilization; P:response to heat; P:response to cold; P:response to abscisic acid; P:negative regulation of seed germination; F:kinase binding; P:positive regulation of cell growth; P:regulation of protein modification process; P:positive regulation of TOR signaling; P:negative regulation of cellular protein metabolic process; P:regulation of dephosph…
rsg07154.t1	RSG07154.t1;XP_018483891.1	'(gnl|cdd|35911 : 629.0) no description available & (gnl|cdd|84005 : 469.0) no description available & (ipr001986 : 319.36618) Enolpyruvate transferase domain & (reliability: 558.8908) & (original description: no original description)'	1	1	4,27627182	0,026620402	0,01300298	1.5968	0,721419398	RSG07154.t1	15270,97916	6900,368318	5940,896026	6506,36982	10795,95905	17420,37949	4673,615667	5223,405479	7950,586409	13.1.6.1.6	'amino acid metabolism.synthesis.aromatic aa.chorismate.5-enolpyruvylshikimate-3-phosphate synthase'	13	'amino acid metabolism.synthesis.aromatic aa.chorismate.5-enolpyruvylshikimate-3-phosphate synthase'	N	13; 16	https://www.uniprot.org/uniprot/A0A6J0NIE3 https://www.brenda-enzymes.org/enzyme.php?ecno=2.5.1.19&Suchword=&reference=&UniProtAcc=&organism%5B%5D=#PATHWAY%20SOURCE	chloroplast outer membrane	chloroplast	https://www.brenda-enzymes.org/enzyme.php?ecno=2.5.1.19&Suchword=&reference=&UniProtAcc=&organism%5B%5D=#LOCALIZATION	GO:0009707	K00800	Phenylalanine, tyrosine and tryptophan biosynthesis;Metabolic pathways;Biosynthesis of secondary metabolites;Biosynthesis of amino acids	09105 Amino acid metabolism	Shikimate pathway, phosphoenolpyruvate + erythrose-4P => chorismate	3-phosphoshikimate 1-carboxyvinyltransferase [EC:2.5.1.19]	EPSP_synthase	EPSP synthase (3-phosphoshikimate 1-carboxyvinyltransferase)	0	0	0	0
rsg22863.t1	RSG22863.t1;XP_018458815.1;XP_018486128.1;XP_018487677.1	'(gnl|cdd|48161 : 832.0) no description available & (gnl|cdd|35577 : 734.0) no description available & (ipr002423 : 264.3918) Chaperonin Cpn60/TCP-1 & (reliability: 462.68567) & (original description: no original description)'	6	5	31,49623966	0,027990629	0,013491482	1.71898	0,710854011	RSG22863.t1	64101,92571	35297,50311	41393,90444	45936,08747	102979,677	96552,91575	27999,67536	28037,34674	46423,78594	29.6	'protein.folding'	29	'protein.folding'	N	29	https://www.uniprot.org/uniprot/A0A6J0LF43	mitochondrion			GO:0005739	K04077	RNA degradation;Longevity regulating pathway - worm;Type I diabetes mellitus;Legionellosis;Tuberculosis;Lipid and atherosclerosis	09123 Folding, sorting and degradation		chaperonin GroEL			0	0	0	0
xp_018452792.1	XP_018452792.1;XP_018456567.1;XP_018472517.1;AZD51132.1;TKK32289.1	'(gnl|cdd|80474 : 721.0) no description available & (gnl|cdd|35681 : 700.0) no description available & (ipr000795 : 137.51324) Elongation factor, GTP-binding domain & (reliability: 136.1813) & (original description: PREDICTED: elongation factor Tu, mitochondrial-like [Raphanus sativus])'	8	8	36,1844368	0,028164914	0,013537672	1.70041	0,709535903	PREDICTED: elongation factor Tu, mitochondrial-like [Raphanus sativus]	55352,78198	23859,13132	26794,56035	34816,35779	78752,65671	97760,10296	17708,62573	23835,56893	41101,59736	29.2.4	'protein.synthesis.elongation'	29	'protein.synthesis.elongation'	N	29	https://www.uniprot.org/uniprot/A0A6J0KY24	chloroplast	mitochondrion	https://www.nextprot.org/entry/NX_P49411/localization	GO:0009507	K02358	Plant-pathogen interaction	not_assigned		elongation factor Tu			EFTM	EFTM_ARATHRecName: Full=Elongation factor Tu, mitochondrial; Flags: Precursor	F:GO:0003746; F:GO:0003924; F:GO:0005524; F:GO:0005525; C:GO:0005618; C:GO:0005739; C:GO:0005829; P:GO:0006414; F:GO:0008270; P:GO:0046686; F:GO:0050897	F:translation elongation factor activity; F:GTPase activity; F:ATP binding; F:GTP binding; C:cell wall; C:mitochondrion; C:cytosol; P:translational elongation; F:zinc ion binding; P:response to cadmium ion; F:cobalt ion binding
rsg10125.t1	RSG10125.t1;RSG23943.t1;XP_018440501.1;XP_018492953.1;OHW99453.1	'(gnl|cdd|35871 : 734.0) no description available & (gnl|cdd|31415 : 538.0) no description available & (ipr003959 : 94.86803) ATPase, AAA-type, core & (reliability: 100.0) & (original description: no original description)'	5	4	18,67237568	0,02903163	0,013576101	1.31622	0,703064393	RSG10125.t1	31462,37486	10980,85275	12311,60395	15781,14183	27020,96567	31347,62913	11388,52315	12367,94703	19721,71125	35.2	'not assigned.unknown'	29	protein.degradation.ubiquitin.proteasom	D	29	https://www.uniprot.org/uniprot/A0A6J0JUV0	nucleus	cytoplasm; proteasome	https://www.uniprot.org/uniprot/A0A6J0JUV0	GO:0005634	K03065	Proteasome;Alzheimer disease;Parkinson disease;Amyotrophic lateral sclerosis;Huntington disease;Spinocerebellar ataxia;Prion disease;Pathways of neurodegeneration - multiple diseases;Epstein-Barr virus infection	09123 Folding, sorting and degradation		26S proteasome regulatory subunit T5			0	0	0	0
rsg03832.t1	RSG03832.t1;XP_018439329.1;XP_018466220.1;XP_018466888.1;XP_018476681.1;XP_018492897.1;XP_018493606.1	'(gnl|cdd|36033 : 363.0) no description available & (gnl|cdd|86999 : 243.0) no description available & (ipr009249 : 139.76454) Ferredoxin-dependent bilin reductase & (reliability: 100.0) & (original description: no original description)'	3	3	10,86454415	0,028862701	0,013576101	3.23455	0,704314968	RSG03832.t1	22717,50378	34591,73494	29681,20052	41497,34018	94890,2035	78042,23387	13376,00822	11459,66501	18934,65792	35.2	'not assigned.unknown'	1;29	PS.lightreaction.other electron carrier (ox/red).ferredoxin oxireductase;protein.synthesis.ribosomal protein.eukaryotic.60S subunit.P0	D	29	https://www.uniprot.org/uniprot/A0A6J0JX83	endomembrane system	ribosome	https://www.uniprot.org/uniprot/A0A6J0JX83	GO:0012505	K02941	Ribosome;Coronavirus disease - COVID-19	09122 Translation		large subunit ribosomal protein LP0	Fe_bilin_red	Ferredoxin-dependent bilin reductase	0	0	0	0
xp_018457970.1	XP_018457970.1;RSG25326.t1;RSG56389.t1	'(gnl|cdd|29388 : 451.0) no description available & (ipr002016 : 161.93597) Haem peroxidase, plant/fungal/bacterial & (reliability: 100.0) & (original description: PREDICTED: peroxidase 32 [Raphanus sativus])'	6	1	24,58019865	0,028383121	0,013576101	4.25239	0,7078936	PREDICTED: peroxidase 32 [Raphanus sativus]	38343,29597	39954,42871	36685,34275	35673,75448	33761,49508	15752,8949	8141,17685	10899,64955	7522,269406	35.2	'not assigned.unknown'	26	misc.peroxidases	D	21	https://www.uniprot.org/uniprot/A0A6J0LCQ3	endomembrane system	secreted	https://www.uniprot.org/uniprot/A0A6J0LCQ3	GO:0012505	K00430	Phenylpropanoid biosynthesis;Metabolic pathways;Biosynthesis of secondary metabolites	09110 Biosynthesis of other secondary metabolites		peroxidase [EC:1.11.1.7]	peroxidase	Peroxidase	PER32	PER32_ARATHRecName: Full=Peroxidase 32; Short=Atperox P32; AltName: Full=ATP16a; AltName: Full=PRXR3; Flags: Precursor	P:GO:0002215; P:GO:0002221; F:GO:0004601; C:GO:0005774; C:GO:0005794; C:GO:0005829; P:GO:0006979; P:GO:0009416; C:GO:0009505; P:GO:0009651; P:GO:0009735; P:GO:0009826; P:GO:0009827; P:GO:0009908; P:GO:0010043; F:GO:0020037; P:GO:0042742; P:GO:0042744; P:GO:0044347; P:GO:0045926; F:GO:0046872; C:GO:0048046; P:GO:0050832; P:GO:0055114; P:GO:0080001; P:GO:0098869	P:defense response to nematode; P:pattern recognition receptor signaling pathway; F:peroxidase activity; C:vacuolar membrane; C:Golgi apparatus; C:cytosol; P:response to oxidative stress; P:response to light stimulus; C:plant-type cell wall; P:response to salt stress; P:response to cytokinin; P:unidimensional cell growth; P:plant-type cell wall modification; P:flower development; P:response to zi…
xp_018451402.1	XP_018451402.1	'(ipr001461 : 295.44424) Peptidase A1 & (gnl|cdd|84452 : 290.0) no description available & (gnl|cdd|36553 : 202.0) no description available & (reliability: 517.0274) & (original description: PREDICTED: aspartic proteinase A1-like [Raphanus sativus])'	1	1	2,450014353	0,028954057	0,013576101	2.50889	0,703638023	PREDICTED: aspartic proteinase A1-like [Raphanus sativus]	533,0780474	168,3925661	148,1333468	92,49864305	555,4819636	254,9878395	75,88459224	157,7589277	66,26641772	29.5.4	'protein.degradation.aspartate protease'	29	'protein.degradation.aspartate protease'	N	20	https://www.uniprot.org/uniprot/A0A6J0KU21 https://www.sciencedirect.com/science/article/abs/pii/S016894522030008X	extracellular space	secreted	https://www.uniprot.org/uniprot/O65390	GO:0005615	K08245		not_assigned		phytepsin [EC:3.4.23.40]			APA1	APA1_ARATHRecName: Full=Aspartic proteinase A1; Flags: Precursor	F:GO:0004190; C:GO:0005576; C:GO:0005764; C:GO:0005769; C:GO:0005829; P:GO:0006508; P:GO:0006629; C:GO:0009506; P:GO:0009651; P:GO:0009735; P:GO:0012501; C:GO:0016020; P:GO:0030163; P:GO:0031667; C:GO:0032009; F:GO:0042277; P:GO:0046686; P:GO:0070265	F:aspartic-type endopeptidase activity; C:extracellular region; C:lysosome; C:early endosome; C:cytosol; P:proteolysis; P:lipid metabolic process; C:plasmodesma; P:response to salt stress; P:response to cytokinin; P:programmed cell death; C:membrane; P:protein catabolic process; P:response to nutrient levels; C:early phagosome; F:peptide binding; P:response to cadmium ion; P:necrotic cell death
rsg41199.t1	RSG41199.t1;XP_018432644.1;XP_018454658.1;RSG15506.t1;XP_018441971.1;XP_018452764.1	'(gnl|cdd|38465 : 206.0) no description available & (gnl|cdd|81628 : 130.0) no description available & (ipr020040 : 93.45048) Ribosomal protein L6, alpha-beta domain & (reliability: 100.0) & (original description: no original description)'	3	2	10,86395478	0,028428673	0,013576101	2.13971	0,707551879	RSG41199.t1	26564,04226	18764,68789	19195,09043	27884,60048	63362,45564	69544,27967	11434,14426	15680,23874	20334,52688	35.2	'not assigned.unknown'	29	protein.synthesis.ribosomal protein.eukaryotic.60S subunit.L9	D	29	https://www.uniprot.org/uniprot/A0A6J0JCM9	nucleus	ribosome	https://www.uniprot.org/uniprot/A0A6J0JCM9	GO:0005634	K02940	Ribosome;Coronavirus disease - COVID-19	09122 Translation		large subunit ribosomal protein L9e	Ribosomal_L6	Ribosomal protein L6	0	0	0	0
rsg21200.t1	RSG21200.t1;XP_018485875.1	'(gnl|cdd|29386 : 410.0) no description available & (ipr002016 : 105.27706) Haem peroxidase, plant/fungal/bacterial & (reliability: 100.0) & (original description: no original description)'	1	1	4,626327276	0,029163928	0,013601108	2.73055	0,70208859	RSG21200.t1	15254,14553	12454,31605	8455,410048	26654,82924	22306,24538	19072,3736	7496,197387	7545,988636	2670,484972	35.2	'not assigned.unknown'	21	redox.ascorbate and glutathione.ascorbate	D	21	https://www.uniprot.org/uniprot/A0A6J0NN01	cytoplasm	chloroplast; cytosol	https://www.brenda-enzymes.org/enzyme.php?ecno=1.11.1.11&Suchword=&reference=&UniProtAcc=&organism%5B%5D=Arabidopsis+thaliana#LOCALIZATION	GO:0005737	K00434	Ascorbate and aldarate metabolism;Glutathione metabolism;Metabolic pathways	09101 Carbohydrate metabolism;09106 Metabolism of other amino acids		L-ascorbate peroxidase [EC:1.11.1.11]	peroxidase	Peroxidase	0	0	0	0
rsg22745.t1	RSG22745.t1;XP_018457773.1;XP_018469795.1	'(gnl|cdd|37990 : 616.0) no description available & (gnl|cdd|34695 : 409.0) no description available & (ipr016181 : 229.92204) Acyl-CoA N-acyltransferase & (reliability: 100.0) & (original description: no original description)'	1	1	2,441254139	0,029605776	0,013642109	2.20589	0,698852217	RSG22745.t1	4846,207371	2774,361516	4011,413567	3814,850869	13339,11768	9043,790026	1619,174843	2477,491618	3735,878726	35.2	'not assigned.unknown'	29	protein.postranslational modification	D	29	https://www.uniprot.org/uniprot/A0A6J0LD45	nucleus	cytoplasm; plasma membrane	https://www.nextprot.org/entry/NX_P30419/localization	GO:0005634	K00671		not_assigned		glycylpeptide N-tetradecanoyltransferase [EC:2.3.1.97]			0	0	0	0
rsg25324.t1	RSG25324.t1;XP_018457932.1	'(gnl|cdd|84580 : 473.0) no description available & (ipr015590 : 314.32275) Aldehyde dehydrogenase domain & (gnl|cdd|37661 : 302.0) no description available & (reliability: 100.0) & (original description: no original description)'	1	1	3,251363516	0,029600199	0,013642109	1.52193	0,698892852	RSG25324.t1	15281,54892	5551,390743	5239,620749	9098,614231	18711,09631	15146,61023	5828,086034	8999,768678	4662,581048	35.2	'not assigned.unknown'	13	amino acid metabolism.degradation.branched chain group.valine	D	13	https://www.uniprot.org/uniprot/A0A6J0LCW3 https://www.nextprot.org/entry/NX_Q02252/	chloroplast	mitochondrion	https://www.nextprot.org/entry/NX_Q02252/localization	GO:0009507	K00140	Valine, leucine and isoleucine degradation;beta-Alanine metabolism;Inositol phosphate metabolism;Propanoate metabolism;Metabolic pathways;Carbon metabolism	09101 Carbohydrate metabolism;09105 Amino acid metabolism;09106 Metabolism of other amino acids	Malonate semialdehyde pathway, propanoyl-CoA => acetyl-CoA	malonate-semialdehyde dehydrogenase (acetylating) / methylmalonate-semialdehyde dehydrogenase [EC:1.2.1.18 1.2.1.27]	Aldedh	Aldehyde dehydrogenase family	0	0	0	0
rsg01633.t1	RSG01633.t1;RSG01634.t1;XP_018470144.1	'(gnl|cdd|36496 : 534.0) no description available & (gnl|cdd|84781 : 484.0) no description available & (ipr001563 : 325.28067) Peptidase S10, serine carboxypeptidase & (reliability: 569.24115) & (original description: no original description)'	1	1	3,177124739	0,029619584	0,013642109	3.04276	0,698751631	RSG01633.t1	6556,261413	8718,544253	10826,38447	9254,403204	20704,76097	16954,94582	4469,59811	3210,210712	3759,853485	29.5.5	'protein.degradation.serine protease'	29	'protein.degradation.serine protease'	N	29	https://www.uniprot.org/uniprot/A0A6J0MDH9	extracellular space	secreted	https://www.uniprot.org/uniprot/A0A6J0MDH9	GO:0005615	K16297		not_assigned		serine carboxypeptidase-like clade II [EC:3.4.16.-]	Peptidase_S10	Serine carboxypeptidase	0	0	0	0
xp_018447700.1	XP_018447700.1;XP_018447701.1;XP_018460016.1;RSG37090.t1;XP_018439415.1;XP_018493380.1;V7C961	'(gnl|cdd|36840 : 232.0) no description available & (gnl|cdd|48108 : 145.0) no description available & (ipr001662 : 138.51178) Translation elongation factor EF1B, gamma chain, conserved & (reliability: 242.39561) & (original description: PREDICTED: probable elongation factor 1-gamma 1 [Raphanus sativus])'	8	4	34,32691807	0,030432104	0,013814456	1.59686	0,692891344	PREDICTED: probable elongation factor 1-gamma 1 [Raphanus sativus]	133195,6701	67188,41869	70901,35654	84072,89751	186530,3266	188471,8439	52373,79358	56364,4566	98520,59172	29.2.4	'protein.synthesis.elongation'	29	'protein.synthesis.elongation'	N	29	https://www.uniprot.org/uniprot/A0A6J0KIH7	cytoplasm	cytosol; secreted; plasma membrane	https://www.uniprot.org/uniprot/O04487	GO:0005737	K03233	Legionellosis	not_assigned		elongation factor 1-gamma			EF1G1	EF1G1_ARATHRecName: Full=Probable elongation factor 1-gamma 1; Short=EF-1-gamma 1; AltName: Full=eEF-1B gamma 1	F:GO:0003746; F:GO:0005507; C:GO:0005618; C:GO:0005773; C:GO:0005794; C:GO:0005829; C:GO:0005886; P:GO:0006414; C:GO:0009506; P:GO:0010043; P:GO:0046686	F:translation elongation factor activity; F:copper ion binding; C:cell wall; C:vacuole; C:Golgi apparatus; C:cytosol; C:plasma membrane; P:translational elongation; C:plasmodesma; P:response to zinc ion; P:response to cadmium ion
rsg18368.t1	RSG18368.t1;XP_018483267.1	'(gnl|cdd|36840 : 236.0) no description available & (gnl|cdd|48108 : 145.0) no description available & (ipr001662 : 139.39297) Translation elongation factor EF1B, gamma chain, conserved & (reliability: 243.93771) & (original description: no original description)'	5	1	18,48549759	0,030432104	0,013814456	1.59686	0,692891344	RSG18368.t1	34498,6863	17402,30878	18363,98777	21775,51654	48312,76584	48815,63353	13565,20879	14598,8207	25517,57865	29.2.4	'protein.synthesis.elongation'	29	'protein.synthesis.elongation'	N	29	https://www.uniprot.org/uniprot/A0A6J0NEW7	cytoplasm	cytosol; secreted; plasma membrane	https://www.uniprot.org/uniprot/O04487	GO:0005737	K03233	Legionellosis	not_assigned		elongation factor 1-gamma	EF1G	Elongation factor 1 gamma, conserved domain	0	0	0	0
rsg20307.t1	RSG20307.t1;XP_018457896.1	'(gnl|cdd|37657 : 720.0) no description available & (gnl|cdd|84705 : 659.0) no description available & (ipr001672 : 460.3347) Phosphoglucose isomerase (PGI) & (reliability: 805.5857) & (original description: no original description)'	2	2	5,20550251	0,030537623	0,013814456	1.39319	0,692138601	RSG20307.t1	40901,91897	17137,92359	14610,16645	19553,03787	45188,39662	42364,62407	16368,28409	17098,68439	22779,39977	4.1.3	'glycolysis.cytosolic branch.glucose-6-phosphate isomerase'	4	'glycolysis.cytosolic branch.glucose-6-phosphate isomerase'	N	4; 6	https://www.uniprot.org/uniprot/A0A6J0LAF2 https://www.nextprot.org/entry/NX_P06744/	cytoplasm	cytoplasm, secreted	https://www.nextprot.org/entry/NX_P06744/localization	GO:0005737	K01810	Glycolysis / Gluconeogenesis;Pentose phosphate pathway;Starch and sucrose metabolism;Amino sugar and nucleotide sugar metabolism;Metabolic pathways;Biosynthesis of secondary metabolites;Microbial metabolism in diverse environments;Carbon metabolism	09101 Carbohydrate metabolism	Glycolysis (Embden-Meyerhof pathway), glucose => pyruvate;Pentose phosphate pathway (Pentose phosphate cycle);UDP-N-acetyl-D-glucosamine biosynthesis, eukaryotes, glucose => UDP-GlcNAc;UDP-N-acetyl-D-glucosamine biosynthesis, prokaryotes, glucose => UDP-GlcNAc	glucose-6-phosphate isomerase [EC:5.3.1.9]	PGI	Phosphoglucose isomerase	0	0	0	0
xp_018442437.1	XP_018442437.1;OHW97827.1	'(gnl|cdd|38511 : 250.0) no description available & (gnl|cdd|81277 : 156.0) no description available & (reliability: 100.0) & (original description: PREDICTED: 40S ribosomal protein S9-1 [Raphanus sativus])'	6	6	18,31637669	0,031529228	0,014094707	1.98939	0,685155802	PREDICTED: 40S ribosomal protein S9-1 [Raphanus sativus]	75305,87767	25990,67382	29379,25223	33400,00355	92833,84017	144033,7899	14158,3957	24021,55308	49052,44213	35.2	'not assigned.unknown'	29	protein.synthesis.ribosomal protein.eukaryotic.40S subunit.S9	D	29	https://www.uniprot.org/uniprot/A0A6J0K3B8	nucleus	ribosome	https://www.uniprot.org/uniprot/A0A6J0K3B8	GO:0005634	K02997	Ribosome;Coronavirus disease - COVID-19	09122 Translation		small subunit ribosomal protein S9e			RS91	RS91_ARATHRecName: Full=40S ribosomal protein S9-1	P:GO:0000184; C:GO:0000228; P:GO:0000462; P:GO:0002181; F:GO:0003729; F:GO:0003735; F:GO:0005515; C:GO:0005618; C:GO:0005654; C:GO:0005730; C:GO:0005774; C:GO:0005794; P:GO:0006614; P:GO:0008284; C:GO:0009506; C:GO:0009507; C:GO:0022627; P:GO:0031167; C:GO:0032040; C:GO:0042788; F:GO:0045182; C:GO:0045202; P:GO:0045903; C:GO:0097014; F:GO:1990932	P:nuclear-transcribed mRNA catabolic process, nonsense-mediated decay; C:nuclear chromosome; P:maturation of SSU-rRNA from tricistronic rRNA transcript (SSU-rRNA, 5.8S rRNA, LSU-rRNA); P:cytoplasmic translation; F:mRNA binding; F:structural constituent of ribosome; F:protein binding; C:cell wall; C:nucleoplasm; C:nucleolus; C:vacuolar membrane; C:Golgi apparatus; P:SRP-dependent cotranslational p…
xp_018477486.1	XP_018477486.1	'(gnl|cdd|35776 : 741.0) no description available & (gnl|cdd|29821 : 406.0) no description available & (ipr004364 : 169.005) Aminoacyl-tRNA synthetase, class II (D/K/N) & (reliability: 295.75876) & (original description: PREDICTED: aspartate--tRNA ligase 2, cytoplasmic-like [Raphanus sativus])'	1	1	3,072604179	0,03145065	0,014094707	5.19675	0,685703223	PREDICTED: aspartate--tRNA ligase 2, cytoplasmic-like [Raphanus sativus]	1445,729708	1426,644612	1356,577481	1369,952663	4209,954893	469,8027058	294,3683922	376,4167226	317,485248	29.1	'protein.aa activation'	29	'protein.aa activation'	N	29	https://www.uniprot.org/uniprot/A0A6J0N0J1	cytoplasm			GO:0005737	K22503	Aminoacyl-tRNA biosynthesis	09122 Translation		aspartyl-tRNA synthetase [EC:6.1.1.12]			SYDC2	SYDC2_ARATHRecName: Full=Aspartate--tRNA ligase 2, cytoplasmic; AltName: Full=Aspartyl-tRNA synthetase; Short=AspRS; AltName: Full=Protein IMPAIRED IN BABA-INDUCED DISEASE IMMUNITY 1	F:GO:0003677; F:GO:0003723; F:GO:0004815; F:GO:0005515; F:GO:0005524; C:GO:0005634; C:GO:0005783; C:GO:0005829; P:GO:0006422; C:GO:0009506; C:GO:0017101; C:GO:0045202; P:GO:0046686; F:GO:0046872; P:GO:0050832	F:DNA binding; F:RNA binding; F:aspartate-tRNA ligase activity; F:protein binding; F:ATP binding; C:nucleus; C:endoplasmic reticulum; C:cytosol; P:aspartyl-tRNA aminoacylation; C:plasmodesma; C:aminoacyl-tRNA synthetase multienzyme complex; C:synapse; P:response to cadmium ion; F:metal ion binding; P:defense response to fungus
xp_018482908.1	XP_018482908.1	'(gnl|cdd|36616 : 666.0) no description available & (gnl|cdd|74563 : 503.0) no description available & (ipr005814 : 247.93726) Aminotransferase class-III & (reliability: 100.0) & (original description: PREDICTED: ornithine aminotransferase, mitochondrial [Raphanus sativus])'	2	2	4,877646923	0,031763565	0,014126271	1.56959	0,683529227	PREDICTED: ornithine aminotransferase, mitochondrial [Raphanus sativus]	8278,354408	4379,227173	4165,921034	5487,27187	11613,21372	8170,90778	2919,66711	3796,089925	5857,839698	35.2	'not assigned.unknown'	13	amino acid metabolism.degradation.glutamate family.arginine	D	13	https://www.uniprot.org/uniprot/A0A6J0NGG6 https://www.nextprot.org/entry/NX_P04181/	mitochondrion	mitochondrion	https://www.nextprot.org/entry/NX_P04181/localization	GO:0005739	K00819	Arginine and proline metabolism;Metabolic pathways;Biosynthesis of secondary metabolites	09105 Amino acid metabolism		ornithine--oxo-acid transaminase [EC:2.6.1.13]			OAT	OAT_ARATHRecName: Full=Ornithine aminotransferase, mitochondrial; AltName: Full=Ornithine delta-aminotransferase; AltName: Full=Ornithine--oxo-acid aminotransferase; Flags: Precursor	F:GO:0003992; F:GO:0004587; C:GO:0005654; C:GO:0005759; P:GO:0006593; P:GO:0006979; P:GO:0007601; F:GO:0008270; P:GO:0009408; P:GO:0009413; P:GO:0009414; P:GO:0009626; P:GO:0009733; P:GO:0009737; P:GO:0009741; P:GO:0009753; P:GO:0009816; P:GO:0010121; P:GO:0019544; F:GO:0030170; P:GO:0034214; P:GO:0042538; P:GO:0051646; P:GO:0055129	F:N2-acetyl-L-ornithine:2-oxoglutarate 5-aminotransferase activity; F:ornithine-oxo-acid transaminase activity; C:nucleoplasm; C:mitochondrial matrix; P:ornithine catabolic process; P:response to oxidative stress; P:visual perception; F:zinc ion binding; P:response to heat; P:response to flooding; P:response to water deprivation; P:plant-type hypersensitive response; P:response to auxin; P:respon…
rsg01130.t1	RSG01130.t1;XP_018439088.1	'(gnl|cdd|36531 : 869.0) no description available & (gnl|cdd|80687 : 807.0) no description available & (ipr022761 : 265.27533) Lyase 1, N-terminal & (reliability: 100.0) & (original description: no original description)'	1	1	4,965777397	0,032128939	0,014179132	2.19096	0,681010723	RSG01130.t1	55952,29989	52337,35878	41123,58116	41512,11813	60638,38237	60846,9347	24354,66615	24535,09331	22731,03568	35.2	'not assigned.unknown'	8	TCA / org transformation.TCA.fumarase	D	8	https://www.uniprot.org/uniprot/A0A6J0JTU0	mitochondrion	cytoplasm	https://www.uniprot.org/uniprot/A0A6J0JTU0	GO:0005739	K01679	Citrate cycle (TCA cycle);Pyruvate metabolism;Carbon fixation pathways in prokaryotes;Metabolic pathways;Biosynthesis of secondary metabolites;Microbial metabolism in diverse environments;Carbon metabolism;Cushing syndrome;Pathways in cancer;Renal cell carcinoma	09101 Carbohydrate metabolism;09102 Energy metabolism	Citrate cycle (TCA cycle, Krebs cycle);Citrate cycle, second carbon oxidation, 2-oxoglutarate => oxaloacetate;Reductive citrate cycle (Arnon-Buchanan cycle);3-Hydroxypropionate bi-cycle	fumarate hydratase, class II [EC:4.2.1.2]	Lyase_1	Lyase	0	0	0	0
rsg30385.t1	RSG30385.t1;XP_018451033.1;XP_018451034.1;XP_018491683.1	'(gnl|cdd|35289 : 546.0) no description available & (gnl|cdd|30834 : 450.0) no description available & (reliability: 100.0) & (original description: no original description)'	1	1	2,934261799	0,032283415	0,01421096	1.57335	0,679952324	RSG30385.t1	12855,56589	4867,226611	5392,276207	5381,515735	7202,709843	12580,82529	2919,233373	4989,975787	6484,972871	35.2	'not assigned.unknown'	34	transport.ABC transporters and multidrug resistance systems	D	34	https://www.uniprot.org/uniprot/A0A6J0KT07	nucleus	cytosol	https://www.uniprot.org/uniprot/Q9M1H3	GO:0005634	K06184		not_assigned		ATP-binding cassette, subfamily F, member 1	ABC_tran	ABC transporter	0	0	0	0
rsg25302.t1	RSG25302.t1;XP_018456252.1	'(gnl|cdd|35768 : 620.0) no description available & (gnl|cdd|29151 : 83.6) no description available & (ipr011990 : 74.82216) Tetratricopeptide-like helical & (reliability: 100.0) & (original description: no original description)'	1	1	4,969013214	0,034211275	0,014907475	1.97232	0,667053152	RSG25302.t1	19700,87433	17457,32111	14352,05797	18819,93251	31503,82299	25345,27304	9837,314558	9488,80197	11994,47191	35.2	'not assigned.unknown'	20	stress	D	20	https://www.uniprot.org/uniprot/A0A6J0L7Z9	nucleus			GO:0005634	K09553	Prion disease	not_assigned		stress-induced-phosphoprotein 1	TPR_1	Tetratricopeptide repeat	0	0	0	0
rsg21398.t1	RSG21398.t1;RSG26615.t1;XP_018440855.1;XP_018484592.1	'(gnl|cdd|36744 : 281.0) no description available & (gnl|cdd|84628 : 229.0) no description available & (ipr000131 : 126.8529) ATPase, F1 complex, gamma subunit & (reliability: 100.0) & (original description: no original description)'	1	1	2,377710104	0,034389077	0,014947206	1.56185	0,665891531	RSG21398.t1	75628,95609	28778,13967	41970,71119	46398,26484	86356,2983	77867,71411	20393,78499	28728,85768	58520,86508	35.2	'not assigned.unknown'	9	mitochondrial electron transport / ATP synthesis.F1-ATPase	D	34	https://www.uniprot.org/uniprot/A0A6J0JYN4 https://www.nextprot.org/entry/NX_P36542/	chloroplast	mitochondrion	https://www.nextprot.org/entry/NX_P36542/localization	GO:0009507	K02136	Oxidative phosphorylation;Metabolic pathways;Thermogenesis;Alzheimer disease;Parkinson disease;Amyotrophic lateral sclerosis;Huntington disease;Prion disease;Pathways of neurodegeneration - multiple diseases;Diabetic cardiomyopathy	09102 Energy metabolism	F-type ATPase, eukaryotes	F-type H+-transporting ATPase subunit gamma			0	0	0	0
rsg13265.t1	RSG13265.t1;XP_018450770.1;XP_018455184.1	'(gnl|cdd|58528 : 234.0) no description available & (gnl|cdd|36106 : 206.0) no description available & (ipr001564 : 142.49791) Nucleoside diphosphate kinase & (reliability: 100.0) & (original description: no original description)'	1	1	3,413894415	0,035158265	0,015243138	3.2175	0,660918837	RSG13265.t1	8767,426882	3752,804248	2000,890546	9389,210575	28145,49597	10082,73868	2499,041474	3773,895894	1529,370851	35.2	'not assigned.unknown'	23	nucleotide metabolism.phosphotransfer and pyrophosphatases.nucleoside diphosphate kinase	D	23	https://www.uniprot.org/uniprot/A0A6J0KS77	chloroplast	mitochondrion	https://www.nextprot.org/entry/NX_Q9Y5B8/localization	GO:0009507	K00940	Purine metabolism;Pyrimidine metabolism;Drug metabolism - other enzymes;Metabolic pathways;Biosynthesis of secondary metabolites;Biosynthesis of cofactors;MAPK signaling pathway - plant	09104 Nucleotide metabolism;09111 Xenobiotics biodegradation and metabolism;09132 Signal transduction	Adenine ribonucleotide biosynthesis, IMP => ADP,ATP;Guanine ribonucleotide biosynthesis IMP => GDP,GTP;Pyrimidine ribonucleotide biosynthesis, UMP => UDP/UTP,CDP/CTP;Pyrimidine deoxyribonuleotide biosynthesis, CDP/CTP => dCDP/dCTP,dTDP/dTTP	nucleoside-diphosphate kinase [EC:2.7.4.6]	NDK	Nucleoside diphosphate kinase	0	0	0	0
rsg42380.t1	RSG42380.t1	'(gnl|cdd|36881 : 257.0) no description available & (gnl|cdd|84994 : 111.0) no description available & (ipr014717 : 92.33913) Translation elongation factor EF1B/ribosomal protein S6 & (reliability: 100.0) & (original description: no original description)'	4	1	16,77339721	0,03567224	0,015406998	1.49004	0,657642782	RSG42380.t1	76431,89912	36377,85283	35453,513	43306,80273	97956,56641	82773,26739	32510,6021	30382,15453	48911,95008	35.2	'not assigned.unknown'	29	protein.synthesis.elongation	D	29	https://www.genome.jp/entry/K03232	nucleus	cytoplasm	https://www.uniprot.org/uniprot/A0A6J0MSM0	GO:0005634	K03232		not_assigned		elongation factor 1-beta			0	0	0	0
rsg01674.t1	RSG01674.t1;RSG16514.t1;XP_018447502.1;XP_018454698.1;XP_018480676.1	'(gnl|cdd|35395 : 334.0) no description available & (gnl|cdd|48460 : 299.0) no description available & (ipr001353 : 100.52528) Proteasome, subunit alpha/beta & (reliability: 175.91925) & (original description: no original description)'	1	1	4,762002468	0,035714782	0,015406998	1.56899	0,657373273	RSG01674.t1	35215,68408	20259,89176	16723,86651	30071,03495	35996,92918	41873,96718	17526,25929	17280,13646	17894,07756	29.5.11.20	'protein.degradation.ubiquitin.proteasom'	29	'protein.degradation.ubiquitin.proteasom'	N	29	https://www.uniprot.org/uniprot/A0A6J0KHR4	cytoplasm	cytoplasm; nucleus	https://www.uniprot.org/uniprot/A0A6J0KHR4	GO:0005737	K02738	Proteasome;Alzheimer disease;Parkinson disease;Amyotrophic lateral sclerosis;Huntington disease;Spinocerebellar ataxia;Prion disease;Pathways of neurodegeneration - multiple diseases	09123 Folding, sorting and degradation		20S proteasome subunit beta 1 [EC:3.4.25.1]	Proteasome	Proteasome subunit	0	0	0	0
rsg31980.t1	RSG31980.t1;XP_018445503.1;RSG20619.t1;XP_018477845.1	'(gnl|cdd|30408 : 168.0) no description available & (ipr016040 : 122.03701) NAD(P)-binding domain & (reliability: 100.0) & (original description: no original description)'	2	1	8,884315968	0,036314249	0,015626536	1.69306	0,653601972	RSG31980.t1	46551,68372	23768,17484	26858,65791	28913,97651	75912,50276	83765,65361	20331,13533	22194,28761	31808,45426	35.2	'not assigned.unknown'	13	amino acid metabolism.synthesis.branched chain group.common.ketol-acid reductoisomerase	D	13	https://www.uniprot.org/uniprot/A0A6J0KD73	chloroplast thylakoid membrane	chloroplast; mitochondrion	https://www.arabidopsis.org/servlets/TairObject?type=locus&name=AT3G58610	GO:0009535	K00053	Valine, leucine and isoleucine biosynthesis;Pantothenate and CoA biosynthesis;Metabolic pathways;Biosynthesis of secondary metabolites;2-Oxocarboxylic acid metabolism;Biosynthesis of amino acids	09105 Amino acid metabolism;09108 Metabolism of cofactors and vitamins	Valine/isoleucine biosynthesis, pyruvate => valine / 2-oxobutanoate => isoleucine;Isoleucine biosynthesis, threonine => 2-oxobutanoate => isoleucine	ketol-acid reductoisomerase [EC:1.1.1.86]			0	0	0	0
np_195489.1	NP_195489.1	'(gnl|cdd|47695 : 95.7) no description available & (ipr001471 : 79.94862) Pathogenesis-related transcriptional factor/ERF, DNA-binding & (reliability: 139.9101) & (original description: Integrase-type DNA-binding superfamily protein [Arabidopsis thaliana])'	5	1	3,461084664	0,036700952	0,015714562	3.36339	0,651195045	Integrase-type DNA-binding superfamily protein [Arabidopsis thaliana]	341083,966	281922,4599	296690,9483	273835,5223	258966,1093	144029,4769	52863,76576	122733,0896	98010,10568	17.5.2	'hormone metabolism.ethylene.signal transduction'	17	'hormone metabolism.ethylene.signal transduction'	N	17	https://www.uniprot.org/uniprot/Q38914	nucleus			GO:0005634	K09285		not_assigned		AP2-like factor, ANT lineage			ANT	ANT_ARATHRecName: Full=AP2-like ethylene-responsive transcription factor ANT; AltName: Full=Complementing a protein kinase C mutant protein 1; AltName: Full=Protein AINTEGUMENTA; AltName: Full=Protein DRAGON; AltName: Full=Protein OVULE MUTANT	P:GO:0000723; F:GO:0000981; C:GO:0005634; C:GO:0005667; P:GO:0006110; P:GO:0006357; P:GO:0009409; P:GO:0009414; P:GO:0009651; P:GO:0009737; P:GO:0009744; P:GO:0009873; P:GO:0010187; P:GO:0010228; P:GO:0010311; P:GO:0010449; P:GO:0010492; P:GO:0019432; P:GO:0019760; F:GO:0019900; P:GO:0030154; P:GO:0040008; P:GO:0040019; P:GO:0042127; F:GO:0043565; F:GO:0044212; P:GO:0045723; P:GO:0048830; P:GO:00…	P:telomere maintenance; F:DNA-binding transcription factor activity, RNA polymerase II-specific; C:nucleus; C:transcription factor complex; P:regulation of glycolytic process; P:regulation of transcription by RNA polymerase II; P:response to cold; P:response to water deprivation; P:response to salt stress; P:response to abscisic acid; P:response to sucrose; P:ethylene-activated signaling pathway;…
rsg16271.t1	RSG16271.t1;XP_018483238.1	'(gnl|cdd|38054 : 510.0) no description available & (ipr011234 : 246.65105) Fumarylacetoacetase, C-terminal-related & (gnl|cdd|79833 : 176.0) no description available & (reliability: 211.42316) & (original description: no original description)'	1	1	1,922948956	0,037658423	0,01589857	2.36183	0,645320709	RSG16271.t1	2039,828536	1506,078772	2256,568072	3419,874526	4257,98484	3833,262563	1174,878562	699,2693654	1590,420763	13.2.6.2	'amino acid metabolism.degradation.aromatic aa.tyrosine'	13	'amino acid metabolism.degradation.aromatic aa.tyrosine'	N	13	https://www.uniprot.org/uniprot/A0A6J0NHE8	nucleus	cytoplasm	https://www.nextprot.org/entry/NX_P16930/localization	GO:0005634	K01555	Tyrosine metabolism;Styrene degradation;Metabolic pathways;Microbial metabolism in diverse environments	09105 Amino acid metabolism;09111 Xenobiotics biodegradation and metabolism	Tyrosine degradation, tyrosine => homogentisate	fumarylacetoacetase [EC:3.7.1.2]	FAA_hydrolase	Fumarylacetoacetate (FAA) hydrolase family	0	0	0	0
rsg09428.t1	RSG09428.t1;RSG25353.t1;XP_018452249.1;XP_018493305.1	'(gnl|cdd|37908 : 708.0) no description available & (gnl|cdd|85047 : 587.0) no description available & (ipr012131 : 413.58984) Histidinol dehydrogenase & (reliability: 100.0) & (original description: no original description)'	1	1	2,912559271	0,037536453	0,01589857	1.52209	0,646062381	RSG09428.t1	8936,630511	3960,0179	4868,758101	4904,087522	6681,948724	9771,369654	3584,778641	3604,245759	4679,715513	35.2	'not assigned.unknown'	13	amino acid metabolism.synthesis.histidine.histidinol dehydrogenase	D	13	https://www.uniprot.org/uniprot/A0A6J0KYN0	mitochondrion	chloroplast	https://www.uniprot.org/uniprot/A0A6J0KYN0	GO:0005739	K00013	Histidine metabolism;Metabolic pathways;Biosynthesis of secondary metabolites;Biosynthesis of amino acids	09105 Amino acid metabolism	Histidine biosynthesis, PRPP => histidine	histidinol dehydrogenase [EC:1.1.1.23]	Histidinol_dh	Histidinol dehydrogenase	0	0	0	0
xp_018452517.1	XP_018452517.1;XP_018464319.1;RSG03122.t1;XP_018488949.1	'(gnl|cdd|38336 : 251.0) no description available & (gnl|cdd|85468 : 170.0) no description available & (ipr001925 : 126.45986) Porin, eukaryotic type & (reliability: 221.30476) & (original description: PREDICTED: mitochondrial outer membrane protein porin 2 [Raphanus sativus])'	2	2	5,723534822	0,03768351	0,01589857	2.22707	0,645168395	PREDICTED: mitochondrial outer membrane protein porin 2 [Raphanus sativus]	3631,877062	3071,036093	2313,127495	4622,526124	6648,008239	4849,413556	2203,349349	2016,877487	906,5526748	34.2	'transport.porins'	34	'transport.porins'	N	34	https://www.uniprot.org/uniprot/A0A6J0KX82	nucleus	mitochondrion	https://www.uniprot.org/uniprot/A0A6J0KX82	GO:0005634	K15040	Calcium signaling pathway;cGMP-PKG signaling pathway;Ferroptosis;Necroptosis;Cellular senescence;Neutrophil extracellular trap formation;NOD-like receptor signaling pathway;Cholesterol metabolism;Alzheimer disease;Parkinson disease;Huntington disease;Spinocerebellar ataxia;Prion disease;Pathways of neurodegeneration - multiple diseases;Human T-cell leukemia virus 1 infection;Diabetic cardiomyopat…	09132 Signal transduction;09143 Cell growth and death		voltage-dependent anion channel protein 2			VDAC2	VDAC2_ARATHRecName: Full=Mitochondrial outer membrane protein porin 2; AltName: Full=Voltage-dependent anion-selective channel protein 2; Short=AtVDAC2; Short=VDAC-2	F:GO:0005515; C:GO:0005618; C:GO:0005730; C:GO:0005774; C:GO:0005794; C:GO:0005886; F:GO:0008308; P:GO:0009060; P:GO:0009409; P:GO:0009735; C:GO:0009941; P:GO:0010029; F:GO:0015288; P:GO:0015698; C:GO:0031307; P:GO:0040008; P:GO:0042742; C:GO:0046930; P:GO:0098656	F:protein binding; C:cell wall; C:nucleolus; C:vacuolar membrane; C:Golgi apparatus; C:plasma membrane; F:voltage-gated anion channel activity; P:aerobic respiration; P:response to cold; P:response to cytokinin; C:chloroplast envelope; P:regulation of seed germination; F:porin activity; P:inorganic anion transport; C:integral component of mitochondrial outer membrane; P:regulation of growth; P:de…
rsg05920.t1	RSG05920.t1;RSG30090.t1;XP_018441012.1;XP_018476183.1;XP_018484649.1	'(gnl|cdd|67043 : 620.0) no description available & (ipr012348 : 433.72998) Ribonucleotide reductase-related & (reliability: 100.0) & (original description: no original description)'	1	1	3,30893898	0,038110772	0,016039613	3.02919	0,642586722	RSG05920.t1	4417,721967	5685,364173	2359,207115	2599,32444	13862,09429	9790,56246	1272,542617	2060,530571	2686,266495	35.2	'not assigned.unknown'	11	lipid metabolism.FA synthesis and FA elongation.ACP desaturase	D	11	https://www.uniprot.org/uniprot/A0A6J0JZA8	chloroplast thylakoid membrane			GO:0009535	K03921	Fatty acid biosynthesis;Biosynthesis of unsaturated fatty acids;Metabolic pathways;Fatty acid metabolism	09103 Lipid metabolism		acyl-[acyl-carrier-protein] desaturase [EC:1.14.19.2 1.14.19.11 1.14.19.26]	FA_desaturase_2	Fatty acid desaturase	0	0	0	0
rsg40353.t1	RSG40353.t1;XP_018457727.1;RSG51873.t1;XP_018484616.1	'(gnl|cdd|35965 : 561.0) no description available & (gnl|cdd|81334 : 301.0) no description available & (ipr000597 : 281.4601) Ribosomal protein L3 & (reliability: 100.0) & (original description: no original description)'	4	3	14,67107558	0,038207102	0,016041031	2.9724	0,642007866	RSG40353.t1	6953,530295	3770,88452	4144,114852	5964,583466	26025,02637	26569,9378	3015,941752	3160,852981	3631,587537	35.2	'not assigned.unknown'	29	protein.synthesis.ribosomal protein.eukaryotic.60S subunit.L3	D	29	https://www.uniprot.org/uniprot/A0A6J0LCB3	chloroplast	ribosome	https://www.uniprot.org/uniprot/A0A6J0LCB3	GO:0009507	K02925	Ribosome;Coronavirus disease - COVID-19	09122 Translation		large subunit ribosomal protein L3e	Ribosomal_L3	Ribosomal protein L3	0	0	0	0
rsg20534.t1	RSG20534.t1;RSG21372.t1;RSG23228.t1;XP_018439501.1;XP_018477508.1;XP_018493420.1	'(gnl|cdd|36962 : 154.0) no description available & (ipr012677 : 72.347725) Nucleotide-binding, alpha-beta plait & (reliability: 100.0) & (original description: no original description)'	1	1	3,738822937	0,038775125	0,016200677	1.91067	0,638618228	RSG20534.t1	126308,4679	46746,45596	46909,79544	76681,5456	186967,3385	261501,5992	36925,6148	39770,11107	87246,16996	35.2	'not assigned.unknown'	29	protein.synthesis.ribosomal protein.eukaryotic.60S subunit.L23A	D	29	https://www.uniprot.org/uniprot/A0A6J0ML49	nucleus	ribosome	https://www.uniprot.org/uniprot/A0A6J0ML49	GO:0005634	K02893	Ribosome;Coronavirus disease - COVID-19	09122 Translation		large subunit ribosomal protein L23Ae			0	0	0	0
xp_018456204.1	XP_018456204.1	'(gnl|cdd|31301 : 532.0) no description available & (gnl|cdd|36762 : 526.0) no description available & (ipr015421 : 219.58955) Pyridoxal phosphate-dependent transferase, major region, subdomain 1 & (reliability: 100.0) & (original description: PREDICTED: cysteine desulfurase, mitochondrial [Raphanus sativus])'	2	2	6,039051056	0,038724573	0,016200677	1.7187	0,638918263	PREDICTED: cysteine desulfurase, mitochondrial [Raphanus sativus]	8320,37092	5416,11491	5319,254318	5737,553809	14204,3891	13899,72902	4336,490455	4453,777745	5061,848996	35.2	'not assigned.unknown'	13	amino acid metabolism.synthesis.serine-glycine-cysteine group.cysteine	D	13	https://www.uniprot.org/uniprot/A0A6J0L9C6	mitochondrion	mitochondrion	https://www.nextprot.org/entry/NX_Q9Y697/localization	GO:0005739	K04487	Thiamine metabolism;Metabolic pathways;Biosynthesis of cofactors;Sulfur relay system	09108 Metabolism of cofactors and vitamins;09123 Folding, sorting and degradation		cysteine desulfurase [EC:2.8.1.7]			MNIF1	MNIF1_ARATHRecName: Full=Cysteine desulfurase, mitochondrial; AltName: Full=NIFS homolog 1; Short=AtNIFS1; AltName: Full=Protein AtMtNifS; Flags: Precursor	P:GO:0000096; P:GO:0002143; F:GO:0005524; C:GO:0005654; C:GO:0005759; P:GO:0006777; F:GO:0008270; P:GO:0018283; F:GO:0030170; F:GO:0031071; P:GO:0032324; F:GO:0042803; P:GO:0044571; F:GO:0051537; P:GO:0065003; P:GO:0070903; C:GO:1990221	P:sulfur amino acid metabolic process; P:tRNA wobble position uridine thiolation; F:ATP binding; C:nucleoplasm; C:mitochondrial matrix; P:Mo-molybdopterin cofactor biosynthetic process; F:zinc ion binding; P:iron incorporation into metallo-sulfur cluster; F:pyridoxal phosphate binding; F:cysteine desulfurase activity; P:molybdopterin cofactor biosynthetic process; F:protein homodimerization activ…
rsg10583.t1	RSG10583.t1;RSG22388.t1;XP_018459951.1;XP_018462145.1;XP_018463614.1;XP_018485820.1	'(gnl|cdd|36569 : 654.0) no description available & (gnl|cdd|84969 : 618.0) no description available & (ipr001114 : 374.04044) Adenylosuccinate synthetase & (reliability: 654.57074) & (original description: no original description)'	1	1	3,114039898	0,039380024	0,0164039	2.59264	0,635052367	RSG10583.t1	5467,717846	5136,460594	5788,325539	6106,722017	20213,98129	18057,71009	2931,650124	3202,346682	4311,071171	23.1.2.20	'nucleotide metabolism.synthesis.purine.adenylosuccinate synthase'	23	'nucleotide metabolism.synthesis.purine.adenylosuccinate synthase'	N	23	https://www.uniprot.org/uniprot/A0A6J0LKR6	chloroplast			GO:0009507	K01939	Purine metabolism;Alanine, aspartate and glutamate metabolism;Metabolic pathways;Biosynthesis of cofactors	09104 Nucleotide metabolism;09105 Amino acid metabolism	Adenine ribonucleotide biosynthesis, IMP => ADP,ATP	adenylosuccinate synthase [EC:6.3.4.4]			0	0	0	0
rsg37838.t1	RSG37838.t1;XP_018472959.1;XP_018473925.1	'(gnl|cdd|35412 : 235.0) no description available & (gnl|cdd|48547 : 168.0) no description available & (ipr012335 : 94.60444) no description available & (reliability: 137.65318) & (original description: no original description)'	6	5	27,97254431	0,040099356	0,016472634	1.57688	0,630869454	RSG37838.t1	67658,76682	43255,42322	40651,68177	49790,59644	79782,28882	77714,01964	32142,12935	38495,32357	37498,35155	21.1	'redox.thioredoxin'	21	'redox.thioredoxin'	N	21	https://www.uniprot.org/uniprot/A0A6J0MLF0	extracellular space	endoplasmic reticulum	https://www.uniprot.org/uniprot/A0A6J0MLF0	GO:0005615	K09584	Protein processing in endoplasmic reticulum	09123 Folding, sorting and degradation		protein disulfide-isomerase A6 [EC:5.3.4.1]	Thioredoxin	Thioredoxin	0	0	0	0
rsg41885.t1	RSG41885.t1;RSG43547.t1;RSG46126.t1;XP_018437511.1;XP_018452545.1;XP_018478229.1;XP_018481594.1;XP_018486530.1	'(gnl|cdd|36839 : 262.0) no description available & (gnl|cdd|29533 : 220.0) no description available & (ipr008162 : 160.71095) Inorganic pyrophosphatase & (reliability: 100.0) & (original description: no original description)'	1	1	3,02766037	0,04049817	0,01652057	1.41907	0,628576749	RSG41885.t1	46514,79677	23329,42934	17976,6535	28493,04843	40638,75507	40215,46464	19071,90448	20667,68565	24284,18188	35.2	'not assigned.unknown'	23	nucleotide metabolism.phosphotransfer and pyrophosphatases.misc	D	26	https://www.uniprot.org/uniprot/A0A6J0JR37	cytoplasm			GO:0005737	K01507	Oxidative phosphorylation	09102 Energy metabolism		inorganic pyrophosphatase [EC:3.6.1.1]			0	0	0	0
rsg18611.t1	RSG18611.t1;RSG25613.t1;RSG25856.t1;XP_018432558.1;XP_018435640.1;XP_018436907.1;XP_018450969.1	'(gnl|cdd|35948 : 796.0) no description available & (gnl|cdd|31415 : 542.0) no description available & (ipr003959 : 89.27019) ATPase, AAA-type, core & (reliability: 100.0) & (original description: no original description)'	1	1	1,49630785	0,041440831	0,016843289	1.61409	0,623230623	RSG18611.t1	45174,44725	15041,68899	9751,287347	22217,59383	49038,85065	33851,15486	12056,29365	11283,40306	22786,5185	35.2	'not assigned.unknown'	29	protein.degradation.ubiquitin.proteasom	D	29	https://www.uniprot.org/uniprot/A0A6J0JAD1	cytoplasm	cytoplasm; proteasome	https://www.uniprot.org/uniprot/A0A6J0JAD1	GO:0005737	K03061	Proteasome;Alzheimer disease;Parkinson disease;Amyotrophic lateral sclerosis;Huntington disease;Spinocerebellar ataxia;Prion disease;Pathways of neurodegeneration - multiple diseases;Epstein-Barr virus infection	09123 Folding, sorting and degradation		26S proteasome regulatory subunit T1			0	0	0	0
rsg39529.t1	RSG39529.t1;RSG39530.t1;XP_018440645.1;XP_018440646.1;XP_018440647.1;XP_018440648.1;XP_018440649.1;XP_018465264.1;XP_018465265.1;XP_018490710.1;XP_018490727.1;XP_018490728.1;XP_018492905.1;XP_018492906.1;XP_018492908.1	'(gnl|cdd|38562 : 161.0) no description available & (gnl|cdd|28837 : 118.0) no description available & (ipr002124 : 82.487595) Cytochrome c oxidase, subunit Vb & (reliability: 144.35329) & (original description: no original description)'	1	1	3,98032856	0,045358483	0,018287097	1.55229	0,60204886	RSG39529.t1	49089,53407	20826,73566	18591,89016	26855,01384	70410,712	40389,68085	21365,56963	17233,24579	23893,98093	9.7	'mitochondrial electron transport / ATP synthesis.cytochrome c oxidase'	9	'mitochondrial electron transport / ATP synthesis.cytochrome c oxidase'	N	9	https://www.uniprot.org/uniprot/A0A6J0JY10	mitochondrion			GO:0005739	K02265	Oxidative phosphorylation;Metabolic pathways;Cardiac muscle contraction;Thermogenesis;Non-alcoholic fatty liver disease;Alzheimer disease;Parkinson disease;Amyotrophic lateral sclerosis;Huntington disease;Prion disease;Pathways of neurodegeneration - multiple diseases;Diabetic cardiomyopathy	09102 Energy metabolism	Cytochrome c oxidase	cytochrome c oxidase subunit 5b			0	0	0	0
rsg11830.t1	RSG11830.t1;XP_018451977.1	'(gnl|cdd|29388 : 376.0) no description available & (ipr002016 : 145.7362) Haem peroxidase, plant/fungal/bacterial & (reliability: 100.0) & (original description: no original description)'	1	1	3,589444876	0,046921035	0,018832673	1.84277	0,594034447	RSG11830.t1	14226,50725	9070,193431	11915,63322	11412,01797	16820,3905	13155,28841	6078,058214	6475,236779	8152,997631	35.2	'not assigned.unknown'	26	misc.peroxidases	D	21	https://www.uniprot.org/uniprot/A0A6J0KVM6	extracellular space	secreted	https://www.uniprot.org/uniprot/A0A6J0KVM6	GO:0005615	K00430	Phenylpropanoid biosynthesis;Metabolic pathways;Biosynthesis of secondary metabolites	09110 Biosynthesis of other secondary metabolites		peroxidase [EC:1.11.1.7]	peroxidase	Peroxidase	0	0	0	0
rsg12446.t1	RSG12446.t1;XP_018492000.1;XP_018492001.1	'(gnl|cdd|84580 : 120.0) no description available & (ipr016162 : 86.13726) Aldehyde dehydrogenase, N-terminal & (gnl|cdd|37662 : 81.5) no description available & (reliability: 100.0) & (original description: no original description)'	3	2	10,46221662	0,047339294	0,018908977	2.16413	0,591928519	RSG12446.t1	3100,780823	2155,69507	2825,258323	2806,554919	9314,383931	6505,554464	2100,993604	1739,918411	1432,973299	35.2	'not assigned.unknown'	13	amino acid metabolism.degradation.glutamate family.proline	D	13	https://www.uniprot.org/uniprot/A0A6J0P5T5 https://www.uniprot.org/uniprot/Q8VZC3	mitochondrion			GO:0005739	K00294	Alanine, aspartate and glutamate metabolism;Arginine and proline metabolism;Metabolic pathways	09105 Amino acid metabolism		1-pyrroline-5-carboxylate dehydrogenase [EC:1.2.1.88]	Aldedh	Aldehyde dehydrogenase family	0	0	0	0
xp_018446761.1	XP_018446761.1;XP_018446762.1;XP_018477231.1;XP_018485580.1;RSG21235.t1;XP_018480159.1	'(gnl|cdd|36860 : 312.0) no description available & (gnl|cdd|65595 : 170.0) no description available & (ipr002699 : 145.60759) V-type ATPase subunit D & (reliability: 100.0) & (original description: PREDICTED: V-type proton ATPase subunit D-like isoform X1 [Raphanus sativus])'	6	6	21,84819388	0,047833551	0,019018353	1.72704	0,589460801	PREDICTED: V-type proton ATPase subunit D-like isoform X1 [Raphanus sativus]	11673,42911	6936,356246	8986,687961	11751,73855	21336,42972	13874,11031	4587,905773	7421,086371	8945,49373	35.2	'not assigned.unknown'	34	transport.p- and v-ATPases.H+-transporting two-sector ATPase.subunit D	D	34	https://www.uniprot.org/uniprot/A0A6J0KGV9	chloroplast	vacuole	https://www.uniprot.org/uniprot/Q9XGM1	GO:0009507	K02149	Oxidative phosphorylation;Metabolic pathways;Phagosome;mTOR signaling pathway;Synaptic vesicle cycle;Collecting duct acid secretion;Vibrio cholerae infection;Epithelial cell signaling in Helicobacter pylori infection;Human papillomavirus infection;Rheumatoid arthritis	09102 Energy metabolism;09132 Signal transduction;09141 Transport and catabolism	V-type ATPase, eukaryotes	V-type H+-transporting ATPase subunit D			VATD	VATD_ARATHRecName: Full=V-type proton ATPase subunit D; Short=V-ATPase subunit D; AltName: Full=Vacuolar H(+)-ATPase subunit D; AltName: Full=Vacuolar proton pump subunit D	C:GO:0000221; C:GO:0000325; F:GO:0005515; C:GO:0005794; C:GO:0005813; C:GO:0005929; P:GO:0007035; F:GO:0008553; C:GO:0033181; P:GO:0033572; F:GO:0046961; P:GO:0060271; P:GO:0061512; P:GO:1902600	C:vacuolar proton-transporting V-type ATPase, V1 domain; C:plant-type vacuole; F:protein binding; C:Golgi apparatus; C:centrosome; C:cilium; P:vacuolar acidification; F:proton-exporting ATPase activity, phosphorylative mechanism; C:plasma membrane proton-transporting V-type ATPase complex; P:transferrin transport; F:proton-transporting ATPase activity, rotational mechanism; P:cilium assembly; P:p…
rsg11122.t1	RSG11122.t1;XP_018490597.1	'(gnl|cdd|84590 : 408.0) no description available & (gnl|cdd|39939 : 298.0) no description available & (ipr000726 : 289.86334) Glycoside hydrolase, family 19, catalytic & (reliability: 507.26086) & (original description: no original description)'	3	3	19,00751019	0,048097269	0,019079244	2.43289	0,588153248	RSG11122.t1	1840274,279	1313720,995	1545902,697	1352213,625	1258060,132	1173001,193	583945,2353	658513,0164	599166,0627	20.1	'stress.biotic'	20	'stress.biotic'	N	20	https://www.uniprot.org/uniprot/A0A6J0P0P3	extracellular space	vacuole	https://www.uniprot.org/uniprot/P19171	GO:0005615	K20547	Amino sugar and nucleotide sugar metabolism;Metabolic pathways;MAPK signaling pathway - plant	09101 Carbohydrate metabolism;09132 Signal transduction		basic endochitinase B [EC:3.2.1.14]	Glyco_hydro_19	Chitinase class I	0	0	0	0
rsg19541.t1	RSG19541.t1;XP_018447228.1;XP_018468030.1;RSG14507.t1	'(gnl|cdd|36618 : 638.0) no description available & (gnl|cdd|75392 : 440.0) no description available & (ipr005814 : 188.62965) Aminotransferase class-III & (reliability: 100.0) & (original description: no original description)'	3	3	9,63519907	0,048818207	0,019145167	1.55014	0,584610654	RSG19541.t1	27825,22526	11014,21914	13559,18586	14500,39668	39456,74311	27745,19077	10996,89963	9008,903108	18017,97131	35.2	'not assigned.unknown'	13	amino acid metabolism.synthesis.central amino acid metabolism.alanine.alanine-glyoxylate aminotransferase	D	13	https://www.uniprot.org/uniprot/A0A6J0KI27	mitochondrion			GO:0005739	K00827	Alanine, aspartate and glutamate metabolism;Glycine, serine and threonine metabolism;Cysteine and methionine metabolism;Valine, leucine and isoleucine degradation;Metabolic pathways;Biosynthesis of secondary metabolites	09105 Amino acid metabolism		alanine-glyoxylate transaminase / (R)-3-amino-2-methylpropionate-pyruvate transaminase [EC:2.6.1.44 2.6.1.40]	Aminotran_3;Aminotran_3	Aminotransferase class-III;Aminotransferase class-III	0	0	0	0
rsg16120.t1	RSG16120.t1;RSG31337.t1;XP_018457350.1	'(gnl|cdd|36468 : 413.0) no description available & (gnl|cdd|30721 : 81.1) no description available & (reliability: 100.0) & (original description: no original description)'	1	1	2,798689365	0,049485933	0,019319216	1.54554	0,581370531	RSG16120.t1	6980,513796	1300,619399	995,6434354	2106,234408	4311,294543	3296,063197	1190,697562	2195,69252	1614,432866	35.2	'not assigned.unknown'	8	TCA / org transformation.other organic acid transformatons.atp-citrate lyase	D	8	https://www.uniprot.org/uniprot/A0A6J0LAZ7	mitochondrion	cytoplasm	https://www.uniprot.org/uniprot/A0A6J0LAZ7	GO:0005739	K01648	Citrate cycle (TCA cycle);Carbon fixation pathways in prokaryotes;Metabolic pathways;Biosynthesis of secondary metabolites;Microbial metabolism in diverse environments	09101 Carbohydrate metabolism;09102 Energy metabolism		ATP citrate (pro-S)-lyase [EC:2.3.3.8]			0	0	0	0
rsg11807.t1	RSG11807.t1;XP_018457872.1;XP_018458730.1;XP_018477662.1	'(gnl|cdd|38259 : 456.0) no description available & (gnl|cdd|81798 : 380.0) no description available & (ipr012285 : 110.970375) Fumarate reductase, C-terminal & (reliability: 100.0) & (original description: no original description)'	2	2	3,621592164	0,050934684	0,019795235	1.67832	0,574472168	RSG11807.t1	10053,52296	7159,004316	6019,469397	9079,038497	13483,11555	12880,47654	5982,813959	5562,420933	4579,492752	35.2	'not assigned.unknown'	8	TCA / org transformation.TCA.succinate dehydrogenase	D	8	https://www.uniprot.org/uniprot/A0A6J0LCQ2	mitochondrion			GO:0005739	K00235	Citrate cycle (TCA cycle);Oxidative phosphorylation;Metabolic pathways;Biosynthesis of secondary metabolites;Microbial metabolism in diverse environments;Carbon metabolism;Thermogenesis;Non-alcoholic fatty liver disease;Alzheimer disease;Parkinson disease;Amyotrophic lateral sclerosis;Huntington disease;Prion disease;Pathways of neurodegeneration - multiple diseases;Diabetic cardiomyopathy	09101 Carbohydrate metabolism;09102 Energy metabolism	Citrate cycle (TCA cycle, Krebs cycle);Citrate cycle, second carbon oxidation, 2-oxoglutarate => oxaloacetate;Succinate dehydrogenase (ubiquinone)	succinate dehydrogenase (ubiquinone) iron-sulfur subunit [EC:1.3.5.1]	Fer2_3	2Fe-2S iron-sulfur cluster binding domain	0	0	0	0
rsg03317.t1	RSG03317.t1;RSG05155.t1;XP_018472173.1;XP_018472174.1;XP_018472694.1	'(gnl|cdd|38493 : 273.0) no description available & (gnl|cdd|85302 : 138.0) no description available & (ipr022309 : 115.67398) Ribosomal protein S8e/ribosomal biogenesis NSA2 & (reliability: 100.0) & (original description: no original description)'	6	6	24,58321404	0,051324026	0,019901725	2.62166	0,572648232	RSG03317.t1	66374,32844	43191,05888	46641,58463	58631,24612	250576,6471	236442,3859	21074,54586	30652,39823	63609,70412	35.2	'not assigned.unknown'	29	protein.synthesis.ribosomal protein.eukaryotic.40S subunit.S8	D	29	https://www.uniprot.org/uniprot/A0A6J0MJT8	chloroplast	ribosome	https://www.uniprot.org/uniprot/A0A6J0MJT8	GO:0009507	K02995	Ribosome;Coronavirus disease - COVID-19	09122 Translation		small subunit ribosomal protein S8e	Ribosomal_S8e	Ribosomal protein S8e	0	0	0	0
rsg17670.t1	RSG17670.t1;RSG35985.t1;XP_018454890.1;XP_018472817.1	'(gnl|cdd|38575 : 154.0) no description available & (gnl|cdd|68294 : 82.7) no description available & (reliability: 100.0) & (original description: no original description)'	2	2	5,557716131	0,053770741	0,020664728	1.41912	0,561464482	RSG17670.t1	15241,47425	6882,547976	5488,877123	9388,066255	17295,52333	16429,35747	7890,46076	7495,353538	5922,34606	35.2	'not assigned.unknown'	9	mitochondrial electron transport / ATP synthesis.NADH-DH.localisation not clear	D	9	https://www.uniprot.org/uniprot/A0A6J0L3Y4	cytoplasm	mitochondrion	https://www.uniprot.org/uniprot/A0A6J0L3Y4	GO:0005737	K03949	Oxidative phosphorylation;Metabolic pathways;Thermogenesis;Retrograde endocannabinoid signaling;Non-alcoholic fatty liver disease;Alzheimer disease;Parkinson disease;Amyotrophic lateral sclerosis;Huntington disease;Prion disease;Pathways of neurodegeneration - multiple diseases;Diabetic cardiomyopathy	09102 Energy metabolism	NADH dehydrogenase (ubiquinone) 1 alpha subcomplex	NADH dehydrogenase (ubiquinone) 1 alpha subcomplex subunit 5	ETC_C1_NDUFA5;ETC_C1_NDUFA5	ETC complex I subunit conserved region;ETC complex I subunit conserved region	0	0	0	0
rsg01669.t1	RSG01669.t1;XP_018470702.1	'(gnl|cdd|35776 : 760.0) no description available & (gnl|cdd|29821 : 415.0) no description available & (ipr004364 : 176.01811) Aminoacyl-tRNA synthetase, class II (D/K/N) & (reliability: 308.0317) & (original description: no original description)'	1	1	3,999833584	0,054587515	0,020885592	3.94367	0,557834187	RSG01669.t1	5217,571631	3236,712644	4265,174087	4907,961278	11430,84349	1321,324098	465,4170279	1381,74133	2230,434213	29.1	'protein.aa activation'	29	'protein.aa activation'	N	29	https://www.uniprot.org/uniprot/A0A6J0ME22	cytoplasm			GO:0005737	K22503	Aminoacyl-tRNA biosynthesis	09122 Translation		aspartyl-tRNA synthetase [EC:6.1.1.12]			0	0	0	0
rsg09225.t1	RSG09225.t1;RSG19850.t1;XP_018455014.1;XP_018455015.1;XP_018455016.1;RSG29129.t1;RSG40729.t1;XP_018436399.1;XP_018487497.1	'(gnl|cdd|36881 : 252.0) no description available & (gnl|cdd|84994 : 113.0) no description available & (ipr014717 : 92.1034) Translation elongation factor EF1B/ribosomal protein S6 & (reliability: 100.0) & (original description: no original description)'	4	1	13,39866567	0,055086475	0,020983445	1.51996	0,55564095	RSG09225.t1	59694,37831	31080,32539	29970,03498	31165,41956	85379,05492	77564,21691	27168,15841	26395,19948	38464,48516	35.2	'not assigned.unknown'	29	protein.synthesis.elongation	D	29	https://www.uniprot.org/uniprot/A0A6J0L549	nucleus	cytosol	https://www.uniprot.org/uniprot/A0A1S4CIN9	GO:0005634	K03232		not_assigned		elongation factor 1-beta			0	0	0	0
xp_018450932.1	XP_018450932.1;XP_018464325.1;RSG22057.t1;XP_018480225.1	'(gnl|cdd|29397 : 297.0) no description available & (gnl|cdd|36083 : 267.0) no description available & (ipr002130 : 177.29906) Cyclophilin-like peptidyl-prolyl cis-trans isomerase domain & (reliability: 100.0) & (original description: PREDICTED: peptidyl-prolyl cis-trans isomerase CYP18-3 [Raphanus sativus])'	3	3	9,744506955	0,056146908	0,021246677	1.70183	0,55103997	PREDICTED: peptidyl-prolyl cis-trans isomerase CYP18-3 [Raphanus sativus]	32882,84189	18329,14131	16536,90598	39756,86213	51665,0328	53020,83109	18280,09793	14016,16875	23046,58618	35.2	'not assigned.unknown'	31	cell.cycle.peptidylprolyl isomerase	D	29	https://www.uniprot.org/uniprot/A0A6J0KSQ2	extracellular space	cytoplasm	https://www.nextprot.org/entry/NX_P0DN37/localization	GO:0005615	K01802		not_assigned		peptidylprolyl isomerase [EC:5.2.1.8]			CP18C	CP18C_ARATHRecName: Full=Peptidyl-prolyl cis-trans isomerase CYP18-3; Short=PPIase CYP18-3; AltName: Full=Cyclophilin of 18 kDa 3; AltName: Full=Cyclosporin A-binding protein; AltName: Full=Rotamase cyclophilin-1	P:GO:0000413; P:GO:0001932; F:GO:0003755; C:GO:0005634; C:GO:0005739; C:GO:0005774; C:GO:0005794; C:GO:0005829; C:GO:0005886; C:GO:0009506; C:GO:0009507; P:GO:0009585; P:GO:0009626; P:GO:0009704; P:GO:0009735; P:GO:0009742; P:GO:0009785; F:GO:0016018; P:GO:0030587; P:GO:0045069; P:GO:0046686; C:GO:0048046; F:GO:0051082; P:GO:0061083	P:protein peptidyl-prolyl isomerization; P:regulation of protein phosphorylation; F:peptidyl-prolyl cis-trans isomerase activity; C:nucleus; C:mitochondrion; C:vacuolar membrane; C:Golgi apparatus; C:cytosol; C:plasma membrane; C:plasmodesma; C:chloroplast; P:red, far-red light phototransduction; P:plant-type hypersensitive response; P:de-etiolation; P:response to cytokinin; P:brassinosteroid med…
xp_018488142.1	XP_018488142.1;A0A072VMC4;XP_018457288.1	'(gnl|cdd|36709 : 556.0) no description available & (gnl|cdd|58491 : 542.0) no description available & (ipr015955 : 186.17293) Lactate dehydrogenase/glycoside hydrolase, family 4, C-terminal & (reliability: 100.0) & (original description: PREDICTED: malate dehydrogenase, cytoplasmic 1-like [Raphanus sativus])'	7	4	36,99676478	0,056885117	0,021478921	1.91409	0,547884396	PREDICTED: malate dehydrogenase, cytoplasmic 1-like [Raphanus sativus]	99662,10091	89698,77024	76400,25233	108853,4338	239151,7689	188897,2874	66245,40644	59916,2928	64698,22285	35.2	'not assigned.unknown'	8	TCA / org transformation.other organic acid transformatons.cyt MDH	D	8	https://www.uniprot.org/uniprot/A0A6J0NUP3	cytoplasm			GO:0005737	K00025	Citrate cycle (TCA cycle);Cysteine and methionine metabolism;Pyruvate metabolism;Glyoxylate and dicarboxylate metabolism;Carbon fixation in photosynthetic organisms;Metabolic pathways;Biosynthesis of secondary metabolites;Microbial metabolism in diverse environments;Carbon metabolism;Proximal tubule bicarbonate reclamation	09101 Carbohydrate metabolism;09102 Energy metabolism;09105 Amino acid metabolism	Citrate cycle (TCA cycle, Krebs cycle);Citrate cycle, second carbon oxidation, 2-oxoglutarate => oxaloacetate;Glyoxylate cycle;CAM (Crassulacean acid metabolism), dark;C4-dicarboxylic acid cycle, NAD - malic enzyme type	malate dehydrogenase [EC:1.1.1.37]			MDHC1	MDHC1_ARATHRecName: Full=Malate dehydrogenase 1, cytoplasmic; AltName: Full=Cytosolic NAD-dependent malate dehydrogenase 1; Short=cNAD-MDH1; AltName: Full=Cytosolic malate dehydrogenase 1; Short=Cytosolic MDH1	F:GO:0004470; F:GO:0005515; C:GO:0005615; C:GO:0005634; C:GO:0005774; C:GO:0005794; C:GO:0005829; C:GO:0005886; P:GO:0006094; P:GO:0006099; P:GO:0006107; P:GO:0006108; P:GO:0006734; C:GO:0009506; C:GO:0009570; P:GO:0009651; P:GO:0009735; P:GO:0010043; P:GO:0019674; F:GO:0030060; P:GO:0046686; C:GO:0048046; F:GO:0051287	F:malic enzyme activity; F:protein binding; C:extracellular space; C:nucleus; C:vacuolar membrane; C:Golgi apparatus; C:cytosol; C:plasma membrane; P:gluconeogenesis; P:tricarboxylic acid cycle; P:oxaloacetate metabolic process; P:malate metabolic process; P:NADH metabolic process; C:plasmodesma; C:chloroplast stroma; P:response to salt stress; P:response to cytokinin; P:response to zinc ion; P:N…
rsg44067.t1	RSG44067.t1;XP_018447086.1;XP_018478041.1	'(gnl|cdd|38119 : 427.0) no description available & (reliability: 100.0) & (original description: no original description)'	1	1	3,215242147	0,057081504	0,021506015	1.7817	0,54705134	RSG44067.t1	6386,45627	2715,291606	3102,737326	7877,747663	11295,48742	9563,4601	2880,314593	2299,624462	4946,505609	35.2	'not assigned.unknown'	29	protein.degradation.ubiquitin.proteasom	D	29	https://www.uniprot.org/uniprot/A0A6J0KHV8	nucleus	proteasome	https://www.uniprot.org/uniprot/A0A6J0KHV8	GO:0005634	K03039	Proteasome;Alzheimer disease;Parkinson disease;Amyotrophic lateral sclerosis;Huntington disease;Spinocerebellar ataxia;Prion disease;Pathways of neurodegeneration - multiple diseases;Epstein-Barr virus infection	09123 Folding, sorting and degradation		26S proteasome regulatory subunit N9			0	0	0	0
rsg20310.t1	RSG20310.t1;XP_018448765.1;XP_018451811.1;Medtr1g022410.1	'(gnl|cdd|36081 : 400.0) no description available & (gnl|cdd|48447 : 360.0) no description available & (ipr001353 : 130.05342) Proteasome, subunit alpha/beta & (reliability: 227.59349) & (original description: no original description)'	2	2	8,748569965	0,058141781	0,021762933	1.66037	0,542599504	RSG20310.t1	16819,75472	11906,55313	11971,17712	15772,70154	22388,47143	19447,6787	7561,508799	9081,646557	12584,50033	29.5.11.20	'protein.degradation.ubiquitin.proteasom'	29	'protein.degradation.ubiquitin.proteasom'	N	29	https://www.uniprot.org/uniprot/A0A6J0KLM8	chloroplast	cytoplasm; nucleus	https://www.uniprot.org/uniprot/A0A6J0KLM8	GO:0009507	K02725	Proteasome;Alzheimer disease;Parkinson disease;Amyotrophic lateral sclerosis;Huntington disease;Spinocerebellar ataxia;Prion disease;Pathways of neurodegeneration - multiple diseases	09123 Folding, sorting and degradation		20S proteasome subunit alpha 6 [EC:3.4.25.1]	Proteasome	Proteasome subunit	0	0	0	0
xp_018445112.1	XP_018445112.1;XP_018487182.1	'(gnl|cdd|36105 : 159.0) no description available & (gnl|cdd|65072 : 114.0) no description available & (ipr001780 : 98.748795) Ribosomal protein L35Ae & (reliability: 172.8104) & (original description: PREDICTED: 60S ribosomal protein L35a-1 [Raphanus sativus])'	1	1	3,080013752	0,059381563	0,02213098	2.01059	0,537489713	PREDICTED: 60S ribosomal protein L35a-1 [Raphanus sativus]	72525,77105	25203,19625	28661,70735	34374,22743	149800,1045	127412,9138	15920,80263	18479,74383	57849,54725	29.2.1.2.2.535	'protein.synthesis.ribosomal protein.eukaryotic.60S subunit.L35A'	29	'protein.synthesis.ribosomal protein.eukaryotic.60S subunit.L35A'	N	29	https://www.uniprot.org/uniprot/A0A6J0L9Q4	chloroplast	ribosome	https://www.uniprot.org/uniprot/A0A6J0L9Q4	GO:0009507	K02917	Ribosome;Coronavirus disease - COVID-19	09122 Translation		large subunit ribosomal protein L35Ae			R35A1	R35A1_ARATHRecName: Full=60S ribosomal protein L35a-1	P:GO:0002181; F:GO:0003723; F:GO:0003735; F:GO:0008270; C:GO:0016020; C:GO:0022625; P:GO:0042273	P:cytoplasmic translation; F:RNA binding; F:structural constituent of ribosome; F:zinc ion binding; C:membrane; C:cytosolic large ribosomal subunit; P:ribosomal large subunit biogenesis
xp_018433077.1	XP_018433077.1	'(gnl|cdd|37720 : 616.0) no description available & (gnl|cdd|30521 : 475.0) no description available & (ipr002314 : 77.18928) Aminoacyl-tRNA synthetase, class II (G/ H/ P/ S), conserved domain & (reliability: 135.08124) & (original description: PREDICTED: serine--tRNA ligase, cytoplasmic [Raphanus sativus])'	1	1	2,518460512	0,060063608	0,022226044	1.76553	0,534721472	PREDICTED: serine--tRNA ligase, cytoplasmic [Raphanus sativus]	31687,15001	6508,984104	7249,395593	6159,10035	20271,2845	19551,2547	2628,22155	5809,742567	14081,39937	29.1	'protein.aa activation'	29	'protein.aa activation'	N	29	https://www.uniprot.org/uniprot/A0A6J0JBU8	cytoplasm	cytoplasm	https://www.nextprot.org/entry/NX_P49591/localization	GO:0005737	K01875	Aminoacyl-tRNA biosynthesis	09122 Translation		seryl-tRNA synthetase [EC:6.1.1.11]			SYSC	SYSC_ARATHRecName: Full=Serine--tRNA ligase, cytoplasmic; AltName: Full=Seryl-tRNA synthetase; Short=SerRS; AltName: Full=Seryl-tRNA(Ser/Sec) synthetase	P:GO:0000122; F:GO:0000978; P:GO:0001569; P:GO:0002181; F:GO:0003723; F:GO:0004828; F:GO:0005524; C:GO:0005634; C:GO:0005829; P:GO:0006434; P:GO:0008033; P:GO:0016259; F:GO:0042803; P:GO:0046686; P:GO:0061300; P:GO:0097056; P:GO:1903671; P:GO:1904046	P:negative regulation of transcription by RNA polymerase II; F:RNA polymerase II proximal promoter sequence-specific DNA binding; P:branching involved in blood vessel morphogenesis; P:cytoplasmic translation; F:RNA binding; F:serine-tRNA ligase activity; F:ATP binding; C:nucleus; C:cytosol; P:seryl-tRNA aminoacylation; P:tRNA processing; P:selenocysteine metabolic process; F:protein homodimerizat…
rsg13913.t1	RSG13913.t1;XP_018438867.1;XP_018438873.1;XP_018475888.1;XP_018475889.1;XP_018475890.1;XP_018484541.1	'(gnl|cdd|80441 : 200.0) no description available & (ipr013114 : 85.581314) Beta-hydroxyacyl-(acyl-carrier-protein) dehydratase, FabA/FabZ & (reliability: 100.0) & (original description: no original description)'	1	1	4,04735899	0,062237167	0,022704853	1.73761	0,526095035	RSG13913.t1	22934,31825	12211,62875	13691,01079	19656,04628	46725,0395	51986,00956	13996,42772	13200,77279	13318,81026	35.2	'not assigned.unknown'	11	lipid metabolism.FA synthesis and FA elongation.beta hydroxyacyl ACP dehydratase	D	11	https://www.uniprot.org/uniprot/A0A6J0JT51	chloroplast thylakoid membrane	cytoplasm	https://www.uniprot.org/uniprot/A0A6J0JT51	GO:0009535	K02372	Fatty acid biosynthesis;Biotin metabolism;Metabolic pathways;Fatty acid metabolism;Biosynthesis of cofactors	09103 Lipid metabolism;09108 Metabolism of cofactors and vitamins	Fatty acid biosynthesis, elongation;Pimeloyl-ACP biosynthesis, BioC-BioH pathway, malonyl-ACP => pimeloyl-ACP	3-hydroxyacyl-[acyl-carrier-protein] dehydratase [EC:4.2.1.59]	FabA	FabA-like domain	0	0	0	0
rsg16688.t1	RSG16688.t1;XP_018441316.1	'(gnl|cdd|36707 : 493.0) no description available & (gnl|cdd|58492 : 465.0) no description available & (ipr016040 : 145.81789) NAD(P)-binding domain & (reliability: 100.0) & (original description: no original description)'	3	1	9,133822441	0,06258631	0,022779238	1.77928	0,524736309	RSG16688.t1	58027,17875	34609,08851	31837,25845	55915,27952	140942,7298	81172,33083	34360,46476	27109,73092	36104,8066	35.2	'not assigned.unknown'	8	TCA / org transformation.other organic acid transformatons.cyt MDH	D	8	https://www.uniprot.org/uniprot/A0A6J0K1L6	chloroplast thylakoid membrane	cytoplasm	https://www.nextprot.org/entry/NX_P40925/localization	GO:0009535	K00026	Citrate cycle (TCA cycle);Cysteine and methionine metabolism;Pyruvate metabolism;Glyoxylate and dicarboxylate metabolism;Carbon fixation in photosynthetic organisms;Metabolic pathways;Biosynthesis of secondary metabolites;Microbial metabolism in diverse environments;Carbon metabolism	09101 Carbohydrate metabolism;09102 Energy metabolism;09105 Amino acid metabolism	Citrate cycle (TCA cycle, Krebs cycle);Citrate cycle, second carbon oxidation, 2-oxoglutarate => oxaloacetate;Glyoxylate cycle;CAM (Crassulacean acid metabolism), dark;C4-dicarboxylic acid cycle, NAD - malic enzyme type	malate dehydrogenase [EC:1.1.1.37]	Ldh_1_N	lactate/malate dehydrogenase, NAD binding domain	0	0	0	0
rsg11461.t1	RSG11461.t1;XP_018442800.1;XP_018470489.1	'(gnl|cdd|36881 : 225.0) no description available & (gnl|cdd|29372 : 100.0) no description available & (ipr014717 : 87.49823) Translation elongation factor EF1B/ribosomal protein S6 & (reliability: 100.0) & (original description: no original description)'	1	1	3,895170927	0,063761089	0,023029134	1.46307	0,520217572	RSG11461.t1	110719,0255	43490,41447	49376,93794	60579,1447	154111,0024	157551,2575	49865,9991	44083,50682	73866,01876	35.2	'not assigned.unknown'	29	protein.synthesis.elongation	D	29	https://www.uniprot.org/uniprot/A0A6J0K4D8	nucleus	cytoplasm	https://www.uniprot.org/uniprot/A0A6J0K4D8	GO:0005634	K03232		not_assigned		elongation factor 1-beta			0	0	0	0
rsg13222.t1	RSG13222.t1;XP_018439834.1;XP_018436308.1;XP_018484999.1;RSG05404.t1;RSG34228.t1;XP_018444604.1;XP_018460196.1;XP_018460715.1;XP_018486754.1;XP_018489072.1;RSG10880.t1;RSG37263.t1;XP_018447094.1;XP_018457598.1;XP_018475120.1	'(gnl|cdd|38066 : 410.0) no description available & (gnl|cdd|29351 : 338.0) no description available & (ipr011611 : 192.50085) PfkB & (reliability: 100.0) & (original description: no original description)'	4	1	10,34093523	0,064908752	0,023334153	2.28555	0,515880297	RSG13222.t1	15996,40214	15525,62909	8135,121963	10392,75611	9416,478574	13021,1902	4367,372285	6040,767689	6657,888336	35.2	'not assigned.unknown'	2	major CHO metabolism.degradation.sucrose.fructokinase	D	2	https://www.uniprot.org/uniprot/A0A6J0JYP5	cytoplasm	cytosol; peroxisome; plasma membrane	https://www.uniprot.org/uniprot/Q9SID0	GO:0005737	K00847	Fructose and mannose metabolism;Starch and sucrose metabolism;Amino sugar and nucleotide sugar metabolism;Metabolic pathways;Biosynthesis of secondary metabolites	09101 Carbohydrate metabolism		fructokinase [EC:2.7.1.4]	PfkB;PfkB;PfkB	pfkB family carbohydrate kinase;pfkB family carbohydrate kinase;pfkB family carbohydrate kinase	0	0	0	0
xp_018442208.1	XP_018442208.1;XP_018456193.1	'(gnl|cdd|35245 : 584.0) no description available & (gnl|cdd|31262 : 434.0) no description available & (ipr016040 : 91.073784) NAD(P)-binding domain & (reliability: 100.0) & (original description: PREDICTED: alcohol dehydrogenase class-P [Raphanus sativus])'	1	1	1,880781054	0,069722092	0,025012399	6.88163	0,498471908	PREDICTED: alcohol dehydrogenase class-P [Raphanus sativus]	117679,6309	490282,0138	158053,0426	215134,8606	79237,97947	121521,1991	37267,95152	46698,3788	30763,59655	35.2	'not assigned.unknown'	5	fermentation.ADH	D	5	https://www.uniprot.org/uniprot/A0A6J0K3H6	cytoplasm			GO:0005737	K18857	Glycolysis / Gluconeogenesis;Fatty acid degradation;Tyrosine metabolism;alpha-Linolenic acid metabolism;Pyruvate metabolism;Metabolic pathways;Biosynthesis of secondary metabolites;Microbial metabolism in diverse environments	09101 Carbohydrate metabolism;09103 Lipid metabolism;09105 Amino acid metabolism		alcohol dehydrogenase class-P [EC:1.1.1.1]			ADH1	ADH1_ARATHRecName: Full=Alcohol dehydrogenase class-P; Short=AtADH	F:GO:0000166; F:GO:0004024; C:GO:0005794; C:GO:0005829; C:GO:0005886; F:GO:0008270; P:GO:0009409; P:GO:0009413; P:GO:0009414; P:GO:0009651; P:GO:0009737; P:GO:0009744; P:GO:0031000; P:GO:0032355; P:GO:0042542; F:GO:0042803; P:GO:0046294; P:GO:0046686; F:GO:0051903; P:GO:0055114; P:GO:1900039	F:nucleotide binding; F:alcohol dehydrogenase activity, zinc-dependent; C:Golgi apparatus; C:cytosol; C:plasma membrane; F:zinc ion binding; P:response to cold; P:response to flooding; P:response to water deprivation; P:response to salt stress; P:response to abscisic acid; P:response to sucrose; P:response to caffeine; P:response to estradiol; P:response to hydrogen peroxide; F:protein homodimeri…
rsg16544.t1	RSG16544.t1;RSG36440.t1;XP_018439922.1	'(gnl|cdd|37525 : 378.0) no description available & (gnl|cdd|34929 : 203.0) no description available & (ipr013979 : 124.99352) Translation initiation factor 2A, beta propellor-like domain & (reliability: 100.0) & (original description: no original description)'	1	1	2,04382205	0,070254274	0,025047097	2.4002	0,496620658	RSG16544.t1	3521,371435	4774,792093	5280,503434	7125,849447	9301,859675	10374,79502	2854,732449	2187,13619	3140,58981	35.2	'not assigned.unknown'	29	protein.synthesis.initiation	D	29	https://www.uniprot.org/uniprot/A0A6J0JW66	nucleus	cytoplasm	https://www.uniprot.org/uniprot/A0A6J0JW66	GO:0005634	K03253	RNA transport	09122 Translation		translation initiation factor 3 subunit B			0	0	0	0
rsg21821.t1	RSG21821.t1;XP_018433528.1;RSG20975.t1	'(gnl|cdd|35449 : 828.0) no description available & (gnl|cdd|47917 : 439.0) no description available & (ipr013148 : 255.49164) Glycosyl hydrolase family 32, N-terminal & (reliability: 100.0) & (original description: no original description)'	4	1	12,2705822	0,07213908	0,02561323	2.09227	0,490175108	RSG21821.t1	8732,718156	6744,216659	11734,82172	13136,82822	12433,60539	15825,77305	5823,217966	5261,787896	5080,275096	35.2	'not assigned.unknown'	2	major CHO metabolism.degradation.sucrose.invertases.cell wall	D	2	https://www.uniprot.org/uniprot/A0A6J0JD31 https://www.brenda-enzymes.org/enzyme.php?ecno=3.2.1.26&Suchword=&reference=&UniProtAcc=&organism%5B%5D=Raphanus+sativus	extracellular space	cell wall, apoplast	https://www.uniprot.org/uniprot/Q43866	GO:0005615	K01193	Galactose metabolism;Starch and sucrose metabolism;Metabolic pathways;Biosynthesis of secondary metabolites	09101 Carbohydrate metabolism		beta-fructofuranosidase [EC:3.2.1.26]	Glyco_hydro_32N;Glyco_hydro_32N	Glycosyl hydrolases family 32 N-terminal domain;Glycosyl hydrolases family 32 N-terminal domain	0	0	0	0
rsg16588.t1	RSG16588.t1;XP_018459745.1;XP_018463511.1;XP_018463751.1	'(gnl|cdd|37877 : 921.0) no description available & (gnl|cdd|31208 : 361.0) no description available & (ipr016040 : 220.7117) NAD(P)-binding domain & (reliability: 100.0) & (original description: no original description)'	3	2	12,28789258	0,072537251	0,025701717	2.29102	0,488835116	RSG16588.t1	15319,04356	20804,45161	17828,32777	26518,28382	27607,53794	27342,65908	11767,51223	8475,939519	9325,63569	35.2	'not assigned.unknown'	10	cell wall.precursor synthesis.UDP-Glc dehydrogenase (UGD)	D	2	https://www.uniprot.org/uniprot/A0A6J0LHM4	cytoplasm	nucleus	https://www.nextprot.org/entry/NX_O60701/localization	GO:0005737	K00012	Pentose and glucuronate interconversions;Ascorbate and aldarate metabolism;Amino sugar and nucleotide sugar metabolism;O-Antigen nucleotide sugar biosynthesis;Metabolic pathways;Biosynthesis of cofactors	09101 Carbohydrate metabolism;09107 Glycan biosynthesis and metabolism	Glucuronate pathway (uronate pathway);Ascorbate biosynthesis, animals, glucose-1P => ascorbate	UDPglucose 6-dehydrogenase [EC:1.1.1.22]	UDPG_MGDP_dh_N	UDP-glucose/GDP-mannose dehydrogenase family, NAD binding domain	0	0	0	0
rsg28220.t1	RSG28220.t1;RSG30697.t1;RSG39642.t1;XP_018436553.1;XP_018446787.1;XP_018465392.1;XP_018476481.1;XP_018476482.1;XP_018482787.1;XP_018483637.1;XP_018491522.1	'(gnl|cdd|35592 : 554.0) no description available & (gnl|cdd|29063 : 399.0) no description available & (ipr004843 : 92.924385) Metallophosphoesterase domain & (reliability: 100.0) & (original description: no original description)'	1	1	2,559286594	0,072730757	0,025717473	1.53272	0,48818657	RSG28220.t1	20858,72985	14960,55414	12115,41012	16495,82989	24406,97288	27292,76363	10928,76345	11720,60386	13367,55662	35.2	'not assigned.unknown'	29	protein.postranslational modification	D	29	https://www.uniprot.org/uniprot/A0A6J0JLS8	cytoplasm			GO:0005737	K04382	mRNA surveillance pathway;MAPK signaling pathway - fly;Sphingolipid signaling pathway;Cell cycle - yeast;Meiosis - yeast;Oocyte meiosis;Autophagy - other;Autophagy - yeast;Autophagy - animal;PI3K-Akt signaling pathway;AMPK signaling pathway;Adrenergic signaling in cardiomyocytes;TGF-beta signaling pathway;Hippo signaling pathway;Hippo signaling pathway - fly;Tight junction;Dopaminergic synapse;Lo…	09122 Translation;09132 Signal transduction;09141 Transport and catabolism;09143 Cell growth and death;09144 Cellular community - eukaryotes		serine/threonine-protein phosphatase 2A catalytic subunit [EC:3.1.3.16]	Metallophos;Metallophos	Calcineurin-like phosphoesterase;Calcineurin-like phosphoesterase	0	0	0	0
rsg09995.t1	RSG09995.t1;RSG16266.t1;XP_018432960.1;XP_018437097.1	'(gnl|cdd|35850 : 503.0) no description available & (gnl|cdd|30502 : 242.0) no description available & (ipr014721 : 125.85372) Ribosomal protein S5 domain 2-type fold, subgroup & (reliability: 100.0) & (original description: no original description)'	1	1	3,695418119	0,075869095	0,026609077	1.40311	0,477905515	RSG09995.t1	12813,14746	5850,271778	5276,294754	5263,644755	16030,84567	12076,62975	4919,135713	7174,478734	6146,320844	35.2	'not assigned.unknown'	3	minor CHO metabolism.galactose.galactokinases	D	3	https://www.uniprot.org/uniprot/A0A6J0JBF5	nucleus	cytoplasm	https://www.uniprot.org/uniprot/A0A6J0JBF5	GO:0005634	K18674		not_assigned		N-acetylgalactosamine kinase [EC:2.7.1.157]			0	0	0	0
xp_018432836.1	XP_018432836.1;XP_018439353.1	'(gnl|cdd|36037 : 413.0) no description available & (gnl|cdd|79507 : 76.7) no description available & (reliability: 100.0) & (original description: PREDICTED: annexin D2 [Raphanus sativus])'	3	2	7,064994812	0,078534536	0,027376977	2.15562	0,469508999	PREDICTED: annexin D2 [Raphanus sativus]	14318,95137	18512,31138	12843,6657	19452,28316	38422,74157	43185,66331	11949,77859	7354,780198	11471,71904	35.2	'not assigned.unknown'	31	cell.organisation	D	31	https://www.uniprot.org/uniprot/A0A6J0JCS7	nucleus			GO:0005634	K17098		not_assigned		annexin D			ANXD2	ANXD2_ARATHRecName: Full=Annexin D2; AltName: Full=AnnAt2	F:GO:0001786; F:GO:0003723; F:GO:0004601; F:GO:0004859; F:GO:0005507; F:GO:0005509; F:GO:0005524; F:GO:0005544; C:GO:0005618; C:GO:0005635; C:GO:0005654; C:GO:0005739; C:GO:0005774; C:GO:0005829; C:GO:0005856; C:GO:0005886; P:GO:0006887; P:GO:0006979; P:GO:0007049; F:GO:0008270; P:GO:0009408; P:GO:0009409; P:GO:0009414; C:GO:0009506; P:GO:0009555; C:GO:0009570; C:GO:0009579; P:GO:0009639; P:GO:00…	F:phosphatidylserine binding; F:RNA binding; F:peroxidase activity; F:phospholipase inhibitor activity; F:copper ion binding; F:calcium ion binding; F:ATP binding; F:calcium-dependent phospholipid binding; C:cell wall; C:nuclear envelope; C:nucleoplasm; C:mitochondrion; C:vacuolar membrane; C:cytosol; C:cytoskeleton; C:plasma membrane; P:exocytosis; P:response to oxidative stress; P:cell cycle; F…
xp_018433540.1	XP_018433540.1	'(gnl|cdd|36790 : 368.0) no description available & (gnl|cdd|84642 : 319.0) no description available & (ipr023210 : 247.37085) NADP-dependent oxidoreductase domain & (reliability: 100.0) & (original description: PREDICTED: NADP-dependent D-sorbitol-6-phosphate dehydrogenase-like [Raphanus sativus])'	3	3	9,85391593	0,081289343	0,028053924	1.49837	0,461134565	PREDICTED: NADP-dependent D-sorbitol-6-phosphate dehydrogenase-like [Raphanus sativus]	19639,31038	12998,44919	11708,76334	13179,38884	28581,0223	25597,92853	10960,99697	10910,45219	12440,96496	35.2	'not assigned.unknown'	3	minor CHO metabolism.others	D	3	https://www.uniprot.org/uniprot/A0A6J0JD58	cytoplasm			GO:0005737	K00011	Pentose and glucuronate interconversions;Fructose and mannose metabolism;Galactose metabolism;Glycerolipid metabolism;Folate biosynthesis;Metabolic pathways	09101 Carbohydrate metabolism;09103 Lipid metabolism;09108 Metabolism of cofactors and vitamins		aldehyde reductase [EC:1.1.1.21]			S6PD	S6PD_MALDORecName: Full=NADP-dependent D-sorbitol-6-phosphate dehydrogenase; AltName: Full=Aldose-6-phosphate reductase	F:GO:0004745; F:GO:0005515; C:GO:0005576; C:GO:0005829; P:GO:0006006; P:GO:0006081; P:GO:0006979; F:GO:0009055; C:GO:0016020; P:GO:0019568; P:GO:0019640; P:GO:0031158; F:GO:0032866; P:GO:0042593; P:GO:0042843; P:GO:0044597; P:GO:0044598; F:GO:0047641; F:GO:0047939; F:GO:0047941; P:GO:0048870; P:GO:0055114; P:GO:1901687	F:retinol dehydrogenase activity; F:protein binding; C:extracellular region; C:cytosol; P:glucose metabolic process; P:cellular aldehyde metabolic process; P:response to oxidative stress; F:electron transfer activity; C:membrane; P:arabinose catabolic process; P:glucuronate catabolic process to xylulose 5-phosphate; P:negative regulation of aggregate size involved in sorocarp development; F:D-xyl…
rsg17688.t1	RSG17688.t1;XP_018443785.1;XP_018445054.1	'(gnl|cdd|81466 : 379.0) no description available & (ipr013785 : 217.43726) Aldolase-type TIM barrel & (reliability: 100.0) & (original description: no original description)'	1	1	3,182815552	0,081458064	0,02805604	1.6049	0,46063129	RSG17688.t1	13708,89073	6158,846278	7914,928561	5783,863494	17308,15933	10130,12301	3351,653711	5733,383504	9276,465971	35.2	'not assigned.unknown'	10	cell wall.precursor synthesis.KDO pathway.KDO-8-Phosphate Synthase	D	10	https://www.uniprot.org/uniprot/A0A6J0K720	cytoplasm			GO:0005737	K01627	Lipopolysaccharide biosynthesis;Metabolic pathways	09107 Glycan biosynthesis and metabolism	CMP-KDO biosynthesis	2-dehydro-3-deoxyphosphooctonate aldolase (KDO 8-P synthase) [EC:2.5.1.55]	DAHP_synth_1	DAHP synthetase I family	0	0	0	0
xp_018434327.1	XP_018434327.1;XP_018434733.1	'(gnl|cdd|36913 : 174.0) no description available & (reliability: 100.0) & (original description: PREDICTED: LIM domain-containing protein WLIM1-like [Raphanus sativus])'	1	1	2,114749432	0,082292585	0,02821603	1.61106	0,458157906	PREDICTED: LIM domain-containing protein WLIM1-like [Raphanus sativus]	527,394108	246,2652791	215,2160627	234,9326006	531,2973526	437,8954179	216,7619887	294,2273739	89,93520444	35.2	'not assigned.unknown'	27	RNA.regulation of transcription.putative transcription regulator	D	31	https://www.uniprot.org/uniprot/A0A6J0JFC4	nucleus	cytosceleton	https://www.uniprot.org/uniprot/Q94JX5	GO:0005634	K09377		not_assigned		cysteine and glycine-rich protein			WLIM1	WLIM1_ARATHRecName: Full=LIM domain-containing protein WLIM1; AltName: Full=Widely-expressed LIM protein 1; Short=AtWLIM1	P:GO:0003008; P:GO:0003281; F:GO:0003729; C:GO:0005886; C:GO:0015629; C:GO:0030018; C:GO:0030054; P:GO:0045216; P:GO:0045595; F:GO:0046872; P:GO:0048522; P:GO:0048878; P:GO:0050896; F:GO:0051015; P:GO:0051017; P:GO:0051179; F:GO:0051393; P:GO:0055001; P:GO:0055008	P:system process; P:ventricular septum development; F:mRNA binding; C:plasma membrane; C:actin cytoskeleton; C:Z disc; C:cell junction; P:cell-cell junction organization; P:regulation of cell differentiation; F:metal ion binding; P:positive regulation of cellular process; P:chemical homeostasis; P:response to stimulus; F:actin filament binding; P:actin filament bundle assembly; P:localization; F:…
rsg04970.t1	RSG04970.t1;RSG11801.t1;XP_018452205.1;XP_018461440.1;XP_018484822.1;RSG30062.t1	'(gnl|cdd|38262 : 443.0) no description available & (gnl|cdd|65908 : 332.0) no description available & (ipr009056 : 193.01169) Cytochrome c domain & (reliability: 100.0) & (original description: no original description)'	2	2	7,134162903	0,082576654	0,02821603	1.4136	0,457321953	RSG04970.t1	38674,42484	21200,92306	22554,54076	34301,16777	56923,2845	51675,77044	22495,5789	23808,16856	26155,48212	35.2	'not assigned.unknown'	9	mitochondrial electron transport / ATP synthesis.cytochrome c	D	9	https://www.uniprot.org/uniprot/A0A6J0KWB0	organelle membrane	mitochondrion membrane	https://www.uniprot.org/uniprot/A0A6J0KWB0	GO:0031090	K00413	Oxidative phosphorylation;Metabolic pathways;Two-component system;Cardiac muscle contraction;Thermogenesis;Non-alcoholic fatty liver disease;Alzheimer disease;Parkinson disease;Amyotrophic lateral sclerosis;Huntington disease;Prion disease;Pathways of neurodegeneration - multiple diseases;Diabetic cardiomyopathy	09102 Energy metabolism;09132 Signal transduction	Cytochrome bc1 complex respiratory unit;Cytochrome bc1 complex	ubiquinol-cytochrome c reductase cytochrome c1 subunit			0	0	0	0
rsg03389.t1	RSG03389.t1;XP_018443126.1;XP_018448532.1;XP_018451254.1;XP_018451255.1;XP_018475725.1;XP_018480381.1	'(gnl|cdd|36924 : 272.0) no description available & (gnl|cdd|80977 : 236.0) no description available & (reliability: 100.0) & (original description: no original description)'	1	1	3,100707293	0,083651205	0,028526711	1.45816	0,454186824	RSG03389.t1	9162,523291	4626,839901	3421,180218	5815,253264	15307,57688	11720,69104	4466,555576	5422,751295	4911,69916	35.2	'not assigned.unknown'	23	nucleotide metabolism.salvage.phosphoribosyltransferases.aprt	D	23	https://www.uniprot.org/uniprot/A0A6J0K6L5	mitochondrion	cytoplasm	https://www.uniprot.org/uniprot/A0A6J0K6L5	GO:0005739	K00759	Purine metabolism;Metabolic pathways	09104 Nucleotide metabolism		adenine phosphoribosyltransferase [EC:2.4.2.7]			0	0	0	0
xp_018467995.1	XP_018467995.1;RSG39779.t1;RSG42762.t1;RSG05102.t1;XP_018442963.1;XP_018487400.1;XP_018476559.1	'(gnl|cdd|37474 : 1394.0) no description available & (gnl|cdd|81472 : 1170.0) no description available & (ipr002629 : 346.12173) Methionine synthase, vitamin-B12 independent & (reliability: 605.713) & (original description: PREDICTED: 5-methyltetrahydropteroyltriglutamate--homocysteine methyltransferase 1-like [Raphanus sativus])'	21	2	75,19104683	0,084957163	0,028801309	1.82471	0,450433064	PREDICTED: 5-methyltetrahydropteroyltriglutamate--homocysteine methyltransferase 1-like [Raphanus sativus]	72735,05352	74750,17777	67594,29622	80407,02727	133952,109	129560,1753	49342,02036	53040,8375	46087,13701	13.1.3.4	'amino acid metabolism.synthesis.aspartate family.methionine'	13	'amino acid metabolism.synthesis.aspartate family.methionine'	N	13	https://www.uniprot.org/uniprot/A0A6J0M6A0	cytoplasm	cytosol	https://www.uniprot.org/uniprot/O50008	GO:0005737	K00549	Cysteine and methionine metabolism;Selenocompound metabolism;Metabolic pathways;Biosynthesis of secondary metabolites;Biosynthesis of amino acids	09105 Amino acid metabolism;09106 Metabolism of other amino acids	Methionine biosynthesis, aspartate => homoserine => methionine	5-methyltetrahydropteroyltriglutamate--homocysteine methyltransferase [EC:2.1.1.14]			METE1	METE1_ARATHRecName: Full=5-methyltetrahydropteroyltriglutamate--homocysteine methyltransferase 1; AltName: Full=Cobalamin-independent methionine synthase 1; Short=AtMS1; AltName: Full=Vitamin-B12-independent methionine synthase 1	F:GO:0003871; F:GO:0005507; F:GO:0005515; C:GO:0005774; C:GO:0005777; C:GO:0005794; C:GO:0005829; C:GO:0005886; F:GO:0008270; F:GO:0008705; P:GO:0009086; C:GO:0009506; C:GO:0009570; P:GO:0009651; C:GO:0009941; P:GO:0010043; P:GO:0032259; P:GO:0046686; C:GO:0048046	F:5-methyltetrahydropteroyltriglutamate-homocysteine S-methyltransferase activity; F:copper ion binding; F:protein binding; C:vacuolar membrane; C:peroxisome; C:Golgi apparatus; C:cytosol; C:plasma membrane; F:zinc ion binding; F:methionine synthase activity; P:methionine biosynthetic process; C:plasmodesma; C:chloroplast stroma; P:response to salt stress; C:chloroplast envelope; P:response to zi…
xp_018445967.1	XP_018445967.1	'(gnl|cdd|36399 : 732.0) no description available & (gnl|cdd|82890 : 567.0) no description available & (ipr012001 : 102.66082) Thiamine pyrophosphate enzyme, N-terminal TPP-binding domain & (reliability: 100.0) & (original description: PREDICTED: 2-hydroxyacyl-CoA lyase [Raphanus sativus])'	2	2	8,436000824	0,085388491	0,028890774	1.94959	0,449206646	PREDICTED: 2-hydroxyacyl-CoA lyase [Raphanus sativus]	6160,066532	6294,699265	6306,976791	7958,873094	7895,438934	9740,778823	3765,707577	4068,764966	3729,309247	35.2	'not assigned.unknown'	5	fermentation.PDC	D	11	https://www.uniprot.org/uniprot/A0A6J0KDA1 https://www.nextprot.org/entry/NX_Q9UJ83/	cytoplasm	peroxisome; endoplasmic reticulum	https://www.nextprot.org/entry/NX_Q9UJ83/localization https://www.nextprot.org/entry/NX_A1L0T0/localization	GO:0005737	K12261	Peroxisome	09141 Transport and catabolism		2-hydroxyacyl-CoA lyase 1 [EC:4.1.-.-]			HACL	HACL_ARATHRecName: Full=2-hydroxyacyl-CoA lyase; AltName: Full=2-hydroxyphytanoyl-CoA lyase; Short=2-HPCL; AltName: Full=Oxalyl-CoA decarboxylase	F:GO:0000287; P:GO:0001561; C:GO:0005782; C:GO:0005829; P:GO:0006625; F:GO:0008949; P:GO:0009082; F:GO:0030976; P:GO:0033611; F:GO:0042802; F:GO:0043531; P:GO:0051259; P:GO:0071468	F:magnesium ion binding; P:fatty acid alpha-oxidation; C:peroxisomal matrix; C:cytosol; P:protein targeting to peroxisome; F:oxalyl-CoA decarboxylase activity; P:branched-chain amino acid biosynthetic process; F:thiamine pyrophosphate binding; P:oxalate catabolic process; F:identical protein binding; F:ADP binding; P:protein complex oligomerization; P:cellular response to acidic pH
rsg18887.t1	RSG18887.t1;XP_018466415.1;RSG14270.t1;XP_018461196.1	'(gnl|cdd|36093 : 343.0) no description available & (gnl|cdd|82684 : 146.0) no description available & (ipr005484 : 99.01116) Ribosomal protein L18/L5 & (reliability: 100.0) & (original description: no original description)'	8	2	25,89166892	0,086311685	0,02897587	1.66177	0,446603557	RSG18887.t1	89238,00747	26187,9176	31913,26963	33028,98655	98263,27663	149418,6479	19809,22278	25235,4001	64317,70738	35.2	'not assigned.unknown'	29	protein.synthesis.ribosomal protein.eukaryotic.60S subunit.L5	D	29	https://www.uniprot.org/uniprot/A0A6J0M1S1	chloroplast	ribosome	https://www.uniprot.org/uniprot/A0A6J0M1S1	GO:0009507	K02932	Ribosome;Coronavirus disease - COVID-19	09122 Translation		large subunit ribosomal protein L5e	Ribosomal_L5e	Ribosomal large subunit proteins 60S L5, and 50S L18	0	0	0	0
rsg27097.t1	RSG27097.t1;XP_018457453.1	'(gnl|cdd|36093 : 343.0) no description available & (gnl|cdd|82684 : 144.0) no description available & (ipr005484 : 98.31801) Ribosomal protein L18/L5 & (reliability: 100.0) & (original description: no original description)'	7	1	23,69293237	0,086311685	0,02897587	1.66177	0,446603556	RSG27097.t1	32266,32135	9468,922366	11539,07222	11942,48868	35529,64203	54026,1963	7162,539439	9124,514903	23255,73905	35.2	'not assigned.unknown'	29	protein.synthesis.ribosomal protein.eukaryotic.60S subunit.L5	D	29	https://www.uniprot.org/uniprot/A0A6J0LC54	chloroplast	ribosome	https://www.uniprot.org/uniprot/A0A6J0LC54	GO:0009507	K02932	Ribosome;Coronavirus disease - COVID-19	09122 Translation		large subunit ribosomal protein L5e	Ribosomal_L5e	Ribosomal large subunit proteins 60S L5, and 50S L18	0	0	0	0
rsg14956.t1	RSG14956.t1;XP_018485528.1	'(gnl|cdd|36093 : 337.0) no description available & (gnl|cdd|82684 : 146.0) no description available & (ipr005484 : 98.828835) Ribosomal protein L18/L5 & (reliability: 100.0) & (original description: no original description)'	8	2	26,32504821	0,086311686	0,02897587	1.66177	0,446603554	RSG14956.t1	19487,9439	5718,960828	6969,272688	7212,924796	21458,89713	32630,29185	4325,970886	5510,948478	14045,80748	35.2	'not assigned.unknown'	29	protein.synthesis.ribosomal protein.eukaryotic.60S subunit.L5	D	29	https://www.uniprot.org/uniprot/A0A6J0NPC7	chloroplast	ribosome	https://www.uniprot.org/uniprot/A0A6J0NPC7	GO:0009507	K02932	Ribosome;Coronavirus disease - COVID-19	09122 Translation		large subunit ribosomal protein L5e	Ribosomal_L5e	Ribosomal large subunit proteins 60S L5, and 50S L18	0	0	0	0
rsg10721.t1	RSG10721.t1;XP_018441130.1;XP_018492982.1	'(gnl|cdd|48155 : 834.0) no description available & (gnl|cdd|35579 : 800.0) no description available & (ipr002423 : 334.2315) Chaperonin Cpn60/TCP-1 & (reliability: 584.90515) & (original description: no original description)'	3	3	10,99631453	0,087157876	0,02909016	1.53985	0,444243401	RSG10721.t1	19601,90216	7802,238938	8681,882121	9806,61394	36500,7695	27449,86441	7005,902404	10429,04624	13326,48912	29.6	'protein.folding'	29	'protein.folding'	N	29	https://www.uniprot.org/uniprot/A0A6J0JZG5	cytoplasm			GO:0005737	K09496		not_assigned		T-complex protein 1 subunit delta	Cpn60_TCP1	TCP-1/cpn60 chaperonin family	0	0	0	0
rsg39281.t1	RSG39281.t1;XP_018452997.1;XP_018463190.1	'(gnl|cdd|36965 : 229.0) no description available & (gnl|cdd|81268 : 168.0) no description available & (reliability: 100.0) & (original description: no original description)'	3	1	10,50461173	0,08740348	0,029115817	1.65763	0,443562931	RSG39281.t1	11256,15694	5683,223064	5514,148485	6508,838451	21184,69915	21789,37005	4413,321839	4745,960102	9688,386795	35.2	'not assigned.unknown'	29	protein.synthesis.ribosomal protein.eukaryotic.40S subunit.S15A	D	29	https://www.uniprot.org/uniprot/A0A6J0KYM2	nucleus	ribosome	https://www.uniprot.org/uniprot/A0A6J0KYM2	GO:0005634	K02957	Ribosome;Coronavirus disease - COVID-19	09122 Translation		small subunit ribosomal protein S15Ae			0	0	0	0
rsg17673.t1	RSG17673.t1;RSG21065.t1;XP_018454417.1;XP_018468074.1	'(gnl|cdd|48448 : 391.0) no description available & (gnl|cdd|35402 : 367.0) no description available & (reliability: 100.0) & (original description: no original description)'	2	2	7,046969652	0,092481998	0,03068908	1.42858	0,429933594	RSG17673.t1	27220,38857	14906,00771	14501,77172	18415,12631	42979,95459	34646,58917	11444,74618	13949,85161	23935,05758	35.2	'not assigned.unknown'	29	protein.degradation;protein.degradation.ubiquitin.proteasom	D	29	https://www.uniprot.org/uniprot/A0A6J0L2N8	cytoplasm	cytoplasm; nucleus	https://www.uniprot.org/uniprot/A0A6J0L2N8	GO:0005737	K02726	Proteasome;Alzheimer disease;Parkinson disease;Amyotrophic lateral sclerosis;Huntington disease;Spinocerebellar ataxia;Prion disease;Pathways of neurodegeneration - multiple diseases	09123 Folding, sorting and degradation		20S proteasome subunit alpha 2 [EC:3.4.25.1]			0	0	0	0
rsg43539.t1	RSG43539.t1;XP_018476109.1	'(gnl|cdd|29845 : 121.0) no description available & (ipr011993 : 95.40024) Pleckstrin homology-like domain & (gnl|cdd|36082 : 84.8) no description available & (reliability: 100.0) & (original description: no original description)'	1	1	3,341630697	0,094463481	0,031286446	1.32803	0,424833347	RSG43539.t1	5443,784427	1367,324213	1208,987752	2053,379057	3821,896551	3009,505669	1892,545199	1928,086254	1361,741543	35.2	'not assigned.unknown'	30	signalling.G-proteins	D	34; 30	https://www.uniprot.org/uniprot/A0A6J0MVC8	nucleus			GO:0005634	K15306	Human T-cell leukemia virus 1 infection;Viral carcinogenesis	not_assigned		Ran-binding protein 1	Ran_BP1	RanBP1 domain	0	0	0	0
xp_018439091.1	XP_018439091.1	'(gnl|cdd|29397 : 278.0) no description available & (gnl|cdd|36098 : 254.0) no description available & (ipr002130 : 169.9213) Cyclophilin-like peptidyl-prolyl cis-trans isomerase domain & (reliability: 100.0) & (original description: PREDICTED: peptidyl-prolyl cis-trans isomerase CYP19-4 [Raphanus sativus])'	2	2	4,025174618	0,09753701	0,031876125	1.47913	0,4171484	PREDICTED: peptidyl-prolyl cis-trans isomerase CYP19-4 [Raphanus sativus]	27700,85152	17432,28988	16483,32993	25316,79899	32635,24681	34527,64074	17272,40468	13368,18392	17435,15647	35.2	'not assigned.unknown'	31	cell.cycle.peptidylprolyl isomerase	D	29	https://www.uniprot.org/uniprot/A0A6J0JVI8	extracellular space	cytoplasm	https://www.nextprot.org/entry/NX_P0DN37/localization	GO:0005615	K01802		not_assigned		peptidylprolyl isomerase [EC:5.2.1.8]			CP19D	CP19D_ARATHRecName: Full=Peptidyl-prolyl cis-trans isomerase CYP19-4; Short=PPIase CYP19-4; AltName: Full=Cyclophilin of 19 kDa 4; AltName: Full=Cyclophilin-5; AltName: Full=Rotamase CYP19-4; Flags: Precursor	P:GO:0000413; P:GO:0001932; F:GO:0003755; C:GO:0005739; C:GO:0005771; C:GO:0005783; C:GO:0005795; C:GO:0005802; C:GO:0005829; C:GO:0005886; C:GO:0009506; C:GO:0009507; P:GO:0009585; P:GO:0009626; P:GO:0009704; P:GO:0009735; P:GO:0009742; P:GO:0009785; F:GO:0016018; P:GO:0030587; P:GO:0046686; C:GO:0048046; P:GO:0048364; F:GO:0051082; P:GO:0061083	P:protein peptidyl-prolyl isomerization; P:regulation of protein phosphorylation; F:peptidyl-prolyl cis-trans isomerase activity; C:mitochondrion; C:multivesicular body; C:endoplasmic reticulum; C:Golgi stack; C:trans-Golgi network; C:cytosol; C:plasma membrane; C:plasmodesma; C:chloroplast; P:red, far-red light phototransduction; P:plant-type hypersensitive response; P:de-etiolation; P:response …
xp_018486163.1	XP_018486163.1	'(gnl|cdd|38336 : 242.0) no description available & (gnl|cdd|85468 : 227.0) no description available & (ipr001925 : 146.03044) Porin, eukaryotic type & (reliability: 255.55327) & (original description: PREDICTED: mitochondrial outer membrane protein porin 1-like [Raphanus sativus])'	2	1	4,580588579	0,097437623	0,031876125	1.47411	0,417392734	PREDICTED: mitochondrial outer membrane protein porin 1-like [Raphanus sativus]	35128,0457	16598,93443	18529,03064	29078,23445	60175,30102	37277,50202	16685,30569	15026,03308	28480,47293	34.2	'transport.porins'	34	'transport.porins'	N	34	https://www.uniprot.org/uniprot/A0A6J0NR49	nucleus	mitochondrion	https://www.uniprot.org/uniprot/A0A6J0NR49	GO:0005634	K15040	Calcium signaling pathway;cGMP-PKG signaling pathway;Ferroptosis;Necroptosis;Cellular senescence;Neutrophil extracellular trap formation;NOD-like receptor signaling pathway;Cholesterol metabolism;Alzheimer disease;Parkinson disease;Huntington disease;Spinocerebellar ataxia;Prion disease;Pathways of neurodegeneration - multiple diseases;Human T-cell leukemia virus 1 infection;Diabetic cardiomyopat…	09132 Signal transduction;09143 Cell growth and death		voltage-dependent anion channel protein 2			VDAC1	VDAC1_ARATHRecName: Full=Mitochondrial outer membrane protein porin 1; AltName: Full=Voltage-dependent anion-selective channel protein 1; Short=AtVDAC1; Short=VDAC-1	F:GO:0005515; C:GO:0005618; C:GO:0005730; C:GO:0005774; C:GO:0005794; C:GO:0005886; F:GO:0008308; P:GO:0009060; P:GO:0009409; C:GO:0009527; P:GO:0009626; P:GO:0009735; C:GO:0009941; P:GO:0010029; F:GO:0015288; P:GO:0015698; C:GO:0031307; P:GO:0042742; C:GO:0046930; P:GO:0098656	F:protein binding; C:cell wall; C:nucleolus; C:vacuolar membrane; C:Golgi apparatus; C:plasma membrane; F:voltage-gated anion channel activity; P:aerobic respiration; P:response to cold; C:plastid outer membrane; P:plant-type hypersensitive response; P:response to cytokinin; C:chloroplast envelope; P:regulation of seed germination; F:porin activity; P:inorganic anion transport; C:integral compone…
xp_018461217.1	XP_018461217.1	' no hits & (original description: PREDICTED: copper transport protein CCH [Raphanus sativus])'	1	1	3,060075521	0,097294504	0,031876125	1.91505	0,417745061	PREDICTED: copper transport protein CCH [Raphanus sativus]	35335,3527	40485,62748	23999,56042	30002,43214	42562,73048	48921,89748	23731,35482	20523,60434	11813,9772	35.2	'not assigned.unknown'	15	metal handling.binding, chelation and storage	D	15; 34	https://www.uniprot.org/uniprot/A0A6J0LMK2 https://www.ncbi.nlm.nih.gov/pmc/articles/PMC1221983/#:~:text=The%20Arabidopsis%20thaliana%20copper%20chaperone%20%28CCH%29%20is%20a,a%20C-terminal%20extension%20with%20an%20unusual%20amino-acid%20composition.	extracellular space	chloroplast; cytosol	https://www.uniprot.org/uniprot/O82089	GO:0005615	K07213	Mineral absorption	not_assigned		copper chaperone			CCH	CCH_ARATHRecName: Full=Copper transport protein CCH; AltName: Full=Copper chaperone CCH	C:GO:0005829; P:GO:0006825; P:GO:0006878; C:GO:0009506; C:GO:0009507; P:GO:0009651; F:GO:0016531; F:GO:0019904; P:GO:0046686; C:GO:0048046	C:cytosol; P:copper ion transport; P:cellular copper ion homeostasis; C:plasmodesma; C:chloroplast; P:response to salt stress; F:copper chaperone activity; F:protein domain specific binding; P:response to cadmium ion; C:apoplast
xp_018488587.1	XP_018488587.1;XP_018491188.1;XP_018449622.1;RSG34256.t1;RSG49361.t1;XP_018449749.1;XP_018465198.1	'(gnl|cdd|36543 : 937.0) no description available & (gnl|cdd|29343 : 107.0) no description available & (reliability: 100.0) & (original description: PREDICTED: phospholipase D alpha 1 [Raphanus sativus])'	14	8	60,5282346	0,099362999	0,032350339	1.5952	0,412707466	PREDICTED: phospholipase D alpha 1 [Raphanus sativus]	82858,35487	56889,26379	50867,80206	60879,3392	66189,00222	78662,77569	31547,66133	44258,26493	50436,31354	35.2	'not assigned.unknown'	11	lipid metabolism.lipid degradation.lysophospholipases.phospholipase D	D	11	https://www.uniprot.org/uniprot/A0A6J0NUX5	nucleus	plasma membrane	https://www.uniprot.org/uniprot/A0A6J0NUX5	GO:0005634	K01115	Glycerophospholipid metabolism;Ether lipid metabolism;Metabolic pathways;Biosynthesis of secondary metabolites;Ras signaling pathway;cAMP signaling pathway;Sphingolipid signaling pathway;Phospholipase D signaling pathway;Endocytosis;Fc gamma R-mediated phagocytosis;Glutamatergic synapse;GnRH signaling pathway;Parathyroid hormone synthesis, secretion and action;Pathways in cancer;Pancreatic cancer…	09103 Lipid metabolism;09132 Signal transduction;09141 Transport and catabolism		phospholipase D1/2 [EC:3.1.4.4]			PLDA1	PLDA1_BRAOCRecName: Full=Phospholipase D alpha 1; Short=PLD 1; AltName: Full=Choline phosphatase 1; AltName: Full=Phosphatidylcholine-hydrolyzing phospholipase D 1; Flags: Precursor	F:GO:0004630; F:GO:0005096; F:GO:0005509; F:GO:0005515; F:GO:0005546; C:GO:0005634; C:GO:0005773; C:GO:0005783; C:GO:0005886; P:GO:0006631; P:GO:0006979; P:GO:0009409; P:GO:0009414; C:GO:0009506; P:GO:0009651; P:GO:0009789; P:GO:0009793; P:GO:0009816; P:GO:0009845; P:GO:0009873; C:GO:0009941; P:GO:0010044; P:GO:0010358; P:GO:0012501; C:GO:0022626; C:GO:0030136; C:GO:0031966; P:GO:0034638; P:GO:00…	F:phospholipase D activity; F:GTPase activator activity; F:calcium ion binding; F:protein binding; F:phosphatidylinositol-4,5-bisphosphate binding; C:nucleus; C:vacuole; C:endoplasmic reticulum; C:plasma membrane; P:fatty acid metabolic process; P:response to oxidative stress; P:response to cold; P:response to water deprivation; C:plasmodesma; P:response to salt stress; P:positive regulation of a…
	Bincode global - bincodes obtained from automatic Mercator MapMan annotation for Raphanus sativus database IDs
	Bincode (UNIPROT) - bincodes obtained from automatic Mercator MapMan annotation for Uniprot IDs
	Annotation code indicates the level of Mercator MapMan annotation: N - annotated once with radish database IDs, D - additionaly annotated bincode 35 with Uniprot IDs

## Sheet: Table S4-2
Table S4-2	Non-redundant proteins, down-regulated in Raphanus sativus seedlings on the 22th day after inoculation with Agrobacterium tumifaciens suspension in comparison to the 10th day
First_accesion	Accession	Protein annotation (description)	Peptide count	Unique peptides	Confidence score	t-Test	q Value	Fold change	Power	Description	Inoculation with agrobacterial suspension									Functional annotation							Prediction of localization			Gene ontology
																				Bincode global	Bincode name	Bincode (UNIPROT)	Bincode name (UNIPROT)	Annotation code	Bincode manually curated	Manual curation:source	BUSCA localization	Localization manually curated	Manual curation:source	GO ID	KO	Pathway	Britte	Module	Definition	Status	Top hit	Gene name	Gene description	GO	GO PC
											8a_22E	9a_22E	10a_22E	11a_22E	12a_22E	13a_22E	25a_10E	26a_10E	27a_10E
xp_018457414.1	XP_018457414.1;RSG16149.t1;RSG16243.t1;XP_018440522.1;XP_018491897.1	(ipr012334 : 313.43924) Pectin lyase fold & (gnl|cdd|47932 : 225.0) no description available & (reliability: 244.97845) & (original description: PREDICTED: probable pectate lyase 20 [Raphanus sativus])'	2	2	9,536051273	1,34e-05	0,000462563	3.36653	1	PREDICTED: probable pectate lyase 20 [Raphanus sativus]	5408,65558	1457,46428	2161,192418	3656,772082	4520,929126	4010,507867	8336,818424	10624,87528	13113,50318	10.6.3	'cell wall.degradation.pectate lyases and polygalacturonases'	10	'cell wall.degradation.pectate lyases and polygalacturonases'	N	10	https://www.uniprot.org/uniprot/A0A6J0LCR7	extracellular space	cell wall	https://www.sciencedirect.com/science/article/abs/pii/S135951130800281X	GO:0005615	K01728	Pentose and glucuronate interconversions;Metabolic pathways;Quorum sensing	09101 Carbohydrate metabolism;09145 Cellular community - prokaryotes		pectate lyase [EC:4.2.2.2]	Pec_lyase_C	Pectate lyase	PLY20	PLY20_ARATHRecName: Full=Probable pectate lyase 20; Flags: Precursor	C:GO:0005576; P:GO:0009624; P:GO:0009814; F:GO:0030570; P:GO:0042547; P:GO:0045490; C:GO:0046658; F:GO:0046872	C:extracellular region; P:response to nematode; P:defense response, incompatible interaction; F:pectate lyase activity; P:cell wall modification involved in multidimensional cell growth; P:pectin catabolic process; C:anchored component of plasma membrane; F:metal ion binding
rsg30414.t1	RSG30414.t1;XP_018492695.1;RSG13491.t1;RSG24601.t1;XP_018433932.1;XP_018440779.1;RSG16452.t1;RSG18619.t1;XP_018461937.1;XP_018466403.1;XP_018485452.1	'(gnl|cdd|85238 : 537.0) no description available & (ipr000070 : 339.42163) Pectinesterase, catalytic & (reliability: 593.98785) & (original description: no original description)'	3	3	9,940139055	7,71e-05	0,001231063	1.93974	0,999999938	RSG30414.t1	8955,063222	2026,103453	2613,854575	3083,635663	5432,993117	6338,091275	6698,661625	8373,60663	8191,900615	10.8.1	'cell wall.pectin*esterases.PME'	10	'cell wall.pectin*esterases.PME'	N	10	https://www.uniprot.org/uniprot/A0A6J0P7T0	plasma membrane	cell wall, plasma membrane	https://www.uniprot.org/uniprot/A0A6J0P7T0	GO:0005886	K01051	Pentose and glucuronate interconversions;Metabolic pathways;Two-component system	09101 Carbohydrate metabolism;09132 Signal transduction	Pectin degradation	pectinesterase [EC:3.1.1.11]	Pectinesterase;Pectinesterase	Pectinesterase;Pectinesterase	0	0	0	0
xp_018487349.1	XP_018487349.1;RSG48541.t1;RSG19289.t1;XP_018479338.1;XP_018489560.1	'(gnl|cdd|29388 : 426.0) no description available & (ipr002016 : 171.66426) Haem peroxidase, plant/fungal/bacterial & (reliability: 100.0) & (original description: PREDICTED: peroxidase 3 [Raphanus sativus])'	3	3	11,88191652	0,000277319	0,0018405	1.6105	0,999968359	PREDICTED: peroxidase 3 [Raphanus sativus]	13677,55673	3274,541946	4516,793735	5054,82256	10989,56227	10389,91063	8193,172459	11951,74287	13032,19161	35.2	'not assigned.unknown'	20	stress.abiotic.cold	D	20	https://www.uniprot.org/uniprot/A0A6J0NRP4	extracellular space	secreted	https://www.uniprot.org/uniprot/A0A6J0NRP4	GO:0005615	K00430	Phenylpropanoid biosynthesis;Metabolic pathways;Biosynthesis of secondary metabolites	09110 Biosynthesis of other secondary metabolites		peroxidase [EC:1.11.1.7]	peroxidase;peroxidase	Peroxidase;Peroxidase	PER3	PER3_ARATHRecName: Full=Peroxidase 3; Short=Atperox P3; AltName: Full=ATPRC; AltName: Full=RCI3A; AltName: Full=Rare cold-inducible protein; Flags: Precursor	F:GO:0004601; C:GO:0005634; C:GO:0005783; C:GO:0005794; P:GO:0006979; P:GO:0009269; P:GO:0009409; C:GO:0009505; C:GO:0009506; P:GO:0009809; P:GO:0009827; C:GO:0016020; F:GO:0020037; P:GO:0042538; P:GO:0042744; P:GO:0044347; P:GO:0045730; F:GO:0046872; C:GO:0048046; P:GO:0050832; P:GO:0055114; P:GO:0071456; P:GO:0080001; P:GO:0098869	F:peroxidase activity; C:nucleus; C:endoplasmic reticulum; C:Golgi apparatus; P:response to oxidative stress; P:response to desiccation; P:response to cold; C:plant-type cell wall; C:plasmodesma; P:lignin biosynthetic process; P:plant-type cell wall modification; C:membrane; F:heme binding; P:hyperosmotic salinity response; P:hydrogen peroxide catabolic process; P:cell wall polysaccharide catabol…
rsg24830.t1	RSG24830.t1;XP_018433093.1;XP_018433511.1;XP_018457764.1;XP_018449029.1	'(gnl|cdd|65505 : 326.0) no description available & (ipr002628 : 249.45572) Photosystem II PsbO, manganese-stabilising & (reliability: 436.54752) & (original description: no original description)'	7	6	27,07898831	0,000269612	0,0018405	5.24202	0,999971702	RSG24830.t1	43269,34207	7505,618834	9007,133629	8032,551066	20381,75453	24156,31935	92051,89162	71488,10245	60368,66275	1.1.1.2	'PS.lightreaction.photosystem II.PSII polypeptide subunits'	1	'PS.lightreaction.photosystem II.PSII polypeptide subunits'	N	1	https://www.uniprot.org/uniprot/A0A6J0JBT2	chloroplast		https://www.uniprot.org/uniprot/A0A6J0JBT2	GO:0009507	K02716	Photosynthesis	09102 Energy metabolism		photosystem II oxygen-evolving enhancer protein 1	MSP	Manganese-stabilising protein / photosystem II polypeptide	0	0	0	0
rsg46678.t1	RSG46678.t1;XP_018451176.1	'(gnl|cdd|76080 : 503.0) no description available & (gnl|cdd|35876 : 291.0) no description available & (ipr020829 : 151.09515) Glyceraldehyde 3-phosphate dehydrogenase, catalytic domain & (reliability: 100.0) & (original description: no original description)'	3	2	7,790595174	0,000431971	0,002148846	2.74213	0,99983896	RSG46678.t1	4885,130502	1606,910917	1403,8364	1652,404267	4073,610386	3049,228855	6715,024279	7106,558035	5474,113357	35.2	'not assigned.unknown'	1	PS.calvin cycle.GAP	D	4; 6	https://www.uniprot.org/uniprot/A0A6J0KUJ7	chloroplast thylakoid membrane	cytoplasm; nucleus	https://www.nextprot.org/entry/NX_P04406/localization	GO:0009535	K05298	Carbon fixation in photosynthetic organisms;Metabolic pathways;Microbial metabolism in diverse environments;Carbon metabolism	09102 Energy metabolism	Reductive pentose phosphate cycle (Calvin cycle);Reductive pentose phosphate cycle, ribulose-5P => glyceraldehyde-3P	glyceraldehyde-3-phosphate dehydrogenase (NADP+) (phosphorylating) [EC:1.2.1.13]	Gp_dh_C	Glyceraldehyde 3-phosphate dehydrogenase, C-terminal domain	0	0	0	0
rsg07387.t1	RSG07387.t1;RSG28254.t1;XP_018442624.1;XP_018448684.1;XP_018468280.1	'(gnl|cdd|36797 : 357.0) no description available & (gnl|cdd|84950 : 201.0) no description available & (ipr000863 : 137.41316) Sulfotransferase domain & (reliability: 100.0) & (original description: no original description)'	2	2	6,029708624	0,00049797	0,002249729	3.2311	0,999741373	RSG07387.t1	19064,19939	6930,927541	6014,211175	11223,52915	8359,293862	12252,04975	26117,60071	40783,8695	28947,33972	35.2	'not assigned.unknown'	16;26	secondary metabolism.sulfur-containing.glucosinolates.synthesis.indole.indole-3-methyl-desulfoglucosinolate sulfotransferase;misc.sulfotransferase	D	14; 16	https://www.uniprot.org/uniprot/A0A6J0K6J2	nucleus	cytoplasm	https://www.uniprot.org/uniprot/A0A6J0K6J2	GO:0005634	K11821	Tryptophan metabolism;Glucosinolate biosynthesis;Metabolic pathways;Biosynthesis of secondary metabolites;2-Oxocarboxylic acid metabolism	09105 Amino acid metabolism;09110 Biosynthesis of other secondary metabolites	Glucosinolate biosynthesis, tryptophan => glucobrassicin	aromatic desulfoglucosinolate sulfotransferase [EC:2.8.2.24]			0	0	0	0
xp_018447834.1	XP_018447834.1	(gnl|cdd|66144 : 93.5) no description available & (reliability: 100.0) & (original description: PREDICTED: photosystem I reaction center subunit IV A, chloroplastic-like [Raphanus sativus])'	2	2	4,708380699	0,00066552	0,002734275	7.77824	0,999364119	PREDICTED: photosystem I reaction center subunit IV A, chloroplastic-like [Raphanus sativus]	15592,26365	1440,425254	1688,519631	2081,572301	4536,1921	5684,586477	38194,17141	26144,95387	17938,24219	35.2	'not assigned.unknown'	1	PS.lightreaction.photosystem I.PSI polypeptide subunits	D	1	https://www.uniprot.org/uniprot/A0A6J0KLD3	chloroplast thylakoid membrane			GO:0009535	K02693	Photosynthesis;Metabolic pathways	09102 Energy metabolism	Photosystem I	photosystem I subunit IV			PSAE2	PSAE2_ARATHRecName: Full=Photosystem I reaction center subunit IV B, chloroplastic; Short=PSI-E B; Flags: Precursor	C:GO:0005886; C:GO:0009535; C:GO:0009538; P:GO:0009735; C:GO:0009941; C:GO:0010287; P:GO:0015979; F:GO:0019904; F:GO:0051219	C:plasma membrane; C:chloroplast thylakoid membrane; C:photosystem I reaction center; P:response to cytokinin; C:chloroplast envelope; C:plastoglobule; P:photosynthesis; F:protein domain specific binding; F:phosphoprotein binding
rsg21712.t1	RSG21712.t1;RSG37944.t1;XP_018441306.1	'(gnl|cdd|36496 : 130.0) no description available & (gnl|cdd|84781 : 118.0) no description available & (reliability: 100.0) & (original description: no original description)'	1	1	4,021757126	0,000710703	0,002852001	2.15586	0,999229596	RSG21712.t1	10540,01463	2452,855276	2308,796901	3731,562692	7886,61618	6282,667561	8346,298222	8299,158044	12990,86182	35.2	'not assigned.unknown'	29	protein.degradation;protein.degradation.serine protease	D	29	https://www.uniprot.org/uniprot/A0A6J0K1K3	nucleus			GO:0005634	K16296		not_assigned		serine carboxypeptidase-like clade I [EC:3.4.16.-]	Peptidase_S10	Serine carboxypeptidase	0	0	0	0
[truncated: 70 more rows]

## Sheet: Table S4-3
Table S4-3	Non-redundant proteins, up-regulated in Raphanus sativus seedlings on the 22th day after inoculation with cultural medium in comparison to the 10th day
[truncated: 108 more rows]

## Sheet: Table S4-4
Table S4-4	Non-redundant proteins, down-regulated in Raphanus sativus seedlings on the 22th day after inoculation with cultural medium in comparison to the 10th day
[truncated: 26 more rows]
