# Supplementary material for: Proteome and Metabolome Alterations in Radish (Raphanus sativus L.) Seedlings Induced by Inoculation with Agrobacterium tumefaciens
Source: Biomolecules. 2025 Feb 14;15(2):290. doi: 10.3390/biom15020290 (PMC11852571; doi:10.3390/biom15020290)
Supplement: Supplementary file 1 [file biomolecules-15-00290-s001.zip › Supplementary_Information_5.xls]

## Sheet: Directory
Proteome and metabolome alterations in radish (Raphanus sativus L.) seedlings induced by inoculation with Agrobacterium tumefaciens
Supplementary information 5 Functional classes of non-redundant proteins, differentially expressed in Raphanus sativus seedlings on the 10th and 22nd day after inoculation with Agrobacterium tumefacies suspension in comparison to mock treatment with cultural medium
Nadezhda Frolova,1§ Daria Gorbach,1§ Christian Ihling,2 Tatiana Bilova,1,3 Anastasia Orlova,1 Elena Lukasheva,4 Ksenia Fedoseeva,5 Irina Dodueva,6 Lyudmila A. Lutova6 and Andrej Frolov1*
1Laboratory of Analytical Biochemistry and Biotechnology, K.A. Timiryazev Institute of Plant Physiology Russian Academy of Science, 127276, Moscow, Russia
2Institute of Pharmacy, Martin-Luther Universität Halle-Wittenbeg, 06099, Halle (Saale), Germany
3Department of Plant Physiology and Biochemistry, St. Petersburg State University, 199034 St. Petersburg, Russia
4Department of Biochemistry, St. Petersburg State University, 199904, St. Petersburg, Russia
5Resource Center "Molecular and Cell Technologies", St. Petersburg State University, 199034, St. Petersburg, Russia
6Department of Genetics and Biotechnology, St. Petersburg State University, 199034, St. Petersburg, Russia
§These authors contributed equally to the manuscript
Directory
Table S5-1	Functional annotation accomplished for non-redundant proteins, up-regulated in Raphanus sativus seedlings on the 10th day after inoculation with Agrobacterium tumefaciens suspension in comparison to the mock treatment with cultural medium
Table S5-2	Functional annotation accomplished for non-redundant proteins, down-regulated in Raphanus sativus seedlings on the 10th day after inoculation with Agrobacterium tumefaciens suspension in comparison to the mock treatment with cultural medium
Table S5-3	Functional annotation accomplished for non-redundant proteins, up-regulated in Raphanus sativus seedlings on the 22th day after inoculation with Agrobacterium tumefaciens suspension in comparison to the mock treatment with cultural medium
Table S5-4	Functional annotation accomplished for non-redundant proteins, down-regulated in Raphanus sativus seedlings on the 22th day after inoculation with Agrobacterium tumefaciens suspension in comparison to the mock treatment with cultural medium
BIN #1 (Photosyntesis)
BIN #2 (Major carbohydrate metabolism)
BIN #3 (Minor carbohydrate metabolism)
BIN #4 (Glycolisis)
BIN #5 (Fermentation)
BIN #6 (Gluconeogenesis/glyoxylate cycle)
BIN #7 (OPP cycle)
BIN #8 (TCA/organic acid transformations)
BIN #9 (Mitochondrial electron transport /ATP synthesis)
BIN #10 (Cell wall)
BIN #11 (Lipid metabolism)
BIN #12 (Nitrogen assimilation)
BIN #13 (Amino acid metabolism)
BIN #14 (S-metabolism)
BIN #15 (Metal handling)
BIN #16 (Secondary metabolism)
BIN #17 (Hormones)
BIN #18 (Cofactor and vitamins synthesis)
BIN #19 (Tetrapyrrole synthesis)
BIN #20 (Stress)
BIN #21 (Redox)
BIN #22 (Polyamine synthesis)
BIN #23 (Nucleotide metabolism)
BIN #24 (Degradation of xenobiotics)
BIN #25 (C1-metabolism)
BIN #26 (Miscellaneous enzyme families)
BIN #27 (RNA metabolism)
BIN #28 (DNA metabolism)
BIN #29 (Protein metabolism)
BIN #30 (Signaling)
BIN #31 (Cell)
BIN #32 (microRNA, natural antisense etc. )
BIN #33 (Development)
BIN #34 (Transport)
BIN #35 (Not assigned)

## Sheet: Table S5-1 
Table S5-1 Functional annotation accomplished for non-redundant proteins, up-regulated in Raphanus sativus seedlings on the 10th day after inoculation with Agrobacterium tumefaciens suspension in comparison to the mock treatment with cultural medium
Bin 1: Photosynthesis
First_accesion	Accession	Protein annotation (description)	Peptide count	Unique peptides	Confidence score	t-Test	q Value	Fold change	Power	Description	Inoculation with medium			Inoculation with agrobacterial suspension			Functional annotation							Prediction of localization			Gene ontology
											22a_10C	23a_10C	24a_10C	25a_10E	26a_10E	27a_10E	Bincode global	Bincode name	Bincode (UNIPROT)	Bincode name (UNIPROT)	Annotation code	Bincode manually curated	Manual curation:source	BUSCA localization	Localization manually curated	Manual curation:source	GO ID	KO	Pathway	Britte	Module	Definition	Status	Top hit	Gene name	Gene description	GO	GO PC
azd50218.1	AZD50218.1;TKJ60198.1;TKJ73730.1;TKJ76256.1;TKJ78465.1;TKK01500.1;TKK14088.1;TKK27749.1;TKK41498.1	'(gnl|cdd|30406 : 458.0) no description available & (gnl|cdd|35876 : 239.0) no description available & (ipr016040 : 161.58144) NAD(P)-binding domain & (reliability: 100.0) & (original description: NAD-dependent glyceraldehyde-3-phosphate dehydrogenase [Pseudomonas chlororaphis subsp. aurantiaca])'	1	1	4.01248	2.87e-06	0.000814969	296.395	1	NAD-dependent glyceraldehyde-3-phosphate dehydrogenase [Pseudomonas chlororaphis subsp. aurantiaca]	256.56	131.545	134.632	74095.1	84444.8	80922.2	35	'not assigned.unknown'	1;4	PS.calvin cycle.GAP;glycolysis.cytosolic branch.glyceraldehyde 3-phosphate dehydrogenase (GAP-DH);glycolysis.plastid branch.glyceraldehyde 3-phosphate dehydrogenase (GAP-DH)	D	1;4	https://www.uniprot.org/uniprot/A0A4U3D3C3	cytoplasm	cytoplasm		GO:0005737	K00134	Glycolysis / Gluconeogenesis;Carbon fixation in photosynthetic organisms;Metabolic pathways;Biosynthesis of secondary metabolites;Microbial metabolism in diverse environments;Carbon metabolism;Biosynthesis of amino acids;HIF-1 signaling pathway;Alzheimer disease;Pathogenic Escherichia coli infection;Salmonella infection;Diabetic cardiomyopathy	09101 Carbohydrate metabolism;09102 Energy metabolism;09132 Signal transduction	Glycolysis (Embden-Meyerhof pathway), glucose => pyruvate;Glycolysis, core module involving three-carbon compounds;Gluconeogenesis, oxaloacetate => fructose-6P;Reductive pentose phosphate cycle (Calvin cycle);Reductive pentose phosphate cycle, ribulose-5P => glyceraldehyde-3P;Semi-phosphorylative Entner-Doudoroff pathway, gluconate => glycerate-3P;D-galactonate degradation, De Ley-Doudoroff pathw…	glyceraldehyde 3-phosphate dehydrogenase [EC:1.2.1.12]			G3P	G3P_PSEAERecName: Full=Glyceraldehyde-3-phosphate dehydrogenase; Short=GAPDH; AltName: Full=NAD-dependent glyceraldehyde-3-phosphate dehydrogenase	F:GO:0004365; C:GO:0005829; P:GO:0006006; P:GO:0006096; F:GO:0050661; F:GO:0051287; P:GO:0055114; P:GO:1901576	F:glyceraldehyde-3-phosphate dehydrogenase (NAD+) (phosphorylating) activity; C:cytosol; P:glucose metabolic process; P:glycolytic process; F:NADP binding; F:NAD binding; P:oxidation-reduction process; P:organic substance biosynthetic process
																					Total number:	1
Bin 2: Major carbohydrate metabolism
First_accesion	Accession	Protein annotation (description)	Peptide count	Unique peptides	Confidence score	t-Test	q Value	Fold change	Power	Description	Inoculation with medium			Inoculation with agrobacterial suspension			Functional annotation							Prediction of localization			Gene ontology
											22a_10C	23a_10C	24a_10C	25a_10E	26a_10E	27a_10E	Bincode global	Bincode name	Bincode (UNIPROT)	Bincode name (UNIPROT)	Annotation code	Bincode manually curated	Manual curation:source	BUSCA localization	Localization manually curated	Manual curation:source	GO ID	KO	Pathway	Britte	Module	Definition	Status	Top hit	Gene name	Gene description	GO	GO PC
xp_018445730.1	XP_018445730.1	'(ipr000368 : 1500.0) Sucrose synthase & (gnl|cdd|64713 : 976.0) no description available & (gnl|cdd|36071 : 498.0) no description available & (reliability: 100.0) & (original description: PREDICTED: sucrose synthase 1 [Raphanus sativus])'	6	1	22.0399	0.0132029	0.0360079	2.37925	0.880639	PREDICTED: sucrose synthase 1 [Raphanus sativus]	881.349	1085.01	1124.78	3113.72	5526.03	3761.12	35	'not assigned.unknown'	2	major CHO metabolism.degradation.sucrose.Susy	D	2	https://www.uniprot.org/uniprot/A0A6J0KCL1	cytoplasm	cytoplasm		GO:0005737	K00695	Starch and sucrose metabolism;Metabolic pathways;Biosynthesis of secondary metabolites	09101 Carbohydrate metabolism		sucrose synthase [EC:2.4.1.13]			SUSY1	SUSY1_ARATHRecName: Full=Sucrose synthase 1; Short=AtSUS1; AltName: Full=Sucrose-UDP glucosyltransferase 1	P:GO:0001666; C:GO:0005773; C:GO:0005829; C:GO:0005886; P:GO:0005985; P:GO:0006970; P:GO:0009409; P:GO:0009413; P:GO:0009414; C:GO:0009506; P:GO:0009744; P:GO:0009749; P:GO:0009877; P:GO:0010037; P:GO:0010431; P:GO:0010555; F:GO:0016157; P:GO:0034059; P:GO:0046686; P:GO:0051262; P:GO:0072708	P:response to hypoxia; C:vacuole; C:cytosol; C:plasma membrane; P:sucrose metabolic process; P:response to osmotic stress; P:response to cold; P:response to flooding; P:response to water deprivation; C:plasmodesma; P:response to sucrose; P:response to glucose; P:nodulation; P:response to carbon dioxide; P:seed maturation; P:response to mannitol; F:sucrose synthase activity; P:response to anoxia; …
xp_018488469.1	XP_018488469.1	'(gnl|cdd|35449 : 810.0) no description available & (gnl|cdd|47917 : 448.0) no description available & (ipr013148 : 270.0003) Glycosyl hydrolase family 32, N-terminal & (reliability: 100.0) & (original description: PREDICTED: beta-fructofuranosidase, insoluble isoenzyme CWINV1 [Raphanus sativus])'	4	1	12.4767	0.017539	0.0392014	1.52094	0.826051	PREDICTED: beta-fructofuranosidase. insoluble isoenzyme CWINV1 [Raphanus sativus]	5893.13	5072.43	5405.82	12131.4	14040.3	13974	35	'not assigned.unknown'	2	major CHO metabolism.degradation.sucrose.invertases.cell wall	D	2;16	https://www.uniprot.org/uniprot/A0A6J0NUW3	extracellular space	vacuole	https://www.uniprot.org/uniprot/A0A6J0L2R9	GO:0005615	K01193	Galactose metabolism;Starch and sucrose metabolism;Metabolic pathways;Biosynthesis of secondary metabolites	09101 Carbohydrate metabolism		beta-fructofuranosidase [EC:3.2.1.26]			INV1	INV1_ARATHRecName: Full=Beta-fructofuranosidase, insoluble isoenzyme CWINV1; AltName: Full=Cell wall beta-fructosidase 1; Short=AtbetaFRUCT1; AltName: Full=Cell wall invertase 1; Short=AtcwINV1; AltName: Full=Sucrose hydrolase 1; Flags: Precursor	F:GO:0004575; F:GO:0005515; C:GO:0005618; C:GO:0005773; C:GO:0005886; P:GO:0005982; P:GO:0005987; P:GO:0009611; P:GO:0042742; C:GO:0048046; P:GO:0050832; F:GO:0051669; P:GO:0052576; P:GO:0071836; P:GO:0080167	F:sucrose alpha-glucosidase activity; F:protein binding; C:cell wall; C:vacuole; C:plasma membrane; P:starch metabolic process; P:sucrose catabolic process; P:response to wounding; P:defense response to bacterium; C:apoplast; P:defense response to fungus; F:fructan beta-fructosidase activity; P:carbohydrate storage; P:nectar secretion; P:response to karrikin
																					Total number:	2
Bin 4: Glycolisis
First_accesion	Accession	Protein annotation (description)	Peptide count	Unique peptides	Confidence score	t-Test	q Value	Fold change	Power	Description	Inoculation with medium			Inoculation with agrobacterial suspension			Functional annotation							Prediction of localization			Gene ontology
											22a_10C	23a_10C	24a_10C	25a_10E	26a_10E	27a_10E	Bincode global	Bincode name	Bincode (UNIPROT)	Bincode name (UNIPROT)	Annotation code	Bincode manually curated	Manual curation:source	BUSCA localization	Localization manually curated	Manual curation:source	GO ID	KO	Pathway	Britte	Module	Definition	Status	Top hit	Gene name	Gene description	GO	GO PC
xp_018443837.1	XP_018443837.1	'(gnl|cdd|30406 : 464.0) no description available & (gnl|cdd|35876 : 398.0) no description available & (ipr016040 : 182.65924) NAD(P)-binding domain & (reliability: 100.0) & (original description: PREDICTED: glyceraldehyde-3-phosphate dehydrogenase GAPCP1, chloroplastic [Raphanus sativus])'	1	1	2.85852	0.00293748	0.0198529	6.55487	0.996269	PREDICTED: glyceraldehyde-3-phosphate dehydrogenase GAPCP1. chloroplastic [Raphanus sativus]	140.458	56.0921	49.3648	620.542	651.022	1218.83	35	'not assigned.unknown'	4	glycolysis.plastid branch.glyceraldehyde 3-phosphate dehydrogenase (GAP-DH)	D	4	https://www.uniprot.org/uniprot/A0A6J0K775	chloroplast thylakoid membrane	plasma membrane, nucleus and cytoplasm	https://onlinelibrary.wiley.com/doi/full/10.1111/j.1365-2443.2005.00911.x#:~:text=Glyceraldehyde%E2%80%903%E2%80%90phosphate%20dehydrogenase%20%28GAPDH%3B%20EC%201.2.1.12%29%20is%20a%20%E2%88%BC37,the%20plasma%20membrane%2C%20nucleus%20and%20cytoplasm%20%28Schmitz%202001%29.	GO:0009535	K00134	Glycolysis / Gluconeogenesis;Carbon fixation in photosynthetic organisms;Metabolic pathways;Biosynthesis of secondary metabolites;Microbial metabolism in diverse environments;Carbon metabolism;Biosynthesis of amino acids;HIF-1 signaling pathway;Alzheimer disease;Pathogenic Escherichia coli infection;Salmonella infection;Diabetic cardiomyopathy	09101 Carbohydrate metabolism;09102 Energy metabolism;09132 Signal transduction	Glycolysis (Embden-Meyerhof pathway), glucose => pyruvate;Glycolysis, core module involving three-carbon compounds;Gluconeogenesis, oxaloacetate => fructose-6P;Reductive pentose phosphate cycle (Calvin cycle);Reductive pentose phosphate cycle, ribulose-5P => glyceraldehyde-3P;Semi-phosphorylative Entner-Doudoroff pathway, gluconate => glycerate-3P;D-galactonate degradation, De Ley-Doudoroff pathw…	glyceraldehyde 3-phosphate dehydrogenase [EC:1.2.1.12]			G3PP1	G3PP1_ARATHRecName: Full=Glyceraldehyde-3-phosphate dehydrogenase GAPCP1, chloroplastic; AltName: Full=Glyceraldehyde-3-phosphate dehydrogenase of plastid 1; AltName: Full=NAD-dependent glyceraldehydephosphate dehydrogenase chloroplastic 1; Flags: Precursor	P:GO:0000226; P:GO:0000740; F:GO:0003677; F:GO:0004365; F:GO:0005507; C:GO:0005740; C:GO:0005774; C:GO:0005794; C:GO:0005811; C:GO:0005829; C:GO:0005886; P:GO:0006094; P:GO:0006096; F:GO:0008017; F:GO:0008270; F:GO:0008886; P:GO:0009408; P:GO:0009416; P:GO:0009555; C:GO:0009570; P:GO:0009651; P:GO:0009735; P:GO:0009744; P:GO:0010951; C:GO:0015630; P:GO:0017148; F:GO:0019828; C:GO:0031965; P:GO:00…	P:microtubule cytoskeleton organization; P:nuclear membrane fusion; F:DNA binding; F:glyceraldehyde-3-phosphate dehydrogenase (NAD+) (phosphorylating) activity; F:copper ion binding; C:mitochondrial envelope; C:vacuolar membrane; C:Golgi apparatus; C:lipid droplet; C:cytosol; C:plasma membrane; P:gluconeogenesis; P:glycolytic process; F:microtubule binding; F:zinc ion binding; F:glyceraldehyde-3-…
rsg34650.t1	RSG34650.t1	'(gnl|cdd|84661 : 609.0) no description available & (gnl|cdd|36770 : 606.0) no description available & (ipr000741 : 394.63364) Fructose-bisphosphate aldolase, class-I & (reliability: 100.0) & (original description: no original description)'	15	1	76.3435	0.00848182	0.0305102	6.82149	0.942492	RSG34650.t1	261.593	91.3659	58.2444	688.299	2213.61	1537.63	35	'not assigned.unknown'	4	glycolysis.cytosolic branch.aldolase;glycolysis.unclear/dually targeted.aldolase	D	4;6;7	https://www.genome.jp/dbget-bin/www_bget?ko:K01623	cytoplasm	cytoplasm,nucleus	https://www.sciencedirect.com/topics/neuroscience/fructose-bisphosphate-aldolase	GO:0005737	K01623	Glycolysis / Gluconeogenesis;Pentose phosphate pathway;Fructose and mannose metabolism;Methane metabolism;Carbon fixation in photosynthetic organisms;Metabolic pathways;Biosynthesis of secondary metabolites;Microbial metabolism in diverse environments;Carbon metabolism;Biosynthesis of amino acids;HIF-1 signaling pathway	09101 Carbohydrate metabolism;09102 Energy metabolism;09132 Signal transduction	Glycolysis (Embden-Meyerhof pathway), glucose => pyruvate;Gluconeogenesis, oxaloacetate => fructose-6P;Reductive pentose phosphate cycle (Calvin cycle);Reductive pentose phosphate cycle, glyceraldehyde-3P => ribulose-5P	fructose-bisphosphate aldolase, class I [EC:4.1.2.13]			0	0	0	0
azd50218.1	AZD50218.1;TKJ60198.1;TKJ73730.1;TKJ76256.1;TKJ78465.1;TKK01500.1;TKK14088.1;TKK27749.1;TKK41498.1	'(gnl|cdd|30406 : 458.0) no description available & (gnl|cdd|35876 : 239.0) no description available & (ipr016040 : 161.58144) NAD(P)-binding domain & (reliability: 100.0) & (original description: NAD-dependent glyceraldehyde-3-phosphate dehydrogenase [Pseudomonas chlororaphis subsp. aurantiaca])'	1	1	4.01248	2.87e-06	0.000814969	296.395	1	NAD-dependent glyceraldehyde-3-phosphate dehydrogenase [Pseudomonas chlororaphis subsp. aurantiaca]	256.56	131.545	134.632	74095.1	84444.8	80922.2	35	'not assigned.unknown'	1;4	PS.calvin cycle.GAP;glycolysis.cytosolic branch.glyceraldehyde 3-phosphate dehydrogenase (GAP-DH);glycolysis.plastid branch.glyceraldehyde 3-phosphate dehydrogenase (GAP-DH)	D	1;4	https://www.uniprot.org/uniprot/A0A4U3D3C3	cytoplasm	cytoplasm		GO:0005737	K00134	Glycolysis / Gluconeogenesis;Carbon fixation in photosynthetic organisms;Metabolic pathways;Biosynthesis of secondary metabolites;Microbial metabolism in diverse environments;Carbon metabolism;Biosynthesis of amino acids;HIF-1 signaling pathway;Alzheimer disease;Pathogenic Escherichia coli infection;Salmonella infection;Diabetic cardiomyopathy	09101 Carbohydrate metabolism;09102 Energy metabolism;09132 Signal transduction	Glycolysis (Embden-Meyerhof pathway), glucose => pyruvate;Glycolysis, core module involving three-carbon compounds;Gluconeogenesis, oxaloacetate => fructose-6P;Reductive pentose phosphate cycle (Calvin cycle);Reductive pentose phosphate cycle, ribulose-5P => glyceraldehyde-3P;Semi-phosphorylative Entner-Doudoroff pathway, gluconate => glycerate-3P;D-galactonate degradation, De Ley-Doudoroff pathw…	glyceraldehyde 3-phosphate dehydrogenase [EC:1.2.1.12]			G3P	G3P_PSEAERecName: Full=Glyceraldehyde-3-phosphate dehydrogenase; Short=GAPDH; AltName: Full=NAD-dependent glyceraldehyde-3-phosphate dehydrogenase	F:GO:0004365; C:GO:0005829; P:GO:0006006; P:GO:0006096; F:GO:0050661; F:GO:0051287; P:GO:0055114; P:GO:1901576	F:glyceraldehyde-3-phosphate dehydrogenase (NAD+) (phosphorylating) activity; C:cytosol; P:glucose metabolic process; P:glycolytic process; F:NADP binding; F:NAD binding; P:oxidation-reduction process; P:organic substance biosynthetic process
																					Total number:	3
Bin 6: Gluconeogenesis/glyoxylate cycle
First_accesion	Accession	Protein annotation (description)	Peptide count	Unique peptides	Confidence score	t-Test	q Value	Fold change	Power	Description	Inoculation with medium			Inoculation with agrobacterial suspension			Functional annotation							Prediction of localization			Gene ontology
											22a_10C	23a_10C	24a_10C	25a_10E	26a_10E	27a_10E	Bincode global	Bincode name	Bincode (UNIPROT)	Bincode name (UNIPROT)	Annotation code	Bincode manually curated	Manual curation:source	BUSCA localization	Localization manually curated	Manual curation:source	GO ID	KO	Pathway	Britte	Module	Definition	Status	Top hit	Gene name	Gene description	GO	GO PC
azd47151.1	AZD47151.1;KPB75813.1;KPB77745.1;KPB80884.1;TKJ67958.1;TKJ76529.1;TKK00418.1;TKK01793.1;TKK25849.1;TKK26900.1;TKK40042.1	'(gnl|cdd|81661 : 813.0) no description available & (ipr002020 : 314.04318) Citrate synthase-like & (gnl|cdd|37828 : 225.0) no description available & (reliability: 100.0) & (original description: Citrate synthase (si) [Pseudomonas chlororaphis subsp. aurantiaca])'	1	1	4.85056	0.00720972	0.0273197	10.2389	0.958219	Citrate synthase (si) [Pseudomonas chlororaphis subsp. aurantiaca]	513.141	595.349	312.356	6690.07	13481.1	3604.64	35	'not assigned.unknown'	6	gluconeogenesis / glyoxylate cycle.citrate synthase	D	6;8	https://www.uniprot.org/uniprot/A0A010Q6X8	cytoplasm	mitochondrion	https://www.jbc.org/article/S0021-9258(20)75548-1/fulltext	GO:0005737	K01647	Citrate cycle (TCA cycle);Glyoxylate and dicarboxylate metabolism;Metabolic pathways;Biosynthesis of secondary metabolites;Microbial metabolism in diverse environments;Carbon metabolism;2-Oxocarboxylic acid metabolism;Biosynthesis of amino acids	09101 Carbohydrate metabolism	Citrate cycle (TCA cycle, Krebs cycle);Citrate cycle, first carbon oxidation, oxaloacetate => 2-oxoglutarate;Glyoxylate cycle;Methylaspartate cycle	citrate synthase [EC:2.3.3.1]			CISY	CISY_PSEAERecName: Full=Citrate synthase	F:GO:0004108; C:GO:0005829; P:GO:0006099; F:GO:0042802; C:GO:0045239	F:citrate (Si)-synthase activity; C:cytosol; P:tricarboxylic acid cycle; F:identical protein binding; C:tricarboxylic acid cycle enzyme complex
rsg34650.t1	RSG34650.t1	'(gnl|cdd|84661 : 609.0) no description available & (gnl|cdd|36770 : 606.0) no description available & (ipr000741 : 394.63364) Fructose-bisphosphate aldolase, class-I & (reliability: 100.0) & (original description: no original description)'	15	1	76.3435	0.00848182	0.0305102	6.82149	0.942492	RSG34650.t1	261.593	91.3659	58.2444	688.299	2213.61	1537.63	35	'not assigned.unknown'	4	glycolysis.cytosolic branch.aldolase;glycolysis.unclear/dually targeted.aldolase	D	4;6;7	https://www.genome.jp/dbget-bin/www_bget?ko:K01623	cytoplasm	cytoplasm,nucleus	https://www.sciencedirect.com/topics/neuroscience/fructose-bisphosphate-aldolase	GO:0005737	K01623	Glycolysis / Gluconeogenesis;Pentose phosphate pathway;Fructose and mannose metabolism;Methane metabolism;Carbon fixation in photosynthetic organisms;Metabolic pathways;Biosynthesis of secondary metabolites;Microbial metabolism in diverse environments;Carbon metabolism;Biosynthesis of amino acids;HIF-1 signaling pathway	09101 Carbohydrate metabolism;09102 Energy metabolism;09132 Signal transduction	Glycolysis (Embden-Meyerhof pathway), glucose => pyruvate;Gluconeogenesis, oxaloacetate => fructose-6P;Reductive pentose phosphate cycle (Calvin cycle);Reductive pentose phosphate cycle, glyceraldehyde-3P => ribulose-5P	fructose-bisphosphate aldolase, class I [EC:4.1.2.13]			0	0	0	0
																					Total number:	2
Bin 7: OPP cycle
First_accesion	Accession	Protein annotation (description)	Peptide count	Unique peptides	Confidence score	t-Test	q Value	Fold change	Power	Description	Inoculation with medium			Inoculation with agrobacterial suspension			Functional annotation							Prediction of localization			Gene ontology
											22a_10C	23a_10C	24a_10C	25a_10E	26a_10E	27a_10E	Bincode global	Bincode name	Bincode (UNIPROT)	Bincode name (UNIPROT)	Annotation code	Bincode manually curated	Manual curation:source	BUSCA localization	Localization manually curated	Manual curation:source	GO ID	KO	Pathway	Britte	Module	Definition	Status	Top hit	Gene name	Gene description	GO	GO PC
xp_018490816.1	XP_018490816.1	'(gnl|cdd|37864 : 772.0) no description available & (gnl|cdd|82915 : 722.0) no description available & (ipr006114 : 303.47122) 6-phosphogluconate dehydrogenase, C-terminal & (reliability: 100.0) & (original description: PREDICTED: LOW QUALITY PROTEIN: 6-phosphogluconate dehydrogenase, decarboxylating 3 [Raphanus sativus])'	2	1	3.51298	0.000437445	0.00827813	4.53369	1	PREDICTED: LOW QUALITY PROTEIN: 6-phosphogluconate dehydrogenase. decarboxylating 3 [Raphanus sativus]	2536.67	2722.9	2478.6	17187	20320	19668.1	35	'not assigned.unknown'	7	OPP.oxidative PP.6-phosphogluconate dehydrogenase	D	7	https://www.uniprot.org/uniprot/A0A6J0P2N8	mitochondrion	cytosol, chloroplast, peroxisome	https://pubmed.ncbi.nlm.nih.gov/27366940/https://pubmed.ncbi.nlm.nih.gov/27366940/	GO:0005739	K00033	Pentose phosphate pathway;Glutathione metabolism;Metabolic pathways;Biosynthesis of secondary metabolites;Microbial metabolism in diverse environments;Carbon metabolism	09101 Carbohydrate metabolism;09106 Metabolism of other amino acids	Pentose phosphate pathway (Pentose phosphate cycle);Pentose phosphate pathway, oxidative phase, glucose 6P => ribulose 5P	6-phosphogluconate dehydrogenase [EC:1.1.1.44 1.1.1.343]			6PGD2	6PGD2_ARATHRecName: Full=6-phosphogluconate dehydrogenase, decarboxylating 2	F:GO:0004616; C:GO:0005739; C:GO:0005829; F:GO:0008114; P:GO:0009051; P:GO:0009409; P:GO:0009414; C:GO:0009506; C:GO:0009570; P:GO:0009651; P:GO:0009737; P:GO:0009744; P:GO:0009749; P:GO:0009750; C:GO:0016020; C:GO:0019822; F:GO:0042803; P:GO:0046177; P:GO:0046686; F:GO:0050661; P:GO:0080173	F:phosphogluconate dehydrogenase (decarboxylating) activity; C:mitochondrion; C:cytosol; F:phosphogluconate 2-dehydrogenase activity; P:pentose-phosphate shunt, oxidative branch; P:response to cold; P:response to water deprivation; C:plasmodesma; C:chloroplast stroma; P:response to salt stress; P:response to abscisic acid; P:response to sucrose; P:response to glucose; P:response to fructose; C:me…
rsg34650.t1	RSG34650.t1	'(gnl|cdd|84661 : 609.0) no description available & (gnl|cdd|36770 : 606.0) no description available & (ipr000741 : 394.63364) Fructose-bisphosphate aldolase, class-I & (reliability: 100.0) & (original description: no original description)'	15	1	76.3435	0.00848182	0.0305102	6.82149	0.942492	RSG34650.t1	261.593	91.3659	58.2444	688.299	2213.61	1537.63	35	'not assigned.unknown'	4	glycolysis.cytosolic branch.aldolase;glycolysis.unclear/dually targeted.aldolase	D	4;6;7	https://www.genome.jp/dbget-bin/www_bget?ko:K01623	cytoplasm	cytoplasm,nucleus	https://www.sciencedirect.com/topics/neuroscience/fructose-bisphosphate-aldolase	GO:0005737	K01623	Glycolysis / Gluconeogenesis;Pentose phosphate pathway;Fructose and mannose metabolism;Methane metabolism;Carbon fixation in photosynthetic organisms;Metabolic pathways;Biosynthesis of secondary metabolites;Microbial metabolism in diverse environments;Carbon metabolism;Biosynthesis of amino acids;HIF-1 signaling pathway	09101 Carbohydrate metabolism;09102 Energy metabolism;09132 Signal transduction	Glycolysis (Embden-Meyerhof pathway), glucose => pyruvate;Gluconeogenesis, oxaloacetate => fructose-6P;Reductive pentose phosphate cycle (Calvin cycle);Reductive pentose phosphate cycle, glyceraldehyde-3P => ribulose-5P	fructose-bisphosphate aldolase, class I [EC:4.1.2.13]			0	0	0	0
																					Total number:	2
Bin 8: TCA/organic acid transformations
First_accesion	Accession	Protein annotation (description)	Peptide count	Unique peptides	Confidence score	t-Test	q Value	Fold change	Power	Description	Inoculation with medium			Inoculation with agrobacterial suspension			Functional annotation							Prediction of localization			Gene ontology
											22a_10C	23a_10C	24a_10C	25a_10E	26a_10E	27a_10E	Bincode global	Bincode name	Bincode (UNIPROT)	Bincode name (UNIPROT)	Annotation code	Bincode manually curated	Manual curation:source	BUSCA localization	Localization manually curated	Manual curation:source	GO ID	KO	Pathway	Britte	Module	Definition	Status	Top hit	Gene name	Gene description	GO	GO PC
azd47413.1	AZD47413.1;KPB68763.1;KPB82901.1;KPB84990.1;TKJ64034.1;TKJ71418.1;TKJ80155.1;TKJ81885.1;TKJ89688.1;TKJ98217.1;TKK00755.1;TKK08476.1;TKK24148.1;TKK28138.1;TKK34100.1;TKK37175.1;TKK40529.1	'(gnl|cdd|82907 : 1572.0) no description available & (gnl|cdd|35673 : 1135.0) no description available & (ipr001030 : 378.51556) Aconitase/3-isopropylmalate dehydratase large subunit, alpha/beta/alpha & (reliability: 662.4022) & (original description: Aconitate hydratase [Pseudomonas chlororaphis subsp. aurantiaca])'	1	1	2.739	8.06e-06	0.00114389	Inf	1	Aconitate hydratase [Pseudomonas chlororaphis subsp. aurantiaca]	0	0	0	4433.83	7650.87	2855.2	8	'TCA / org transformation.TCA.aconitase'	8	'TCA / org transformation.TCA.aconitase'	N	8	https://www.uniprot.org/uniprot/A0A4U3DDI7	cytoplasm	cytoplasm		GO:0005737	K01681	Citrate cycle (TCA cycle);Glyoxylate and dicarboxylate metabolism;Carbon fixation pathways in prokaryotes;Metabolic pathways;Biosynthesis of secondary metabolites;Microbial metabolism in diverse environments;Carbon metabolism;2-Oxocarboxylic acid metabolism;Biosynthesis of amino acids	09101 Carbohydrate metabolism;09102 Energy metabolism	Citrate cycle (TCA cycle, Krebs cycle);Citrate cycle, first carbon oxidation, oxaloacetate => 2-oxoglutarate;Glyoxylate cycle;Reductive citrate cycle (Arnon-Buchanan cycle);Methylaspartate cycle	aconitate hydratase [EC:4.2.1.3]			ACNA	ACNA_PSEAERecName: Full=Aconitate hydratase A; Short=ACN; Short=Aconitase; AltName: Full=(2R,3S)-2-methylisocitrate dehydratase; AltName: Full=(2S,3R)-3-hydroxybutane-1,2,3-tricarboxylate dehydratase; AltName: Full=Iron-responsive protein-like; Short=IRP-like; AltName: Full=Probable 2-methyl-cis-aconitate hydratase; AltName: Full=RNA-binding protein	F:GO:0003730; F:GO:0003994; F:GO:0005506; C:GO:0005829; P:GO:0006097; P:GO:0006099; P:GO:0006101; P:GO:0006979; P:GO:0008652; P:GO:0009061; P:GO:0019679; F:GO:0030350; P:GO:0043937; F:GO:0047456; F:GO:0051539	F:mRNA 3'-UTR binding; F:aconitate hydratase activity; F:iron ion binding; C:cytosol; P:glyoxylate cycle; P:tricarboxylic acid cycle; P:citrate metabolic process; P:response to oxidative stress; P:cellular amino acid biosynthetic process; P:anaerobic respiration; P:propionate metabolic process, methylcitrate cycle; F:iron-responsive element binding; P:regulation of sporulation; F:2-methylisocitra…
rsg01842.t1	RSG01842.t1;XP_018472964.1;XP_018472976.1	'(gnl|cdd|36739 : 778.0) no description available & (gnl|cdd|82596 : 720.0) no description available & (ipr001804 : 371.3324) Isocitrate and isopropylmalate dehydrogenases family & (reliability: 100.0) & (original description: no original description)'	1	1	4.80361	0.000175432	0.00776446	7.65207	1	RSG01842.t1	1472.46	1614.2	1233.85	14740.1	22774.6	16915.7	35	'not assigned.unknown'	8;29	TCA / org transformation.TCA.IDH;protein.postranslational modification	D	8	https://www.uniprot.org/uniprot/M4CPX3	cytoplasm	mitochondrion	https://www.uniprot.org/uniprot/M4CPX3	GO:0005737	K00031	Citrate cycle (TCA cycle);Glutathione metabolism;Carbon fixation pathways in prokaryotes;Metabolic pathways;Biosynthesis of secondary metabolites;Microbial metabolism in diverse environments;Carbon metabolism;2-Oxocarboxylic acid metabolism;Biosynthesis of amino acids;Peroxisome;Central carbon metabolism in cancer	09101 Carbohydrate metabolism;09102 Energy metabolism;09106 Metabolism of other amino acids;09141 Transport and catabolism	Citrate cycle (TCA cycle, Krebs cycle);Citrate cycle, first carbon oxidation, oxaloacetate => 2-oxoglutarate;Reductive citrate cycle (Arnon-Buchanan cycle);Methylaspartate cycle	isocitrate dehydrogenase [EC:1.1.1.42]	Iso_dh	Isocitrate/isopropylmalate dehydrogenase	0	0	0	0
qcx71082.1	QCX71082.1;TKK09197.1	'(gnl|cdd|82801 : 1146.0) no description available & (gnl|cdd|37614 : 850.0) no description available & (ipr003953 : 279.36783) FAD binding domain & (reliability: 100.0) & (original description: succinate dehydrogenase flavoprotein subunit [Xanthomonas campestris pv. campestris])'	1	1	3.57372	0.0027265	0.0188765	5.84977	0.997125	succinate dehydrogenase flavoprotein subunit [Xanthomonas campestris pv. campestris]	814.941	292.619	458.867	2552.79	6981.07	5362.33	35	'not assigned.unknown'	8	TCA / org transformation.TCA.succinate dehydrogenase	D	8	https://www.uniprot.org/uniprot/A0A4U3GQ44	cytoplasm	plasma membrane	https://www.uniprot.org/uniprot/A0A4U3GQ44	GO:0005737	K00239	Citrate cycle (TCA cycle);Oxidative phosphorylation;Butanoate metabolism;Carbon fixation pathways in prokaryotes;Metabolic pathways;Biosynthesis of secondary metabolites;Microbial metabolism in diverse environments;Carbon metabolism;Legionellosis	09101 Carbohydrate metabolism;09102 Energy metabolism	Citrate cycle (TCA cycle, Krebs cycle);Citrate cycle, second carbon oxidation, 2-oxoglutarate => oxaloacetate;Succinate dehydrogenase, prokaryotes;Reductive citrate cycle (Arnon-Buchanan cycle);Dicarboxylate-hydroxybutyrate cycle;3-Hydroxypropionate bi-cycle	succinate dehydrogenase / fumarate reductase, flavoprotein subunit [EC:1.3.5.1 1.3.5.4]			SDHA	SDHA_RICCNRecName: Full=Succinate dehydrogenase flavoprotein subunit	F:GO:0005524; C:GO:0005618; C:GO:0005749; C:GO:0005794; P:GO:0006099; P:GO:0006105; P:GO:0006121; F:GO:0008177; F:GO:0009055; C:GO:0045282; P:GO:0046956; F:GO:0050660; F:GO:0050897	F:ATP binding; C:cell wall; C:mitochondrial respiratory chain complex II, succinate dehydrogenase complex (ubiquinone); C:Golgi apparatus; P:tricarboxylic acid cycle; P:succinate metabolic process; P:mitochondrial electron transport, succinate to ubiquinone; F:succinate dehydrogenase (ubiquinone) activity; F:electron transfer activity; C:plasma membrane succinate dehydrogenase complex; P:positive…
azd47151.1	AZD47151.1;KPB75813.1;KPB77745.1;KPB80884.1;TKJ67958.1;TKJ76529.1;TKK00418.1;TKK01793.1;TKK25849.1;TKK26900.1;TKK40042.1	'(gnl|cdd|81661 : 813.0) no description available & (ipr002020 : 314.04318) Citrate synthase-like & (gnl|cdd|37828 : 225.0) no description available & (reliability: 100.0) & (original description: Citrate synthase (si) [Pseudomonas chlororaphis subsp. aurantiaca])'	1	1	4.85056	0.00720972	0.0273197	10.2389	0.958219	Citrate synthase (si) [Pseudomonas chlororaphis subsp. aurantiaca]	513.141	595.349	312.356	6690.07	13481.1	3604.64	35	'not assigned.unknown'	6	gluconeogenesis / glyoxylate cycle.citrate synthase	D	6;8	https://www.uniprot.org/uniprot/A0A010Q6X8	cytoplasm	mitochondrion	https://www.jbc.org/article/S0021-9258(20)75548-1/fulltext	GO:0005737	K01647	Citrate cycle (TCA cycle);Glyoxylate and dicarboxylate metabolism;Metabolic pathways;Biosynthesis of secondary metabolites;Microbial metabolism in diverse environments;Carbon metabolism;2-Oxocarboxylic acid metabolism;Biosynthesis of amino acids	09101 Carbohydrate metabolism	Citrate cycle (TCA cycle, Krebs cycle);Citrate cycle, first carbon oxidation, oxaloacetate => 2-oxoglutarate;Glyoxylate cycle;Methylaspartate cycle	citrate synthase [EC:2.3.3.1]			CISY	CISY_PSEAERecName: Full=Citrate synthase	F:GO:0004108; C:GO:0005829; P:GO:0006099; F:GO:0042802; C:GO:0045239	F:citrate (Si)-synthase activity; C:cytosol; P:tricarboxylic acid cycle; F:identical protein binding; C:tricarboxylic acid cycle enzyme complex
																					Total number:	4
Bin 9: Mitochondrial electron transport /ATP synthesis
First_accesion	Accession	Protein annotation (description)	Peptide count	Unique peptides	Confidence score	t-Test	q Value	Fold change	Power	Description	Inoculation with medium			Inoculation with agrobacterial suspension			Functional annotation							Prediction of localization			Gene ontology
											22a_10C	23a_10C	24a_10C	25a_10E	26a_10E	27a_10E	Bincode global	Bincode name	Bincode (UNIPROT)	Bincode name (UNIPROT)	Annotation code	Bincode manually curated	Manual curation:source	BUSCA localization	Localization manually curated	Manual curation:source	GO ID	KO	Pathway	Britte	Module	Definition	Status	Top hit	Gene name	Gene description	GO	GO PC
ohw97178.1	OHW97178.1;TKJ90963.1	'(gnl|cdd|82909 : 837.0) no description available & (gnl|cdd|36564 : 799.0) no description available & (ipr000194 : 140.46774) ATPase, F1/V1/A1 complex, alpha/beta subunit, nucleotide-binding domain & (reliability: 100.0) & (original description: ATP synthase F1 [Colletotrichum incanum])'	2	1	6.77697	0.00262617	0.0186365	5.83777	0.997489	ATP synthase F1 [Colletotrichum incanum]	2614.88	1883.69	1699.36	19033.2	25069.8	12451.4	35	'not assigned.unknown'	9	mitochondrial electron transport / ATP synthesis.F1-ATPase	D	9	https://www.uniprot.org/uniprot/A0A1S1VXS9	mitochondrion	endomembrane system		GO:0005739	K02133	Oxidative phosphorylation;Metabolic pathways;Thermogenesis;Alzheimer disease;Parkinson disease;Amyotrophic lateral sclerosis;Huntington disease;Prion disease;Pathways of neurodegeneration - multiple diseases;Diabetic cardiomyopathy	09102 Energy metabolism	F-type ATPase, eukaryotes	F-type H+-transporting ATPase subunit beta [EC:7.1.2.2]			ATPB	ATPB_NEUCRRecName: Full=ATP synthase subunit beta, mitochondrial; Flags: Precursor	P:GO:0001525; P:GO:0001889; P:GO:0002119; F:GO:0005509; F:GO:0005524; C:GO:0005754; C:GO:0005829; C:GO:0005886; C:GO:0005929; P:GO:0006629; P:GO:0006898; P:GO:0006933; P:GO:0008406; P:GO:0009631; C:GO:0009986; P:GO:0010042; F:GO:0016887; F:GO:0019904; F:GO:0030228; F:GO:0042288; P:GO:0042407; C:GO:0042645; P:GO:0042776; F:GO:0043531; F:GO:0043532; P:GO:0043536; C:GO:0045121; F:GO:0046933; F:GO:00…	P:angiogenesis; P:liver development; P:nematode larval development; F:calcium ion binding; F:ATP binding; C:mitochondrial proton-transporting ATP synthase, catalytic core; C:cytosol; C:plasma membrane; C:cilium; P:lipid metabolic process; P:receptor-mediated endocytosis; P:negative regulation of cell adhesion involved in substrate-bound cell migration; P:gonad development; P:cold acclimation; C:c…
																					Total number:	1
Bin 16: Secondary metabolism
First_accesion	Accession	Protein annotation (description)	Peptide count	Unique peptides	Confidence score	t-Test	q Value	Fold change	Power	Description	Inoculation with medium			Inoculation with agrobacterial suspension			Functional annotation							Prediction of localization			Gene ontology
											22a_10C	23a_10C	24a_10C	25a_10E	26a_10E	27a_10E	Bincode global	Bincode name	Bincode (UNIPROT)	Bincode name (UNIPROT)	Annotation code	Bincode manually curated	Manual curation:source	BUSCA localization	Localization manually curated	Manual curation:source	GO ID	KO	Pathway	Britte	Module	Definition	Status	Top hit	Gene name	Gene description	GO	GO PC
qcx72306.1	QCX72306.1	'(gnl|cdd|74716 : 509.0) no description available & (ipr014721 : 125.68667) Ribosomal protein S5 domain 2-type fold, subgroup & (reliability: 100.0) & (original description: 4-(cytidine 5'-diphospho)-2-C-methyl-D-erythritol kinase [Xanthomonas campestris pv. campestris])'	1	1	2.05521	0.000221596	0.00776446	5.96487	1	4-(cytidine 5'-diphospho)-2-C-methyl-D-erythritol kinase [Xanthomonas campestris pv. campestris]	2761.81	1824.91	1861.83	19180.2	23519.9	17717.8	35	'not assigned.unknown'	16	secondary metabolism.isoprenoids.non-mevalonate pathway.CMK	D	16	https://www.uniprot.org/uniprot/A0A023NUE0	chloroplast outer membrane	chloroplast outer membrane		GO:0009707	K00919	Terpenoid backbone biosynthesis;Metabolic pathways;Biosynthesis of secondary metabolites	09109 Metabolism of terpenoids and polyketides	C5 isoprenoid biosynthesis, non-mevalonate pathway	4-diphosphocytidyl-2-C-methyl-D-erythritol kinase [EC:2.7.1.148]			ISPE	ISPE_XANCPRecName: Full=4-diphosphocytidyl-2-C-methyl-D-erythritol kinase; Short=CMK; AltName: Full=4-(cytidine-5'-diphospho)-2-C-methyl-D-erythritol kinase	F:GO:0005515; F:GO:0005524; P:GO:0016114; P:GO:0016310; P:GO:0019288; F:GO:0050515	F:protein binding; F:ATP binding; P:terpenoid biosynthetic process; P:phosphorylation; P:isopentenyl diphosphate biosynthetic process, methylerythritol 4-phosphate pathway; F:4-(cytidine 5'-diphospho)-2-C-methyl-D-erythritol kinase activity
rsg48132.t1	RSG48132.t1;XP_018447786.1;RSG33328.t1;XP_018463979.1;XP_018447384.1;XP_018447385.1;OHW96319.1;RSG36879.t1;XP_018434449.1;XP_018447509.1;XP_018489739.1	'(gnl|cdd|35845 : 574.0) no description available & (gnl|cdd|84629 : 446.0) no description available & (ipr013781 : 346.0611) Glycoside hydrolase, catalytic domain & (reliability: 100.0) & (original description: no original description)'	6	2	20.7718	0.0151112	0.0376264	1.74922	0.856082	RSG48132.t1	9126.81	5590.05	4193.05	13187.8	20660.7	18764.5	35	'not assigned.unknown'	16;17;26	secondary metabolism.sulfur-containing.glucosinolates.degradation.myrosinase.TGG;hormone metabolism.auxin.synthesis-degradation;misc.myrosinases-lectin-jacalin	D	16;17;20;26	https://bmcplantbiol.biomedcentral.com/articles/10.1186/1471-2229-6-33	extracellular space	cytosol, plasma membrane, and periplasm	https://www.sciencedirect.com/science/article/abs/pii/0922338X9090183W#! https://bmcplantbiol.biomedcentral.com/articles/10.1186/1471-2229-6-33	GO:0005615	K01188	Cyanoamino acid metabolism;Starch and sucrose metabolism;Phenylpropanoid biosynthesis;Metabolic pathways;Biosynthesis of secondary metabolites	09101 Carbohydrate metabolism;09106 Metabolism of other amino acids;09110 Biosynthesis of other secondary metabolites		beta-glucosidase [EC:3.2.1.21]	Glyco_hydro_1	Glycosyl hydrolase family 1	0	0	0	0
tkj61101.1	TKJ61101.1	'(gnl|cdd|30648 : 240.0) no description available & (gnl|cdd|36232 : 142.0) no description available & (ipr016040 : 116.789986) NAD(P)-binding domain & (reliability: 100.0) & (original description: SDR family NAD(P)-dependent oxidoreductase [Pseudomonas sp. CFBP13506])'	1	1	1.41694	9.84e-05	0.00698489	39.7641	1	SDR family NAD(P)-dependent oxidoreductase [Pseudomonas sp. CFBP13506]	591.601	589.188	346.184	20891.1	51279.9	29422.2	35	'not assigned.unknown'	16;26	secondary metabolism.wax;misc.short chain dehydrogenase/reductase (SDR)	D	16;26	https://www.uniprot.org/uniprot/A0A4U3D5Q0	nucleus	cytoplasm	https://www.uniprot.org/uniprot/A0A4U3D5Q0	GO:0005634	K07124		not_assigned		uncharacterized protein			DHB12	DHB12_XENTRRecName: Full=Very-long-chain 3-oxoacyl-CoA reductase; AltName: Full=17-beta-hydroxysteroid dehydrogenase 12; Short=17-beta-HSD 12; AltName: Full=3-ketoacyl-CoA reductase; Short=KAR; AltName: Full=Estradiol 17-beta-dehydrogenase 12	F:GO:0001968; F:GO:0005518; P:GO:0006631; F:GO:0008201; P:GO:0008610; P:GO:0010811; C:GO:0016020; F:GO:0016616; P:GO:0030198; C:GO:0031012; C:GO:0043231; P:GO:0044249; C:GO:0044444; P:GO:1901362	F:fibronectin binding; F:collagen binding; P:fatty acid metabolic process; F:heparin binding; P:lipid biosynthetic process; P:positive regulation of cell-substrate adhesion; C:membrane; F:oxidoreductase activity, acting on the CH-OH group of donors, NAD or NADP as acceptor; P:extracellular matrix organization; C:extracellular matrix; C:intracellular membrane-bounded organelle; P:cellular biosynth…
xp_018488469.1	XP_018488469.1	'(gnl|cdd|35449 : 810.0) no description available & (gnl|cdd|47917 : 448.0) no description available & (ipr013148 : 270.0003) Glycosyl hydrolase family 32, N-terminal & (reliability: 100.0) & (original description: PREDICTED: beta-fructofuranosidase, insoluble isoenzyme CWINV1 [Raphanus sativus])'	4	1	12.4767	0.017539	0.0392014	1.52094	0.826051	PREDICTED: beta-fructofuranosidase. insoluble isoenzyme CWINV1 [Raphanus sativus]	5893.13	5072.43	5405.82	12131.4	14040.3	13974	35	'not assigned.unknown'	2	major CHO metabolism.degradation.sucrose.invertases.cell wall	D	2;16	https://www.uniprot.org/uniprot/A0A6J0NUW3	extracellular space	vacuole	https://www.uniprot.org/uniprot/A0A6J0L2R9	GO:0005615	K01193	Galactose metabolism;Starch and sucrose metabolism;Metabolic pathways;Biosynthesis of secondary metabolites	09101 Carbohydrate metabolism		beta-fructofuranosidase [EC:3.2.1.26]			INV1	INV1_ARATHRecName: Full=Beta-fructofuranosidase, insoluble isoenzyme CWINV1; AltName: Full=Cell wall beta-fructosidase 1; Short=AtbetaFRUCT1; AltName: Full=Cell wall invertase 1; Short=AtcwINV1; AltName: Full=Sucrose hydrolase 1; Flags: Precursor	F:GO:0004575; F:GO:0005515; C:GO:0005618; C:GO:0005773; C:GO:0005886; P:GO:0005982; P:GO:0005987; P:GO:0009611; P:GO:0042742; C:GO:0048046; P:GO:0050832; F:GO:0051669; P:GO:0052576; P:GO:0071836; P:GO:0080167	F:sucrose alpha-glucosidase activity; F:protein binding; C:cell wall; C:vacuole; C:plasma membrane; P:starch metabolic process; P:sucrose catabolic process; P:response to wounding; P:defense response to bacterium; C:apoplast; P:defense response to fungus; F:fructan beta-fructosidase activity; P:carbohydrate storage; P:nectar secretion; P:response to karrikin
																					Total number:	4
Bin 17: Hormones
First_accesion	Accession	Protein annotation (description)	Peptide count	Unique peptides	Confidence score	t-Test	q Value	Fold change	Power	Description	Inoculation with medium			Inoculation with agrobacterial suspension			Functional annotation							Prediction of localization			Gene ontology
											22a_10C	23a_10C	24a_10C	25a_10E	26a_10E	27a_10E	Bincode global	Bincode name	Bincode (UNIPROT)	Bincode name (UNIPROT)	Annotation code	Bincode manually curated	Manual curation:source	BUSCA localization	Localization manually curated	Manual curation:source	GO ID	KO	Pathway	Britte	Module	Definition	Status	Top hit	Gene name	Gene description	GO	GO PC
np_195489.1	NP_195489.1	'(gnl|cdd|47695 : 95.7) no description available & (ipr001471 : 79.94862) Pathogenesis-related transcriptional factor/ERF, DNA-binding & (reliability: 139.9101) & (original description: Integrase-type DNA-binding superfamily protein [Arabidopsis thaliana])'	5	1	3.46108	0.014818	0.0376264	2.16117	0.859806	Integrase-type DNA-binding superfamily protein [Arabidopsis thaliana]	24293.8	20894.8	29018.7	52863.8	122733	98010.1	17	'hormone metabolism.ethylene.signal transduction'	17	'hormone metabolism.ethylene.signal transduction'	N	17	https://www.uniprot.org/uniprot/Q38914	nucleus	nucleus		GO:0005634	K09285		not_assigned		AP2-like factor, ANT lineage			ANT	ANT_ARATHRecName: Full=AP2-like ethylene-responsive transcription factor ANT; AltName: Full=Complementing a protein kinase C mutant protein 1; AltName: Full=Protein AINTEGUMENTA; AltName: Full=Protein DRAGON; AltName: Full=Protein OVULE MUTANT	P:GO:0000723; F:GO:0000981; C:GO:0005634; C:GO:0005667; P:GO:0006110; P:GO:0006357; P:GO:0009409; P:GO:0009414; P:GO:0009651; P:GO:0009737; P:GO:0009744; P:GO:0009873; P:GO:0010187; P:GO:0010228; P:GO:0010311; P:GO:0010449; P:GO:0010492; P:GO:0019432; P:GO:0019760; F:GO:0019900; P:GO:0030154; P:GO:0040008; P:GO:0040019; P:GO:0042127; F:GO:0043565; F:GO:0044212; P:GO:0045723; P:GO:0048830; P:GO:00…	P:telomere maintenance; F:DNA-binding transcription factor activity, RNA polymerase II-specific; C:nucleus; C:transcription factor complex; P:regulation of glycolytic process; P:regulation of transcription by RNA polymerase II; P:response to cold; P:response to water deprivation; P:response to salt stress; P:response to abscisic acid; P:response to sucrose; P:ethylene-activated signaling pathway;…
rsg48132.t1	RSG48132.t1;XP_018447786.1;RSG33328.t1;XP_018463979.1;XP_018447384.1;XP_018447385.1;OHW96319.1;RSG36879.t1;XP_018434449.1;XP_018447509.1;XP_018489739.1	'(gnl|cdd|35845 : 574.0) no description available & (gnl|cdd|84629 : 446.0) no description available & (ipr013781 : 346.0611) Glycoside hydrolase, catalytic domain & (reliability: 100.0) & (original description: no original description)'	6	2	20.7718	0.0151112	0.0376264	1.74922	0.856082	RSG48132.t1	9126.81	5590.05	4193.05	13187.8	20660.7	18764.5	35	'not assigned.unknown'	16;17;26	secondary metabolism.sulfur-containing.glucosinolates.degradation.myrosinase.TGG;hormone metabolism.auxin.synthesis-degradation;misc.myrosinases-lectin-jacalin	D	16;17;20;26	https://bmcplantbiol.biomedcentral.com/articles/10.1186/1471-2229-6-33	extracellular space	cytosol, plasma membrane, and periplasm	https://www.sciencedirect.com/science/article/abs/pii/0922338X9090183W#! https://bmcplantbiol.biomedcentral.com/articles/10.1186/1471-2229-6-33	GO:0005615	K01188	Cyanoamino acid metabolism;Starch and sucrose metabolism;Phenylpropanoid biosynthesis;Metabolic pathways;Biosynthesis of secondary metabolites	09101 Carbohydrate metabolism;09106 Metabolism of other amino acids;09110 Biosynthesis of other secondary metabolites		beta-glucosidase [EC:3.2.1.21]	Glyco_hydro_1	Glycosyl hydrolase family 1	0	0	0	0
																					Total number:	2
Bin 21: Redox
First_accesion	Accession	Protein annotation (description)	Peptide count	Unique peptides	Confidence score	t-Test	q Value	Fold change	Power	Description	Inoculation with medium			Inoculation with agrobacterial suspension			Functional annotation							Prediction of localization			Gene ontology
																	Bincode global	Bincode name	Bincode (UNIPROT)	Bincode name (UNIPROT)	Annotation code	Bincode manually curated	Manual curation:source	BUSCA localization	Localization manually curated	Manual curation:source	GO ID	KO	Pathway	Britte	Module	Definition	Status	Top hit	Gene name	Gene description	GO	GO PC
											22a_10C	23a_10C	24a_10C	25a_10E	26a_10E	27a_10E
tkj88341.1	TKJ88341.1	'(gnl|cdd|31441 : 356.0) no description available & (gnl|cdd|35626 : 228.0) no description available & (ipr013027 : 86.967606) FAD-dependent pyridine nucleotide-disulphide oxidoreductase & (reliability: 100.0) & (original description: NAD(P)/FAD-dependent oxidoreductase [Paenibacillus sp. CFBP13512])'	1	1	1.92543	0.00865728	0.0305102	5.67867	0.940255	NAD(P)/FAD-dependent oxidoreductase [Paenibacillus sp. CFBP13512]	3219.24	7598.6	5575.05	45113.9	70130.9	43749.4	35	'not assigned.unknown'	21	redox.ascorbate and glutathione.glutathione	D	21	https://www.uniprot.org/uniprot/A0A4U3F4P4	cytoplasm	cytoplasm		GO:0005737	K00383	Glutathione metabolism;Metabolic pathways;Thyroid hormone synthesis;Diabetic cardiomyopathy	09106 Metabolism of other amino acids		glutathione reductase (NADPH) [EC:1.8.1.7]			GSHR	GSHR_PSEAERecName: Full=Glutathione reductase; Short=GR; Short=GRase	C:GO:0009536; F:GO:0015036; F:GO:0016209; F:GO:0016668; P:GO:0044237; F:GO:0046872; F:GO:0050660; P:GO:0055114; P:GO:0065008; P:GO:0070887; P:GO:0071704	C:plastid; F:disulfide oxidoreductase activity; F:antioxidant activity; F:oxidoreductase activity, acting on a sulfur group of donors, NAD(P) as acceptor; P:cellular metabolic process; F:metal ion binding; F:flavin adenine dinucleotide binding; P:oxidation-reduction process; P:regulation of biological quality; P:cellular response to chemical stimulus; P:organic substance metabolic process
xp_018452003.1	XP_018452003.1	'(gnl|cdd|29388 : 431.0) no description available & (ipr002016 : 175.91275) Haem peroxidase, plant/fungal/bacterial & (reliability: 100.0) & (original description: PREDICTED: peroxidase 67-like [Raphanus sativus])'	1	1	1.48781	0.0108907	0.0332408	1.58745	0.911076	PREDICTED: peroxidase 67-like [Raphanus sativus]	10429.3	8322.8	6115.36	16709.9	24995.2	21995.4	35	'not assigned.unknown'	26	misc.peroxidases	D	21	https://www.uniprot.org/uniprot/A0A6J0KWN5	endomembrane system	secreted	https://www.uniprot.org/uniprot/A0A6J0KWN5	GO:0012505	K00430	Phenylpropanoid biosynthesis;Metabolic pathways;Biosynthesis of secondary metabolites	09110 Biosynthesis of other secondary metabolites		peroxidase [EC:1.11.1.7]			PER67	PER67_ARATHRecName: Full=Peroxidase 67; Short=Atperox P67; AltName: Full=ATP44; Flags: Precursor	P:GO:0002215; F:GO:0004601; F:GO:0005515; C:GO:0005618; C:GO:0005794; C:GO:0005829; P:GO:0006979; P:GO:0010089; F:GO:0020037; P:GO:0042744; F:GO:0046872; C:GO:0048046; P:GO:0048658; P:GO:0055114; P:GO:0071456; P:GO:0098869; P:GO:1901430	P:defense response to nematode; F:peroxidase activity; F:protein binding; C:cell wall; C:Golgi apparatus; C:cytosol; P:response to oxidative stress; P:xylem development; F:heme binding; P:hydrogen peroxide catabolic process; F:metal ion binding; C:apoplast; P:anther wall tapetum development; P:oxidation-reduction process; P:cellular response to hypoxia; P:cellular oxidant detoxification; P:positi…
xp_018443206.1	XP_018443206.1;O24336;RSG02733.t1;XP_018451910.1	'(gnl|cdd|29388 : 443.0) no description available & (ipr002016 : 185.67648) Haem peroxidase, plant/fungal/bacterial & (reliability: 100.0) & (original description: PREDICTED: peroxidase P7 [Raphanus sativus])'	4	4	12.9335	0.0214596	0.0429342	1.70785	0.780929	PREDICTED: peroxidase P7 [Raphanus sativus]	19407.6	8494.71	11173.3	24452.6	41212	40801.6	35	'not assigned.unknown'	26	misc.peroxidases	D	21	https://www.uniprot.org/uniprot/A0A6J0K6U2	extracellular space	secreted	https://www.uniprot.org/uniprot/A0A6J0K6U2	GO:0005615	K00430	Phenylpropanoid biosynthesis;Metabolic pathways;Biosynthesis of secondary metabolites	09110 Biosynthesis of other secondary metabolites		peroxidase [EC:1.11.1.7]	peroxidase	Peroxidase	PER52	PER52_ARATHRecName: Full=Peroxidase 52; Short=Atperox P52; AltName: Full=ATP49; Flags: Precursor	P:GO:0002215; F:GO:0004601; F:GO:0005515; C:GO:0005618; C:GO:0005794; C:GO:0005829; P:GO:0006979; P:GO:0009908; P:GO:0010089; F:GO:0020037; P:GO:0042744; F:GO:0046872; C:GO:0048046; P:GO:0055114; P:GO:0071456; P:GO:0098869; P:GO:1901430	P:defense response to nematode; F:peroxidase activity; F:protein binding; C:cell wall; C:Golgi apparatus; C:cytosol; P:response to oxidative stress; P:flower development; P:xylem development; F:heme binding; P:hydrogen peroxide catabolic process; F:metal ion binding; C:apoplast; P:oxidation-reduction process; P:cellular response to hypoxia; P:cellular oxidant detoxification; P:positive regulation…
xp_018457970.1	XP_018457970.1;RSG25326.t1;RSG56389.t1	'(gnl|cdd|29388 : 451.0) no description available & (ipr002016 : 161.93597) Haem peroxidase, plant/fungal/bacterial & (reliability: 100.0) & (original description: PREDICTED: peroxidase 32 [Raphanus sativus])'	6	1	24.5802	0.02629	0.0487753	2.14912	0.731132	PREDICTED: peroxidase 32 [Raphanus sativus]	2835.3	1706.01	3165.3	8141.18	10899.6	7522.27	35	'not assigned.unknown'	26	misc.peroxidases	D	21	https://www.uniprot.org/uniprot/A0A6J0LCQ3	endomembrane system	endomembrane system		GO:0012505	K00430	Phenylpropanoid biosynthesis;Metabolic pathways;Biosynthesis of secondary metabolites	09110 Biosynthesis of other secondary metabolites		peroxidase [EC:1.11.1.7]	peroxidase	Peroxidase	PER32	PER32_ARATHRecName: Full=Peroxidase 32; Short=Atperox P32; AltName: Full=ATP16a; AltName: Full=PRXR3; Flags: Precursor	P:GO:0002215; P:GO:0002221; F:GO:0004601; C:GO:0005774; C:GO:0005794; C:GO:0005829; P:GO:0006979; P:GO:0009416; C:GO:0009505; P:GO:0009651; P:GO:0009735; P:GO:0009826; P:GO:0009827; P:GO:0009908; P:GO:0010043; F:GO:0020037; P:GO:0042742; P:GO:0042744; P:GO:0044347; P:GO:0045926; F:GO:0046872; C:GO:0048046; P:GO:0050832; P:GO:0055114; P:GO:0080001; P:GO:0098869	P:defense response to nematode; P:pattern recognition receptor signaling pathway; F:peroxidase activity; C:vacuolar membrane; C:Golgi apparatus; C:cytosol; P:response to oxidative stress; P:response to light stimulus; C:plant-type cell wall; P:response to salt stress; P:response to cytokinin; P:unidimensional cell growth; P:plant-type cell wall modification; P:flower development; P:response to zi…
																					Total number:	4
Bin 26: Miscellaneous enzyme families
First_accesion	Accession	Protein annotation (description)	Peptide count	Unique peptides	Confidence score	t-Test	q Value	Fold change	Power	Description	Inoculation with medium			Inoculation with agrobacterial suspension			Functional annotation							Prediction of localization			Gene ontology
																	Bincode global	Bincode name	Bincode (UNIPROT)	Bincode name (UNIPROT)	Annotation code	Bincode manually curated	Manual curation:source	BUSCA localization	Localization manually curated	Manual curation:source	GO ID	KO	Pathway	Britte	Module	Definition	Status	Top hit	Gene name	Gene description	GO	GO PC
											22a_10C	23a_10C	24a_10C	25a_10E	26a_10E	27a_10E
tkk09295.1	TKK09295.1	'(gnl|cdd|32240 : 250.0) no description available & (gnl|cdd|39026 : 207.0) no description available & (ipr004165 : 94.14362) Coenzyme A transferase family I & (reliability: 100.0) & (original description: 3-oxoadipate CoA-transferase [Stenotrophomonas rhizophila])'	1	1	2.5151	0.000334556	0.00776446	52.9395	1	3-oxoadipate CoA-transferase [Stenotrophomonas rhizophila]	656.268	285.908	402.729	16426.3	69247.5	33183.3	35	'not assigned.unknown'	35	not assigned.unknown	D	26	https://www.uniprot.org/uniprot/A0A4U3GP86	nucleus	cytoplasm	https://www.uniprot.org/uniprot/A0A4U3GP86	GO:0005634	K01032	Benzoate degradation;Metabolic pathways;Microbial metabolism in diverse environments	09111 Xenobiotics biodegradation and metabolism		3-oxoadipate CoA-transferase, beta subunit [EC:2.8.3.6]			PCAJ	PCAJ_ACIADRecName: Full=3-oxoadipate CoA-transferase subunit B; AltName: Full=Beta-ketoadipate:succinyl-CoA transferase subunit B	P:GO:0001666; C:GO:0005654; C:GO:0005759; P:GO:0007420; P:GO:0007507; P:GO:0007584; F:GO:0008260; F:GO:0008775; P:GO:0009725; P:GO:0014823; C:GO:0031514; P:GO:0035774; P:GO:0042594; F:GO:0042803; P:GO:0042952; P:GO:0044255; P:GO:0045471; P:GO:0046952; F:GO:0047569; P:GO:0060612	P:response to hypoxia; C:nucleoplasm; C:mitochondrial matrix; P:brain development; P:heart development; P:response to nutrient; F:3-oxoacid CoA-transferase activity; F:acetate CoA-transferase activity; P:response to hormone; P:response to activity; C:motile cilium; P:positive regulation of insulin secretion involved in cellular response to glucose stimulus; P:response to starvation; F:protein hom…
rsg48132.t1	RSG48132.t1;XP_018447786.1;RSG33328.t1;XP_018463979.1;XP_018447384.1;XP_018447385.1;OHW96319.1;RSG36879.t1;XP_018434449.1;XP_018447509.1;XP_018489739.1	'(gnl|cdd|35845 : 574.0) no description available & (gnl|cdd|84629 : 446.0) no description available & (ipr013781 : 346.0611) Glycoside hydrolase, catalytic domain & (reliability: 100.0) & (original description: no original description)'	6	2	20.7718	0.0151112	0.0376264	1.74922	0.856082	RSG48132.t1	9126.81	5590.05	4193.05	13187.8	20660.7	18764.5	35	'not assigned.unknown'	16;17;26	secondary metabolism.sulfur-containing.glucosinolates.degradation.myrosinase.TGG;hormone metabolism.auxin.synthesis-degradation;misc.myrosinases-lectin-jacalin	D	16;17;20;26	https://bmcplantbiol.biomedcentral.com/articles/10.1186/1471-2229-6-33	extracellular space	cytosol, plasma membrane, and periplasm	https://www.sciencedirect.com/science/article/abs/pii/0922338X9090183W#! https://bmcplantbiol.biomedcentral.com/articles/10.1186/1471-2229-6-33	GO:0005615	K01188	Cyanoamino acid metabolism;Starch and sucrose metabolism;Phenylpropanoid biosynthesis;Metabolic pathways;Biosynthesis of secondary metabolites	09101 Carbohydrate metabolism;09106 Metabolism of other amino acids;09110 Biosynthesis of other secondary metabolites		beta-glucosidase [EC:3.2.1.21]	Glyco_hydro_1	Glycosyl hydrolase family 1	0	0	0	0
tkj61101.1	TKJ61101.1	'(gnl|cdd|30648 : 240.0) no description available & (gnl|cdd|36232 : 142.0) no description available & (ipr016040 : 116.789986) NAD(P)-binding domain & (reliability: 100.0) & (original description: SDR family NAD(P)-dependent oxidoreductase [Pseudomonas sp. CFBP13506])'	1	1	1.41694	9.84e-05	0.00698489	39.7641	1	SDR family NAD(P)-dependent oxidoreductase [Pseudomonas sp. CFBP13506]	591.601	589.188	346.184	20891.1	51279.9	29422.2	35	'not assigned.unknown'	16;26	secondary metabolism.wax;misc.short chain dehydrogenase/reductase (SDR)	D	16;26	https://www.uniprot.org/uniprot/A0A4U3D5Q0	nucleus	cytoplasm	https://www.uniprot.org/uniprot/A0A4U3D5Q0	GO:0005634	K07124		not_assigned		uncharacterized protein			DHB12	DHB12_XENTRRecName: Full=Very-long-chain 3-oxoacyl-CoA reductase; AltName: Full=17-beta-hydroxysteroid dehydrogenase 12; Short=17-beta-HSD 12; AltName: Full=3-ketoacyl-CoA reductase; Short=KAR; AltName: Full=Estradiol 17-beta-dehydrogenase 12	F:GO:0001968; F:GO:0005518; P:GO:0006631; F:GO:0008201; P:GO:0008610; P:GO:0010811; C:GO:0016020; F:GO:0016616; P:GO:0030198; C:GO:0031012; C:GO:0043231; P:GO:0044249; C:GO:0044444; P:GO:1901362	F:fibronectin binding; F:collagen binding; P:fatty acid metabolic process; F:heparin binding; P:lipid biosynthetic process; P:positive regulation of cell-substrate adhesion; C:membrane; F:oxidoreductase activity, acting on the CH-OH group of donors, NAD or NADP as acceptor; P:extracellular matrix organization; C:extracellular matrix; C:intracellular membrane-bounded organelle; P:cellular biosynth…
xp_018455177.1	XP_018455177.1	'(gnl|cdd|36406 : 228.0) no description available & (gnl|cdd|79510 : 88.8) no description available & (reliability: 100.0) & (original description: PREDICTED: UDP-glycosyltransferase 73B5-like [Raphanus sativus])'	1	1	0.796113	0.00172606	0.0163319	31.4898	0.999551	PREDICTED: UDP-glycosyltransferase 73B5-like [Raphanus sativus]	183.774	236.489	124.761	6720.87	17712	4425.42	35	'not assigned.unknown'	26	misc.UDP glucosyl and glucoronyl transferases	D	26;30	https://www.uniprot.org/uniprot/A0A6J0L4U6	plasma membrane	cytosol,plasma membrane	https://www.frontiersin.org/articles/10.3389/fpls.2017.00984/full	GO:0005886	K23260	Phenylpropanoid biosynthesis;Biosynthesis of secondary metabolites	09110 Biosynthesis of other secondary metabolites		scopoletin glucosyltransferase [EC:2.4.1.128]			U73B5	U73B5_ARATHRecName: Full=UDP-glycosyltransferase 73B5; AltName: Full=Flavonol 3-O-glucosyltransferase UGT73B5	C:GO:0005634; C:GO:0005829; P:GO:0006952; P:GO:0010224; F:GO:0010294; P:GO:0016131; F:GO:0033836; F:GO:0042802; F:GO:0047215; F:GO:0047893; F:GO:0050275; F:GO:0050403; F:GO:0050502; P:GO:0051555; P:GO:0051707; F:GO:0080043; F:GO:0080044; F:GO:0080046; P:GO:0098754; F:GO:0102360; F:GO:0102425	C:nucleus; C:cytosol; P:defense response; P:response to UV-B; F:abscisic acid glucosyltransferase activity; P:brassinosteroid metabolic process; F:flavonol 7-O-beta-glucosyltransferase activity; F:identical protein binding; F:indole-3-acetate beta-glucosyltransferase activity; F:flavonol 3-O-glucosyltransferase activity; F:scopoletin glucosyltransferase activity; F:trans-zeatin O-beta-D-glucosylt…
tkk21721.1	TKK21721.1	'(gnl|cdd|81602 : 1017.0) no description available & (reliability: 100.0) & (original description: glucans biosynthesis glucosyltransferase MdoH [Pseudomonas viridiflava])'	1	1	1.56996	0.00152084	0.0159116	18.5681	0.999754	glucans biosynthesis glucosyltransferase MdoH [Pseudomonas viridiflava]	655.921	240.31	334.742	9059.23	19999.7	6711.56	35	'not assigned.unknown'	35	not assigned.unknown	D	29	https://www.genome.jp/dbget-bin/www_bget?ko:K03669	endomembrane system	endomembrane system		GO:0012505	K03669		not_assigned		membrane glycosyltransferase [EC:2.4.1.-]			OPGH	OPGH_PSE14RecName: Full=Glucans biosynthesis glucosyltransferase H	C:GO:0005886; P:GO:0009250; C:GO:0016021; F:GO:0016758	C:plasma membrane; P:glucan biosynthetic process; C:integral component of membrane; F:transferase activity, transferring hexosyl groups
Bin 28: DNA metabolism
First_accesion	Accession	Protein annotation (description)	Peptide count	Unique peptides	Confidence score	t-Test	q Value	Fold change	Power	Description	Inoculation with medium			Inoculation with agrobacterial suspension			Functional annotation							Prediction of localization			Gene ontology
																	Bincode global	Bincode name	Bincode (UNIPROT)	Bincode name (UNIPROT)	Annotation code	Bincode manually curated	Manual curation:source	BUSCA localization	Localization manually curated	Manual curation:source	GO ID	KO	Pathway	Britte	Module	Definition	Status	Top hit	Gene name	Gene description	GO	GO PC
											22a_10C	23a_10C	24a_10C	25a_10E	26a_10E	27a_10E
tkk04825.1	TKK04825.1	'(gnl|cdd|80485 : 323.0) no description available & (reliability: 100.0) & (original description: DNA replication/repair protein RecF [Stenotrophomonas rhizophila])'	1	1	2.33247	0.00123757	0.0146373	6.18444	0.999916	DNA replication/repair protein RecF [Stenotrophomonas rhizophila]	1814.28	1696.83	1956.46	19550.1	18902.5	15096.6	35	'not assigned.unknown'	35	not assigned.unknown	D	28	https://www.uniprot.org/uniprot/A0A4U3GCP3	mitochondrion	cytoplasm	https://www.uniprot.org/uniprot/A0A4U3GCP3	GO:0005739	K03629	Homologous recombination	09124 Replication and repair		DNA replication and repair protein RecF			RECF	RECF_STRM5RecName: Full=DNA replication and repair protein RecF	P:GO:0000731; F:GO:0003697; F:GO:0005524; C:GO:0005737; P:GO:0006260; P:GO:0006302; P:GO:0009432	P:DNA synthesis involved in DNA repair; F:single-stranded DNA binding; F:ATP binding; C:cytoplasm; P:DNA replication; P:double-strand break repair; P:SOS response
																					Total number:	1
Bin 29: Protein metabolism
First_accesion	Accession	Protein annotation (description)	Peptide count	Unique peptides	Confidence score	t-Test	q Value	Fold change	Power	Description	Inoculation with medium			Inoculation with agrobacterial suspension			Functional annotation							Prediction of localization			Gene ontology
											22a_10C	23a_10C	24a_10C	25a_10E	26a_10E	27a_10E	Bincode global	Bincode name	Bincode (UNIPROT)	Bincode name (UNIPROT)	Annotation code	Bincode manually curated	Manual curation:source	BUSCA localization	Localization manually curated	Manual curation:source	GO ID	KO	Pathway	Britte	Module	Definition	Status	Top hit	Gene name	Gene description	GO	GO PC
rsg41199.t1	RSG41199.t1;XP_018432644.1;XP_018454658.1;RSG15506.t1;XP_018441971.1;XP_018450186.1;XP_018452764.1	'(gnl|cdd|38465 : 206.0) no description available & (gnl|cdd|81628 : 130.0) no description available & (ipr020040 : 93.45048) Ribosomal protein L6, alpha-beta domain & (reliability: 100.0) & (original description: no original description)'	3	3	10.864	0.0160936	0.0390059	1.47666	0.84375	RSG41199.t1	7890.22	5300.69	6481.68	11434.1	15680.2	20334.5	35	'not assigned.unknown'	29	protein.synthesis.ribosomal protein.eukaryotic.60S subunit.L9	D	29	https://www.uniprot.org/uniprot/A0A6J0JCM9	nucleus	ribosome	https://www.uniprot.org/uniprot/A0A6J0JCM9	GO:0005634	K02940	Ribosome;Coronavirus disease - COVID-19	09122 Translation		large subunit ribosomal protein L9e	Ribosomal_L6	Ribosomal protein L6	0	0	0	0
xp_018488515.1	XP_018488515.1	'(gnl|cdd|38322 : 364.0) no description available & (reliability: 100.0) & (original description: PREDICTED: proteasome assembly chaperone 2 [Raphanus sativus])'	1	1	2.30198	0.00185429	0.0167629	13.8982	0.99938	PREDICTED: proteasome assembly chaperone 2 [Raphanus sativus]	1276.74	667.674	730.129	24426.4	18570.3	11522.1	35	'not assigned.unknown'	35	not assigned.no ontology	D	29	https://www.uniprot.org/uniprot/A0A6J0NVU5	nucleus	proteasome	https://www.uniprot.org/uniprot/A0A6J0NVU5	GO:0005634	K11876		not_assigned		proteasome assembly chaperone 2			PSMG2	PSMG2_DANRERecName: Full=Proteasome assembly chaperone 2; AltName: Full=Tumor necrosis factor superfamily member 5-induced protein 1 homolog	P:GO:0050794	P:regulation of cellular process
Bin 30: Signaling
First_accesion	Accession	Protein annotation (description)	Peptide count	Unique peptides	Confidence score	t-Test	q Value	Fold change	Power	Description	Inoculation with medium			Inoculation with agrobacterial suspension			Functional annotation							Prediction of localization			Gene ontology
																	Bincode global	Bincode name	Bincode (UNIPROT)	Bincode name (UNIPROT)	Annotation code	Bincode manually curated	Manual curation:source	BUSCA localization	Localization manually curated	Manual curation:source	GO ID	KO	Pathway	Britte	Module	Definition	Status	Top hit	Gene name	Gene description	GO	GO PC
											22a_10C	23a_10C	24a_10C	25a_10E	26a_10E	27a_10E
xp_018455177.1	XP_018455177.1	'(gnl|cdd|36406 : 228.0) no description available & (gnl|cdd|79510 : 88.8) no description available & (reliability: 100.0) & (original description: PREDICTED: UDP-glycosyltransferase 73B5-like [Raphanus sativus])'	1	1	0.796113	0.00172606	0.0163319	31.4898	0.999551	PREDICTED: UDP-glycosyltransferase 73B5-like [Raphanus sativus]	183.774	236.489	124.761	6720.87	17712	4425.42	35	'not assigned.unknown'	26	misc.UDP glucosyl and glucoronyl transferases	D	26;30	https://www.uniprot.org/uniprot/A0A6J0L4U6	plasma membrane	cytosol,plasma membrane	https://www.frontiersin.org/articles/10.3389/fpls.2017.00984/full	GO:0005886	K23260	Phenylpropanoid biosynthesis;Biosynthesis of secondary metabolites	09110 Biosynthesis of other secondary metabolites		scopoletin glucosyltransferase [EC:2.4.1.128]			U73B5	U73B5_ARATHRecName: Full=UDP-glycosyltransferase 73B5; AltName: Full=Flavonol 3-O-glucosyltransferase UGT73B5	C:GO:0005634; C:GO:0005829; P:GO:0006952; P:GO:0010224; F:GO:0010294; P:GO:0016131; F:GO:0033836; F:GO:0042802; F:GO:0047215; F:GO:0047893; F:GO:0050275; F:GO:0050403; F:GO:0050502; P:GO:0051555; P:GO:0051707; F:GO:0080043; F:GO:0080044; F:GO:0080046; P:GO:0098754; F:GO:0102360; F:GO:0102425	C:nucleus; C:cytosol; P:defense response; P:response to UV-B; F:abscisic acid glucosyltransferase activity; P:brassinosteroid metabolic process; F:flavonol 7-O-beta-glucosyltransferase activity; F:identical protein binding; F:indole-3-acetate beta-glucosyltransferase activity; F:flavonol 3-O-glucosyltransferase activity; F:scopoletin glucosyltransferase activity; F:trans-zeatin O-beta-D-glucosylt…
																					Total number:	1
	Bincode global - bincodes obtained from automatic Mercator MapMan annotation for Raphanus sativus database IDs
	Bincode (UNIPROT) - bincodes obtained from automatic Mercator MapMan annotation for Uniprot IDs
	Annotation code indicates the level of Mercator MapMan annotation: N - annotated once with radish database IDs, D - additionaly annotated bincode 35 with Uniprot IDs

## Sheet: Table S5-2
Table S5-2 Functional annotation accomplished for non-redundant proteins, down-regulated in Raphanus sativus seedlings on the 10th day after inoculation with Agrobacterium tumefaciens suspension in comparison to the mock treatment with cultural medium
Bin 1: Photosynthesis
First_accesion	Accession	Protein annotation (description)	Peptide count	Unique peptides	Confidence score	t-Test	q Value	Fold change	Power	Description	Inoculation with medium			Inoculation with agrobacterial suspension			Functional annotation							Prediction of localization			Gene ontology
																	Bincode global	Bincode name	Bincode (UNIPROT)	Bincode name (UNIPROT)	Annotation code	Bincode manually curated	Manual curation:source	BUSCA localization	Localization manually curated	Manual curation:source	GO ID	KO	Pathway	Britte	Module	Definition	Status	Top hit	Gene name	Gene description	GO	GO PC
											22a_10C	23a_10C	24a_10C	25a_10E	26a_10E	27a_10E
rsg24830.t1	RSG24830.t1;XP_018433093.1;XP_018433511.1;XP_018457764.1;XP_018449029.1	'(gnl|cdd|65505 : 326.0) no description available & (ipr002628 : 249.45572) Photosystem II PsbO, manganese-stabilising & (reliability: 436.54752) & (original description: no original description)'	6	5	24,63850498	0.0237351	0.0458324	2,395521685	0,756698205	RSG24830.t1	121918,535	117859,7845	107107,4356	92051,89162	71488,10245	60368,66275	1	'PS.lightreaction.photosystem II.PSII polypeptide subunits'	1	'PS.lightreaction.photosystem II.PSII polypeptide subunits'	N	1	https://www.uniprot.org/uniprot/A0A6J0JBT2	chloroplast			GO:0009507	K02716	Photosynthesis	09102 Energy metabolism		photosystem II oxygen-evolving enhancer protein 1	MSP	Manganese-stabilising protein / photosystem II polypeptide	0	0	0	0
rsg30705.t1	RSG30705.t1;RSG33455.t1;XP_018483473.1;XP_018436534.1;RSG16475.t1;XP_018490687.1	(gnl|cdd|64189 : 1730.0) no description available & (ipr021135 : 418.665) Phosphoenolpyruvate carboxylase & (reliability: 100.0) & (original description: no original description)'	5	4	19,26149595	0.0119494	0.0337225	2,776718874	0,897091195	RSG30705.t1	17198,7158	20963,79082	17758,85283	11761,76563	10574,47571	9799,903383	35	'not assigned.unknown'	4	glycolysis.cytosolic branch.phospho-enol-pyruvate carboxylase (PEPC)	D	1; 8	https://www.uniprot.org/uniprot/A0A6J0NI44 https://www.sciencedirect.com/topics/agricultural-and-biological-sciences/phosphoenolpyruvate-carboxylase	cytoplasm	cytosol	https://www.jstor.org/stable/23375101?seq=1	GO:0005737	K01595	Pyruvate metabolism;Methane metabolism;Carbon fixation in photosynthetic organisms;Carbon fixation pathways in prokaryotes;Metabolic pathways;Microbial metabolism in diverse environments;Carbon metabolism	09101 Carbohydrate metabolism;09102 Energy metabolism	CAM (Crassulacean acid metabolism), dark;C4-dicarboxylic acid cycle, phosphoenolpyruvate carboxykinase type;C4-dicarboxylic acid cycle, NAD - malic enzyme type;C4-dicarboxylic acid cycle, NADP - malic enzyme type;Reductive citrate cycle (Arnon-Buchanan cycle);Formaldehyde assimilation, serine pathway;Dicarboxylate-hydroxybutyrate cycle	phosphoenolpyruvate carboxylase [EC:4.1.1.31]	PEPcase	Phosphoenolpyruvate carboxylase	0	0	0	0
rsg08060.t1	RSG08060.t1;XP_018440585.1;XP_018440586.1;RSG03688.t1;RSG11099.t1;XP_018432579.1;XP_018490884.1	'(gnl|cdd|80491 : 575.0) no description available & (gnl|cdd|36581 : 536.0) no description available & (ipr015901 : 200.53563) Phosphoglycerate kinase, C-terminal & (reliability: 100.0) & (original description: no original description)'	9	5	27,66319114	0.0162468	0.0390059	2,321137624	0,841848596	RSG08060.t1	42175,36647	31522,05819	42269,09786	29388,48202	24876,30263	23662,87234	35	'not assigned.unknown'	1	PS.calvin cycle.phosphoglycerate kinase	D	1;4;6	https://www.uniprot.org/uniprot/A0A6J0JXU2 https://www.brenda-enzymes.org/enzyme.php?ecno=2.7.2.3&Suchword=&reference=&UniProtAcc=&organism%5B%5D=	chloroplast thylakoid membrane	cytoplasm	https://www.uniprot.org/uniprot/A0A6J0JXU2 https://www.nextprot.org/entry/NX_P00558/localization#!	GO:0009535	K00927	Glycolysis / Gluconeogenesis;Carbon fixation in photosynthetic organisms;Metabolic pathways;Biosynthesis of secondary metabolites;Microbial metabolism in diverse environments;Carbon metabolism;Biosynthesis of amino acids;HIF-1 signaling pathway	09101 Carbohydrate metabolism;09102 Energy metabolism;09132 Signal transduction	Glycolysis (Embden-Meyerhof pathway), glucose => pyruvate;Glycolysis, core module involving three-carbon compounds;Gluconeogenesis, oxaloacetate => fructose-6P;Reductive pentose phosphate cycle (Calvin cycle);Reductive pentose phosphate cycle, ribulose-5P => glyceraldehyde-3P;Semi-phosphorylative Entner-Doudoroff pathway, gluconate => glycerate-3P;D-galactonate degradation, De Ley-Doudoroff pathw…	phosphoglycerate kinase [EC:2.7.2.3]	PGK;PGK	Phosphoglycerate kinase;Phosphoglycerate kinase	0	0	0	0
rsg05298.t1	RSG05298.t1;RSG40869.t1;XP_018483786.1;XP_018492371.1;RSG39897.t1;XP_018439217.1	'(gnl|cdd|30371 : 1008.0) no description available & (gnl|cdd|35743 : 790.0) no description available & (ipr005474 : 345.5741) Transketolase, N-terminal & (reliability: 100.0) & (original description: no original description)'	8	4	35,0935427	0.0032448	0.0202356	1,79893341	0,994801671	RSG05298.t1	88136,27795	67493,15768	72627,82189	60693,02517	66775,26437	75766,06451	35	'not assigned.unknown'	1;7	PS.calvin cycle.transketolase;OPP.non-reductive PP.transketolase	D	1;7	https://www.uniprot.org/uniprot/A0A6J0NI39 https://www.brenda-enzymes.org/enzyme.php?ecno=2.2.1.1&Suchword=&reference=&UniProtAcc=&organism%5B%5D=Arabidopsis+thaliana	chloroplast thylakoid membrane			GO:0009535	K00615	Pentose phosphate pathway;Carbon fixation in photosynthetic organisms;Biosynthesis of ansamycins;Metabolic pathways;Biosynthesis of secondary metabolites;Microbial metabolism in diverse environments;Carbon metabolism;Biosynthesis of amino acids	09101 Carbohydrate metabolism;09102 Energy metabolism;09109 Metabolism of terpenoids and polyketides	Pentose phosphate pathway (Pentose phosphate cycle);Pentose phosphate pathway, non-oxidative phase, fructose 6P => ribose 5P;Reductive pentose phosphate cycle (Calvin cycle);Reductive pentose phosphate cycle, glyceraldehyde-3P => ribulose-5P	transketolase [EC:2.2.1.1]	Transketolase_N	Transketolase, thiamine diphosphate binding domain	0	0	0	0
rsg46678.t1	RSG46678.t1;XP_018451176.1	'(gnl|cdd|76080 : 503.0) no description available & (gnl|cdd|35876 : 291.0) no description available & (ipr020829 : 151.09515) Glyceraldehyde 3-phosphate dehydrogenase, catalytic domain & (reliability: 100.0) & (original description: no original description)'	3	2	7,790595174	0.00650249	0.0262024	3,988037822	0,966443217	RSG46678.t1	18974,41044	9916,883584	20225,88486	6715,024279	7106,558035	5474,113357	35	'not assigned.unknown'	1	PS.calvin cycle.GAP	D	4;6;16	https://www.uniprot.org/uniprot/A0A6J0KUJ7 https://www.brenda-enzymes.org/enzyme.php?ecno=1.2.1.12&Suchword=&reference=&UniProtAcc=&organism%5B%5D=	chloroplast thylakoid membrane	plasma membrane, nucleus and cytoplasm	https://www.brenda-enzymes.org/enzyme.php?ecno=1.2.1.12&Suchword=&reference=&UniProtAcc=&organism%5B%5D= https://www.kegg.jp/dbget-bin/www_bget?ec:1.2.1.12 https://onlinelibrary.wiley.com/doi/full/10.1111/j.1365-2443.2005.00911.x#:~:text=Glyceraldehyde%E2%80%903%E2%80%90phosphate%20dehydrogenase%20%28GAPDH%3B%20EC%201.2.1.12%29%20is%20a%20%E2%88%BC37,the%20plasma%20membrane%2C%20nucleus%20and%20c…	GO:0009535	K05298	Carbon fixation in photosynthetic organisms;Metabolic pathways;Microbial metabolism in diverse environments;Carbon metabolism	09102 Energy metabolism	Reductive pentose phosphate cycle (Calvin cycle);Reductive pentose phosphate cycle, ribulose-5P => glyceraldehyde-3P	glyceraldehyde-3-phosphate dehydrogenase (NADP+) (phosphorylating) [EC:1.2.1.13]	Gp_dh_C	Glyceraldehyde 3-phosphate dehydrogenase, C-terminal domain	0	0	0	0
rsg00024.t1	RSG00024.t1;RSG04797.t1;RSG04923.t1;RSG11781.t1;XP_018433033.1;XP_018437856.1;XP_018437865.1;XP_018439954.1;XP_018483057.1	'(gnl|cdd|76080 : 510.0) no description available & (gnl|cdd|35876 : 302.0) no description available & (ipr020829 : 157.41975) Glyceraldehyde 3-phosphate dehydrogenase, catalytic domain & (reliability: 100.0) & (original description: no original description)'	5	4	16,2012763	0.0169632	0.0391477	2,504558043	0,833036142	RSG00024.t1	51998,60284	30910,01952	45218,58183	30800,22083	24494,7424	22957,61409	35	'not assigned.unknown'	1	PS.calvin cycle.GAP	D	4;6;16	https://www.uniprot.org/uniprot/A0A6J0JBM1	chloroplast thylakoid membrane	plasma membrane, nucleus and cytoplasm	https://www.brenda-enzymes.org/enzyme.php?ecno=1.2.1.12&Suchword=&reference=&UniProtAcc=&organism%5B%5D= https://www.kegg.jp/dbget-bin/www_bget?ec:1.2.1.12	GO:0009535	K05298	Carbon fixation in photosynthetic organisms;Metabolic pathways;Microbial metabolism in diverse environments;Carbon metabolism	09102 Energy metabolism	Reductive pentose phosphate cycle (Calvin cycle);Reductive pentose phosphate cycle, ribulose-5P => glyceraldehyde-3P	glyceraldehyde-3-phosphate dehydrogenase (NADP+) (phosphorylating) [EC:1.2.1.13]	Gp_dh_C	Glyceraldehyde 3-phosphate dehydrogenase, C-terminal domain	0	0	0	0
																					Total number:	4
Bin 2: Major carbohydrate metabolism
First_accesion	Accession	Protein annotation (description)	Peptide count	Unique peptides	Confidence score	t-Test	q Value	Fold change	Power	Description	Inoculation with medium			Inoculation with agrobacterial suspension			Functional annotation							Prediction of localization			Gene ontology
																	Bincode global	Bincode name	Bincode (UNIPROT)	Bincode name (UNIPROT)	Annotation code	Bincode manually curated	Manual curation:source	BUSCA localization	Localization manually curated	Manual curation:source	GO ID	KO	Pathway	Britte	Module	Definition	Status	Top hit	Gene name	Gene description	GO	GO PC
											22a_10C	23a_10C	24a_10C	25a_10E	26a_10E	27a_10E
xp_018477023.1	XP_018477023.1;RSG01803.t1	'(gnl|cdd|37170 : 1366.0) no description available & (gnl|cdd|85226 : 270.0) no description available & (ipr000602 : 259.19885) Glycoside hydrolase, family 38, core & (reliability: 100.0) & (original description: PREDICTED: probable alpha-mannosidase At5g13980 [Raphanus sativus])'	5	5	21,79956698	0.0277599	0.0492491	1,828421566	0,717170743	PREDICTED: probable alpha-mannosidase At5g13980 [Raphanus sativus]	26225,60793	26872,97185	20345,96155	17902,41349	18443,09435	29302,97406	35	'not assigned.unknown'	26	misc.gluco-, galacto- and mannosidases.alpha-mannosidase	D	2	https://www.uniprot.org/uniprot/A0A6J0MYY7	extracellular space	nucleus; cytoplasm	https://www.nextprot.org/entry/NX_Q9NTJ4/localization	GO:0005615	K01191	Other glycan degradation	09107 Glycan biosynthesis and metabolism		alpha-mannosidase [EC:3.2.1.24]	Glyco_hydro_38N	Glycosyl hydrolases family 38 N-terminal domain	MANA2	MANA2_ARATHRecName: Full=Probable alpha-mannosidase At5g13980; Flags: Precursor	P:GO:0002252; F:GO:0004559; C:GO:0005615; C:GO:0005764; C:GO:0005774; C:GO:0005775; C:GO:0005829; P:GO:0006013; P:GO:0006517; P:GO:0007611; C:GO:0009505; F:GO:0030246; C:GO:0031982; C:GO:0044431; F:GO:0046872; C:GO:0048046; P:GO:0048513	P:immune effector process; F:alpha-mannosidase activity; C:extracellular space; C:lysosome; C:vacuolar membrane; C:vacuolar lumen; C:cytosol; P:mannose metabolic process; P:protein deglycosylation; P:learning or memory; C:plant-type cell wall; F:carbohydrate binding; C:vesicle; C:Golgi apparatus part; F:metal ion binding; C:apoplast; P:animal organ development
xp_018440972.1	XP_018440972.1;V9PVN6;Q9FXR0;XP_018472937.1;RSG43011.t1;RSG30297.t1;RSG30298.t1;RSG40189.t1;XP_018467467.1	'(gnl|cdd|35845 : 639.0) no description available & (gnl|cdd|84629 : 549.0) no description available & (ipr001360 : 393.64673) Glycoside hydrolase, family 1 & (reliability: 100.0) & (original description: PREDICTED: myrosinase-like [Raphanus sativus])'	13	7	71,44962049	0.0271394	0.0492491	2,673677655	0,723000121	PREDICTED: myrosinase-like [Raphanus sativus]	913992,8078	1527338,619	954744,8025	683719,7479	646657,8604	753179,0884	35	'not assigned.unknown'	16;17;26	secondary metabolism.sulfur-containing.glucosinolates.degradation.myrosinase.TGG;hormone metabolism.auxin.synthesis-degradation;misc.myrosinases-lectin-jacalin	D	2;13;16	https://www.uniprot.org/uniprot/A0A6J0JZ73 https://www.brenda-enzymes.org/enzyme.php?ecno=3.2.1.147&Suchword=&reference=&UniProtAcc=&organism%5B%5D=Raphanus+sativus	extracellular space	secreted	https://www.genome.jp/kegg-bin/show_pathway?map00380+3.2.1.147	GO:0005615	K01188	Cyanoamino acid metabolism;Starch and sucrose metabolism;Phenylpropanoid biosynthesis;Metabolic pathways;Biosynthesis of secondary metabolites	09101 Carbohydrate metabolism;09106 Metabolism of other amino acids;09110 Biosynthesis of other secondary metabolites		beta-glucosidase [EC:3.2.1.21]	Glyco_hydro_1;Glyco_hydro_1;Glyco_hydro_1	Glycosyl hydrolase family 1;Glycosyl hydrolase family 1;Glycosyl hydrolase family 1	MYRO	MYRO_BRANARecName: Full=Myrosinase; AltName: Full=Sinigrinase; AltName: Full=Thioglucosidase; Flags: Precursor	P:GO:0002213; F:GO:0004338; F:GO:0004565; C:GO:0005773; C:GO:0005777; C:GO:0005794; P:GO:0005975; C:GO:0009505; C:GO:0009506; C:GO:0009507; C:GO:0009579; P:GO:0009625; P:GO:0009651; P:GO:0009738; P:GO:0010119; F:GO:0019137; P:GO:0019762; C:GO:0022626; F:GO:0033907; F:GO:0046872; F:GO:0047701; C:GO:0048046; F:GO:0080083; F:GO:0102483; F:GO:0102799	P:defense response to insect; F:glucan exo-1,3-beta-glucosidase activity; F:beta-galactosidase activity; C:vacuole; C:peroxisome; C:Golgi apparatus; P:carbohydrate metabolic process; C:plant-type cell wall; C:plasmodesma; C:chloroplast; C:thylakoid; P:response to insect; P:response to salt stress; P:abscisic acid-activated signaling pathway; P:regulation of stomatal movement; F:thioglucosidase ac…
rsg11179.t1	RSG11179.t1;XP_018450236.1;XP_018472918.1;RSG35732.t1;XP_018452196.1	'(gnl|cdd|35744 : 578.0) no description available & (gnl|cdd|84022 : 559.0) no description available & (ipr015941 : 108.03918) Transketolase-like, C-terminal & (reliability: 148.38283) & (original description: no original description)'	5	5	15,8883307	0.0207093	0.0429087	1,672893508	0,789231992	RSG11179.t1	81432,84092	58711,52815	58894,56656	58337,65656	54014,3292	75983,52556	26	'misc.UDP glucosyl and glucoronyl transferases'	26	'misc.UDP glucosyl and glucoronyl transferases'	N	2;4;8	https://www.uniprot.org/uniprot/A0A6J0KRT7	chloroplast	mitochondrion, cytosol	http://watcut.uwaterloo.ca/webnotes/Metabolism/TCAcycle.html	GO:0009507	K00162	Glycolysis / Gluconeogenesis;Citrate cycle (TCA cycle);Pyruvate metabolism;Metabolic pathways;Biosynthesis of secondary metabolites;Microbial metabolism in diverse environments;Carbon metabolism;HIF-1 signaling pathway;Glucagon signaling pathway;Central carbon metabolism in cancer;Diabetic cardiomyopathy	09101 Carbohydrate metabolism;09132 Signal transduction	Pyruvate oxidation, pyruvate => acetyl-CoA	pyruvate dehydrogenase E1 component beta subunit [EC:1.2.4.1]	Transket_pyr	Transketolase, pyrimidine binding domain	0	0	0	0
																					Total number:	3
Bin 3: Minor carbohydrate metabolism
First_accesion	Accession	Protein annotation (description)	Peptide count	Unique peptides	Confidence score	t-Test	q Value	Fold change	Power	Description	Inoculation with medium			Inoculation with agrobacterial suspension			Functional annotation							Prediction of localization			Gene ontology
																	Bincode global	Bincode name	Bincode (UNIPROT)	Bincode name (UNIPROT)	Annotation code	Bincode manually curated	Manual curation:source	BUSCA localization	Localization manually curated	Manual curation:source	GO ID	KO	Pathway	Britte	Module	Definition	Status	Top hit	Gene name	Gene description	GO	GO PC
											22a_10C	23a_10C	24a_10C	25a_10E	26a_10E	27a_10E
xp_018457608.1	XP_018457608.1	'(gnl|cdd|81617 : 654.0) no description available & (ipr013022 : 459.4523) Xylose isomerase-like, TIM barrel domain & (reliability: 100.0) & (original description: PREDICTED: xylose isomerase [Raphanus sativus])'	6	4	27,44439876	0.00207931	0.0173597	1,74407659	0,998987585	PREDICTED: xylose isomerase [Raphanus sativus]	35745,20253	29379,98533	30347,93868	23245,04122	29722,58529	36487,3476	35	'not assigned.unknown'	3	minor CHO metabolism.others.Xylose isomerase	D	3	https://www.uniprot.org/uniprot/A0A6J0LC06	extracellular space			GO:0005615	K01805	Pentose and glucuronate interconversions;Fructose and mannose metabolism;Metabolic pathways	09101 Carbohydrate metabolism		xylose isomerase [EC:5.3.1.5]			XYLA	XYLA_ARATHRecName: Full=Xylose isomerase	C:GO:0005774; C:GO:0005783; C:GO:0005794; F:GO:0009045; P:GO:0042843; F:GO:0046872	C:vacuolar membrane; C:endoplasmic reticulum; C:Golgi apparatus; F:xylose isomerase activity; P:D-xylose catabolic process; F:metal ion binding
xp_018485677.1	XP_018485677.1;RSG01947.t1;RSG50159.t1;XP_018489877.1	'(gnl|cdd|35845 : 711.0) no description available & (gnl|cdd|84629 : 454.0) no description available & (ipr013781 : 387.03275) Glycoside hydrolase, catalytic domain & (reliability: 100.0) & (original description: PREDICTED: beta-D-glucopyranosyl abscisate beta-glucosidase-like [Raphanus sativus])'	7	7	27,82324004	0.0114922	0.0336303	3,880715145	0,903126652	PREDICTED: beta-D-glucopyranosyl abscisate beta-glucosidase-like [Raphanus sativus]	88138,09267	144073,3457	67636,51592	41468,93796	42907,83076	41571,0735	35	'not assigned.unknown'	26	misc.gluco-, galacto- and mannosidases	D	3	https://www.uniprot.org/uniprot/A0A6J0NLP2	extracellular space	vacuole	https://www.uniprot.org/uniprot/A0A6J0NLP2	GO:0005615	K01188	Cyanoamino acid metabolism;Starch and sucrose metabolism;Phenylpropanoid biosynthesis;Metabolic pathways;Biosynthesis of secondary metabolites	09101 Carbohydrate metabolism;09106 Metabolism of other amino acids;09110 Biosynthesis of other secondary metabolites		beta-glucosidase [EC:3.2.1.21]			BGL18	BGL18_ARATHRecName: Full=Beta-D-glucopyranosyl abscisate beta-glucosidase; AltName: Full=Beta-glucosidase 1; Short=AtBG1; AltName: Full=Beta-glucosidase 18; Short=AtBGLU18; AltName: Full=Beta-glucosidase homolog 1; Flags: Precursor	F:GO:0002020; F:GO:0005507; C:GO:0005634; C:GO:0005773; C:GO:0005777; C:GO:0005788; P:GO:0005975; P:GO:0009414; C:GO:0009506; P:GO:0009610; P:GO:0009625; P:GO:0009682; P:GO:0009687; P:GO:0009735; P:GO:0009789; P:GO:0009804; P:GO:0009817; C:GO:0009941; P:GO:0010119; C:GO:0010168; F:GO:0015928; C:GO:0016020; P:GO:0016036; F:GO:0019137; P:GO:0030104; P:GO:0031348; P:GO:0042344; F:GO:0042803; P:GO:00…	F:protease binding; F:copper ion binding; C:nucleus; C:vacuole; C:peroxisome; C:endoplasmic reticulum lumen; P:carbohydrate metabolic process; P:response to water deprivation; C:plasmodesma; P:response to symbiotic fungus; P:response to insect; P:induced systemic resistance; P:abscisic acid metabolic process; P:response to cytokinin; P:positive regulation of abscisic acid-activated signaling path…
rsg09995.t1	RSG09995.t1;RSG16266.t1;XP_018432960.1;XP_018437097.1	'(gnl|cdd|35850 : 503.0) no description available & (gnl|cdd|30502 : 242.0) no description available & (ipr014721 : 125.85372) Ribosomal protein S5 domain 2-type fold, subgroup & (reliability: 100.0) & (original description: no original description)'	1	1	3,695418119	0.0123019	0.034235	1,516199722	0,892447134	RSG09995.t1	7003,085603	4335,830238	5827,848895	4919,135713	7174,478734	6146,320844	35	'not assigned.unknown'	3	minor CHO metabolism.galactose.galactokinases	D	3	https://www.uniprot.org/uniprot/A0A6J0JBF5	nucleus	cytosol	https://www.uniprot.org/uniprot/A0A6J0JBF5	GO:0005634	K18674		not_assigned		N-acetylgalactosamine kinase [EC:2.7.1.157]			0	0	0	0
xp_018433540.1	XP_018433540.1	'(gnl|cdd|36790 : 368.0) no description available & (gnl|cdd|84642 : 319.0) no description available & (ipr023210 : 247.37085) NADP-dependent oxidoreductase domain & (reliability: 100.0) & (original description: PREDICTED: NADP-dependent D-sorbitol-6-phosphate dehydrogenase-like [Raphanus sativus])'	3	3	9,85391593	0.0209833	0.0429342	1,666887825	0,786181456	PREDICTED: NADP-dependent D-sorbitol-6-phosphate dehydrogenase-like [Raphanus sativus]	12627,36573	11106,75652	11947,60653	10960,99697	10910,45219	12440,96496	35	'not assigned.unknown'	3	minor CHO metabolism.others	D	3	https://www.uniprot.org/uniprot/A0A6J0JD58	cytosol			GO:0005737	K00011	Pentose and glucuronate interconversions;Fructose and mannose metabolism;Galactose metabolism;Glycerolipid metabolism;Folate biosynthesis;Metabolic pathways	09101 Carbohydrate metabolism;09103 Lipid metabolism;09108 Metabolism of cofactors and vitamins		aldehyde reductase [EC:1.1.1.21]			S6PD	S6PD_MALDORecName: Full=NADP-dependent D-sorbitol-6-phosphate dehydrogenase; AltName: Full=Aldose-6-phosphate reductase	F:GO:0004745; F:GO:0005515; C:GO:0005576; C:GO:0005829; P:GO:0006006; P:GO:0006081; P:GO:0006979; F:GO:0009055; C:GO:0016020; P:GO:0019568; P:GO:0019640; P:GO:0031158; F:GO:0032866; P:GO:0042593; P:GO:0042843; P:GO:0044597; P:GO:0044598; F:GO:0047641; F:GO:0047939; F:GO:0047941; P:GO:0048870; P:GO:0055114; P:GO:1901687	F:retinol dehydrogenase activity; F:protein binding; C:extracellular region; C:cytosol; P:glucose metabolic process; P:cellular aldehyde metabolic process; P:response to oxidative stress; F:electron transfer activity; C:membrane; P:arabinose catabolic process; P:glucuronate catabolic process to xylulose 5-phosphate; P:negative regulation of aggregate size involved in sorocarp development; F:D-xyl…
rsg09410.t1	RSG09410.t1;XP_018452174.1;XP_018492647.1;RSG17945.t1;XP_018440966.1	'(gnl|cdd|37873 : 504.0) no description available & (gnl|cdd|85522 : 292.0) no description available & (ipr001764 : 253.28436) Glycoside hydrolase, family 3, N-terminal & (reliability: 100.0) & (original description: no original description)'	2	2	7,421036959	0.00398728	0.0215156	2,361016274	0,99023005	RSG09410.t1	12166,67694	8489,240031	11150,7299	5805,160281	9754,426159	6369,973173	35	'not assigned.unknown'	10	cell wall.degradation.mannan-xylose-arabinose-fucose	D	3;10	https://www.uniprot.org/uniprot/A0A6J0KYG3 https://www.brenda-enzymes.org/enzyme.php?ecno=3.2.1.37&Suchword=&reference=&UniProtAcc=&organism%5B%5D=Arabidopsis+thaliana	plasma membrane			GO:0005886	K15920	Amino sugar and nucleotide sugar metabolism;Metabolic pathways	09101 Carbohydrate metabolism		xylan 1,4-beta-xylosidase [EC:3.2.1.37]	Glyco_hydro_3_C	Glycosyl hydrolase family 3 C-terminal domain	0	0	0	0
																					Total number:	5
Bin 4: Glycolisis
First_accesion	Accession	Protein annotation (description)	Peptide count	Unique peptides	Confidence score	t-Test	q Value	Fold change	Power	Description	Inoculation with medium			Inoculation with agrobacterial suspension			Functional annotation							Prediction of localization			Gene ontology
																	Bincode global	Bincode name	Bincode (UNIPROT)	Bincode name (UNIPROT)	Annotation code	Bincode manually curated	Manual curation:source	BUSCA localization	Localization manually curated	Manual curation:source	GO ID	KO	Pathway	Britte	Module	Definition	Status	Top hit	Gene name	Gene description	GO	GO PC
											22a_10C	23a_10C	24a_10C	25a_10E	26a_10E	27a_10E
xp_018462548.1	XP_018462548.1;XP_018476390.1	'(gnl|cdd|29370 : 633.0) no description available & (gnl|cdd|37534 : 633.0) no description available & (ipr015793 : 353.64258) Pyruvate kinase, barrel & (reliability: 618.8745) & (original description: PREDICTED: pyruvate kinase, cytosolic isozyme-like [Raphanus sativus])'	1	1	2,232662916	0.0255124	0.0479595	1,874174881	0,738735138	PREDICTED: pyruvate kinase, cytosolic isozyme-like [Raphanus sativus]	4019,573779	4221,29077	3803,89404	3409,749813	3911,245478	3010,955203	4	'glycolysis.cytosolic branch.pyruvate kinase (PK)'	4	'glycolysis.cytosolic branch.pyruvate kinase (PK)'	N	4	https://www.uniprot.org/uniprot/A0A6J0LRT1	cytoplasm	cytoplasm, Goldgi apparatus	https://www.nextprot.org/entry/NX_P30613/localization	GO:0005737	K00873	Glycolysis / Gluconeogenesis;Purine metabolism;Pyruvate metabolism;Metabolic pathways;Biosynthesis of secondary metabolites;Microbial metabolism in diverse environments;Carbon metabolism;Biosynthesis of amino acids;Biosynthesis of cofactors;Glucagon signaling pathway;Type II diabetes mellitus;Human papillomavirus infection;Viral carcinogenesis;Central carbon metabolism in cancer	09101 Carbohydrate metabolism;09104 Nucleotide metabolism	Glycolysis (Embden-Meyerhof pathway), glucose => pyruvate;Glycolysis, core module involving three-carbon compounds;Adenine ribonucleotide biosynthesis, IMP => ADP,ATP;Guanine ribonucleotide biosynthesis IMP => GDP,GTP	pyruvate kinase [EC:2.7.1.40]			KPYC	KPYC_SOYBNRecName: Full=Pyruvate kinase, cytosolic isozyme; Short=PK	F:GO:0000287; P:GO:0001666; P:GO:0001889; F:GO:0004743; F:GO:0005524; C:GO:0005576; C:GO:0005829; C:GO:0005929; P:GO:0006754; P:GO:0007520; P:GO:0007525; P:GO:0007584; P:GO:0009408; P:GO:0009629; P:GO:0009744; P:GO:0014870; F:GO:0016301; F:GO:0030955; P:GO:0031100; P:GO:0032869; C:GO:0034774; P:GO:0042593; F:GO:0042802; P:GO:0042866; C:GO:0043186; C:GO:0043231; P:GO:0043403; F:GO:0043531; P:GO:00…	F:magnesium ion binding; P:response to hypoxia; P:liver development; F:pyruvate kinase activity; F:ATP binding; C:extracellular region; C:cytosol; C:cilium; P:ATP biosynthetic process; P:myoblast fusion; P:somatic muscle development; P:response to nutrient; P:response to heat; P:response to gravity; P:response to sucrose; P:response to muscle inactivity; F:kinase activity; F:potassium ion binding…
rsg39081.t1	RSG39081.t1;XP_018477151.1	'(gnl|cdd|37661 : 274.0) no description available & (gnl|cdd|84580 : 260.0) no description available & (ipr015590 : 172.00073) Aldehyde dehydrogenase domain & (reliability: 100.0) & (original description: no original description)'	1	1	4,452193737	0.000496772	0.00829485	5,037557609	0,999999866	RSG39081.t1	29967,03837	31819,42153	36612,45319	8451,419381	12790,76869	11359,56733	35	'not assigned.unknown'	4	glycolysis.cytosolic branch.non-phosphorylating glyceraldehyde 3-phosphate dehydrogenase (NPGAP-DH)	D	4;6	https://www.uniprot.org/uniprot/A0A6J0MZP9 https://www.brenda-enzymes.org/enzyme.php?ecno=1.2.1.9&Suchword=&reference=&UniProtAcc=&organism%5B%5D=Arabidopsis+thaliana	cytoplasm			GO:0005737	K00131	Glycolysis / Gluconeogenesis;Pentose phosphate pathway;Metabolic pathways;Microbial metabolism in diverse environments;Carbon metabolism	09101 Carbohydrate metabolism	Semi-phosphorylative Entner-Doudoroff pathway, gluconate => glycerate-3P;Semi-phosphorylative Entner-Doudoroff pathway, gluconate/galactonate => glycerate-3P	glyceraldehyde-3-phosphate dehydrogenase (NADP+) [EC:1.2.1.9]	Aldedh	Aldehyde dehydrogenase family	0	0	0	0
xp_018432568.1	XP_018432568.1;XP_018442164.1;RSG35356.t1;XP_018466611.1;XP_018484937.1	'(gnl|cdd|37534 : 530.0) no description available & (gnl|cdd|29370 : 391.0) no description available & (ipr015793 : 214.21298) Pyruvate kinase, barrel & (reliability: 374.8727) & (original description: PREDICTED: pyruvate kinase 1, cytosolic-like [Raphanus sativus])'	2	2	4,363419533	0.00412275	0.0215156	1,578297047	0,989249803	PREDICTED: pyruvate kinase 1, cytosolic-like [Raphanus sativus]	9309,336427	7838,196382	6344,281271	6486,787038	9168,505953	8449,573349	4	'glycolysis.cytosolic branch.pyruvate kinase (PK)'	4	'glycolysis.cytosolic branch.pyruvate kinase (PK)'	N	4;6	https://www.uniprot.org/uniprot/A0A6J0JA78	chloroplast	chloroplast,cytosol	http://www.plantcell.org/content/19/6/2006	GO:0009507	K00873	Glycolysis / Gluconeogenesis;Purine metabolism;Pyruvate metabolism;Metabolic pathways;Biosynthesis of secondary metabolites;Microbial metabolism in diverse environments;Carbon metabolism;Biosynthesis of amino acids;Biosynthesis of cofactors;Glucagon signaling pathway;Type II diabetes mellitus;Human papillomavirus infection;Viral carcinogenesis;Central carbon metabolism in cancer	09101 Carbohydrate metabolism;09104 Nucleotide metabolism	Glycolysis (Embden-Meyerhof pathway), glucose => pyruvate;Glycolysis, core module involving three-carbon compounds;Adenine ribonucleotide biosynthesis, IMP => ADP,ATP;Guanine ribonucleotide biosynthesis IMP => GDP,GTP	pyruvate kinase [EC:2.7.1.40]			KPYC1	KPYC1_ORYSJRecName: Full=Pyruvate kinase 1, cytosolic; Short=OsPK1	F:GO:0000287; P:GO:0001666; P:GO:0001889; F:GO:0004743; F:GO:0005524; C:GO:0005829; P:GO:0006006; P:GO:0006096; P:GO:0006754; P:GO:0007520; P:GO:0007525; P:GO:0007584; P:GO:0009629; P:GO:0009744; P:GO:0014870; F:GO:0016301; F:GO:0030955; P:GO:0031100; P:GO:0032869; P:GO:0042593; F:GO:0042802; P:GO:0042866; C:GO:0043186; P:GO:0043403; F:GO:0043531; P:GO:0051289; F:GO:0070324; C:GO:1902912	F:magnesium ion binding; P:response to hypoxia; P:liver development; F:pyruvate kinase activity; F:ATP binding; C:cytosol; P:glucose metabolic process; P:glycolytic process; P:ATP biosynthetic process; P:myoblast fusion; P:somatic muscle development; P:response to nutrient; P:response to gravity; P:response to sucrose; P:response to muscle inactivity; F:kinase activity; F:potassium ion binding; P…
																					Total number:	5
Bin 7: OPP cycle
First_accesion	Accession	Protein annotation (description)	Peptide count	Unique peptides	Confidence score	t-Test	q Value	Fold change	Power	Description	Inoculation with medium			Inoculation with agrobacterial suspension			Functional annotation							Prediction of localization			Gene ontology
																	Bincode global	Bincode name	Bincode (UNIPROT)	Bincode name (UNIPROT)	Annotation code	Bincode manually curated	Manual curation:source	BUSCA localization	Localization manually curated	Manual curation:source	GO ID	KO	Pathway	Britte	Module	Definition	Status	Top hit	Gene name	Gene description	GO	GO PC
											22a_10C	23a_10C	24a_10C	25a_10E	26a_10E	27a_10E
rsg41102.t1	RSG41102.t1;XP_018447562.1;XP_018482933.1;XP_018492624.1	'(gnl|cdd|30199 : 490.0) no description available & (gnl|cdd|39404 : 245.0) no description available & (ipr006083 : 181.98761) Phosphoribulokinase/uridine kinase & (reliability: 318.47833) & (original description: no original description)'	2	2	7,823584557	0.0216291	0.0429342	3,572465026	0,779075053	RSG41102.t1	23358,98264	11449,36281	20293,84787	10416,77465	7576,8525	4897,636757	23	'nucleotide metabolism.salvage.nucleoside kinases.uridine kinase'	23	'nucleotide metabolism.salvage.nucleoside kinases.uridine kinase'	N	7	https://www.uniprot.org/uniprot/A0A6J0KI11	chloroplast thylakoid membrane			GO:0009535	K00855	Carbon fixation in photosynthetic organisms;Metabolic pathways;Microbial metabolism in diverse environments;Carbon metabolism	09102 Energy metabolism	Reductive pentose phosphate cycle (Calvin cycle);Reductive pentose phosphate cycle, ribulose-5P => glyceraldehyde-3P	phosphoribulokinase [EC:2.7.1.19]			0	0	0	0
																					Total number:	1
Bin 8: TCA/organic acid transformations
First_accesion	Accession	Protein annotation (description)	Peptide count	Unique peptides	Confidence score	t-Test	q Value	Fold change	Power	Description	Inoculation with medium			Inoculation with agrobacterial suspension			Functional annotation							Prediction of localization			Gene ontology
																	Bincode global	Bincode name	Bincode (UNIPROT)	Bincode name (UNIPROT)	Annotation code	Bincode manually curated	Manual curation:source	BUSCA localization	Localization manually curated	Manual curation:source	GO ID	KO	Pathway	Britte	Module	Definition	Status	Top hit	Gene name	Gene description	GO	GO PC
											22a_10C	23a_10C	24a_10C	25a_10E	26a_10E	27a_10E
rsg16120.t1	RSG16120.t1;RSG31337.t1;XP_018457350.1	'(gnl|cdd|36468 : 413.0) no description available & (gnl|cdd|30721 : 81.1) no description available & (reliability: 100.0) & (original description: no original description)'	1	1	2,798689365	0.001012	0.0127202	2,61522775	0,999973736	RSG16120.t1	3026,155225	2163,672035	2749,872185	1190,697562	2195,69252	1614,432866	35	'not assigned.unknown'	8	TCA / org transformation.other organic acid transformatons.atp-citrate lyase	D	8	https://www.uniprot.org/uniprot/A0A6J0LAZ7	mitochondrion	cytoplasm	https://www.uniprot.org/uniprot/A0A6J0LAZ7	GO:0005739	K01648	Citrate cycle (TCA cycle);Carbon fixation pathways in prokaryotes;Metabolic pathways;Biosynthesis of secondary metabolites;Microbial metabolism in diverse environments	09101 Carbohydrate metabolism;09102 Energy metabolism		ATP citrate (pro-S)-lyase [EC:2.3.3.8]			0	0	0	0
rsg03147.t1	RSG03147.t1;XP_018488175.1;XP_018491828.1	'(gnl|cdd|35671 : 1616.0) no description available & (gnl|cdd|82973 : 1240.0) no description available & (ipr005475 : 153.39774) Transketolase-like, pyrimidine-binding domain & (reliability: 100.0) & (original description: no original description)'	8	6	27,59234166	0.00416884	0.0215156	2,171698712	0,98890667	RSG03147.t1	35766,01603	33011,0516	23259,27598	17452,31013	22848,78795	28983,17438	35	'not assigned.unknown'	8	TCA / org transformation.TCA.2-oxoglutarate dehydrogenase	D	8	https://www.uniprot.org/uniprot/A0A6J0NUS5	chloroplast thylakoid membrane	mitochondrion	https://www.uniprot.org/uniprot/A0A6J0NUS5	GO:0009535	K00164	Citrate cycle (TCA cycle);Metabolic pathways;Biosynthesis of secondary metabolites;Microbial metabolism in diverse environments;Carbon metabolism	09101 Carbohydrate metabolism	Citrate cycle (TCA cycle, Krebs cycle);Citrate cycle, second carbon oxidation, 2-oxoglutarate => oxaloacetate	2-oxoglutarate dehydrogenase E1 component [EC:1.2.4.2]	Transket_pyr	Transketolase, pyrimidine binding domain	0	0	0	0
rsg24849.t1	RSG24849.t1;XP_018441122.1;XP_018441123.1;RSG03102.t1;RSG24846.t1;XP_018491771.1	'(gnl|cdd|82801 : 1095.0) no description available & (gnl|cdd|37614 : 1004.0) no description available & (ipr003953 : 281.64935) FAD binding domain & (reliability: 100.0) & (original description: no original description)'	2	2	4,248314381	0.0104077	0.032112	2,001169903	0,917451704	RSG24849.t1	11598,24448	8941,21402	7823,961522	7244,299378	8731,654406	6365,492816	35	'not assigned.unknown'	8	TCA / org transformation.TCA.succinate dehydrogenase	D	8	https://www.uniprot.org/uniprot/A0A6J0K252	mitochondrion			GO:0005739	K00234	Citrate cycle (TCA cycle);Oxidative phosphorylation;Metabolic pathways;Biosynthesis of secondary metabolites;Microbial metabolism in diverse environments;Carbon metabolism;Thermogenesis;Non-alcoholic fatty liver disease;Alzheimer disease;Parkinson disease;Amyotrophic lateral sclerosis;Huntington disease;Prion disease;Pathways of neurodegeneration - multiple diseases;Diabetic cardiomyopathy	09101 Carbohydrate metabolism;09102 Energy metabolism	Citrate cycle (TCA cycle, Krebs cycle);Citrate cycle, second carbon oxidation, 2-oxoglutarate => oxaloacetate;Succinate dehydrogenase (ubiquinone)	succinate dehydrogenase (ubiquinone) flavoprotein subunit [EC:1.3.5.1]	FAD_binding_2;FAD_binding_2	FAD binding domain;FAD binding domain	0	0	0	0
																					Total number:	3
Bin 9: Mitochondrial electron transport /ATP synthesis
First_accesion	Accession	Protein annotation (description)	Peptide count	Unique peptides	Confidence score	t-Test	q Value	Fold change	Power	Description	Inoculation with medium			Inoculation with agrobacterial suspension			Functional annotation							Prediction of localization			Gene ontology
																	Bincode global	Bincode name	Bincode (UNIPROT)	Bincode name (UNIPROT)	Annotation code	Bincode manually curated	Manual curation:source	BUSCA localization	Localization manually curated	Manual curation:source	GO ID	KO	Pathway	Britte	Module	Definition	Status	Top hit	Gene name	Gene description	GO	GO PC
											22a_10C	23a_10C	24a_10C	25a_10E	26a_10E	27a_10E
rsg40328.t1	RSG40328.t1;XP_018441151.1;XP_018450724.1;RSG19675.t1;XP_018446994.1;RSG30744.t1;KZL83949.1;OHW92647.1	'(gnl|cdd|36565 : 911.0) no description available & (gnl|cdd|31350 : 752.0) no description available & (ipr000194 : 138.1551) ATPase, F1/V1/A1 complex, alpha/beta subunit, nucleotide-binding domain & (reliability: 100.0) & (original description: no original description)'	7	7	30,09103775	0.00388056	0.0215156	2,250648559	0,990971906	RSG40328.t1	133071,2999	113670,8665	90467,28014	71352,15511	72749,7616	95530,38394	35	'not assigned.unknown'	35	not assigned.no ontology.pentatricopeptide (PPR) repeat-containing protein	D	9	https://www.uniprot.org/uniprot/A0A6J0K139	chloroplast	cytosol, endomembrane	http://may2017.archive.ensembl.org/Homo_sapiens/Gene/Ontologies/cellular_component?db=core;g=ENSG00000116039;r=2:70935882-70965406	GO:0009507	K02147	Oxidative phosphorylation;Metabolic pathways;Phagosome;mTOR signaling pathway;Synaptic vesicle cycle;Collecting duct acid secretion;Vibrio cholerae infection;Epithelial cell signaling in Helicobacter pylori infection;Human papillomavirus infection;Rheumatoid arthritis	09102 Energy metabolism;09132 Signal transduction;09141 Transport and catabolism	V-type ATPase, eukaryotes	V-type H+-transporting ATPase subunit B	ATP-synt_ab	ATP synthase alpha/beta family, nucleotide-binding domain	0	0	0	0
																					Total number:	1
Bin 10: Cell wall
First_accesion	Accession	Protein annotation (description)	Peptide count	Unique peptides	Confidence score	t-Test	q Value	Fold change	Power	Description	Inoculation with medium			Inoculation with agrobacterial suspension			Functional annotation							Prediction of localization			Gene ontology
																	Bincode global	Bincode name	Bincode (UNIPROT)	Bincode name (UNIPROT)	Annotation code	Bincode manually curated	Manual curation:source	BUSCA localization	Localization manually curated	Manual curation:source	GO ID	KO	Pathway	Britte	Module	Definition	Status	Top hit	Gene name	Gene description	GO	GO PC
											22a_10C	23a_10C	24a_10C	25a_10E	26a_10E	27a_10E
rsg30414.t1	RSG30414.t1;XP_018492695.1;RSG13491.t1;RSG24601.t1;XP_018433932.1;XP_018440779.1;RSG16452.t1;RSG18619.t1;XP_018461937.1;XP_018466403.1;XP_018485452.1	'(gnl|cdd|85238 : 537.0) no description available & (ipr000070 : 339.42163) Pectinesterase, catalytic & (reliability: 593.98785) & (original description: no original description)'	3	3	9,940139055	0.000355594	0.00776446	2,581966723	0,999999995	RSG30414.t1	14216,26959	12349,40441	10676,42701	6698,661625	8373,60663	8191,900615	10	'cell wall.pectin*esterases.PME'	10	'cell wall.pectin*esterases.PME'	N	10	https://www.uniprot.org/uniprot/A0A6J0P7T0	plasma membrane	plasma membrane, cell wall	https://www.uniprot.org/uniprot/A0A6J0P7T0	GO:0005886	K01051	Pentose and glucuronate interconversions;Metabolic pathways;Two-component system	09101 Carbohydrate metabolism;09132 Signal transduction	Pectin degradation	pectinesterase [EC:3.1.1.11]	Pectinesterase;Pectinesterase	Pectinesterase;Pectinesterase	0	0	0	0
xp_018472786.1	XP_018472786.1;RSG19731.t1;RSG57125.t1;XP_018440051.1;XP_018480003.1	'(gnl|cdd|85238 : 493.0) no description available & (ipr000070 : 315.35886) Pectinesterase, catalytic & (reliability: 551.878) & (original description: PREDICTED: probable pectinesterase/pectinesterase inhibitor 17 [Raphanus sativus])'	3	3	14,2246809	0.0113482	0.0336303	1,691478422	0,905029448	PREDICTED: probable pectinesterase/pectinesterase inhibitor 17 [Raphanus sativus]	52299,18653	40133,04247	38632,87386	37799,07588	48602,88237	36981,20967	10	'cell wall.pectin*esterases.PME'	10	'cell wall.pectin*esterases.PME'	N	10	https://www.uniprot.org/uniprot/A0A6J0MMR7	extracellular space	cell walls and in middle lamellae	https://www.sciencedirect.com/topics/neuroscience/pectinesterase	GO:0005615	K01051	Pentose and glucuronate interconversions;Metabolic pathways;Two-component system	09101 Carbohydrate metabolism;09132 Signal transduction	Pectin degradation	pectinesterase [EC:3.1.1.11]			PME17	PME17_ARATHRecName: Full=Probable pectinesterase/pectinesterase inhibitor 17; Includes: RecName: Full=Pectinesterase inhibitor 17; AltName: Full=Pectin methylesterase inhibitor 17; Includes: RecName: Full=Pectinesterase 17; Short=PE 17; AltName: Full=Pectin methylesterase 17; Short=AtPME17; Flags: Precursor	C:GO:0005737; C:GO:0005886; C:GO:0009505; P:GO:0009620; P:GO:0009624; P:GO:0010119; F:GO:0030599; P:GO:0042545; P:GO:0043086; F:GO:0045330; P:GO:0045490; F:GO:0046910; C:GO:0048046; P:GO:0050829	C:cytoplasm; C:plasma membrane; C:plant-type cell wall; P:response to fungus; P:response to nematode; P:regulation of stomatal movement; F:pectinesterase activity; P:cell wall modification; P:negative regulation of catalytic activity; F:aspartyl esterase activity; P:pectin catabolic process; F:pectinesterase inhibitor activity; C:apoplast; P:defense response to Gram-negative bacterium
rsg34367.t1	RSG34367.t1;XP_018448544.1;XP_018464179.1	'(gnl|cdd|29536 : 319.0) no description available & (ipr013320 : 268.70932) Concanavalin A-like lectin/glucanase, subgroup & (reliability: 100.0) & (original description: no original description)'	3	3	11,84057713	0.0202685	0.0426174	4,433241396	0,794183928	RSG34367.t1	60214,99306	83385,68729	51238,06888	33886,57469	17543,79898	14768,60337	35	'not assigned.unknown'	10	cell wall.degradation.mannan-xylose-arabinose-fucose	D	10	https://www.uniprot.org/uniprot/A0A6J0KND6	extracellular space	secreted; apoplast	https://www.uniprot.org/uniprot/A0A6J0KND6	GO:0005615	K14504	Plant hormone signal transduction	09132 Signal transduction		xyloglucan:xyloglucosyl transferase TCH4 [EC:2.4.1.207]	Glyco_hydro_16	Glycosyl hydrolases family 16	0	0	0	0
rsg17688.t1	RSG17688.t1;XP_018443785.1;XP_018445054.1	'(gnl|cdd|81466 : 379.0) no description available & (ipr013785 : 217.43726) Aldolase-type TIM barrel & (reliability: 100.0) & (original description: no original description)'	1	1	3,182815552	0.0234845	0.0456593	1,932897665	0,759297046	RSG17688.t1	8308,973083	6728,105927	6082,381932	3351,653711	5733,383504	9276,465971	35	'not assigned.unknown'	10	cell wall.precursor synthesis.KDO pathway.KDO-8-Phosphate Synthase	D	10	https://www.uniprot.org/uniprot/A0A6J0K720 https://pubmed.ncbi.nlm.nih.gov/21893514/	cytosol			GO:0005737	K01627	Lipopolysaccharide biosynthesis;Metabolic pathways	09107 Glycan biosynthesis and metabolism	CMP-KDO biosynthesis	2-dehydro-3-deoxyphosphooctonate aldolase (KDO 8-P synthase) [EC:2.5.1.55]	DAHP_synth_1	DAHP synthetase I family	0	0	0	0
																					Total number:	4
Bin 11: Lipid metabolism
First_accesion	Accession	Protein annotation (description)	Peptide count	Unique peptides	Confidence score	t-Test	q Value	Fold change	Power	Description	Inoculation with medium			Inoculation with agrobacterial suspension			Functional annotation							Prediction of localization			Gene ontology
																	Bincode global	Bincode name	Bincode (UNIPROT)	Bincode name (UNIPROT)	Annotation code	Bincode manually curated	Manual curation:source	BUSCA localization	Localization manually curated	Manual curation:source	GO ID	KO	Pathway	Britte	Module	Definition	Status	Top hit	Gene name	Gene description	GO	GO PC
											22a_10C	23a_10C	24a_10C	25a_10E	26a_10E	27a_10E
rsg26161.t1	RSG26161.t1	'(ipr013819 : 1500.0) Lipoxygenase, C-terminal & (gnl|cdd|84680 : 1048.0) no description available & (reliability: 100.0) & (original description: no original description)'	3	1	9,545315027	0.00303267	0.0200197	1,617775183	0,995842263	RSG26161.t1	5081,833352	4105,988532	4256,413009	3229,874923	5814,392988	4680,516629	35	'not assigned.unknown'	17	hormone metabolism.jasmonate.synthesis-degradation.lipoxygenase	D	11;17	https://www.uniprot.org/uniprot/A0A6J0JHY8 https://www.brenda-enzymes.org/enzyme.php?ecno=1.13.11.12&Suchword=&reference=&UniProtAcc=&organism%5B%5D=Arabidopsis+thaliana	cytoplasm			GO:0005737	K15718	Linoleic acid metabolism	09103 Lipid metabolism		linoleate 9S-lipoxygenase [EC:1.13.11.58]	Lipoxygenase	Lipoxygenase	0	0	0	0
																					Total number:	1
Bin 13: Amino acid metabolism
First_accesion	Accession	Protein annotation (description)	Peptide count	Unique peptides	Confidence score	t-Test	q Value	Fold change	Power	Description	Inoculation with medium			Inoculation with agrobacterial suspension			Functional annotation							Prediction of localization			Gene ontology
																	Bincode global	Bincode name	Bincode (UNIPROT)	Bincode name (UNIPROT)	Annotation code	Bincode manually curated	Manual curation:source	BUSCA localization	Localization manually curated	Manual curation:source	GO ID	KO	Pathway	Britte	Module	Definition	Status	Top hit	Gene name	Gene description	GO	GO PC
											22a_10C	23a_10C	24a_10C	25a_10E	26a_10E	27a_10E
rsg14873.t1	RSG14873.t1;XP_018458359.1	'(gnl|cdd|37981 : 561.0) no description available & (gnl|cdd|80642 : 339.0) no description available & (ipr006222 : 148.53664) Glycine cleavage T-protein, N-terminal & (reliability: 259.93912) & (original description: no original description)'	1	1	9,278216839	0.00103068	0.0127202	2,222986769	0,999970643	RSG14873.t1	21928,77093	20159,59075	18509,98034	12536,03834	16942,57995	14847,45038	13	'amino acid metabolism.degradation.serine-glycine-cysteine group.glycine'	13	'amino acid metabolism.degradation.serine-glycine-cysteine group.glycine'	N	13	https://www.uniprot.org/uniprot/A0A6J0LFE6	mitochondrion			GO:0005739	K00605	Glycine, serine and threonine metabolism;Glyoxylate and dicarboxylate metabolism;One carbon pool by folate;Metabolic pathways;Biosynthesis of secondary metabolites;Carbon metabolism	09101 Carbohydrate metabolism;09105 Amino acid metabolism;09108 Metabolism of cofactors and vitamins	Photorespiration	aminomethyltransferase [EC:2.1.2.10]	GCV_T	Aminomethyltransferase folate-binding domain	0	0	0	0
rsg16199.t1	RSG16199.t1;XP_018445397.1	'(gnl|cdd|37661 : 585.0) no description available & (gnl|cdd|84580 : 579.0) no description available & (ipr015590 : 408.697) Aldehyde dehydrogenase domain & (reliability: 100.0) & (original description: no original description)'	1	1	2,243455172	0.00198408	0.0170665	2,149763871	0,999168484	RSG16199.t1	409,7357013	310,8202591	299,9427408	234,1259281	280,1203174	239,5267739	35	'not assigned.unknown'	16	secondary metabolism.N misc.betaine.betaine-aldehyde dehydrogenase	D	13	https://www.uniprot.org/uniprot/A0A6J0KBP4 https://www.brenda-enzymes.org/enzyme.php?ecno=1.2.1.8&Suchword=&reference=&UniProtAcc=&organism%5B%5D=Arabidopsis+thaliana	cytoplasm	chloroplast	https://www.uniprot.org/uniprot/A0A6J0KBP4	GO:0005737	K00130	Glycine, serine and threonine metabolism;Metabolic pathways	09105 Amino acid metabolism	Betaine biosynthesis, choline => betaine	betaine-aldehyde dehydrogenase [EC:1.2.1.8]	Aldedh	Aldehyde dehydrogenase family	0	0	0	0
rsg00540.t1	RSG00540.t1;XP_018470519.1	'(gnl|cdd|37251 : 1705.0) no description available & (gnl|cdd|81549 : 1587.0) no description available & (ipr020580 : 456.6458) Glycine cleavage system P-protein, N-terminal & (reliability: 100.0) & (original description: no original description)'	2	2	3,925233364	0.0124616	0.0343428	2,86045984	0,890346824	RSG00540.t1	13398,41008	6681,058512	13497,6158	6061,490536	6751,166501	5659,187091	35	'not assigned.unknown'	1;25	PS.photorespiration.glycine cleavage.P subunit;C1-metabolism	D	13	https://www.uniprot.org/uniprot/A0A6J0MEI4	mitochondrion			GO:0005739	K00281	Glycine, serine and threonine metabolism;Glyoxylate and dicarboxylate metabolism;Metabolic pathways;Biosynthesis of secondary metabolites;Carbon metabolism	09101 Carbohydrate metabolism;09105 Amino acid metabolism	Photorespiration	glycine dehydrogenase [EC:1.4.4.2]	GDC-P	Glycine cleavage system P-protein	0	0	0	0
tkj63164.1	TKJ63164.1;TKJ72850.1;TKJ80841.1;TKJ83009.1;TKK06552.1;TKK35855.1;TKK41803.1	'(gnl|cdd|84045 : 784.0) no description available & (gnl|cdd|36531 : 389.0) no description available & (ipr022761 : 259.55026) Lyase 1, N-terminal & (reliability: 100.0) & (original description: aspartate ammonia-lyase [Pseudomonas sp. CFBP13506])'	1	1	1,371615171	0.0171013	0.0391477	1,585293822	0,831353114	aspartate ammonia-lyase [Pseudomonas sp. CFBP13506]	3980,299516	2693,886899	3437,986991	3150,41767	3443,713858	3544,279358	35	'not assigned.unknown'	8	TCA / org transformation.TCA.fumarase	D	13	https://www.uniprot.org/uniprot/A0A023P166	nucleus	cytosol	https://www.uniprot.org/uniprot/A0A023P166	GO:0005634	K01744	Alanine, aspartate and glutamate metabolism;Metabolic pathways	09105 Amino acid metabolism		aspartate ammonia-lyase [EC:4.3.1.1]			ASPA	ASPA_PSEFLRecName: Full=Aspartate ammonia-lyase; Short=Aspartase	F:GO:0004333; F:GO:0005515; C:GO:0005829; P:GO:0006099; P:GO:0006531; P:GO:0006979; P:GO:0008652; F:GO:0008797; P:GO:0010756; C:GO:0043229	F:fumarate hydratase activity; F:protein binding; C:cytosol; P:tricarboxylic acid cycle; P:aspartate metabolic process; P:response to oxidative stress; P:cellular amino acid biosynthetic process; F:aspartate ammonia-lyase activity; P:positive regulation of plasminogen activation; C:intracellular organelle
rsg12879.t1	RSG12879.t1;XP_018465403.1;XP_018466993.1;RSG04435.t1;XP_018451918.1;RSG04436.t1;RSG48207.t1	'(gnl|cdd|35479 : 680.0) no description available & (gnl|cdd|30785 : 215.0) no description available & (ipr015422 : 110.674904) Pyridoxal phosphate-dependent transferase, major region, subdomain 2 & (reliability: 100.0) & (original description: no original description)'	3	3	11,86604524	0.0198465	0.0422603	1,414904598	0,798974279	RSG12879.t1	24404,9573	23873,51255	20285,33804	21144,06458	29177,31309	29184,44765	35	'not assigned.unknown'	13	amino acid metabolism.synthesis.central amino acid metabolism.alanine.alanine aminotransferase	D	13	https://www.uniprot.org/uniprot/A0A6J0M4S9	chloroplast	mitochondrion	https://www.uniprot.org/uniprot/A0A6J0M4S9	GO:0009507	K00814	Arginine biosynthesis;Alanine, aspartate and glutamate metabolism;Carbon fixation in photosynthetic organisms;Metabolic pathways;Microbial metabolism in diverse environments;Carbon metabolism;2-Oxocarboxylic acid metabolism;Biosynthesis of amino acids	09102 Energy metabolism;09105 Amino acid metabolism	C4-dicarboxylic acid cycle, NAD - malic enzyme type	alanine transaminase [EC:2.6.1.2]	Aminotran_1_2	Aminotransferase class I and II	0	0	0	0
xp_018451284.1	XP_018451284.1;XP_018484081.1	'(gnl|cdd|37678 : 829.0) no description available & (gnl|cdd|64334 : 575.0) no description available & (ipr001085 : 427.81082) Serine hydroxymethyltransferase & (reliability: 748.66895) & (original description: PREDICTED: serine hydroxymethyltransferase 4 [Raphanus sativus])'	3	2	9,23518312	0.0275536	0.0492491	1,524710158	0,719098547	PREDICTED: serine hydroxymethyltransferase 4 [Raphanus sativus]	15052,4606	11999,2149	11347,4074	12724,13219	15099,76855	12158,59685	25	'C1-metabolism'	25	'C1-metabolism'	N	13;25	https://www.uniprot.org/uniprot/A0A6J0KW18	cytoplasm			GO:0005737	K00600	Glycine, serine and threonine metabolism;Cyanoamino acid metabolism;Glyoxylate and dicarboxylate metabolism;One carbon pool by folate;Methane metabolism;Metabolic pathways;Biosynthesis of secondary metabolites;Microbial metabolism in diverse environments;Carbon metabolism;Biosynthesis of amino acids;Biosynthesis of cofactors;Antifolate resistance	09101 Carbohydrate metabolism;09102 Energy metabolism;09105 Amino acid metabolism;09106 Metabolism of other amino acids;09108 Metabolism of cofactors and vitamins	C1-unit interconversion, prokaryotes;C1-unit interconversion, eukaryotes;Formaldehyde assimilation, serine pathway;Photorespiration	glycine hydroxymethyltransferase [EC:2.1.2.1]			GLYC4	GLYC4_ARATHRecName: Full=Serine hydroxymethyltransferase 4; Short=AtSHMT4; AltName: Full=Glycine hydroxymethyltransferase 4; AltName: Full=Serine methylase 4	F:GO:0000900; P:GO:0002082; F:GO:0003682; F:GO:0004372; C:GO:0005747; C:GO:0005886; P:GO:0006564; P:GO:0006565; P:GO:0007623; F:GO:0008266; F:GO:0008270; P:GO:0009113; P:GO:0009409; P:GO:0009416; C:GO:0009506; C:GO:0009534; P:GO:0009555; C:GO:0009570; P:GO:0009626; P:GO:0009853; P:GO:0010197; C:GO:0010319; C:GO:0015630; P:GO:0019264; C:GO:0022626; F:GO:0030170; P:GO:0034340; P:GO:0035999; C:GO:00…	F:translation repressor activity, mRNA regulatory element binding; P:regulation of oxidative phosphorylation; F:chromatin binding; F:glycine hydroxymethyltransferase activity; C:mitochondrial respiratory chain complex I; C:plasma membrane; P:L-serine biosynthetic process; P:L-serine catabolic process; P:circadian rhythm; F:poly(U) RNA binding; F:zinc ion binding; P:purine nucleobase biosynthetic …
																					Total number:	7
Bin 20: Stress
First_accesion	Accession	Protein annotation (description)	Peptide count	Unique peptides	Confidence score	t-Test	q Value	Fold change	Power	Description	Inoculation with medium			Inoculation with agrobacterial suspension			Functional annotation							Prediction of localization			Gene ontology
																	Bincode global	Bincode name	Bincode (UNIPROT)	Bincode name (UNIPROT)	Annotation code	Bincode manually curated	Manual curation:source	BUSCA localization	Localization manually curated	Manual curation:source	GO ID	KO	Pathway	Britte	Module	Definition	Status	Top hit	Gene name	Gene description	GO	GO PC
											22a_10C	23a_10C	24a_10C	25a_10E	26a_10E	27a_10E
rsg25839.t1	RSG25839.t1;XP_018491576.1;RSG35185.t1;XP_018483701.1	'(gnl|cdd|35326 : 885.0) no description available & (gnl|cdd|84440 : 470.0) no description available & (ipr013126 : 368.7703) Heat shock protein 70 family & (reliability: 100.0) & (original description: no original description)'	5	5	18,72971773	0.0271105	0.0492491	1,534461208	0,72327382	RSG25839.t1	17775,92822	19000,93208	14920,00271	13626,94578	19819,04768	22574,09148	35	'not assigned.unknown'	20	stress.abiotic.heat	D	20	https://www.uniprot.org/uniprot/A0A6J0P4R7	cytoplasm			GO:0005737	K09489	Tight junction;Antigen processing and presentation;Lipid and atherosclerosis	09144 Cellular community - eukaryotes		heat shock 70kDa protein 4	HSP70	Hsp70 protein	0	0	0	0
xp_018478407.1	XP_018478407.1	'(gnl|cdd|68610 : 308.0) no description available & (ipr007736 : 200.63962) Caleosin & (reliability: 100.0) & (original description: PREDICTED: probable peroxygenase 3 [Raphanus sativus])'	1	1	3,159916401	0.0143739	0.0374324	3,730253151	0,865483154	PREDICTED: probable peroxygenase 3 [Raphanus sativus]	8719,169079	4416,432272	2875,390693	2409,383426	2210,984632	1725,428636	35	'not assigned.unknown'	30	signalling.calcium	D	20;30	https://www.uniprot.org/uniprot/A0A6J0N157	organelle membrane		https://www.ncbi.nlm.nih.gov/pmc/articles/PMC5216026/	GO:0031090	K17991	Cutin, suberine and wax biosynthesis	09103 Lipid metabolism		peroxygenase [EC:1.11.2.3]			PXG3	PXG3_ARATHRecName: Full=Probable peroxygenase 3; Short=AtPXG3; AltName: Full=Caleosin-3; AltName: Full=Protein RESPONSIVE TO DESICCATION 20	F:GO:0004392; F:GO:0005509; C:GO:0005773; C:GO:0005783; P:GO:0009269; P:GO:0009409; P:GO:0009651; P:GO:0009737; P:GO:0009751; P:GO:0009793; P:GO:0009819; P:GO:0010118; C:GO:0012511; C:GO:0016021; P:GO:0031408; C:GO:0031969; P:GO:0034389; P:GO:0050832; P:GO:0055114; F:GO:0071614; P:GO:1902609; F:GO:1990137; P:GO:2000377	F:heme oxygenase (decyclizing) activity; F:calcium ion binding; C:vacuole; C:endoplasmic reticulum; P:response to desiccation; P:response to cold; P:response to salt stress; P:response to abscisic acid; P:response to salicylic acid; P:embryo development ending in seed dormancy; P:drought recovery; P:stomatal movement; C:monolayer-surrounded lipid storage body; C:integral component of membrane; P:…
Bin 21: Redox
First_accesion	Accession	Protein annotation (description)	Peptide count	Unique peptides	Confidence score	t-Test	q Value	Fold change	Power	Description	Inoculation with medium			Inoculation with agrobacterial suspension			Functional annotation							Prediction of localization			Gene ontology
																	Bincode global	Bincode name	Bincode (UNIPROT)	Bincode name (UNIPROT)	Annotation code	Bincode manually curated	Manual curation:source	BUSCA localization	Localization manually curated	Manual curation:source	GO ID	KO	Pathway	Britte	Module	Definition	Status	Top hit	Gene name	Gene description	GO	GO PC
											22a_10C	23a_10C	24a_10C	25a_10E	26a_10E	27a_10E
xp_018457906.1	XP_018457906.1	'(gnl|cdd|29388 : 420.0) no description available & (ipr002016 : 164.62297) Haem peroxidase, plant/fungal/bacterial & (reliability: 100.0) & (original description: PREDICTED: peroxidase 12 [Raphanus sativus])'	2	2	6,325060606	0.00744794	0.0278178	3,29984888	0,955352906	PREDICTED: peroxidase 12 [Raphanus sativus]	20363,22669	17380,14778	9857,433336	7167,881166	6286,656584	9231,066551	35	'not assigned.unknown'	21	misc.peroxidases	D	26	https://www.uniprot.org/uniprot/A0A6J0LEJ1	plasma membrane	secreted	https://www.uniprot.org/uniprot/A0A6J0LEJ1	GO:0005886	K00430	Phenylpropanoid biosynthesis;Metabolic pathways;Biosynthesis of secondary metabolites	09110 Biosynthesis of other secondary metabolites		peroxidase [EC:1.11.1.7]			PER12	PER12_ARATHRecName: Full=Peroxidase 12; Short=Atperox P12; AltName: Full=ATP4a; AltName: Full=PRXR6; Flags: Precursor	P:GO:0002215; F:GO:0004601; C:GO:0005576; C:GO:0005634; C:GO:0005774; C:GO:0005794; P:GO:0006979; C:GO:0009505; C:GO:0009506; P:GO:0009908; F:GO:0020037; P:GO:0042744; P:GO:0045926; F:GO:0046872; P:GO:0055114; P:GO:0098869	P:defense response to nematode; F:peroxidase activity; C:extracellular region; C:nucleus; C:vacuolar membrane; C:Golgi apparatus; P:response to oxidative stress; C:plant-type cell wall; C:plasmodesma; P:flower development; F:heme binding; P:hydrogen peroxide catabolic process; P:negative regulation of growth; F:metal ion binding; P:oxidation-reduction process; P:cellular oxidant detoxification
																					Total number:	2
Bin 23: Nucleotide metabolism
First_accesion	Accession	Protein annotation (description)	Peptide count	Unique peptides	Confidence score	t-Test	q Value	Fold change	Power	Description	Inoculation with medium			Inoculation with agrobacterial suspension			Functional annotation							Prediction of localization			Gene ontology
																	Bincode global	Bincode name	Bincode (UNIPROT)	Bincode name (UNIPROT)	Annotation code	Bincode manually curated	Manual curation:source	BUSCA localization	Localization manually curated	Manual curation:source	GO ID	KO	Pathway	Britte	Module	Definition	Status	Top hit	Gene name	Gene description	GO	GO PC
											22a_10C	23a_10C	24a_10C	25a_10E	26a_10E	27a_10E
rsg16996.t1	RSG16996.t1;XP_018477092.1;RSG30391.t1;XP_018489709.1	'(gnl|cdd|36591 : 262.0) no description available & (ipr013785 : 204.66771) Aldolase-type TIM barrel & (gnl|cdd|84617 : 189.0) no description available & (reliability: 100.0) & (original description: no original description)'	2	1	7,938616991	0.00924	0.0314878	1,945503175	0,932746676	RSG16996.t1	4937,085703	4455,713014	4049,751367	3069,919552	4984,897753	3221,743484	35	'not assigned.unknown'	23	nucleotide metabolism.synthesis.pyrimidine.orotate phosphoribosyltransferase	D	23	https://www.uniprot.org/uniprot/A0A6J0MXA5	chloroplast	cytosol	https://www.uniprot.org/uniprot/A0A6J0MXA5	GO:0009507	K13421	Pyrimidine metabolism;Drug metabolism - other enzymes;Metabolic pathways;Biosynthesis of cofactors	09104 Nucleotide metabolism;09111 Xenobiotics biodegradation and metabolism	Uridine monophosphate biosynthesis, glutamine (+ PRPP) => UMP	uridine monophosphate synthetase [EC:2.4.2.10 4.1.1.23]	OMPdecase	Orotidine 5'-phosphate decarboxylase / HUMPS family	0	0	0	0
rsg24257.t1	RSG24257.t1;RSG43641.t1	'(gnl|cdd|37856 : 282.0) no description available & (gnl|cdd|85601 : 144.0) no description available & (ipr002591 : 94.55681) Type I phosphodiesterase/nucleotide pyrophosphatase/phosphate transferase & (reliability: 100.0) & (original description: no original description)'	3	2	21,91859889	0.0277119	0.0492491	2,797356643	0,717618478	RSG24257.t1	17750,91196	21708,80804	9893,058448	10043,62714	9721,781274	8083,196416	35	'not assigned.unknown'	23	nucleotide metabolism.phosphotransfer and pyrophosphatases.misc	D	23	https://www.genome.jp/dbget-bin/www_bget?ko:K01513	nucleus	membrane; endomembrane system; cell membrane	https://www.nextprot.org/entry/NX_O14638/localization	GO:0005634	K01513	Purine metabolism;Pyrimidine metabolism;Starch and sucrose metabolism;Riboflavin metabolism;Nicotinate and nicotinamide metabolism;Pantothenate and CoA biosynthesis;Metabolic pathways;Biosynthesis of secondary metabolites	09101 Carbohydrate metabolism;09104 Nucleotide metabolism;09108 Metabolism of cofactors and vitamins		ectonucleotide pyrophosphatase/phosphodiesterase family member 1/3 [EC:3.1.4.1 3.6.1.9]			0	0	0	0
																					Total number:	2
Bin 24: Degradation of xenobiotics
First_accesion	Accession	Protein annotation (description)	Peptide count	Unique peptides	Confidence score	t-Test	q Value	Fold change	Power	Description	Inoculation with medium			Inoculation with agrobacterial suspension			Functional annotation							Prediction of localization			Gene ontology
																	Bincode global	Bincode name	Bincode (UNIPROT)	Bincode name (UNIPROT)	Annotation code	Bincode manually curated	Manual curation:source	BUSCA localization	Localization manually curated	Manual curation:source	GO ID	KO	Pathway	Britte	Module	Definition	Status	Top hit	Gene name	Gene description	GO	GO PC
											22a_10C	23a_10C	24a_10C	25a_10E	26a_10E	27a_10E
xp_018492607.1	XP_018492607.1	'(gnl|cdd|36031 : 289.0) no description available & (gnl|cdd|77675 : 173.0) no description available & (reliability: 100.0) & (original description: PREDICTED: hydroxyacylglutathione hydrolase cytoplasmic [Raphanus sativus])'	1	1	1,998462677	0.0241757	0.0463679	2,26719527	0,752167459	PREDICTED: hydroxyacylglutathione hydrolase cytoplasmic [Raphanus sativus]	605,4289442	484,9096001	452,8587746	364,2292621	466,1570155	241,3114962	35	'not assigned.unknown'	24	Biodegradation of Xenobiotics.hydroxyacylglutathione hydrolase	D	24	https://www.uniprot.org/uniprot/A0A6J0P6K0	cytoplasm			GO:0005737	K01069	Pyruvate metabolism;Metabolic pathways	09101 Carbohydrate metabolism		hydroxyacylglutathione hydrolase [EC:3.1.2.6]			GLO2C	GLO2C_ARATHRecName: Full=Hydroxyacylglutathione hydrolase cytoplasmic; AltName: Full=Glyoxalase II; Short=Glx II	F:GO:0004416; F:GO:0005506; F:GO:0005515; C:GO:0005739; C:GO:0005829; P:GO:0006090; P:GO:0006750; P:GO:0007283; F:GO:0008270; C:GO:0009507; P:GO:0019243; P:GO:0019853	F:hydroxyacylglutathione hydrolase activity; F:iron ion binding; F:protein binding; C:mitochondrion; C:cytosol; P:pyruvate metabolic process; P:glutathione biosynthetic process; P:spermatogenesis; F:zinc ion binding; C:chloroplast; P:methylglyoxal catabolic process to D-lactate via S-lactoyl-glutathione; P:L-ascorbic acid biosynthetic process
																					Total number:	1
Bin 25: C1-metabolism
First_accesion	Accession	Protein annotation (description)	Peptide count	Unique peptides	Confidence score	t-Test	q Value	Fold change	Power	Description	Inoculation with medium			Inoculation with agrobacterial suspension			Functional annotation							Prediction of localization			Gene ontology
																	Bincode global	Bincode name	Bincode (UNIPROT)	Bincode name (UNIPROT)	Annotation code	Bincode manually curated	Manual curation:source	BUSCA localization	Localization manually curated	Manual curation:source	GO ID	KO	Pathway	Britte	Module	Definition	Status	Top hit	Gene name	Gene description	GO	GO PC
											22a_10C	23a_10C	24a_10C	25a_10E	26a_10E	27a_10E
xp_018451284.1	XP_018451284.1;XP_018484081.1	'(gnl|cdd|37678 : 829.0) no description available & (gnl|cdd|64334 : 575.0) no description available & (ipr001085 : 427.81082) Serine hydroxymethyltransferase & (reliability: 748.66895) & (original description: PREDICTED: serine hydroxymethyltransferase 4 [Raphanus sativus])'	3	2	9,23518312	0.0275536	0.0492491	1,524710158	0,719098547	PREDICTED: serine hydroxymethyltransferase 4 [Raphanus sativus]	15052,4606	11999,2149	11347,4074	12724,13219	15099,76855	12158,59685	1	'PS.photorespiration.serine hydroxymethyltransferase'	1	'PS.photorespiration.serine hydroxymethyltransferase'	N	25	https://www.uniprot.org/uniprot/A0A6J0KW18	cytoplasm			GO:0005737	K00600	Glycine, serine and threonine metabolism;Cyanoamino acid metabolism;Glyoxylate and dicarboxylate metabolism;One carbon pool by folate;Methane metabolism;Metabolic pathways;Biosynthesis of secondary metabolites;Microbial metabolism in diverse environments;Carbon metabolism;Biosynthesis of amino acids;Biosynthesis of cofactors;Antifolate resistance	09101 Carbohydrate metabolism;09102 Energy metabolism;09105 Amino acid metabolism;09106 Metabolism of other amino acids;09108 Metabolism of cofactors and vitamins	C1-unit interconversion, prokaryotes;C1-unit interconversion, eukaryotes;Formaldehyde assimilation, serine pathway;Photorespiration	glycine hydroxymethyltransferase [EC:2.1.2.1]			GLYC4	GLYC4_ARATHRecName: Full=Serine hydroxymethyltransferase 4; Short=AtSHMT4; AltName: Full=Glycine hydroxymethyltransferase 4; AltName: Full=Serine methylase 4	F:GO:0000900; P:GO:0002082; F:GO:0003682; F:GO:0004372; C:GO:0005747; C:GO:0005886; P:GO:0006564; P:GO:0006565; P:GO:0007623; F:GO:0008266; F:GO:0008270; P:GO:0009113; P:GO:0009409; P:GO:0009416; C:GO:0009506; C:GO:0009534; P:GO:0009555; C:GO:0009570; P:GO:0009626; P:GO:0009853; P:GO:0010197; C:GO:0010319; C:GO:0015630; P:GO:0019264; C:GO:0022626; F:GO:0030170; P:GO:0034340; P:GO:0035999; C:GO:00…	F:translation repressor activity, mRNA regulatory element binding; P:regulation of oxidative phosphorylation; F:chromatin binding; F:glycine hydroxymethyltransferase activity; C:mitochondrial respiratory chain complex I; C:plasma membrane; P:L-serine biosynthetic process; P:L-serine catabolic process; P:circadian rhythm; F:poly(U) RNA binding; F:zinc ion binding; P:purine nucleobase biosynthetic …
																					Total number:	1
Bin 26: Miscellaneous enzyme families
First_accesion	Accession	Protein annotation (description)	Peptide count	Unique peptides	Confidence score	t-Test	q Value	Fold change	Power	Description	Inoculation with medium			Inoculation with agrobacterial suspension			Functional annotation							Prediction of localization			Gene ontology
																	Bincode global	Bincode name	Bincode (UNIPROT)	Bincode name (UNIPROT)	Annotation code	Bincode manually curated	Manual curation:source	BUSCA localization	Localization manually curated	Manual curation:source	GO ID	KO	Pathway	Britte	Module	Definition	Status	Top hit	Gene name	Gene description	GO	GO PC
											22a_10C	23a_10C	24a_10C	25a_10E	26a_10E	27a_10E
rsg53659.t1	RSG53659.t1;XP_018450752.1	'(gnl|cdd|36592 : 210.0) no description available & (ipr015914 : 82.98737) Purple acid phosphatase, N-terminal & (reliability: 100.0) & (original description: no original description)'	1	1	1,980636239	0.0103655	0.032112	2,470577278	0,91800759	RSG53659.t1	19724,36575	18188,50142	17780,03504	11983,42791	9402,81311	14518,73488	35	'not assigned.unknown'	26	misc.acid and other phosphatases	D	26	https://www.uniprot.org/uniprot/A0A6J0KS45	extracellular space			GO:0005615	K22390		not_assigned		acid phosphatase type 7	Pur_ac_phosph_N	Purple acid Phosphatase, N-terminal domain	0	0	0	0
xp_018445269.1	XP_018445269.1	'(gnl|cdd|30813 : 670.0) no description available & (gnl|cdd|35950 : 643.0) no description available & (ipr000642 : 189.80623) Peptidase M41 & (reliability: 100.0) & (original description: PREDICTED: ATP-dependent zinc metalloprotease FTSH 1, chloroplastic [Raphanus sativus])'	2	2	5,840208292	0.0111435	0.0336303	2,200997438	0,90773445	PREDICTED: ATP-dependent zinc metalloprotease FTSH 1, chloroplastic [Raphanus sativus]	15306,03271	11008,06187	8815,415523	8137,59699	7009,690977	9756,012531	35	'not assigned.unknown'	29	protein.degradation.metalloprotease	D	26	https://www.uniprot.org/uniprot/A0A6J0KS45 https://www.brenda-enzymes.org/enzyme.php?ecno=3.1.3.2&Suchword=&reference=&UniProtAcc=&organism%5B%5D=Arabidopsis+thaliana	chloroplast thylakoid membrane	cytosol, secreted	https://www.sciencedirect.com/science/article/abs/pii/S0168945210001007 https://www.ncbi.nlm.nih.gov/pmc/articles/PMC2136118/	GO:0009535	K03798		not_assigned		cell division protease FtsH [EC:3.4.24.-]			FTSH5	FTSH5_ARATHRecName: Full=ATP-dependent zinc metalloprotease FTSH 5, chloroplastic; Short=AtFTSH5; AltName: Full=Protein VARIEGATED 1; Flags: Precursor	F:GO:0004176; F:GO:0004222; F:GO:0005515; F:GO:0005524; C:GO:0005886; P:GO:0006508; P:GO:0007049; P:GO:0007275; F:GO:0008270; C:GO:0009523; C:GO:0009535; P:GO:0009658; P:GO:0009735; P:GO:0010027; P:GO:0010205; P:GO:0010206; P:GO:0010304; C:GO:0016021; C:GO:0031969; C:GO:0031977; P:GO:0048564; P:GO:0051301; P:GO:0072593	F:ATP-dependent peptidase activity; F:metalloendopeptidase activity; F:protein binding; F:ATP binding; C:plasma membrane; P:proteolysis; P:cell cycle; P:multicellular organism development; F:zinc ion binding; C:photosystem II; C:chloroplast thylakoid membrane; P:chloroplast organization; P:response to cytokinin; P:thylakoid membrane organization; P:photoinhibition; P:photosystem II repair; P:PSII…
																					Total number:	3
Bin 27: RNA metabolism
First_accesion	Accession	Protein annotation (description)	Peptide count	Unique peptides	Confidence score	t-Test	q Value	Fold change	Power	Description	Inoculation with medium			Inoculation with agrobacterial suspension			Functional annotation							Prediction of localization			Gene ontology
																	Bincode global	Bincode name	Bincode (UNIPROT)	Bincode name (UNIPROT)	Annotation code	Bincode manually curated	Manual curation:source	BUSCA localization	Localization manually curated	Manual curation:source	GO ID	KO	Pathway	Britte	Module	Definition	Status	Top hit	Gene name	Gene description	GO	GO PC
											22a_10C	23a_10C	24a_10C	25a_10E	26a_10E	27a_10E
rsg10947.t1	RSG10947.t1;RSG13953.t1;RSG19244.t1;RSG19245.t1;XP_018445405.1;XP_018445406.1;XP_018470131.1;XP_018470135.1;XP_018475921.1	'(gnl|cdd|35550 : 196.0) no description available & (gnl|cdd|30859 : 148.0) no description available & (reliability: 100.0) & (original description: no original description)'	1	1	2,290008545	0.00424842	0.0215347	1,745489081	0,988303074	RSG10947.t1	2642,344572	1944,560557	1979,676407	1568,525093	2661,565285	1883,431718	35	'not assigned.unknown'	28	DNA.synthesis/chromatin structure	D	27	https://www.uniprot.org/uniprot/A0A6J0KCU0; https://pubmed.ncbi.nlm.nih.gov/23606618/	nucleus			GO:0005634	K12812	RNA transport;mRNA surveillance pathway;Spliceosome	09121 Transcription;09122 Translation		ATP-dependent RNA helicase UAP56/SUB2 [EC:3.6.4.13]	Helicase_C	Helicase conserved C-terminal domain	0	0	0	0
rsg42256.t1	RSG42256.t1;XP_018432742.1;XP_018462842.1;XP_018463616.1	'(gnl|cdd|37509 : 913.0) no description available & (gnl|cdd|30772 : 633.0) no description available & (ipr002314 : 143.37646) Aminoacyl-tRNA synthetase, class II (G/ H/ P/ S), conserved domain & (reliability: 250.90881) & (original description: no original description)'	2	2	5,335970759	0.0086764	0.0305102	1,556656555	0,940010863	RSG42256.t1	6010,387706	5387,885447	4860,033074	4276,308315	5728,227103	7175,209327	29	'protein.aa activation'	29	'protein.aa activation'	N	13;29	https://www.uniprot.org/uniprot/A0A6J0JAW8	nucleus	cytosol	https://www.uniprot.org/uniprot/A0A6J0JAW8	GO:0005634	K01880	Aminoacyl-tRNA biosynthesis	09122 Translation		glycyl-tRNA synthetase [EC:6.1.1.14]	HGTP_anticodon	Anticodon binding domain	0	0	0	0
Bin 28: DNA metabolism
First_accesion	Accession	Protein annotation (description)	Peptide count	Unique peptides	Confidence score	t-Test	q Value	Fold change	Power	Description	Inoculation with medium			Inoculation with agrobacterial suspension			Functional annotation							Prediction of localization			Gene ontology
																	Bincode global	Bincode name	Bincode (UNIPROT)	Bincode name (UNIPROT)	Annotation code	Bincode manually curated	Manual curation:source	BUSCA localization	Localization manually curated	Manual curation:source	GO ID	KO	Pathway	Britte	Module	Definition	Status	Top hit	Gene name	Gene description	GO	GO PC
											22a_10C	23a_10C	24a_10C	25a_10E	26a_10E	27a_10E
xp_018435965.1	XP_018435965.1;XP_018437054.1;XP_018450266.1;XP_018458080.1;XP_018458081.1;XP_018472133.1;XP_018491363.1;XP_018491895.1;XP_018493064.1;RSG32337.t1	'(gnl|cdd|36967 : 181.0) no description available & (gnl|cdd|28955 : 170.0) no description available & (ipr009072 : 127.98925) Histone-fold & (reliability: 223.98119) & (original description: PREDICTED: probable histone H2AXa [Raphanus sativus])'	2	1	5,575354576	0.00310729	0.0200461	1,966150511	0,995490228	PREDICTED: probable histone H2AXa [Raphanus sativus]	1047,585976	662,003429	731,8005472	414,4187958	872,0553957	761,8634043	28	'DNA.synthesis/chromatin structure.histone'	28	'DNA.synthesis/chromatin structure.histone'	N	28	https://www.uniprot.org/uniprot/A0A6J0JJY9	nucleus			GO:0005634	K11251	Necroptosis;Neutrophil extracellular trap formation;Alcoholism;Systemic lupus erythematosus	09143 Cell growth and death		histone H2A			H2AXA	H2AXA_ARATHRecName: Full=Probable histone H2AXa; AltName: Full=HTA5	C:GO:0000786; C:GO:0000790; F:GO:0003677; C:GO:0005618; C:GO:0005730; P:GO:0006325; P:GO:0009294; P:GO:0009611; P:GO:0009617; F:GO:0046982	C:nucleosome; C:nuclear chromatin; F:DNA binding; C:cell wall; C:nucleolus; P:chromatin organization; P:DNA mediated transformation; P:response to wounding; P:response to bacterium; F:protein heterodimerization activity
rsg13920.t1	RSG13920.t1;RSG50201.t1;XP_018443350.1;XP_018474324.1	'(gnl|cdd|36561 : 437.0) no description available & (gnl|cdd|47735 : 181.0) no description available & (ipr009072 : 180.68045) Histone-fold & (reliability: 316.1908) & (original description: no original description)'	1	1	1,952530861	0.0134463	0.0360079	2,750955755	0,877468135	RSG13920.t1	4048,68229	2264,215099	2630,941834	781,1973929	2122,141654	2559,7036	28	'DNA.synthesis/chromatin structure.histone'	28	'DNA.synthesis/chromatin structure.histone'	N	28	https://www.uniprot.org/uniprot/A0A6J0K5V8	plasma membrane	nucleosome	https://www.uniprot.org/uniprot/A0A6J0K5V8	GO:0005886	K03327		not_assigned		multidrug resistance protein, MATE family	MatE	MatE	0	0	0	0
																					Total number:	2
Bin 29: Protein metabolism
First_accesion	Accession	Protein annotation (description)	Peptide count	Unique peptides	Confidence score	t-Test	q Value	Fold change	Power	Description	Inoculation with medium			Inoculation with agrobacterial suspension			Functional annotation							Prediction of localization			Gene ontology
																	Bincode global	Bincode name	Bincode (UNIPROT)	Bincode name (UNIPROT)	Annotation code	Bincode manually curated	Manual curation:source	BUSCA localization	Localization manually curated	Manual curation:source	GO ID	KO	Pathway	Britte	Module	Definition	Status	Top hit	Gene name	Gene description	GO	GO PC
											22a_10C	23a_10C	24a_10C	25a_10E	26a_10E	27a_10E
rsg13092.t1	RSG13092.t1;RSG14355.t1;XP_018438856.1;XP_018452709.1;XP_018462652.1;XP_018477981.1;XP_018490290.1;XP_018480392.1;XP_018480394.1	'(gnl|cdd|36926 : 257.0) no description available & (gnl|cdd|85054 : 241.0) no description available & (reliability: 100.0) & (original description: no original description)'	2	2	7,813760996	0.0023601	0.0181907	2,148997576	0,998318741	RSG13092.t1	6858,334051	5698,171213	5954,544638	3001,778486	5141,27411	6269,544427	35	'not assigned.unknown'	29	protein.synthesis.ribosomal protein.eukaryotic.60S subunit.L18	D	29	https://www.uniprot.org/uniprot/A0A6J0JCW1	nucleus	ribosome	https://www.uniprot.org/uniprot/A0A6J0JCW1	GO:0005634	K02883	Ribosome;Coronavirus disease - COVID-19	09122 Translation		large subunit ribosomal protein L18e	Ribosomal_L18	Ribosomal protein 60S L18 and 50S L18e	0	0	0	0
rsg05452.t1	RSG05452.t1;RSG53678.t1;XP_018461642.1;XP_018486966.1;XP_018492588.1	'(gnl|cdd|48152 : 899.0) no description available & (gnl|cdd|35581 : 757.0) no description available & (ipr002423 : 335.84094) Chaperonin Cpn60/TCP-1 & (reliability: 587.7217) & (original description: no original description)'	1	1	3,061164856	0.00410771	0.0215156	2,027053184	0,989360737	RSG05452.t1	1203,990202	715,944616	997,7053739	507,7667477	991,0948554	873,0391314	29	'protein.folding'	29	'protein.folding'	N	29	https://www.uniprot.org/uniprot/A0A6J0LNS4	cytosol		https://www.brenda-enzymes.org/search_result.php?a=14&W[1]=2.7.7.15&T[1]=1&V[3]=1&V[5]=1&V[6]=1&os=1	GO:0005737	K09493		not_assigned		T-complex protein 1 subunit alpha	Cpn60_TCP1	TCP-1/cpn60 chaperonin family	0	0	0	0
rsg00819.t1	RSG00819.t1;RSG11570.t1;RSG19013.t1;RSG28547.t1;XP_018441897.1;XP_018441898.1;XP_018445535.1;XP_018473739.1;XP_018475654.1;RSG26583.t1;XP_018471689.1;RSG15118.t1;XP_018452436.1	'(gnl|cdd|35599 : 419.0) no description available & (gnl|cdd|31660 : 305.0) no description available & (reliability: 100.0) & (original description: no original description)'	7	7	32,31563222	0.00440466	0.021935	1,469385504	0,987077433	RSG00819.t1	22138,90177	16870,06017	19762,77735	16406,56103	23279,53006	25891,13141	35	'not assigned.unknown'	29	protein.synthesis.ribosomal protein.eukaryotic.40S subunit.S4	D	29	https://www.uniprot.org/uniprot/A0A6J0K1S3	chloroplast	cytosol, ribisome	LOC108813747 - 40S ribosomal protein S4 - Raphanus sativus (Radish) - LOC108813747 gene & protein (uniprot.org)	GO:0009507	K02987	Ribosome;Coronavirus disease - COVID-19	09122 Translation		small subunit ribosomal protein S4e	Ribosomal_S4e	Ribosomal family S4e	0	0	0	0
xp_018436803.1	XP_018436803.1;XP_018456779.1;XP_018467249.1;XP_018471154.1	'(gnl|cdd|37001 : 126.0) no description available & (gnl|cdd|85300 : 103.0) no description available & (ipr008195 : 77.499435) Ribosomal protein L34e & (reliability: 135.62401) & (original description: PREDICTED: 60S ribosomal protein L34-2-like [Raphanus sativus])'	1	1	1,991857409	0.00599515	0.0253995	2,487949596	0,972023519	PREDICTED: 60S ribosomal protein L34-2-like [Raphanus sativus]	1576,804583	1016,12858	1319,419846	564,5424293	758,6413949	1267,689924	29	'protein.synthesis.ribosomal protein.eukaryotic.60S subunit.L34'	29	'protein.synthesis.ribosomal protein.eukaryotic.60S subunit.L34'	N	29	https://www.uniprot.org/uniprot/A0A6J0JMK8	chloroplast	ribosome	https://www.uniprot.org/uniprot/A0A6J0JMK8	GO:0009507	K02915	Ribosome;Coronavirus disease - COVID-19	09122 Translation		large subunit ribosomal protein L34e			RL343	RL343_ARATHRecName: Full=60S ribosomal protein L34-3	P:GO:0000184; P:GO:0002181; F:GO:0003729; F:GO:0003735; F:GO:0005515; C:GO:0005730; C:GO:0005774; P:GO:0006413; P:GO:0006614; C:GO:0009507; P:GO:0019083; C:GO:0022625; C:GO:0030687; P:GO:0042254; C:GO:0042788	P:nuclear-transcribed mRNA catabolic process, nonsense-mediated decay; P:cytoplasmic translation; F:mRNA binding; F:structural constituent of ribosome; F:protein binding; C:nucleolus; C:vacuolar membrane; P:translational initiation; P:SRP-dependent cotranslational protein targeting to membrane; C:chloroplast; P:viral transcription; C:cytosolic large ribosomal subunit; C:preribosome, large subunit…
rsg05247.t1	RSG05247.t1;RSG12547.t1;XP_018451333.1;XP_018467962.1;XP_018485004.1;XP_018477472.1	'(gnl|cdd|79288 : 751.0) no description available & (gnl|cdd|35681 : 659.0) no description available & (ipr000795 : 143.25458) Elongation factor, GTP-binding domain & (reliability: 158.71173) & (original description: no original description)'	4	4	17,00358367	0.00619561	0.0258628	2,005774702	0,969854826	RSG05247.t1	19296,53921	16544,49609	15119,4866	13091,36984	14669,07318	12635,4694	29	'protein.synthesis.elongation'	29	'protein.synthesis.elongation'	N	29	https://www.uniprot.org/uniprot/A0A6J0KUU1	chloroplast thylakoid membrane	mitochondrion	https://www.uniprot.org/uniprot/A0A6J0KUU1	GO:0009535	K02358	Plant-pathogen interaction	not_assigned		elongation factor Tu			0	0	0	0
rsg01121.t1	RSG01121.t1;RSG11239.t1;RSG18787.t1;RSG21527.t1;XP_018442038.1;XP_018445227.1;XP_018478042.1;XP_018486735.1;RSG37840.t1;XP_018460339.1;XP_018476081.1;RSG03995.t1;RSG14160.t1;XP_018471124.1;XP_018479108.1	'(gnl|cdd|38376 : 227.0) no description available & (gnl|cdd|85334 : 87.5) no description available & (reliability: 100.0) & (original description: no original description)'	4	3	14,9562633	0.00635586	0.0261472	2,540459528	0,968086544	RSG01121.t1	17276,02544	8460,791051	9374,923575	4166,82483	8950,849247	9411,491178	35	'not assigned.unknown'	29	protein.synthesis.ribosomal protein.eukaryotic.60S subunit.L7A	D	29	https://www.uniprot.org/uniprot/A0A6J0K307	chloroplast	ribosome	https://www.uniprot.org/uniprot/A0A6J0K307	GO:0009507	K02936	Ribosome;Coronavirus disease - COVID-19	09122 Translation		large subunit ribosomal protein L7Ae	Ribosomal_L7Ae	Ribosomal protein L7Ae/L30e/S12e/Gadd45 family	0	0	0	0
xp_018461824.1	XP_018461824.1;XP_018463230.1;XP_018473096.1;XP_018477601.1	'(gnl|cdd|38394 : 271.0) no description available & (gnl|cdd|29435 : 236.0) no description available & (ipr016082 : 75.802986) Ribosomal protein L30, ferredoxin-like fold domain & (reliability: 100.0) & (original description: PREDICTED: 60S ribosomal protein L7-3 [Raphanus sativus])'	2	1	10,13414454	0.00873688	0.0305102	1,420764621	0,939236583	PREDICTED: 60S ribosomal protein L7-3 [Raphanus sativus]	2717,406311	2123,917729	2535,048989	2126,729355	3093,390671	3317,178985	35	'not assigned.unknown'	29	protein.synthesis.ribosomal protein.eukaryotic.60S subunit.L7	D	29	https://www.uniprot.org/uniprot/A0A6J0LPV7	nucleus	ribosome	https://www.uniprot.org/uniprot/A0A6J0LPV7	GO:0005634	K02937	Ribosome;Coronavirus disease - COVID-19	09122 Translation		large subunit ribosomal protein L7e			RL73	RL73_ARATHRecName: Full=60S ribosomal protein L7-3	F:GO:0000171; P:GO:0000463; P:GO:0002181; F:GO:0003677; F:GO:0003729; F:GO:0003735; C:GO:0005618; C:GO:0005730; C:GO:0005774; C:GO:0005794; C:GO:0005886; F:GO:0008097; C:GO:0009507; C:GO:0014069; C:GO:0022625; C:GO:0031672; C:GO:0042788; F:GO:0042803; P:GO:0097421; P:GO:1905267	F:ribonuclease MRP activity; P:maturation of LSU-rRNA from tricistronic rRNA transcript (SSU-rRNA, 5.8S rRNA, LSU-rRNA); P:cytoplasmic translation; F:DNA binding; F:mRNA binding; F:structural constituent of ribosome; C:cell wall; C:nucleolus; C:vacuolar membrane; C:Golgi apparatus; C:plasma membrane; F:5S rRNA binding; C:chloroplast; C:postsynaptic density; C:cytosolic large ribosomal subunit; C:…
rsg29857.t1	RSG29857.t1;XP_018440536.1;XP_018467244.1;XP_018493547.1;RSG03852.t1;XP_018493498.1;XP_018445523.1;XP_018476713.1;RSG49531.t1	'(gnl|cdd|36688 : 462.0) no description available & (gnl|cdd|81272 : 238.0) no description available & (ipr002136 : 92.5977) Ribosomal protein L4/L1e & (reliability: 100.0) & (original description: no original description)'	5	5	24,22331774	0.00983096	0.0316103	1,733355417	0,925036001	RSG29857.t1	38580,75641	28224,93038	28269,01096	24600,52978	25982,4725	37447,97373	35	'not assigned.unknown'	29	protein.synthesis.ribosomal protein.eukaryotic.60S subunit.L4/L1	D	29	https://www.uniprot.org/uniprot/A0A6J0JZF1	nucleus	ribosome	https://www.uniprot.org/uniprot/A0A6J0JZF1	GO:0005634	K02930	inositol phosphate metabolism;Metabolic pathways;Calcium signaling pathway;Phosphatidylinositol signaling system;Thyroid hormone signaling pathway;AGE-RAGE signaling pathway in diabetic complications;Shigellosis	09122 Translation		large subunit ribosomal protein L4e	Ribosomal_L4;Ribosomal_L4	Ribosomal protein L4/L1 family;Ribosomal protein L4/L1 family	0	0	0	0
xp_018440890.1	XP_018440890.1;XP_018459559.1;XP_018493056.1	'(gnl|cdd|35548 : 571.0) no description available & (gnl|cdd|30859 : 373.0) no description available & (ipr011545 : 98.91585) DNA/RNA helicase, DEAD/DEAH box type, N-terminal & (reliability: 100.0) & (original description: PREDICTED: eukaryotic initiation factor 4A-1-like [Raphanus sativus])'	5	1	25,18276	0.00991103	0.0316103	1,490271189	0,923985767	PREDICTED: eukaryotic initiation factor 4A-1-like [Raphanus sativus]	55464,6791	43249,38637	47861,32774	45142,96565	52378,50172	61325,00954	35	'not assigned.unknown'	29	protein.synthesis.initiation	D	29	https://www.uniprot.org/uniprot/A0A6J0JYS5	nucleus			GO:0005634	K03257	RNA transport	09122 Translation		translation initiation factor 4A			IF4A1	IF4A1_ARATHRecName: Full=Eukaryotic initiation factor 4A-1; Short=eIF-4A-1; AltName: Full=ATP-dependent RNA helicase eIF4A-1; AltName: Full=DEAD-box ATP-dependent RNA helicase 4; Short=AtRH04	F:GO:0003724; F:GO:0003729; F:GO:0003743; F:GO:0005515; F:GO:0005524; C:GO:0005634; C:GO:0005774; C:GO:0005794; C:GO:0005829; C:GO:0005886; P:GO:0006413; C:GO:0009505; C:GO:0009506; P:GO:0046686	F:RNA helicase activity; F:mRNA binding; F:translation initiation factor activity; F:protein binding; F:ATP binding; C:nucleus; C:vacuolar membrane; C:Golgi apparatus; C:cytosol; C:plasma membrane; P:translational initiation; C:plant-type cell wall; C:plasmodesma; P:response to cadmium ion
rsg26245.t1	RSG26245.t1;XP_018451215.1;XP_018472418.1;XP_018493044.1;RSG47491.t1;A0A072URR3;RSG14832.t1;XP_018488133.1;KZL79806.1;RSG52462.t1	'(gnl|cdd|35548 : 566.0) no description available & (gnl|cdd|30859 : 372.0) no description available & (ipr011545 : 99.83214) DNA/RNA helicase, DEAD/DEAH box type, N-terminal & (reliability: 100.0) & (original description: no original description)'	5	1	23,58699441	0.00991103	0.0316103	1,490271189	0,923985768	RSG26245.t1	19490,49882	15197,99858	16818,65229	15863,40953	18406,00438	21549,84119	35	'not assigned.unknown'	29	protein.synthesis.initiation	D	29	https://www.uniprot.org/uniprot/A0A6J0KTF8	nucleus			GO:0005634	K03257	RNA transport	09122 Translation		translation initiation factor 4A	DEAD	DEAD/DEAH box helicase	0	0	0	0
xp_018432524.1	XP_018432524.1;XP_018438845.1;XP_018492958.1;XP_018478525.1	'(gnl|cdd|38644 : 153.0) no description available & (gnl|cdd|85669 : 133.0) no description available & (ipr002671 : 108.27279) Ribosomal protein L22e & (reliability: 189.47739) & (original description: PREDICTED: 60S ribosomal protein L22-2 [Raphanus sativus])'	3	3	6,234327912	0.0114887	0.0336303	5,994609636	0,903172649	PREDICTED: 60S ribosomal protein L22-2 [Raphanus sativus]	3384,710898	1473,130817	4052,412656	346,877658	823,2986108	1381,452794	29	'protein.synthesis.ribosomal protein.eukaryotic.60S subunit.L22'	29	'protein.synthesis.ribosomal protein.eukaryotic.60S subunit.L22'	N	29	https://www.uniprot.org/uniprot/A0A6J0JCA2	nucleus	ribosome	https://www.uniprot.org/uniprot/A0A6J0JCA2	GO:0005634	K02891	Ribosome;Coronavirus disease - COVID-19	09122 Translation		large subunit ribosomal protein L22e			RL222	RL222_ARATHRecName: Full=60S ribosomal protein L22-2	P:GO:0000184; F:GO:0003729; F:GO:0003735; C:GO:0005730; C:GO:0005886; P:GO:0006614; F:GO:0008201; C:GO:0009506; P:GO:0019083; C:GO:0022625; C:GO:0042788; F:GO:0045182; P:GO:0046632; C:GO:0098556; C:GO:0098793; C:GO:0098978; P:GO:0099577	P:nuclear-transcribed mRNA catabolic process, nonsense-mediated decay; F:mRNA binding; F:structural constituent of ribosome; C:nucleolus; C:plasma membrane; P:SRP-dependent cotranslational protein targeting to membrane; F:heparin binding; C:plasmodesma; P:viral transcription; C:cytosolic large ribosomal subunit; C:polysomal ribosome; F:translation regulator activity; P:alpha-beta T cell different…
rsg04992.t1	RSG04992.t1;RSG23136.t1;XP_018440387.1;XP_018456919.1	'(gnl|cdd|36362 : 1014.0) no description available & (gnl|cdd|81539 : 376.0) no description available & (ipr020058 : 223.72182) Glutamyl/glutaminyl-tRNA synthetase, class Ib, catalytic domain & (reliability: 100.0) & (original description: no original description)'	1	1	2,451165438	0.0197956	0.0422603	1,475411542	0,799555484	RSG04992.t1	4319,756083	2677,520112	3128,896599	2825,858523	3491,96359	4737,225944	35	'not assigned.unknown'	29	protein.aa activation.glutamate-tRNA ligase	D	29	https://www.uniprot.org/uniprot/A0A6J0JXG7	chloroplast	cytosol	https://www.uniprot.org/uniprot/A0A6J0JXG7	GO:0009507	K01885	Porphyrin and chlorophyll metabolism;Aminoacyl-tRNA biosynthesis;Metabolic pathways;Biosynthesis of secondary metabolites;Microbial metabolism in diverse environments;Biosynthesis of cofactors	09108 Metabolism of cofactors and vitamins;09122 Translation	Heme biosynthesis, plants and bacteria, glutamate => heme	glutamyl-tRNA synthetase [EC:6.1.1.17]	tRNA-synt_1c	tRNA synthetases class I (E and Q), catalytic domain	0	0	0	0
xp_018450932.1	XP_018450932.1;XP_018464325.1;RSG22057.t1;XP_018480225.1	'(gnl|cdd|29397 : 297.0) no description available & (gnl|cdd|36083 : 267.0) no description available & (ipr002130 : 177.29906) Cyclophilin-like peptidyl-prolyl cis-trans isomerase domain & (reliability: 100.0) & (original description: PREDICTED: peptidyl-prolyl cis-trans isomerase CYP18-3 [Raphanus sativus])'	3	3	9,744506955	0.0248761	0.047075	2,203214842	0,745071854	PREDICTED: peptidyl-prolyl cis-trans isomerase CYP18-3 [Raphanus sativus]	35156,64568	25138,89622	18252,92552	18280,09793	14016,16875	23046,58618	35	'not assigned.unknown'	31	cell.cycle.peptidylprolyl isomerase	D	29	https://www.uniprot.org/uniprot/A0A6J0KSQ2	extracellular space	cytoplasm	https://www.nextprot.org/entry/NX_P0DN37/localization	GO:0005615	K01802		not_assigned		peptidylprolyl isomerase [EC:5.2.1.8]			CP18C	CP18C_ARATHRecName: Full=Peptidyl-prolyl cis-trans isomerase CYP18-3; Short=PPIase CYP18-3; AltName: Full=Cyclophilin of 18 kDa 3; AltName: Full=Cyclosporin A-binding protein; AltName: Full=Rotamase cyclophilin-1	P:GO:0000413; P:GO:0001932; F:GO:0003755; C:GO:0005634; C:GO:0005739; C:GO:0005774; C:GO:0005794; C:GO:0005829; C:GO:0005886; C:GO:0009506; C:GO:0009507; P:GO:0009585; P:GO:0009626; P:GO:0009704; P:GO:0009735; P:GO:0009742; P:GO:0009785; F:GO:0016018; P:GO:0030587; P:GO:0045069; P:GO:0046686; C:GO:0048046; F:GO:0051082; P:GO:0061083	P:protein peptidyl-prolyl isomerization; P:regulation of protein phosphorylation; F:peptidyl-prolyl cis-trans isomerase activity; C:nucleus; C:mitochondrion; C:vacuolar membrane; C:Golgi apparatus; C:cytosol; C:plasma membrane; C:plasmodesma; C:chloroplast; P:red, far-red light phototransduction; P:plant-type hypersensitive response; P:de-etiolation; P:response to cytokinin; P:brassinosteroid med…
rsg27024.t1	RSG27024.t1;XP_018433633.1;XP_018467197.1;RSG10435.t1;RSG43338.t1;XP_018448083.1;XP_018466787.1;XP_018470108.1;XP_018472445.1;XP_018480592.1;XP_018434333.1	'(gnl|cdd|38622 : 135.0) no description available & (gnl|cdd|85671 : 123.0) no description available & (ipr002672 : 111.573906) Ribosomal protein L28e & (reliability: 195.25433) & (original description: no original description)'	3	3	14,19708073	0.0265728	0.0489797	1,58609083	0,728405108	RSG27024.t1	21840,56959	14974,88761	18435,48268	11915,52568	19339,90143	26611,98876	29	'protein.synthesis.ribosomal protein.eukaryotic.60S subunit.L28'	29	'protein.synthesis.ribosomal protein.eukaryotic.60S subunit.L28'	N	29	https://www.uniprot.org/uniprot/A0A6J0JDD8	chloroplast	ribosome	https://www.uniprot.org/uniprot/A0A6J0JDD8	GO:0009507	K02903	Ribosome;Coronavirus disease - COVID-19	09122 Translation		large subunit ribosomal protein L28e	Ribosomal_L28e	Ribosomal L28e protein family	0	0	0	0
rsg16157.t1	RSG16157.t1;RSG27095.t1;XP_018434792.1;XP_018452119.1;XP_018457866.1;XP_018463176.1;XP_018483334.1;XP_018485651.1;XP_018485998.1	'(gnl|cdd|38414 : 231.0) no description available & (ipr005822 : 129.08403) Ribosomal protein L13 & (gnl|cdd|88313 : 113.0) no description available & (reliability: 100.0) & (original description: no original description)'	1	1	5,447493076	0.0284354	0.0498247	5,769789981	0,71092954	RSG16157.t1	159,7353432	353,561534	280,2096864	23,859225	76,54916727	154,0090393	35	'not assigned.unknown'	29	protein.synthesis.ribosomal protein.eukaryotic.60S subunit.L13A	D	29	https://www.uniprot.org/uniprot/A0A6J0JGN5	chloroplast	ribosome	https://www.uniprot.org/uniprot/A0A6J0JGN5	GO:0009507	K02872	Ribosome;Coronavirus disease - COVID-19	09122 Translation		large subunit ribosomal protein L13Ae	Ribosomal_L13	Ribosomal protein L13	0	0	0	0
																					Total number:	15
Bin 30: Signaling
First_accesion	Accession	Protein annotation (description)	Peptide count	Unique peptides	Confidence score	t-Test	q Value	Fold change	Power	Description	Inoculation with medium			Inoculation with agrobacterial suspension			Functional annotation							Prediction of localization			Gene ontology
																	Bincode global	Bincode name	Bincode (UNIPROT)	Bincode name (UNIPROT)	Annotation code	Bincode manually curated	Manual curation:source	BUSCA localization	Localization manually curated	Manual curation:source	GO ID	KO	Pathway	Britte	Module	Definition	Status	Top hit	Gene name	Gene description	GO	GO PC
											22a_10C	23a_10C	24a_10C	25a_10E	26a_10E	27a_10E
xp_018440503.1	XP_018440503.1;RSG39715.t1;XP_018493113.1;RSG32547.t1;XP_018477637.1	'(gnl|cdd|35390 : 726.0) no description available & (ipr017946 : 243.5434) PLC-like phosphodiesterase, TIM beta/alpha-barrel domain & (gnl|cdd|73182 : 189.0) no description available & (reliability: 197.44667) & (original description: PREDICTED: phosphoinositide phospholipase C 2-like [Raphanus sativus])'	3	3	6,692623615	0.00242375	0.0181907	3,255710041	0,998137931	PREDICTED: phosphoinositide phospholipase C 2-like [Raphanus sativus]	6705,409179	6634,90884	7126,951434	2906,189759	4492,809492	2934,845356	30	'signalling.phosphinositides'	30	'signalling.phosphinositides'	N	30	https://www.uniprot.org/uniprot/A0A6J0JYE1	nucleus	plasma membrane	https://www.uniprot.org/uniprot/A0A6J0JYE1	GO:0005634	K05857	Inositol phosphate metabolism;Metabolic pathways;Calcium signaling pathway;Phosphatidylinositol signaling system;Thyroid hormone signaling pathway;AGE-RAGE signaling pathway in diabetic complications;Shigellosis	09101 Carbohydrate metabolism;09132 Signal transduction	Inositol phosphate metabolism, PI=> PIP2 => Ins(1,4,5)P3 => Ins(1,3,4,5)P4	phosphatidylinositol phospholipase C, delta [EC:3.1.4.11]			PLCD2	PLCD2_ARATHRecName: Full=Phosphoinositide phospholipase C 2; AltName: Full=Phosphoinositide phospholipase PLC2; Short=AtPLC2; Short=PI-PLC2	F:GO:0004435; F:GO:0005515; C:GO:0005634; C:GO:0005886; P:GO:0007338; P:GO:0009409; P:GO:0009414; P:GO:0009553; P:GO:0009556; P:GO:0009651; P:GO:0009738; P:GO:0010286; P:GO:0010601; P:GO:0016042; P:GO:0032959; P:GO:0042742; C:GO:0044444; C:GO:0044446; P:GO:0048015; P:GO:0048437; P:GO:0051209; F:GO:1901981	F:phosphatidylinositol phospholipase C activity; F:protein binding; C:nucleus; C:plasma membrane; P:single fertilization; P:response to cold; P:response to water deprivation; P:embryo sac development; P:microsporogenesis; P:response to salt stress; P:abscisic acid-activated signaling pathway; P:heat acclimation; P:positive regulation of auxin biosynthetic process; P:lipid catabolic process; P:ino…
rsg34208.t1	RSG34208.t1;RSG49830.t1;XP_018436000.1;XP_018447000.1;XP_018480166.1	'(gnl|cdd|64840 : 564.0) no description available & (gnl|cdd|36652 : 530.0) no description available & (ipr018203 : 381.6985) GDP dissociation inhibitor & (reliability: 100.0) & (original description: no original description)'	1	1	3,536468744	0.02473	0.047075	1,837802357	0,746540794	RSG34208.t1	10463,93883	8710,415879	6540,279954	5341,352811	6572,343499	11002,06932	35	'not assigned.unknown'	30	signalling.G-proteins	D	30	https://www.uniprot.org/uniprot/A0A6J0JK23	cytoplasm	cytoplasm; Goldgi apparatus;plasma membrane	https://www.nextprot.org/entry/NX_P31150/localization https://www.nextprot.org/entry/NX_P50395/localization	GO:0005737	K17255		not_assigned		Rab GDP dissociation inhibitor	GDI	GDP dissociation inhibitor	0	0	0	0
rsg19209.t1	RSG19209.t1;XP_018472105.1;XP_018446600.1	'(gnl|cdd|84639 : 360.0) no description available & (gnl|cdd|36059 : 324.0) no description available & (ipr000308 : 266.8375) 14-3-3 protein & (reliability: 466.9656) & (original description: no original description)'	5	3	24,96865988	0.0189678	0.0415988	1,925442214	0,809110736	RSG19209.t1	36438,57721	38979,42328	26695,37472	26911,46294	28039,1483	30259,1003	30	'signalling.14-3-3 proteins'	30	'signalling.14-3-3 proteins'	N	30;31	https://www.uniprot.org/uniprot/A0A6J0KFB6	nucleus		https://www.uniprot.org/uniprot/A0A6J0KFB6	GO:0005634	K06630	MAPK signaling pathway - yeast;Cell cycle;Oocyte meiosis;PI3K-Akt signaling pathway;Hippo signaling pathway;Hippo signaling pathway - fly;NOD-like receptor signaling pathway;Neurotrophin signaling pathway;Hepatitis C;Viral carcinogenesis	09132 Signal transduction;09143 Cell growth and death		14-3-3 protein epsilon	14-3-3	14-3-3 protein	0	0	0	0
rsg34457.t1	RSG34457.t1;XP_018486191.1	'(gnl|cdd|36098 : 308.0) no description available & (gnl|cdd|29397 : 276.0) no description available & (ipr002130 : 167.82635) Cyclophilin-like peptidyl-prolyl cis-trans isomerase domain & (reliability: 100.0) & (original description: no original description)'	1	1	3,344364882	0.0164644	0.0390059	3,207933101	0,839156995	RSG34457.t1	37290,66473	28517,68122	36580,11467	21924,34472	13920,91748	12410,88726	35	'not assigned.unknown'	31	cell.cycle.peptidylprolyl isomerase	D	30;31;33	https://www.uniprot.org/uniprot/A0A6J0NPX1 https://pubmed.ncbi.nlm.nih.gov/25445709/	chloroplast thylakoid membrane	nucleus, cytosol	https://journals.plos.org/plosone/article?id=10.1371/journal.pone.0136692	GO:0009535	K03768		not_assigned		peptidyl-prolyl cis-trans isomerase B (cyclophilin B) [EC:5.2.1.8]	Pro_isomerase	Cyclophilin type peptidyl-prolyl cis-trans isomerase/CLD	0	0	0	0
																					Total number:	4
Bin 31: Cell
First_accesion	Accession	Protein annotation (description)	Peptide count	Unique peptides	Confidence score	t-Test	q Value	Fold change	Power	Description	Inoculation with medium			Inoculation with agrobacterial suspension			Functional annotation							Prediction of localization			Gene ontology
																	Bincode global	Bincode name	Bincode (UNIPROT)	Bincode name (UNIPROT)	Annotation code	Bincode manually curated	Manual curation:source	BUSCA localization	Localization manually curated	Manual curation:source	GO ID	KO	Pathway	Britte	Module	Definition	Status	Top hit	Gene name	Gene description	GO	GO PC
											22a_10C	23a_10C	24a_10C	25a_10E	26a_10E	27a_10E
np_195142.1	NP_195142.1	'(gnl|cdd|35875 : 319.0) no description available & (gnl|cdd|84548 : 98.0) no description available & (reliability: 100.0) & (original description: CYCLIN D3;1 [Arabidopsis thaliana])'	4	2	2,636437535	0.00147219	0.0159116	2,212332843	0,999790363	CYCLIN D3;1 [Arabidopsis thaliana]	14268,35796	12817,7577	12523,42805	8442,768092	11095,76421	9483,054461	35	'not assigned.unknown'	31	cell.division	D	31	https://www.uniprot.org/uniprot/P42753	endomembrane system	nucleus	https://www.uniprot.org/uniprot/P42753	GO:0012505	K14505	Plant hormone signal transduction	09132 Signal transduction		cyclin D3, plant			CCD31	CCD31_ARATHRecName: Full=Cyclin-D3-1; AltName: Full=Cyclin-delta-3; Short=Cyclin-d3; AltName: Full=G1/S-specific cyclin-D3-1; Short=CycD3;1	P:GO:0000079; P:GO:0000082; C:GO:0000307; F:GO:0004672; C:GO:0005634; C:GO:0005737; P:GO:0009735; P:GO:0009744; P:GO:0010444; F:GO:0016538; F:GO:0019901; P:GO:0042023; P:GO:0048316; P:GO:0051301; P:GO:1901371	P:regulation of cyclin-dependent protein serine/threonine kinase activity; P:G1/S transition of mitotic cell cycle; C:cyclin-dependent protein kinase holoenzyme complex; F:protein kinase activity; C:nucleus; C:cytoplasm; P:response to cytokinin; P:response to sucrose; P:guard mother cell differentiation; F:cyclin-dependent protein serine/threonine kinase regulator activity; F:protein kinase bindi…
rsg34964.t1	RSG34964.t1;XP_018439894.1;XP_018457306.1;XP_018483831.1;XP_018451489.1;XP_018470360.1;RSG05235.t1;XP_018484782.1	'(gnl|cdd|30218 : 815.0) no description available & (gnl|cdd|36589 : 486.0) no description available & (ipr003008 : 313.46628) Tubulin/FtsZ, GTPase domain & (reliability: 100.0) & (original description: no original description)'	13	2	49,15179169	0.0221054	0.0435749	1,859139261	0,773908332	RSG34964.t1	25590,83256	30341,26697	19833,18137	17680,66182	23057,98725	26625,78359	35	'not assigned.unknown'	31	cell.organisation.cytoskeleton.mikrotubuli	D	31	https://www.uniprot.org/uniprot/A0A6J0JYU7	nucleus	cytosceleton	https://www.uniprot.org/uniprot/A0A6J0JYU7	GO:0005634	K07375	Phagosome;Gap junction;Alzheimer disease;Parkinson disease;Amyotrophic lateral sclerosis;Huntington disease;Prion disease;Pathways of neurodegeneration - multiple diseases;Pathogenic Escherichia coli infection;Salmonella infection	09141 Transport and catabolism;09144 Cellular community - eukaryotes		tubulin beta	Tubulin	Tubulin/FtsZ family, GTPase domain	0	0	0	0
																					Total number:	2
Bin 34: Transport
First_accesion	Accession	Protein annotation (description)	Peptide count	Unique peptides	Confidence score	t-Test	q Value	Fold change	Power	Description	Inoculation with medium			Inoculation with agrobacterial suspension			Functional annotation							Prediction of localization			Gene ontology
																	Bincode global	Bincode name	Bincode (UNIPROT)	Bincode name (UNIPROT)	Annotation code	Bincode manually curated	Manual curation:source	BUSCA localization	Localization manually curated	Manual curation:source	GO ID	KO	Pathway	Britte	Module	Definition	Status	Top hit	Gene name	Gene description	GO	GO PC
											22a_10C	23a_10C	24a_10C	25a_10E	26a_10E	27a_10E
rsg14541.t1	RSG14541.t1;RSG15726.t1;RSG16360.t1;RSG19508.t1;XP_018451148.1;XP_018454096.1;XP_018463739.1;XP_018483569.1	'(gnl|cdd|37400 : 1002.0) no description available & (gnl|cdd|85492 : 509.0) no description available & (ipr002490 : 475.94196) ATPase, V0/A0 complex subunit a & (reliability: 100.0) & (original description: no original description)'	2	2	9,303903341	0.000314937	0.00776446	2,337959387	0,999999999	RSG14541.t1	32835,62266	26024,4048	24926,18076	15506,51534	19146,60348	23444,64744	35	'not assigned.unknown'	34	transport.p- and v-ATPases	D	34	https://www.ebi.ac.uk/QuickGO/term/GO:0015078	endomembrane system			GO:0012505	K02154	Oxidative phosphorylation;Metabolic pathways;Lysosome;Phagosome;Synaptic vesicle cycle;Collecting duct acid secretion;Vibrio cholerae infection;Epithelial cell signaling in Helicobacter pylori infection;Tuberculosis;Human papillomavirus infection;Rheumatoid arthritis	09102 Energy metabolism;09141 Transport and catabolism	V-type ATPase, eukaryotes	V-type H+-transporting ATPase subunit a	V_ATPase_I;V_ATPase_I	V-type ATPase 116kDa subunit family;V-type ATPase 116kDa subunit family	0	0	0	0
xp_018446761.1	XP_018446761.1;XP_018446762.1;XP_018477231.1;XP_018485580.1;RSG21235.t1;XP_018480159.1	(gnl|cdd|36860 : 312.0) no description available & (gnl|cdd|65595 : 170.0) no description available & (ipr002699 : 145.60759) V-type ATPase subunit D & (reliability: 100.0) & (original description: PREDICTED: V-type proton ATPase subunit D-like isoform X1 [Raphanus sativus])'	6	6	21,84819388	0.000699798	0.0104549	2,781916632	0,99999783	PREDICTED: V-type proton ATPase subunit D-like isoform X1 [Raphanus sativus]	15762,96038	10734,15867	9232,244917	4587,905773	7421,086371	8945,49373	35	'not assigned.unknown'	34	transport.p- and v-ATPases.H+-transporting two-sector ATPase.subunit D	D	34	https://www.uniprot.org/uniprot/A0A6J0KGV9	chloroplast	vacuole, cytosol	https://www.uniprot.org/uniprot/A0A6J0KGV9	GO:0009507	K02149	Oxidative phosphorylation;Metabolic pathways;Phagosome;mTOR signaling pathway;Synaptic vesicle cycle;Collecting duct acid secretion;Vibrio cholerae infection;Epithelial cell signaling in Helicobacter pylori infection;Human papillomavirus infection;Rheumatoid arthritis	09102 Energy metabolism;09132 Signal transduction;09141 Transport and catabolism	V-type ATPase, eukaryotes	V-type H+-transporting ATPase subunit D			VATD	VATD_ARATHRecName: Full=V-type proton ATPase subunit D; Short=V-ATPase subunit D; AltName: Full=Vacuolar H(+)-ATPase subunit D; AltName: Full=Vacuolar proton pump subunit D	C:GO:0000221; C:GO:0000325; F:GO:0005515; C:GO:0005794; C:GO:0005813; C:GO:0005929; P:GO:0007035; F:GO:0008553; C:GO:0033181; P:GO:0033572; F:GO:0046961; P:GO:0060271; P:GO:0061512; P:GO:1902600	C:vacuolar proton-transporting V-type ATPase, V1 domain; C:plant-type vacuole; F:protein binding; C:Golgi apparatus; C:centrosome; C:cilium; P:vacuolar acidification; F:proton-exporting ATPase activity, phosphorylative mechanism; C:plasma membrane proton-transporting V-type ATPase complex; P:transferrin transport; F:proton-transporting ATPase activity, rotational mechanism; P:cilium assembly; P:p…
xp_018493231.1	XP_018493231.1	'(gnl|cdd|35475 : 289.0) no description available & (gnl|cdd|84502 : 225.0) no description available & (ipr005828 : 178.60838) General substrate transporter & (reliability: 100.0) & (original description: PREDICTED: sugar transporter ERD6-like 3 [Raphanus sativus])'	1	1	2,72206974	0.00162559	0.0159116	4,062490124	0,999660306	PREDICTED: sugar transporter ERD6-like 3 [Raphanus sativus]	1799,178678	2343,368345	1611,576057	543,7952252	876,1591303	975,0444708	35	'not assigned.unknown'	34	transport.sugars	D	34	https://www.uniprot.org/uniprot/A0A6J0P970	plasma membrane			GO:0005886	K08145		not_assigned		MFS transporter, SP family, solute carrier family 2 (facilitated glucose transporter), member 8			ESL1	ESL1_ARATHRecName: Full=Sugar transporter ESL1; AltName: Full=Protein EARLY-RESPONSIVE TO DEHYDRATION 6-LIKE 1; Short=ERD six-like 1; AltName: Full=Sugar transporter ERD6-like 3; AltName: Full=Sugar transporter-like protein 2	F:GO:0005351; F:GO:0005515; C:GO:0005634; C:GO:0005783; C:GO:0005794; C:GO:0005887; P:GO:0006829; P:GO:0009409; P:GO:0009414; C:GO:0009507; P:GO:0009624; P:GO:0009651; C:GO:0009705; P:GO:0009737; P:GO:0010030; P:GO:0010200; F:GO:0015145; P:GO:0015749; P:GO:0015766; P:GO:0042593; P:GO:1902600	F:carbohydrate:proton symporter activity; F:protein binding; C:nucleus; C:endoplasmic reticulum; C:Golgi apparatus; C:integral component of plasma membrane; P:zinc ion transport; P:response to cold; P:response to water deprivation; C:chloroplast; P:response to nematode; P:response to salt stress; C:plant-type vacuole membrane; P:response to abscisic acid; P:positive regulation of seed germination…
rsg14798.t1	RSG14798.t1;RSG21586.t1;XP_018433615.1;XP_018451073.1	'(gnl|cdd|38120 : 465.0) no description available & (gnl|cdd|86278 : 417.0) no description available & (ipr004907 : 275.43475) ATPase, V1 complex, subunit C & (reliability: 482.0108) & (original description: no original description)'	1	1	0,895381629	0.00188972	0.0167629	2,905931659	0,999325975	RSG14798.t1	3121,451563	2537,645708	3266,179116	1432,79907	2054,975944	1512,335786	34	'transport.p- and v-ATPases'	34	'transport.p- and v-ATPases'	N	34	https://www.uniprot.org/uniprot/A0A6J0JDC8	nucleus	vacuole	https://www.ebi.ac.uk/QuickGO/term/GO:0000221	GO:0005634	K02148	Oxidative phosphorylation;Metabolic pathways;Phagosome;mTOR signaling pathway;Synaptic vesicle cycle;Collecting duct acid secretion;Vibrio cholerae infection;Epithelial cell signaling in Helicobacter pylori infection;Human papillomavirus infection;Rheumatoid arthritis	09102 Energy metabolism;09132 Signal transduction;09141 Transport and catabolism	V-type ATPase, eukaryotes	V-type H+-transporting ATPase subunit C	V-ATPase_C	V-ATPase subunit C	0	0	0	0
rsg04387.t1	RSG04387.t1;RSG05795.t1;XP_018432549.1;XP_018450714.1	'(gnl|cdd|66687 : 886.0) no description available & (ipr004131 : 611.6547) Pyrophosphate-energised proton pump & (reliability: 100.0) & (original description: no original description)'	1	1	2,030524492	0.00416094	0.0215156	2,2095823	0,988965838	RSG04387.t1	12706,92226	9354,460435	12900,0687	6883,770354	10884,93775	8106,692967	35	'not assigned.unknown'	34	transport.H+ transporting pyrophosphatase	D	34	https://www.uniprot.org/uniprot/A0A6J0JCC5	endomembrane system			GO:0012505	K23025		not_assigned		H+-translocating diphosphatase [EC:7.1.3.1]	H_PPase	Inorganic H+ pyrophosphatase	0	0	0	0
xp_018452728.1	XP_018452728.1;XP_018459410.1	'(gnl|cdd|36877 : 264.0) no description available & (gnl|cdd|85819 : 187.0) no description available & (ipr002842 : 178.76872) ATPase, V1/A1 complex, subunit E & (reliability: 100.0) & (original description: PREDICTED: V-type proton ATPase subunit E3 [Raphanus sativus])'	2	1	6,828475952	0.00466821	0.0228466	2,863411973	0,984893813	PREDICTED: V-type proton ATPase subunit E3 [Raphanus sativus]	11331,16354	9408,721134	7796,141577	3772,650021	4463,498848	8145,007511	35	'not assigned.unknown'	34	transport.p- and v-ATPases.H+-transporting two-sector ATPase	D	34	https://www.uniprot.org/uniprot/A0A6J0KXW0	nucleus	vacuole,cytosol	https://www.uniprot.org/uniprot/A0A6J0KXW0	GO:0005634	K02150	Oxidative phosphorylation;Metabolic pathways;Phagosome;mTOR signaling pathway;Synaptic vesicle cycle;Collecting duct acid secretion;Vibrio cholerae infection;Epithelial cell signaling in Helicobacter pylori infection;Human papillomavirus infection;Rheumatoid arthritis	09102 Energy metabolism;09132 Signal transduction;09141 Transport and catabolism	V-type ATPase, eukaryotes	V-type H+-transporting ATPase subunit E			VATE3	VATE3_ARATHRecName: Full=V-type proton ATPase subunit E3; Short=V-ATPase subunit E3; AltName: Full=Vacuolar H(+)-ATPase subunit E isoform 3; AltName: Full=Vacuolar proton pump subunit E3	C:GO:0000323; C:GO:0001669; F:GO:0003735; F:GO:0005515; C:GO:0005768; C:GO:0005794; C:GO:0005902; P:GO:0007030; P:GO:0007430; P:GO:0008286; F:GO:0008553; P:GO:0009409; P:GO:0009651; C:GO:0009705; P:GO:0009735; P:GO:0009793; P:GO:0009832; C:GO:0016324; C:GO:0022626; C:GO:0030139; C:GO:0031164; C:GO:0033178; C:GO:0033181; P:GO:0033572; P:GO:0042742; C:GO:0042788; F:GO:0044877; P:GO:0045176; F:GO:00…	C:lytic vacuole; C:acrosomal vesicle; F:structural constituent of ribosome; F:protein binding; C:endosome; C:Golgi apparatus; C:microvillus; P:Golgi organization; P:terminal branching, open tracheal system; P:insulin receptor signaling pathway; F:proton-exporting ATPase activity, phosphorylative mechanism; P:response to cold; P:response to salt stress; C:plant-type vacuole membrane; P:response to…
rsg17363.t1	RSG17363.t1;XP_018471506.1;XP_018484476.1	'(gnl|cdd|29331 : 511.0) no description available & (gnl|cdd|37970 : 477.0) no description available & (ipr011989 : 231.72818) Armadillo-like helical & (reliability: 362.80307) & (original description: no original description)'	2	2	5,853334665	0.00546481	0.0246226	2,309373631	0,977502751	RSG17363.t1	29666,60612	29560,47386	21598,9091	14600,56898	17655,84099	25259,18532	34	'transport.p- and v-ATPases'	34	'transport.p- and v-ATPases'	N	34	https://www.uniprot.org/uniprot/A0A6J0MJ42	endomembrane system	vacuole,cytosol	https://www.uniprot.org/uniprot/A0A6J0MJ42	GO:0012505	K02144	Oxidative phosphorylation;Metabolic pathways;Lysosome;Phagosome;mTOR signaling pathway;Synaptic vesicle cycle;Vibrio cholerae infection;Epithelial cell signaling in Helicobacter pylori infection;Tuberculosis;Human papillomavirus infection;Rheumatoid arthritis	09102 Energy metabolism;09132 Signal transduction;09141 Transport and catabolism	V-type ATPase, eukaryotes	V-type H+-transporting ATPase subunit H			0	0	0	0
xp_018439896.1	XP_018439896.1;XP_018456672.1;XP_018489076.1;RSG21981.t1;XP_018489772.1;RSG17073.t1;RSG17499.t1;RSG22082.t1;XP_018441376.1;XP_018441378.1;XP_018442966.1;XP_018458212.1	'(gnl|cdd|35426 : 1688.0) no description available & (gnl|cdd|30822 : 505.0) no description available & (ipr023298 : 255.87463) ATPase, P-type, transmembrane domain & (reliability: 235.45233) & (original description: PREDICTED: ATPase 1, plasma membrane-type [Raphanus sativus])'	9	2	34,69279134	0.00687792	0.0271159	2,236002315	0,962134896	PREDICTED: ATPase 1, plasma membrane-type [Raphanus sativus]	12792,17064	15551,32926	12478,08864	7842,544667	10740,23978	11856,47513	34	'transport.p- and v-ATPases'	34	'transport.p- and v-ATPases'	N	34	https://www.uniprot.org/uniprot/A0A6J0JXS1	plasma membrane			GO:0005886	K01535	Oxidative phosphorylation;Metabolic pathways	09102 Energy metabolism		H+-transporting ATPase [EC:7.1.2.1]			PMA1	PMA1_ARATHRecName: Full=ATPase 1, plasma membrane-type; AltName: Full=Proton pump 1	F:GO:0000287; F:GO:0005515; F:GO:0005524; C:GO:0005634; C:GO:0005794; C:GO:0005886; P:GO:0007033; P:GO:0007035; F:GO:0008553; P:GO:0009414; C:GO:0009506; C:GO:0009507; P:GO:0009651; C:GO:0009705; P:GO:0009737; P:GO:0010023; P:GO:0010119; P:GO:0010214; C:GO:0016021; F:GO:0016887; P:GO:0120029; P:GO:1990069	F:magnesium ion binding; F:protein binding; F:ATP binding; C:nucleus; C:Golgi apparatus; C:plasma membrane; P:vacuole organization; P:vacuolar acidification; F:proton-exporting ATPase activity, phosphorylative mechanism; P:response to water deprivation; C:plasmodesma; C:chloroplast; P:response to salt stress; C:plant-type vacuole membrane; P:response to abscisic acid; P:proanthocyanidin biosynthe…
tkj95110.1	TKJ95110.1	'(gnl|cdd|82986 : 877.0) no description available & (ipr007698 : 123.24098) Alanine dehydrogenase/PNT, NAD(H)-binding domain & (reliability: 100.0) & (original description: Re/Si-specific NAD(P)(+) transhydrogenase subunit alpha [Erwinia persicina])'	1	1	1,367724657	0.00721832	0.0273197	2,095785436	0,958116411	Re/Si-specific NAD(P)(+) transhydrogenase subunit alpha [Erwinia persicina]	7281,529617	5634,663736	6043,445466	4631,820511	4181,667024	5533,689285	35	'not assigned.unknown'	35	not assigned.unknown	D	34	https://www.uniprot.org/uniprot/A0A4U3FMZ6	plasma membrane			GO:0005886	K00324	Nicotinate and nicotinamide metabolism;Metabolic pathways	09108 Metabolism of cofactors and vitamins		H+-translocating NAD(P) transhydrogenase subunit alpha [EC:1.6.1.2 7.1.1.1]			PNTA	PNTA_ECOLIRecName: Full=NAD(P) transhydrogenase subunit alpha; AltName: Full=Nicotinamide nucleotide transhydrogenase subunit alpha; AltName: Full=Pyridine nucleotide transhydrogenase subunit alpha	F:GO:0003957; C:GO:0005746; C:GO:0005887; P:GO:0006116; P:GO:0006740; F:GO:0008750; P:GO:0034599; F:GO:0046983; F:GO:0050661; P:GO:0065007; F:GO:0070403; F:GO:0070404; P:GO:1902600	F:NAD(P)+ transhydrogenase (B-specific) activity; C:mitochondrial respirasome; C:integral component of plasma membrane; P:NADH oxidation; P:NADPH regeneration; F:NAD(P)+ transhydrogenase (AB-specific) activity; P:cellular response to oxidative stress; F:protein dimerization activity; F:NADP binding; P:biological regulation; F:NAD+ binding; F:NADH binding; P:proton transmembrane transport
rsg25570.t1	RSG25570.t1;RSG43012.t1;XP_018452461.1	'(gnl|cdd|36877 : 267.0) no description available & (gnl|cdd|85819 : 196.0) no description available & (ipr002842 : 185.97876) ATPase, V1/A1 complex, subunit E & (reliability: 100.0) & (original description: no original description)'	2	1	6,864532471	0.00951218	0.0316103	2,928445074	0,929205025	RSG25570.t1	1571,192661	718,3507604	1228,051294	631,423801	691,2105558	532,6374806	35	'not assigned.unknown'	34	transport.p- and v-ATPases.H+-transporting two-sector ATPase.subunit E	D	34	https://www.uniprot.org/uniprot/A0A6J0KYA3	nucleus	vacuole,cytosol	https://www.uniprot.org/uniprot/A0A6J0KYA3	GO:0005634	K02150	Oxidative phosphorylation;Metabolic pathways;Phagosome;mTOR signaling pathway;Synaptic vesicle cycle;Collecting duct acid secretion;Vibrio cholerae infection;Epithelial cell signaling in Helicobacter pylori infection;Human papillomavirus infection;Rheumatoid arthritis	09102 Energy metabolism;09132 Signal transduction;09141 Transport and catabolism	V-type ATPase, eukaryotes	V-type H+-transporting ATPase subunit E	vATP-synt_E	ATP synthase (E/31 kDa) subunit	0	0	0	0
xp_018445802.1	XP_018445802.1;XP_018457218.1;XP_018471621.1;XP_018456179.1;XP_018457811.1;A0A072URM9;KZL87161.1	'(gnl|cdd|36566 : 1119.0) no description available & (gnl|cdd|31349 : 834.0) no description available & (ipr000194 : 252.94789) ATPase, F1/V1/A1 complex, alpha/beta subunit, nucleotide-binding domain & (reliability: 100.0) & (original description: PREDICTED: V-type proton ATPase catalytic subunit A-like [Raphanus sativus])'	16	16	63,7044543	0.0119989	0.0337225	1,883530432	0,896438166	PREDICTED: V-type proton ATPase catalytic subunit A-like [Raphanus sativus]	172792,4392	116760,1978	111958,5255	94173,15103	95609,67626	150158,0246	35	'not assigned.unknown'	34	transport.p- and v-ATPases	D	34	https://www.uniprot.org/uniprot/A0A6J0KCT8	endomembrane system	vacuole,cytosol	https://www.uniprot.org/uniprot/A0A6J0KCT8	GO:0012505	K02145	Oxidative phosphorylation;Metabolic pathways;Phagosome;mTOR signaling pathway;Synaptic vesicle cycle;Collecting duct acid secretion;Vibrio cholerae infection;Epithelial cell signaling in Helicobacter pylori infection;Human papillomavirus infection;Rheumatoid arthritis	09102 Energy metabolism;09132 Signal transduction;09141 Transport and catabolism	V-type ATPase, eukaryotes	V-type H+-transporting ATPase subunit A [EC:7.1.2.2]			VATA	VATA_ARATHRecName: Full=V-type proton ATPase catalytic subunit A; Short=V-ATPase subunit A; AltName: Full=V-ATPase 69 kDa subunit; AltName: Full=Vacuolar H(+)-ATPase subunit A; AltName: Full=Vacuolar proton pump subunit alpha	F:GO:0002020; F:GO:0005524; C:GO:0005618; C:GO:0005794; C:GO:0005829; C:GO:0005902; P:GO:0006879; P:GO:0007030; P:GO:0008286; C:GO:0009506; P:GO:0009555; P:GO:0009651; C:GO:0009705; C:GO:0009941; P:GO:0016241; C:GO:0016324; F:GO:0016887; C:GO:0033180; C:GO:0033181; P:GO:0033572; P:GO:0036295; P:GO:0046034; F:GO:0046961; C:GO:0048046; P:GO:0090377; P:GO:0090378; P:GO:0090383; P:GO:1902600	F:protease binding; F:ATP binding; C:cell wall; C:Golgi apparatus; C:cytosol; C:microvillus; P:cellular iron ion homeostasis; P:Golgi organization; P:insulin receptor signaling pathway; C:plasmodesma; P:pollen development; P:response to salt stress; C:plant-type vacuole membrane; C:chloroplast envelope; P:regulation of macroautophagy; C:apical plasma membrane; F:ATPase activity; C:proton-transpor…
																					Total number:	11
Bin 35: Not assigned
First_accesion	Accession	Protein annotation (description)	Peptide count	Unique peptides	Confidence score	t-Test	q Value	Fold change	Power	Description	Inoculation with medium			Inoculation with agrobacterial suspension			Functional annotation							Prediction of localization			Gene ontology
																	Bincode global	Bincode name	Bincode (UNIPROT)	Bincode name (UNIPROT)	Annotation code	Bincode manually curated	Manual curation:source	BUSCA localization	Localization manually curated	Manual curation:source	GO ID	KO	Pathway	Britte	Module	Definition	Status	Top hit	Gene name	Gene description	GO	GO PC
											22a_10C	23a_10C	24a_10C	25a_10E	26a_10E	27a_10E
tkj86945.1	TKJ86945.1	'(gnl|cdd|33019 : 211.0) no description available & (reliability: 100.0) & (original description: lipopolysaccharide biosynthesis protein [Pseudomonas koreensis])'	1	1	2,796764374	0.011677	0.0337225	1,536764687	0,900686082	lipopolysaccharide biosynthesis protein [Pseudomonas koreensis]	5388,83836	4143,053193	5222,184991	3600,327596	6026,116867	6336,343938	35	'not assigned.unknown'	35	not assigned.unknown	D	35	https://www.uniprot.org/uniprot/A0A4U3F2Z6	endomembrane system	plasma membrane bacteria	https://www.uniprot.org/uniprot/A0A4U3F2Z6	GO:0012505	K16554	Biofilm formation - Vibrio cholerae	09145 Cellular community - prokaryotes		polysaccharide biosynthesis transport protein			EXOP	EXOP_RHIMERecName: Full=Succinoglycan biosynthesis transport protein ExoP	P:GO:0000271; F:GO:0005515; C:GO:0016020; F:GO:0016740; P:GO:0044260	P:polysaccharide biosynthetic process; F:protein binding; C:membrane; F:transferase activity; P:cellular macromolecule metabolic process
tkj98197.1	TKJ98197.1	'(gnl|cdd|29355 : 140.0) no description available & (reliability: 100.0) & (original description: NAD(P)H-hydrate dehydratase [Plantibacter flavus])'	1	1	2,403123379	0.0169134	0.0391477	3,060996958	0,833644183	NAD(P)H-hydrate dehydratase [Plantibacter flavus]	3113,42976	2718,677875	4937,713335	1750,582034	2446,404475	1587,082151	35	'not assigned.unknown'	35	not assigned.unknown	D	35	https://www.uniprot.org/uniprot/A0A4V5UBJ9	nucleus			GO:0005634	K17758		not_assigned		ADP-dependent NAD(P)H-hydrate dehydratase [EC:4.2.1.136]			NNRD	NNRD_XANCPRecName: Full=ADP-dependent (S)-NAD(P)H-hydrate dehydratase; AltName: Full=ADP-dependent NAD(P)HX dehydratase	F:GO:0003824; F:GO:0005488	F:catalytic activity; F:binding
rsg07494.t1	RSG07494.t1	'(gnl|cdd|36733 : 343.0) no description available & (ipr011042 : 108.783615) Six-bladed beta-propeller, TolB-like & (gnl|cdd|66743 : 108.0) no description available & (reliability: 100.0) & (original description: no original description)'	5	4	21,86774755	0.0173087	0.0391964	3,034970289	0,828833977	RSG07494.t1	43908,50488	40553,605	48159,24799	17433,70523	40419,38398	15313,90023	35	'not assigned.unknown'	16	secondary metabolism.N misc.alkaloid-like	D	35		endomembrane system			GO:0012505	K21407		not_assigned		adipocyte plasma membrane-associated protein	Str_synth	Strictosidine synthase	0	0	0	0
tkk35562.1	TKK35562.1	' no hits & (original description: malonate decarboxylase subunit alpha [Pantoea agglomerans])'	1	1	2,111064911	0.0205132	0.0428149	4,798789992	0,791427904	malonate decarboxylase subunit alpha [Pantoea agglomerans]	708,244294	717,5055504	248,1400394	79,39245045	253,8559627	263,2351823	35	'not assigned.unknown'	35	not assigned.unknown	D	35	https://www.uniprot.org/uniprot/A0A023WMK2	chloroplast	cytosol	https://www.uniprot.org/uniprot/A0A023WMK2	GO:0009507	K13929		not_assigned		malonate decarboxylase alpha subunit [EC:2.3.1.187]			MADA	MADA_MALRURecName: Full=Acetyl-S-ACP:malonate ACP transferase; Short=ACP transferase; AltName: Full=Malonate/acetyl-CoA transferase	C:GO:0005737; F:GO:0016740	C:cytoplasm; F:transferase activity
																					Total number:	4
	Bincode global - bincodes obtained from automatic Mercator MapMan annotation for Raphanus sativus database IDs
	Bincode (UNIPROT) - bincodes obtained from automatic Mercator MapMan annotation for Uniprot IDs
	Annotation code indicates the level of Mercator MapMan annotation: N - annotated once with radish database IDs, D - additionaly annotated bincode 35 with Uniprot IDs

## Sheet: Table S5-3
Table S5-3 Functional annotation accomplished for non-redundant proteins, up-regulated in Raphanus sativus seedlings on the 22th day after inoculation with Agrobacterium tumefaciens suspension in comparison to the mock treatment with cultural medium
Bin 2: Major carbohydrate metabolism
First_accesion	Accession	Protein annotation (description)	Peptide count	Unique peptides	Confidence score	t-Test	q Value	Fold change	Power	Description	Inoculation with medium						Inoculation with agrobacterial suspension						Functional annotation							Prediction of localization			Gene ontology
																							Bincode global	Bincode name	Bincode (UNIPROT)	Bincode name (UNIPROT)	Annotation code	Bincode manually curated	Manual curation:source	BUSCA localization	Localization manually curated	Manual curation:source	GOсс ID	KO	Pathway	Britte	Module	Definition	Status	Top hit	Gene name	Gene description	GO	GO PC
											1a_22C	3a_22C	4a_22C	5a_22C	6a_22C	7a_22C	8a_22E	9a_22E	10a_22E	11a_22E	12a_22E	13a_22E
xp_018445730.1	XP_018445730.1	'(ipr000368 : 1500.0) Sucrose synthase & (gnl|cdd|64713 : 976.0) no description available & (gnl|cdd|36071 : 498.0) no description available & (reliability: 100.0) & (original description: PREDICTED: sucrose synthase 1 [Raphanus sativus])'	6	1	22,03992271	0,000197842	0,000292277	5,587668331	0,999146173	PREDICTED: sucrose synthase 1 [Raphanus sativus]	3613,094168	1242,73166	3300,012259	1539,084896	3100,620108	2373,040485	15580,66556	29401,26864	16507,92176	22565,40542	25315,70973	23344,49143	35.2	'not assigned.unknown'	2	major CHO metabolism.degradation.sucrose.Susy	D	2	https://www.uniprot.org/uniprot/A0A6J0KCL1	cytoplasm	plasma membrane	https://science.sciencemag.org/content/353/6295/166.full	GO:0005737	K00695	Starch and sucrose metabolism;Metabolic pathways;Biosynthesis of secondary metabolites	09101 Carbohydrate metabolism		sucrose synthase [EC:2.4.1.13]			SUSY1	SUSY1_ARATHRecName: Full=Sucrose synthase 1; Short=AtSUS1; AltName: Full=Sucrose-UDP glucosyltransferase 1	P:GO:0001666; C:GO:0005773; C:GO:0005829; C:GO:0005886; P:GO:0005985; P:GO:0006970; P:GO:0009409; P:GO:0009413; P:GO:0009414; C:GO:0009506; P:GO:0009744; P:GO:0009749; P:GO:0009877; P:GO:0010037; P:GO:0010431; P:GO:0010555; F:GO:0016157; P:GO:0034059; P:GO:0046686; P:GO:0051262; P:GO:0072708	P:response to hypoxia; C:vacuole; C:cytosol; C:plasma membrane; P:sucrose metabolic process; P:response to osmotic stress; P:response to cold; P:response to flooding; P:response to water deprivation; C:plasmodesma; P:response to sucrose; P:response to glucose; P:nodulation; P:response to carbon dioxide; P:seed maturation; P:response to mannitol; F:sucrose synthase activity; P:response to anoxia; …
xp_018476195.1	XP_018476195.1;RSG42183.t1;XP_018466304.1;XP_018475099.1	'(gnl|cdd|38066 : 411.0) no description available & (gnl|cdd|29351 : 345.0) no description available & (ipr011611 : 195.07788) PfkB & (reliability: 100.0) & (original description: PREDICTED: probable fructokinase-1 [Raphanus sativus])'	6	3	13,05025256	0,00269729	0,001526573	3,446520299	0,944749575	PREDICTED: probable fructokinase-1 [Raphanus sativus]	10833,40632	3130,758593	6094,986273	8811,138502	7130,08041	11778,69445	57850,67221	64387,85495	27963,86315	35799,79829	28403,26892	46238,30917	35.2	'not assigned.unknown'	2	major CHO metabolism.degradation.sucrose.fructokinase	D	2	https://www.uniprot.org/uniprot/A0A6J0MUR4	cytoplasm			GO:0005737	K00847	Fructose and mannose metabolism;Starch and sucrose metabolism;Amino sugar and nucleotide sugar metabolism;Metabolic pathways;Biosynthesis of secondary metabolites	09101 Carbohydrate metabolism		fructokinase [EC:2.7.1.4]			SCRK1	SCRK1_ARATHRecName: Full=Probable fructokinase-1	F:GO:0004340; F:GO:0005524; C:GO:0005794; C:GO:0005829; C:GO:0005886; P:GO:0006000; P:GO:0006633; F:GO:0008865; C:GO:0009506; C:GO:0009570; P:GO:0019252; P:GO:0046686; P:GO:0046835; P:GO:0051156	F:glucokinase activity; F:ATP binding; C:Golgi apparatus; C:cytosol; C:plasma membrane; P:fructose metabolic process; P:fatty acid biosynthetic process; F:fructokinase activity; C:plasmodesma; C:chloroplast stroma; P:starch biosynthetic process; P:response to cadmium ion; P:carbohydrate phosphorylation; P:glucose 6-phosphate metabolic process
rsg13222.t1	RSG13222.t1;XP_018439834.1;XP_018436308.1;XP_018484999.1;RSG05404.t1;RSG34228.t1;XP_018444604.1;XP_018460196.1;XP_018460715.1;XP_018486754.1;XP_018489072.1;RSG10880.t1;RSG37263.t1;XP_018447094.1;XP_018457598.1;XP_018475120.1	'(gnl|cdd|38066 : 410.0) no description available & (gnl|cdd|29351 : 338.0) no description available & (ipr011611 : 192.50085) PfkB & (reliability: 100.0) & (original description: no original description)'	4	1	10,34093523	0,057606865	0,015825088	1,880211865	0,49108691	RSG13222.t1	4571,80476	2288,856743	3039,011803	4782,331059	3123,711437	4268,350631	15996,40214	15525,62909	8135,121963	10392,75611	9416,478574	13021,1902	35.2	'not assigned.unknown'	2	major CHO metabolism.degradation.sucrose.fructokinase	D	2	https://www.uniprot.org/uniprot/A0A6J0JYP5	cytoplasm	cytosol, peroxisome, plasma membrane	https://www.uniprot.org/uniprot/Q9SID0	GO:0005737	K00847	Fructose and mannose metabolism;Starch and sucrose metabolism;Amino sugar and nucleotide sugar metabolism;Metabolic pathways;Biosynthesis of secondary metabolites	09101 Carbohydrate metabolism		fructokinase [EC:2.7.1.4]	PfkB;PfkB;PfkB	pfkB family carbohydrate kinase;pfkB family carbohydrate kinase;pfkB family carbohydrate kinase	0	0	0	0
xp_018488469.1	XP_018488469.1	'(gnl|cdd|35449 : 810.0) no description available & (gnl|cdd|47917 : 448.0) no description available & (ipr013148 : 270.0003) Glycosyl hydrolase family 32, N-terminal & (reliability: 100.0) & (original description: PREDICTED: beta-fructofuranosidase, insoluble isoenzyme CWINV1 [Raphanus sativus])'	4	1	12,47665715	0,017206725	0,006091606	2,068865544	0,729333055	PREDICTED: beta-fructofuranosidase, insoluble isoenzyme CWINV1 [Raphanus sativus]	18476,85256	5824,153488	11559,85799	8009,185465	11793,75161	8122,652579	29317,77303	28950,51202	37785,68209	36177,83534	46802,13865	45740,46333	35.2	'not assigned.unknown'	2	major CHO metabolism.degradation.sucrose.invertases.cell wall	D	2; 10	https://www.uniprot.org/uniprot/A0A6J0NUW3 https://www.rcsb.org/structure/2QQW	extracellular space	extracellular region; plasma membrane	https://www.rcsb.org/Annotations/2QQW	GO:0005615	K01193	Galactose metabolism;Starch and sucrose metabolism;Metabolic pathways;Biosynthesis of secondary metabolites	09101 Carbohydrate metabolism		beta-fructofuranosidase [EC:3.2.1.26]			INV1	INV1_ARATHRecName: Full=Beta-fructofuranosidase, insoluble isoenzyme CWINV1; AltName: Full=Cell wall beta-fructosidase 1; Short=AtbetaFRUCT1; AltName: Full=Cell wall invertase 1; Short=AtcwINV1; AltName: Full=Sucrose hydrolase 1; Flags: Precursor	F:GO:0004575; F:GO:0005515; C:GO:0005618; C:GO:0005773; C:GO:0005886; P:GO:0005982; P:GO:0005987; P:GO:0009611; P:GO:0042742; C:GO:0048046; P:GO:0050832; F:GO:0051669; P:GO:0052576; P:GO:0071836; P:GO:0080167	F:sucrose alpha-glucosidase activity; F:protein binding; C:cell wall; C:vacuole; C:plasma membrane; P:starch metabolic process; P:sucrose catabolic process; P:response to wounding; P:defense response to bacterium; C:apoplast; P:defense response to fungus; F:fructan beta-fructosidase activity; P:carbohydrate storage; P:nectar secretion; P:response to karrikin
																											Total number:	4
Bin 3: Minor carbohydrate metabolism
First_accesion	Accession	Protein annotation (description)	Peptide count	Unique peptides	Confidence score	t-Test	q Value	Fold change	Power	Description	Inoculation with medium						Inoculation with agrobacterial suspension						Functional annotation							Prediction of localization			Gene ontology
																							Bincode global	Bincode name	Bincode (UNIPROT)	Bincode name (UNIPROT)	Annotation code	Bincode manually curated	Manual curation:source	BUSCA localization	Localization manually curated	Manual curation:source	GOсс ID	KO	Pathway	Britte	Module	Definition	Status	Top hit	Gene name	Gene description	GO	GO PC
											1a_22C	3a_22C	4a_22C	5a_22C	6a_22C	7a_22C	8a_22E	9a_22E	10a_22E	11a_22E	12a_22E	13a_22E
rsg16588.t1	RSG16588.t1;XP_018459745.1;XP_018463511.1;XP_018463751.1	'(gnl|cdd|37877 : 921.0) no description available & (gnl|cdd|31208 : 361.0) no description available & (ipr016040 : 220.7117) NAD(P)-binding domain & (reliability: 100.0) & (original description: no original description)'	3	2	12,28789258	0,059182169	0,016163315	1,90283008	0,485360342	RSG16588.t1	10306,08336	2062,106673	12952,10113	5640,873989	9274,963474	4656,31437	15319,04356	20804,45161	17828,32777	26518,28382	27607,53794	27342,65908	35.2	'not assigned.unknown'	10	cell wall.precursor synthesis.UDP-Glc dehydrogenase (UGD)	D	3; 10	https://www.uniprot.org/uniprot/A0A6J0LHM4 https://www.nextprot.org/entry/NX_O60701/	cytoplasm	nucleus	https://www.nextprot.org/entry/NX_O60701/localization	GO:0005737	K00012	Pentose and glucuronate interconversions;Ascorbate and aldarate metabolism;Amino sugar and nucleotide sugar metabolism;O-Antigen nucleotide sugar biosynthesis;Metabolic pathways;Biosynthesis of cofactors	09101 Carbohydrate metabolism;09107 Glycan biosynthesis and metabolism	Glucuronate pathway (uronate pathway);Ascorbate biosynthesis, animals, glucose-1P => ascorbate	UDPglucose 6-dehydrogenase [EC:1.1.1.22]	UDPG_MGDP_dh_N	UDP-glucose/GDP-mannose dehydrogenase family, NAD binding domain	0	0	0	0
rsg11122.t1	RSG11122.t1;XP_018490597.1	'(gnl|cdd|84590 : 408.0) no description available & (gnl|cdd|39939 : 298.0) no description available & (ipr000726 : 289.86334) Glycoside hydrolase, family 19, catalytic & (reliability: 507.26086) & (original description: no original description)'	3	3	19,00751019	0,041897263	0,012249768	1,911163313	0,558043045	RSG11122.t1	472456,2451	248028,2713	663980,593	325770,467	483397,0197	466154,3207	1840274,279	1313720,995	1545902,697	1352213,625	1258060,132	1173001,193	20.1	'stress.biotic'	20	'stress.biotic'	N	3;10; 20	https://www.uniprot.org/uniprot/A0A6J0P0P3	extracellular space	secreted; lysosome	https://www.nextprot.org/entry/NX_Q13231/localization	GO:0005615	K20547	Amino sugar and nucleotide sugar metabolism;Metabolic pathways;MAPK signaling pathway - plant	09101 Carbohydrate metabolism;09132 Signal transduction		basic endochitinase B [EC:3.2.1.14]	Glyco_hydro_19	Chitinase class I	0	0	0	0
																											Total number:	2
Bin 4: Glycolisis
First_accesion	Accession	Protein annotation (description)	Peptide count	Unique peptides	Confidence score	t-Test	q Value	Fold change	Power	Description	Inoculation with medium						Inoculation with agrobacterial suspension						Functional annotation							Prediction of localization			Gene ontology
																							Bincode global	Bincode name	Bincode (UNIPROT)	Bincode name (UNIPROT)	Annotation code	Bincode manually curated	Manual curation:source	BUSCA localization	Localization manually curated	Manual curation:source	GOсс ID	KO	Pathway	Britte	Module	Definition	Status	Top hit	Gene name	Gene description	GO	GO PC
											1a_22C	3a_22C	4a_22C	5a_22C	6a_22C	7a_22C	8a_22E	9a_22E	10a_22E	11a_22E	12a_22E	13a_22E
rsg15195.t1	RSG15195.t1;RSG17441.t1;XP_018441648.1;XP_018451297.1	'(gnl|cdd|37651 : 597.0) no description available & (gnl|cdd|75922 : 550.0) no description available & (reliability: 100.0) & (original description: no original description)'	1	1	3,480480671	0,000120799	0,000207605	3,049918375	0,999727939	RSG15195.t1	2544,206995	578,3584502	2882,602409	816,1046871	2950,71192	2549,436441	17110,29682	6041,206429	5423,475843	6396,704683	21962,49448	15914,01426	35.2	'not assigned.unknown'	4	glycolysis.cytosolic branch.pyrophosphate-fructose-6-P phosphotransferase	D	4	https://www.genome.jp/dbget-bin/www_bget?ko:K00895	cytoplasm			GO:0005737	K00895	Glycolysis / Gluconeogenesis;Pentose phosphate pathway;Fructose and mannose metabolism;Metabolic pathways;Biosynthesis of secondary metabolites;Microbial metabolism in diverse environments	09101 Carbohydrate metabolism		diphosphate-dependent phosphofructokinase [EC:2.7.1.90]	PFK	Phosphofructokinase	0	0	0	0
xp_018460015.1	XP_018460015.1	'(gnl|cdd|39713 : 800.0) no description available & (gnl|cdd|81587 : 493.0) no description available & (ipr006124 : 219.29031) Metalloenzyme & (reliability: 100.0) & (original description: PREDICTED: 2,3-bisphosphoglycerate-independent phosphoglycerate mutase 1 [Raphanus sativus])'	7	4	23,22683859	0,000715794	0,000637008	2,241933902	0,99057576	PREDICTED: 2,3-bisphosphoglycerate-independent phosphoglycerate mutase 1 [Raphanus sativus]	13884,28754	2563,64712	11703,61616	5685,57992	13628,09377	14306,66836	46598,07653	28348,8948	25473,21724	26646,02499	48778,42184	67331,37796	35.2	'not assigned.unknown'	4	glycolysis.cytosolic branch.phosphoglycerate mutase	D	4	https://www.uniprot.org/uniprot/A0A6J0KVZ4	cytoplasm	cytoplasm	https://www.uniprot.org/uniprot/A0A6J0KVZ4	GO:0005737	K15633	Glycolysis / Gluconeogenesis;Glycine, serine and threonine metabolism;Methane metabolism;Metabolic pathways;Biosynthesis of secondary metabolites;Microbial metabolism in diverse environments;Carbon metabolism;Biosynthesis of amino acids	09101 Carbohydrate metabolism;09102 Energy metabolism;09105 Amino acid metabolism	Glycolysis (Embden-Meyerhof pathway), glucose => pyruvate;Glycolysis, core module involving three-carbon compounds;Gluconeogenesis, oxaloacetate => fructose-6P	2,3-bisphosphoglycerate-independent phosphoglycerate mutase [EC:5.4.2.12]			PMG1	PMG1_ARATHRecName: Full=2,3-bisphosphoglycerate-independent phosphoglycerate mutase 1; Short=BPG-independent PGAM 1; Short=Phosphoglyceromutase 1; AltName: Full=PGAM-I 1	C:GO:0005740; C:GO:0005829; C:GO:0005886; P:GO:0006007; P:GO:0006096; P:GO:0009409; C:GO:0009506; C:GO:0009507; P:GO:0009555; P:GO:0010118; F:GO:0030145; P:GO:0044262; F:GO:0046537; P:GO:0046686; C:GO:0048046	C:mitochondrial envelope; C:cytosol; C:plasma membrane; P:glucose catabolic process; P:glycolytic process; P:response to cold; C:plasmodesma; C:chloroplast; P:pollen development; P:stomatal movement; F:manganese ion binding; P:cellular carbohydrate metabolic process; F:2,3-bisphosphoglycerate-independent phosphoglycerate mutase activity; P:response to cadmium ion; C:apoplast
xp_018457299.1	XP_018457299.1;XP_018492974.1;XP_018492975.1;RSG08614.t1;RSG25072.t1;XP_018457540.1;XP_018457541.1;XP_018476129.1	'(gnl|cdd|29370 : 642.0) no description available & (gnl|cdd|37534 : 642.0) no description available & (ipr015793 : 359.57434) Pyruvate kinase, barrel & (reliability: 629.2551) & (original description: PREDICTED: pyruvate kinase, cytosolic isozyme-like [Raphanus sativus])'	3	3	9,856695414	0,010186737	0,004222264	1,534119513	0,811871635	PREDICTED: pyruvate kinase, cytosolic isozyme-like [Raphanus sativus]	11027,87207	2763,249856	9027,126184	4634,710412	9147,62198	8770,746058	21644,1228	14108,18567	12119,71818	17528,33162	30361,08321	29851,37298	4.1.14	'glycolysis.cytosolic branch.pyruvate kinase (PK)'	4	'glycolysis.cytosolic branch.pyruvate kinase (PK)'	N	4	https://www.uniprot.org/uniprot/A0A6J0LCF7 https://www.nextprot.org/entry/NX_P30613/	cytoplasm	cytoplasm; Goldgi apparatus	https://www.nextprot.org/entry/NX_P30613/localization	GO:0005737	K00873	Glycolysis / Gluconeogenesis;Purine metabolism;Pyruvate metabolism;Metabolic pathways;Biosynthesis of secondary metabolites;Microbial metabolism in diverse environments;Carbon metabolism;Biosynthesis of amino acids;Biosynthesis of cofactors;Glucagon signaling pathway;Type II diabetes mellitus;Human papillomavirus infection;Viral carcinogenesis;Central carbon metabolism in cancer	09101 Carbohydrate metabolism;09104 Nucleotide metabolism	Glycolysis (Embden-Meyerhof pathway), glucose => pyruvate;Glycolysis, core module involving three-carbon compounds;Adenine ribonucleotide biosynthesis, IMP => ADP,ATP;Guanine ribonucleotide biosynthesis IMP => GDP,GTP	pyruvate kinase [EC:2.7.1.40]			KPYC	KPYC_SOYBNRecName: Full=Pyruvate kinase, cytosolic isozyme; Short=PK	F:GO:0000287; P:GO:0001666; P:GO:0001889; F:GO:0004743; F:GO:0005524; C:GO:0005576; C:GO:0005829; C:GO:0005886; C:GO:0005929; P:GO:0006754; P:GO:0007520; P:GO:0007525; P:GO:0007584; P:GO:0009267; P:GO:0009629; P:GO:0009744; C:GO:0009986; P:GO:0014870; F:GO:0016301; C:GO:0030445; C:GO:0030446; F:GO:0030955; P:GO:0031100; P:GO:0032869; C:GO:0034774; P:GO:0036170; P:GO:0036180; P:GO:0042593; F:GO:00…	F:magnesium ion binding; P:response to hypoxia; P:liver development; F:pyruvate kinase activity; F:ATP binding; C:extracellular region; C:cytosol; C:plasma membrane; C:cilium; P:ATP biosynthetic process; P:myoblast fusion; P:somatic muscle development; P:response to nutrient; P:cellular response to starvation; P:response to gravity; P:response to sucrose; C:cell surface; P:response to muscle inac…
xp_018441658.1	XP_018441658.1;RSG04528.t1;XP_018436369.1;RSG26505.t1;XP_018489897.1	'(gnl|cdd|37881 : 706.0) no description available & (gnl|cdd|48188 : 674.0) no description available & (ipr020810 : 371.85562) Enolase, C-terminal & (reliability: 100.0) & (original description: PREDICTED: bifunctional enolase 2/transcriptional activator-like [Raphanus sativus])'	13	1	46,80431867	0,01231444	0,00480725	1,717465533	0,783900341	PREDICTED: bifunctional enolase 2/transcriptional activator-like [Raphanus sativus]	73762,33051	20507,31066	49289,75944	37762,9736	65350,46943	49093,41414	143358,2686	125400,2831	86168,22239	127474,8979	234437,3348	191293,5118	35.2	'not assigned.unknown'	4	glycolysis.cytosolic branch.enolase	D	4	https://www.uniprot.org/uniprot/A0A6J0K1X1	cytoplasm	cytosol	https://www.uniprot.org/uniprot/A0A6J0K1X1	GO:0005737	K01689	Glycolysis / Gluconeogenesis;Methane metabolism;Metabolic pathways;Biosynthesis of secondary metabolites;Microbial metabolism in diverse environments;Carbon metabolism;Biosynthesis of amino acids;RNA degradation;HIF-1 signaling pathway	09101 Carbohydrate metabolism;09102 Energy metabolism;09123 Folding, sorting and degradation;09132 Signal transduction	Glycolysis (Embden-Meyerhof pathway), glucose => pyruvate;Glycolysis, core module involving three-carbon compounds;Gluconeogenesis, oxaloacetate => fructose-6P;Formaldehyde assimilation, serine pathway	enolase [EC:4.2.1.11]	Enolase_C;Enolase_C	Enolase, C-terminal TIM barrel domain;Enolase, C-terminal TIM barrel domain	ENO2	ENO2_ARATHRecName: Full=Bifunctional enolase 2/transcriptional activator; AltName: Full=2-phospho-D-glycerate hydro-lyase 2; AltName: Full=2-phosphoglycerate dehydratase 2; AltName: Full=LOW EXPRESSION OF OSMOTICALLY RESPONSIVE GENES 1	C:GO:0000015; P:GO:0000122; F:GO:0000287; F:GO:0000977; F:GO:0001227; P:GO:0001701; F:GO:0003723; F:GO:0004634; F:GO:0005507; C:GO:0005634; C:GO:0005741; P:GO:0006094; P:GO:0009409; P:GO:0009416; C:GO:0009506; C:GO:0009507; P:GO:0009651; P:GO:0009737; C:GO:0009986; C:GO:0019897; P:GO:0030308; C:GO:0030426; F:GO:0031072; F:GO:0042803; C:GO:0045121; P:GO:0045933; P:GO:0046686; F:GO:0046982; C:GO:00…	C:phosphopyruvate hydratase complex; P:negative regulation of transcription by RNA polymerase II; F:magnesium ion binding; F:RNA polymerase II regulatory region sequence-specific DNA binding; F:DNA-binding transcription repressor activity, RNA polymerase II-specific; P:in utero embryonic development; F:RNA binding; F:phosphopyruvate hydratase activity; F:copper ion binding; C:nucleus; C:mitochond…
xp_018484748.1	XP_018484748.1;RSG41258.t1;XP_018437395.1;XP_018466531.1;RSG12690.t1	'(gnl|cdd|37881 : 707.0) no description available & (gnl|cdd|48188 : 673.0) no description available & (ipr020810 : 371.795) Enolase, C-terminal & (reliability: 100.0) & (original description: PREDICTED: bifunctional enolase 2/transcriptional activator [Raphanus sativus])'	15	1	60,00224292	0,016214502	0,005829171	1,68810243	0,73948639	PREDICTED: bifunctional enolase 2/transcriptional activator [Raphanus sativus]	8219,890409	2348,969556	4998,823459	4290,733466	6973,638024	5444,496867	15574,28808	13843,55665	9170,936094	13635,7738	24996,48955	20499,24131	35.2	'not assigned.unknown'	4	glycolysis.cytosolic branch.enolase	D	4	https://www.uniprot.org/uniprot/A0A6J0NLX2	cytoplasm	cytosol	https://www.uniprot.org/uniprot/A0A6J0NLX2	GO:0005737	K01689	Glycolysis / Gluconeogenesis;Methane metabolism;Metabolic pathways;Biosynthesis of secondary metabolites;Microbial metabolism in diverse environments;Carbon metabolism;Biosynthesis of amino acids;RNA degradation;HIF-1 signaling pathway	09101 Carbohydrate metabolism;09102 Energy metabolism;09123 Folding, sorting and degradation;09132 Signal transduction	Glycolysis (Embden-Meyerhof pathway), glucose => pyruvate;Glycolysis, core module involving three-carbon compounds;Gluconeogenesis, oxaloacetate => fructose-6P;Formaldehyde assimilation, serine pathway	enolase [EC:4.2.1.11]	Enolase_C	Enolase, C-terminal TIM barrel domain	ENO2	ENO2_ARATHRecName: Full=Bifunctional enolase 2/transcriptional activator; AltName: Full=2-phospho-D-glycerate hydro-lyase 2; AltName: Full=2-phosphoglycerate dehydratase 2; AltName: Full=LOW EXPRESSION OF OSMOTICALLY RESPONSIVE GENES 1	C:GO:0000015; P:GO:0000122; F:GO:0000287; F:GO:0000977; F:GO:0001227; P:GO:0001701; F:GO:0003723; F:GO:0004634; F:GO:0005507; C:GO:0005634; C:GO:0005741; P:GO:0006094; P:GO:0009409; P:GO:0009416; C:GO:0009506; C:GO:0009507; P:GO:0009651; P:GO:0009737; C:GO:0009986; C:GO:0019897; P:GO:0030308; C:GO:0030426; F:GO:0031072; F:GO:0042803; C:GO:0045121; P:GO:0045933; P:GO:0046686; F:GO:0046982; C:GO:00…	C:phosphopyruvate hydratase complex; P:negative regulation of transcription by RNA polymerase II; F:magnesium ion binding; F:RNA polymerase II regulatory region sequence-specific DNA binding; F:DNA-binding transcription repressor activity, RNA polymerase II-specific; P:in utero embryonic development; F:RNA binding; F:phosphopyruvate hydratase activity; F:copper ion binding; C:nucleus; C:mitochond…
xp_018441208.1	XP_018441208.1	'(gnl|cdd|84661 : 618.0) no description available & (gnl|cdd|36770 : 570.0) no description available & (ipr000741 : 385.12955) Fructose-bisphosphate aldolase, class-I & (reliability: 100.0) & (original description: PREDICTED: fructose-bisphosphate aldolase 3, chloroplastic [Raphanus sativus])'	3	2	6,726373792	0,050271093	0,014129473	1,350040984	0,519903601	PREDICTED: fructose-bisphosphate aldolase 3, chloroplastic [Raphanus sativus]	29127,85572	6217,332283	16535,06903	8823,54013	18231,74273	18059,49904	55258,98942	20055,1594	18998,64533	25099,79189	73620,55795	66908,06362	35.2	'not assigned.unknown'	1	PS.calvin cycle.aldolase	D	4	https://www.uniprot.org/uniprot/A0A6J0K0I7	chloroplast thylakoid membrane	cytoplasm	https://www.nextprot.org/entry/NX_P04075/localization	GO:0009535	K01623	Glycolysis / Gluconeogenesis;Pentose phosphate pathway;Fructose and mannose metabolism;Methane metabolism;Carbon fixation in photosynthetic organisms;Metabolic pathways;Biosynthesis of secondary metabolites;Microbial metabolism in diverse environments;Carbon metabolism;Biosynthesis of amino acids;HIF-1 signaling pathway	09101 Carbohydrate metabolism;09102 Energy metabolism;09132 Signal transduction	Glycolysis (Embden-Meyerhof pathway), glucose => pyruvate;Gluconeogenesis, oxaloacetate => fructose-6P;Reductive pentose phosphate cycle (Calvin cycle);Reductive pentose phosphate cycle, glyceraldehyde-3P => ribulose-5P	fructose-bisphosphate aldolase, class I [EC:4.1.2.13]			ALFP3	ALFP3_ARATHRecName: Full=Fructose-bisphosphate aldolase 3, chloroplastic; Short=AtFBA3; AltName: Full=Protein PIGMENT DEFECTIVE 345; Flags: Precursor	P:GO:0001666; F:GO:0004332; F:GO:0005507; C:GO:0005618; C:GO:0005730; C:GO:0005740; C:GO:0005774; C:GO:0005794; C:GO:0005886; P:GO:0005986; P:GO:0006000; P:GO:0006094; P:GO:0006096; P:GO:0006979; C:GO:0009506; C:GO:0009534; P:GO:0009651; P:GO:0009735; P:GO:0009737; C:GO:0009941; C:GO:0010287; C:GO:0022626; P:GO:0030388; P:GO:0031930; C:GO:0031977; P:GO:0034059; F:GO:0043621; P:GO:0046686; C:GO:00…	P:response to hypoxia; F:fructose-bisphosphate aldolase activity; F:copper ion binding; C:cell wall; C:nucleolus; C:mitochondrial envelope; C:vacuolar membrane; C:Golgi apparatus; C:plasma membrane; P:sucrose biosynthetic process; P:fructose metabolic process; P:gluconeogenesis; P:glycolytic process; P:response to oxidative stress; C:plasmodesma; C:chloroplast thylakoid; P:response to salt stress…
xp_018443837.1	XP_018443837.1	'(gnl|cdd|30406 : 464.0) no description available & (gnl|cdd|35876 : 398.0) no description available & (ipr016040 : 182.65924) NAD(P)-binding domain & (reliability: 100.0) & (original description: PREDICTED: glyceraldehyde-3-phosphate dehydrogenase GAPCP1, chloroplastic [Raphanus sativus])'	1	1	2,85851717	0,015569664	0,005640517	2,806841194	0,746311664	PREDICTED: glyceraldehyde-3-phosphate dehydrogenase GAPCP1, chloroplastic [Raphanus sativus]	666,4902232	393,8546548	770,4508934	147,2670384	1264,645399	983,4144785	2510,288641	2357,615518	2726,034065	1469,761979	5618,252574	8063,191749	35.2	'not assigned.unknown'	4	glycolysis.plastid branch.glyceraldehyde 3-phosphate dehydrogenase (GAP-DH)	D	4; 6	https://www.uniprot.org/uniprot/A0A6J0K775 https://www.nextprot.org/entry/NX_O14556/	chloroplast thylakoid membrane	cytoplasm	https://www.nextprot.org/entry/NX_O14556/localization	GO:0009535	K00134	Glycolysis / Gluconeogenesis;Carbon fixation in photosynthetic organisms;Metabolic pathways;Biosynthesis of secondary metabolites;Microbial metabolism in diverse environments;Carbon metabolism;Biosynthesis of amino acids;HIF-1 signaling pathway;Alzheimer disease;Pathogenic Escherichia coli infection;Salmonella infection;Diabetic cardiomyopathy	09101 Carbohydrate metabolism;09102 Energy metabolism;09132 Signal transduction	Glycolysis (Embden-Meyerhof pathway), glucose => pyruvate;Glycolysis, core module involving three-carbon compounds;Gluconeogenesis, oxaloacetate => fructose-6P;Reductive pentose phosphate cycle (Calvin cycle);Reductive pentose phosphate cycle, ribulose-5P => glyceraldehyde-3P;Semi-phosphorylative Entner-Doudoroff pathway, gluconate => glycerate-3P;D-galactonate degradation, De Ley-Doudoroff pathw…	glyceraldehyde 3-phosphate dehydrogenase [EC:1.2.1.12]			G3PP1	G3PP1_ARATHRecName: Full=Glyceraldehyde-3-phosphate dehydrogenase GAPCP1, chloroplastic; AltName: Full=Glyceraldehyde-3-phosphate dehydrogenase of plastid 1; AltName: Full=NAD-dependent glyceraldehydephosphate dehydrogenase chloroplastic 1; Flags: Precursor	P:GO:0000226; P:GO:0000740; F:GO:0003677; F:GO:0004365; F:GO:0005507; C:GO:0005740; C:GO:0005774; C:GO:0005794; C:GO:0005811; C:GO:0005829; C:GO:0005886; P:GO:0006094; P:GO:0006096; F:GO:0008017; F:GO:0008270; F:GO:0008886; P:GO:0009408; P:GO:0009416; P:GO:0009555; C:GO:0009570; P:GO:0009651; P:GO:0009735; P:GO:0009744; P:GO:0010951; C:GO:0015630; P:GO:0017148; F:GO:0019828; C:GO:0031965; P:GO:00…	P:microtubule cytoskeleton organization; P:nuclear membrane fusion; F:DNA binding; F:glyceraldehyde-3-phosphate dehydrogenase (NAD+) (phosphorylating) activity; F:copper ion binding; C:mitochondrial envelope; C:vacuolar membrane; C:Golgi apparatus; C:lipid droplet; C:cytosol; C:plasma membrane; P:gluconeogenesis; P:glycolytic process; F:microtubule binding; F:zinc ion binding; F:glyceraldehyde-3-…
azd50218.1	AZD50218.1;TKJ60198.1;TKJ73730.1;TKJ76256.1;TKJ78465.1;TKK01500.1;TKK14088.1;TKK27749.1;TKK41498.1	'(gnl|cdd|30406 : 458.0) no description available & (gnl|cdd|35876 : 239.0) no description available & (ipr016040 : 161.58144) NAD(P)-binding domain & (reliability: 100.0) & (original description: NAD-dependent glyceraldehyde-3-phosphate dehydrogenase [Pseudomonas chlororaphis subsp. aurantiaca])'	1	1	4,012475967	5,75e-06	2,8e-05	49,96740741	0,999999995	NAD-dependent glyceraldehyde-3-phosphate dehydrogenase [Pseudomonas chlororaphis subsp. aurantiaca]	1175,880828	115,0240455	564,6361578	276,0039239	448,4863291	152,4917117	46888,355	3572,773806	32340,75007	66907,34328	29391,73706	59801,70594	35.2	'not assigned.unknown'	1;4	PS.calvin cycle.GAP;glycolysis.cytosolic branch.glyceraldehyde 3-phosphate dehydrogenase (GAP-DH);glycolysis.plastid branch.glyceraldehyde 3-phosphate dehydrogenase (GAP-DH)	D	4;6	https://www.nextprot.org/entry/NX_P04406/	cytoplasm			GO:0005737	K00134	Glycolysis / Gluconeogenesis;Carbon fixation in photosynthetic organisms;Metabolic pathways;Biosynthesis of secondary metabolites;Microbial metabolism in diverse environments;Carbon metabolism;Biosynthesis of amino acids;HIF-1 signaling pathway;Alzheimer disease;Pathogenic Escherichia coli infection;Salmonella infection;Diabetic cardiomyopathy	09101 Carbohydrate metabolism;09102 Energy metabolism;09132 Signal transduction	Glycolysis (Embden-Meyerhof pathway), glucose => pyruvate;Glycolysis, core module involving three-carbon compounds;Gluconeogenesis, oxaloacetate => fructose-6P;Reductive pentose phosphate cycle (Calvin cycle);Reductive pentose phosphate cycle, ribulose-5P => glyceraldehyde-3P;Semi-phosphorylative Entner-Doudoroff pathway, gluconate => glycerate-3P;D-galactonate degradation, De Ley-Doudoroff pathw…	glyceraldehyde 3-phosphate dehydrogenase [EC:1.2.1.12]			G3P	G3P_PSEAERecName: Full=Glyceraldehyde-3-phosphate dehydrogenase; Short=GAPDH; AltName: Full=NAD-dependent glyceraldehyde-3-phosphate dehydrogenase	F:GO:0004365; C:GO:0005829; P:GO:0006006; P:GO:0006096; F:GO:0050661; F:GO:0051287; P:GO:0055114; P:GO:1901576	F:glyceraldehyde-3-phosphate dehydrogenase (NAD+) (phosphorylating) activity; C:cytosol; P:glucose metabolic process; P:glycolytic process; F:NADP binding; F:NAD binding; P:oxidation-reduction process; P:organic substance biosynthetic process
																											Total number:	8
Bin 5: Fermentation
First_accesion	Accession	Protein annotation (description)	Peptide count	Unique peptides	Confidence score	t-Test	q Value	Fold change	Power	Description	Inoculation with medium						Inoculation with agrobacterial suspension						Functional annotation							Prediction of localization			Gene ontology
																							Bincode global	Bincode name	Bincode (UNIPROT)	Bincode name (UNIPROT)	Annotation code	Bincode manually curated	Manual curation:source	BUSCA localization	Localization manually curated	Manual curation:source	GOсс ID	KO	Pathway	Britte	Module	Definition	Status	Top hit	Gene name	Gene description	GO	GO PC
											1a_22C	3a_22C	4a_22C	5a_22C	6a_22C	7a_22C	8a_22E	9a_22E	10a_22E	11a_22E	12a_22E	13a_22E
xp_018442208.1	XP_018442208.1;XP_018456193.1	'(gnl|cdd|35245 : 584.0) no description available & (gnl|cdd|31262 : 434.0) no description available & (ipr016040 : 91.073784) NAD(P)-binding domain & (reliability: 100.0) & (original description: PREDICTED: alcohol dehydrogenase class-P [Raphanus sativus])'	1	1	1,880781054	0,010825294	0,00440913	7,216948311	0,803149281	PREDICTED: alcohol dehydrogenase class-P [Raphanus sativus]	40535,39137	4565,629375	15467,32097	27023,14745	31727,41325	13682,4493	117679,6309	490282,0138	158053,0426	215134,8606	79237,97947	121521,1991	35.2	'not assigned.unknown'	5	fermentation.ADH	D	5	https://www.uniprot.org/uniprot/A0A6J0K3H6	cytoplasm	cytoplasm	https://www.nextprot.org/entry/NX_P28332/localization	GO:0005737	K18857	Glycolysis / Gluconeogenesis;Fatty acid degradation;Tyrosine metabolism;alpha-Linolenic acid metabolism;Pyruvate metabolism;Metabolic pathways;Biosynthesis of secondary metabolites;Microbial metabolism in diverse environments	09101 Carbohydrate metabolism;09103 Lipid metabolism;09105 Amino acid metabolism		alcohol dehydrogenase class-P [EC:1.1.1.1]			ADH1	ADH1_ARATHRecName: Full=Alcohol dehydrogenase class-P; Short=AtADH	F:GO:0000166; F:GO:0004024; C:GO:0005794; C:GO:0005829; C:GO:0005886; F:GO:0008270; P:GO:0009409; P:GO:0009413; P:GO:0009414; P:GO:0009651; P:GO:0009737; P:GO:0009744; P:GO:0031000; P:GO:0032355; P:GO:0042542; F:GO:0042803; P:GO:0046294; P:GO:0046686; F:GO:0051903; P:GO:0055114; P:GO:1900039	F:nucleotide binding; F:alcohol dehydrogenase activity, zinc-dependent; C:Golgi apparatus; C:cytosol; C:plasma membrane; F:zinc ion binding; P:response to cold; P:response to flooding; P:response to water deprivation; P:response to salt stress; P:response to abscisic acid; P:response to sucrose; P:response to caffeine; P:response to estradiol; P:response to hydrogen peroxide; F:protein homodimeri…
																											Total number:	1
Bin 6: Gluconeogenesis/glyoxylate cycle
First_accesion	Accession	Protein annotation (description)	Peptide count	Unique peptides	Confidence score	t-Test	q Value	Fold change	Power	Description	Inoculation with medium						Inoculation with agrobacterial suspension						Functional annotation							Prediction of localization			Gene ontology
																							Bincode global	Bincode name	Bincode (UNIPROT)	Bincode name (UNIPROT)	Annotation code	Bincode manually curated	Manual curation:source	BUSCA localization	Localization manually curated	Manual curation:source	GOсс ID	KO	Pathway	Britte	Module	Definition	Status	Top hit	Gene name	Gene description	GO	GO PC
											1a_22C	3a_22C	4a_22C	5a_22C	6a_22C	7a_22C	8a_22E	9a_22E	10a_22E	11a_22E	12a_22E	13a_22E
azd47151.1	AZD47151.1;KPB75813.1;KPB77745.1;KPB80884.1;TKJ67958.1;TKJ76529.1;TKK00418.1;TKK01793.1;TKK25849.1;TKK26900.1;TKK40042.1	'(gnl|cdd|81661 : 813.0) no description available & (ipr002020 : 314.04318) Citrate synthase-like & (gnl|cdd|37828 : 225.0) no description available & (reliability: 100.0) & (original description: Citrate synthase (si) [Pseudomonas chlororaphis subsp. aurantiaca])'	1	1	4,850558758	0,001130813	0,000846631	8,58809662	0,981374963	Citrate synthase (si) [Pseudomonas chlororaphis subsp. aurantiaca]	391,658377	310,6814295	99,12709903	549,6183705	167,7325585	250,3028061	6885,066666	622,0349975	5668,425471	9574,833096	3882,539247	6700,573575	35.2	'not assigned.unknown'	6	gluconeogenesis / glyoxylate cycle.citrate synthase	D	6; 8	https://www.genome.jp/dbget-bin/www_bget?ko:K01647	cytoplasm	mitochondrion	https://www.nextprot.org/entry/NX_O75390/localization	GO:0005737	K01647	Citrate cycle (TCA cycle);Glyoxylate and dicarboxylate metabolism;Metabolic pathways;Biosynthesis of secondary metabolites;Microbial metabolism in diverse environments;Carbon metabolism;2-Oxocarboxylic acid metabolism;Biosynthesis of amino acids	09101 Carbohydrate metabolism	Citrate cycle (TCA cycle, Krebs cycle);Citrate cycle, first carbon oxidation, oxaloacetate => 2-oxoglutarate;Glyoxylate cycle;Methylaspartate cycle	citrate synthase [EC:2.3.3.1]			CISY	CISY_PSEAERecName: Full=Citrate synthase	F:GO:0004108; C:GO:0005829; P:GO:0006099; F:GO:0042802; C:GO:0045239	F:citrate (Si)-synthase activity; C:cytosol; P:tricarboxylic acid cycle; F:identical protein binding; C:tricarboxylic acid cycle enzyme complex
																											Total number:	1
Bin 7: OPP cycle
First_accesion	Accession	Protein annotation (description)	Peptide count	Unique peptides	Confidence score	t-Test	q Value	Fold change	Power	Description	Inoculation with medium						Inoculation with agrobacterial suspension						Functional annotation							Prediction of localization			Gene ontology
																							Bincode global	Bincode name	Bincode (UNIPROT)	Bincode name (UNIPROT)	Annotation code	Bincode manually curated	Manual curation:source	BUSCA localization	Localization manually curated	Manual curation:source	GOсс ID	KO	Pathway	Britte	Module	Definition	Status	Top hit	Gene name	Gene description	GO	GO PC
											1a_22C	3a_22C	4a_22C	5a_22C	6a_22C	7a_22C	8a_22E	9a_22E	10a_22E	11a_22E	12a_22E	13a_22E
rsg27426.t1	RSG27426.t1	'(gnl|cdd|37864 : 773.0) no description available & (gnl|cdd|82915 : 723.0) no description available & (ipr006114 : 303.47122) 6-phosphogluconate dehydrogenase, C-terminal & (reliability: 100.0) & (original description: no original description)'	2	1	3,404305577	0,0485693	0,013799693	1,577050721	0,527154762	RSG27426.t1	18441,1782	2882,695829	14736,26562	2379,887087	10843,19351	15082,6438	46025,67338	15333,56321	18697,5758	24884,85362	42020,5352	32310,61484	35.2	'not assigned.unknown'	7	OPP.oxidative PP.6-phosphogluconate dehydrogenase	D	7	https://www.genome.jp/dbget-bin/www_bget?ko:K00033	mitochondrion	cytoplasm	https://www.nextprot.org/entry/NX_P52209/localization	GO:0005739	K00033	Pentose phosphate pathway;Glutathione metabolism;Metabolic pathways;Biosynthesis of secondary metabolites;Microbial metabolism in diverse environments;Carbon metabolism	09101 Carbohydrate metabolism;09106 Metabolism of other amino acids	Pentose phosphate pathway (Pentose phosphate cycle);Pentose phosphate pathway, oxidative phase, glucose 6P => ribulose 5P	6-phosphogluconate dehydrogenase [EC:1.1.1.44 1.1.1.343]	6PGD	6-phosphogluconate dehydrogenase, C-terminal domain	0	0	0	0
xp_018456674.1	XP_018456674.1	'(gnl|cdd|37864 : 771.0) no description available & (gnl|cdd|82915 : 697.0) no description available & (ipr006114 : 291.9583) 6-phosphogluconate dehydrogenase, C-terminal & (reliability: 100.0) & (original description: PREDICTED: 6-phosphogluconate dehydrogenase, decarboxylating 1, chloroplastic [Raphanus sativus])'	2	1	4,132657051	0,067559991	0,017896463	1,381496595	0,457216446	PREDICTED: 6-phosphogluconate dehydrogenase, decarboxylating 1, chloroplastic [Raphanus sativus]	8697,001166	1790,799225	5844,44687	2859,670901	4631,241373	5599,676153	16709,63599	7900,730931	8252,885734	6437,795235	20739,82964	14203,23823	35.2	'not assigned.unknown'	7	OPP.oxidative PP.6-phosphogluconate dehydrogenase	D	7	https://www.uniprot.org/uniprot/A0A6J0LAM5	chloroplast	cytoplasm	https://www.nextprot.org/entry/NX_P52209/localization	GO:0009507	K00033	Pentose phosphate pathway;Glutathione metabolism;Metabolic pathways;Biosynthesis of secondary metabolites;Microbial metabolism in diverse environments;Carbon metabolism	09101 Carbohydrate metabolism;09106 Metabolism of other amino acids	Pentose phosphate pathway (Pentose phosphate cycle);Pentose phosphate pathway, oxidative phase, glucose 6P => ribulose 5P	6-phosphogluconate dehydrogenase [EC:1.1.1.44 1.1.1.343]			6PGD1	6PGD1_ARATHRecName: Full=6-phosphogluconate dehydrogenase, decarboxylating 1, chloroplastic	F:GO:0004616; C:GO:0005739; C:GO:0005829; F:GO:0008114; P:GO:0009051; P:GO:0009409; P:GO:0009414; C:GO:0009506; C:GO:0009570; P:GO:0009651; P:GO:0009737; P:GO:0009744; P:GO:0009749; P:GO:0009750; C:GO:0016020; C:GO:0019822; F:GO:0042803; P:GO:0046177; P:GO:0046686; F:GO:0050661; P:GO:0080173	F:phosphogluconate dehydrogenase (decarboxylating) activity; C:mitochondrion; C:cytosol; F:phosphogluconate 2-dehydrogenase activity; P:pentose-phosphate shunt, oxidative branch; P:response to cold; P:response to water deprivation; C:plasmodesma; C:chloroplast stroma; P:response to salt stress; P:response to abscisic acid; P:response to sucrose; P:response to glucose; P:response to fructose; C:me…
xp_018490816.1	XP_018490816.1	'(gnl|cdd|37864 : 772.0) no description available & (gnl|cdd|82915 : 722.0) no description available & (ipr006114 : 303.47122) 6-phosphogluconate dehydrogenase, C-terminal & (reliability: 100.0) & (original description: PREDICTED: LOW QUALITY PROTEIN: 6-phosphogluconate dehydrogenase, decarboxylating 3 [Raphanus sativus])'	2	1	3,512975812	0,002342024	0,001405483	2,410533747	0,952902239	PREDICTED: LOW QUALITY PROTEIN: 6-phosphogluconate dehydrogenase, decarboxylating 3 [Raphanus sativus]	4532,135725	1602,561696	2537,307031	2597,371854	2055,666158	2188,156383	12149,66129	4008,947761	9572,643823	16149,59023	14281,51429	16123,54545	35.2	'not assigned.unknown'	7	OPP.oxidative PP.6-phosphogluconate dehydrogenase	D	7; 21	https://www.uniprot.org/uniprot/A0A6J0P2N8 https://www.nextprot.org/entry/NX_P52209/	mitochondrion	cytoplasm	https://www.nextprot.org/entry/NX_P52209/localization	GO:0005739	K00033	Pentose phosphate pathway;Glutathione metabolism;Metabolic pathways;Biosynthesis of secondary metabolites;Microbial metabolism in diverse environments;Carbon metabolism	09101 Carbohydrate metabolism;09106 Metabolism of other amino acids	Pentose phosphate pathway (Pentose phosphate cycle);Pentose phosphate pathway, oxidative phase, glucose 6P => ribulose 5P	6-phosphogluconate dehydrogenase [EC:1.1.1.44 1.1.1.343]			6PGD2	6PGD2_ARATHRecName: Full=6-phosphogluconate dehydrogenase, decarboxylating 2	F:GO:0004616; C:GO:0005739; C:GO:0005829; F:GO:0008114; P:GO:0009051; P:GO:0009409; P:GO:0009414; C:GO:0009506; C:GO:0009570; P:GO:0009651; P:GO:0009737; P:GO:0009744; P:GO:0009749; P:GO:0009750; C:GO:0016020; C:GO:0019822; F:GO:0042803; P:GO:0046177; P:GO:0046686; F:GO:0050661; P:GO:0080173	F:phosphogluconate dehydrogenase (decarboxylating) activity; C:mitochondrion; C:cytosol; F:phosphogluconate 2-dehydrogenase activity; P:pentose-phosphate shunt, oxidative branch; P:response to cold; P:response to water deprivation; C:plasmodesma; C:chloroplast stroma; P:response to salt stress; P:response to abscisic acid; P:response to sucrose; P:response to glucose; P:response to fructose; C:me…
kpb87767.1	KPB87767.1	'(gnl|cdd|31020 : 209.0) no description available & (ipr014718 : 152.07597) Glycoside hydrolase-type carbohydrate-binding, subgroup & (gnl|cdd|36807 : 88.8) no description available & (reliability: 100.0) & (original description: Aldose 1-epimerase family protein [Pseudomonas syringae pv. maculicola])'	1	1	4,68431139	0,017851549	0,006242523	1,833682534	0,722948073	Aldose 1-epimerase family protein [Pseudomonas syringae pv. maculicola]	170291,1808	62972,90083	334830,3395	92854,27547	194676,9921	207614,908	1427921,137	311891,9556	470986,8051	449800,1832	434675,6608	562806,3997	35.2	'not assigned.unknown'	3	minor CHO metabolism.others	D	7; 6	https://www.uniprot.org/uniprot/A0A0N0WRQ2 https://www.brenda-enzymes.org/enzyme.php?ecno=5.1.3.15	nucleus	chloroplast, cytosol	https://www.sciencedirect.com/science/article/abs/pii/S0176161706001763	GO:0005634	K01792	Glycolysis / Gluconeogenesis;Metabolic pathways;Biosynthesis of secondary metabolites;Microbial metabolism in diverse environments	09101 Carbohydrate metabolism		glucose-6-phosphate 1-epimerase [EC:5.1.3.15]			YEAD	YEAD_SALTYRecName: Full=Putative glucose-6-phosphate 1-epimerase; AltName: Full=Putative D-hexose-6-phosphate mutarotase	F:GO:0003824; C:GO:0005737; P:GO:0009987	F:catalytic activity; C:cytoplasm; P:cellular process
																											Total number:	4
Bin 8: TCA/organic acid transformations
First_accesion	Accession	Protein annotation (description)	Peptide count	Unique peptides	Confidence score	t-Test	q Value	Fold change	Power	Description	Inoculation with medium						Inoculation with agrobacterial suspension						Functional annotation							Prediction of localization			Gene ontology
																							Bincode global	Bincode name	Bincode (UNIPROT)	Bincode name (UNIPROT)	Annotation code	Bincode manually curated	Manual curation:source	BUSCA localization	Localization manually curated	Manual curation:source	GOсс ID	KO	Pathway	Britte	Module	Definition	Status	Top hit	Gene name	Gene description	GO	GO PC
											1a_22C	3a_22C	4a_22C	5a_22C	6a_22C	7a_22C	8a_22E	9a_22E	10a_22E	11a_22E	12a_22E	13a_22E
azd47413.1	AZD47413.1;KPB68763.1;KPB82901.1;KPB84990.1;TKJ64034.1;TKJ71418.1;TKJ80155.1;TKJ81885.1;TKJ89688.1;TKJ98217.1;TKK00755.1;TKK08476.1;TKK24148.1;TKK28138.1;TKK34100.1;TKK37175.1;TKK40529.1	'(gnl|cdd|82907 : 1572.0) no description available & (gnl|cdd|35673 : 1135.0) no description available & (ipr001030 : 378.51556) Aconitase/3-isopropylmalate dehydratase large subunit, alpha/beta/alpha & (reliability: 662.4022) & (original description: Aconitate hydratase [Pseudomonas chlororaphis subsp. aurantiaca])'	1	1	2,739004135	0,00017979	0,000271127	135,0093466	0,999308747	Aconitate hydratase [Pseudomonas chlororaphis subsp. aurantiaca]	104,7513911	25,91845417	0	0	0	0	3156,940464	374,3349953	5633,199199	10358,18242	3706,400017	10855,20463	8.1.3	'TCA / org transformation.TCA.aconitase'	8	'TCA / org transformation.TCA.aconitase'	N	8	https://www.genome.jp/dbget-bin/www_bget?ko:K01681	cytoplasm			GO:0005737	K01681	Citrate cycle (TCA cycle);Glyoxylate and dicarboxylate metabolism;Carbon fixation pathways in prokaryotes;Metabolic pathways;Biosynthesis of secondary metabolites;Microbial metabolism in diverse environments;Carbon metabolism;2-Oxocarboxylic acid metabolism;Biosynthesis of amino acids	09101 Carbohydrate metabolism;09102 Energy metabolism	Citrate cycle (TCA cycle, Krebs cycle);Citrate cycle, first carbon oxidation, oxaloacetate => 2-oxoglutarate;Glyoxylate cycle;Reductive citrate cycle (Arnon-Buchanan cycle);Methylaspartate cycle	aconitate hydratase [EC:4.2.1.3]			ACNA	ACNA_PSEAERecName: Full=Aconitate hydratase A; Short=ACN; Short=Aconitase; AltName: Full=(2R,3S)-2-methylisocitrate dehydratase; AltName: Full=(2S,3R)-3-hydroxybutane-1,2,3-tricarboxylate dehydratase; AltName: Full=Iron-responsive protein-like; Short=IRP-like; AltName: Full=Probable 2-methyl-cis-aconitate hydratase; AltName: Full=RNA-binding protein	F:GO:0003730; F:GO:0003994; F:GO:0005506; C:GO:0005829; P:GO:0006097; P:GO:0006099; P:GO:0006101; P:GO:0006979; P:GO:0008652; P:GO:0009061; P:GO:0019679; F:GO:0030350; P:GO:0043937; F:GO:0047456; F:GO:0051539	F:mRNA 3'-UTR binding; F:aconitate hydratase activity; F:iron ion binding; C:cytosol; P:glyoxylate cycle; P:tricarboxylic acid cycle; P:citrate metabolic process; P:response to oxidative stress; P:cellular amino acid biosynthetic process; P:anaerobic respiration; P:propionate metabolic process, methylcitrate cycle; F:iron-responsive element binding; P:regulation of sporulation; F:2-methylisocitra…
rsg01842.t1	RSG01842.t1;XP_018472964.1;XP_018472976.1	'(gnl|cdd|36739 : 778.0) no description available & (gnl|cdd|82596 : 720.0) no description available & (ipr001804 : 371.3324) Isocitrate and isopropylmalate dehydrogenases family & (reliability: 100.0) & (original description: no original description)'	1	1	4,803607464	0,000275684	0,000355033	4,89731275	0,998288838	RSG01842.t1	3229,590033	319,8623542	1745,712837	945,7210177	2180,41735	1318,227086	13032,68747	3538,765059	12415,32449	19722,29234	12228,6385	18292,53822	35.2	'not assigned.unknown'	8;29	TCA / org transformation.TCA.IDH;protein.postranslational modification	D	8	https://www.uniprot.org/uniprot/A0A6J0MLF5 https://www.nextprot.org/entry/NX_O75874/	cytoplasm	cytoplasm	https://www.nextprot.org/entry/NX_O75874/localization	GO:0005737	K00031	Citrate cycle (TCA cycle);Glutathione metabolism;Carbon fixation pathways in prokaryotes;Metabolic pathways;Biosynthesis of secondary metabolites;Microbial metabolism in diverse environments;Carbon metabolism;2-Oxocarboxylic acid metabolism;Biosynthesis of amino acids;Peroxisome;Central carbon metabolism in cancer	09101 Carbohydrate metabolism;09102 Energy metabolism;09106 Metabolism of other amino acids;09141 Transport and catabolism	Citrate cycle (TCA cycle, Krebs cycle);Citrate cycle, first carbon oxidation, oxaloacetate => 2-oxoglutarate;Reductive citrate cycle (Arnon-Buchanan cycle);Methylaspartate cycle	isocitrate dehydrogenase [EC:1.1.1.42]	Iso_dh	Isocitrate/isopropylmalate dehydrogenase	0	0	0	0
qcx71082.1	QCX71082.1;TKK09197.1	'(gnl|cdd|82801 : 1146.0) no description available & (gnl|cdd|37614 : 850.0) no description available & (ipr003953 : 279.36783) FAD binding domain & (reliability: 100.0) & (original description: succinate dehydrogenase flavoprotein subunit [Xanthomonas campestris pv. campestris])'	1	1	3,573717356	0,007890854	0,003453483	5,220934699	0,845951067	succinate dehydrogenase flavoprotein subunit [Xanthomonas campestris pv. campestris]	163,2748985	51,69411899	1200,209137	123,5091596	31,82995346	168,7449085	4007,63588	161,159097	1395,923951	2559,330122	2821,549021	7454,985838	35.2	'not assigned.unknown'	8	TCA / org transformation.TCA.succinate dehydrogenase	D	8	https://www.genome.jp/dbget-bin/www_bget?ko:K00239	cytoplasm	mitochondrion	https://www.nextprot.org/entry/NX_P31040/localization	GO:0005737	K00239	Citrate cycle (TCA cycle);Oxidative phosphorylation;Butanoate metabolism;Carbon fixation pathways in prokaryotes;Metabolic pathways;Biosynthesis of secondary metabolites;Microbial metabolism in diverse environments;Carbon metabolism;Legionellosis	09101 Carbohydrate metabolism;09102 Energy metabolism	Citrate cycle (TCA cycle, Krebs cycle);Citrate cycle, second carbon oxidation, 2-oxoglutarate => oxaloacetate;Succinate dehydrogenase, prokaryotes;Reductive citrate cycle (Arnon-Buchanan cycle);Dicarboxylate-hydroxybutyrate cycle;3-Hydroxypropionate bi-cycle	succinate dehydrogenase / fumarate reductase, flavoprotein subunit [EC:1.3.5.1 1.3.5.4]			SDHA	SDHA_RICCNRecName: Full=Succinate dehydrogenase flavoprotein subunit	F:GO:0005524; C:GO:0005618; C:GO:0005749; C:GO:0005794; P:GO:0006099; P:GO:0006105; P:GO:0006121; F:GO:0008177; F:GO:0009055; C:GO:0045282; P:GO:0046956; F:GO:0050660; F:GO:0050897	F:ATP binding; C:cell wall; C:mitochondrial respiratory chain complex II, succinate dehydrogenase complex (ubiquinone); C:Golgi apparatus; P:tricarboxylic acid cycle; P:succinate metabolic process; P:mitochondrial electron transport, succinate to ubiquinone; F:succinate dehydrogenase (ubiquinone) activity; F:electron transfer activity; C:plasma membrane succinate dehydrogenase complex; P:positive…
rsg04149.t1	RSG04149.t1;XP_018449130.1;XP_018463972.1	'(gnl|cdd|35673 : 1645.0) no description available & (gnl|cdd|82907 : 1408.0) no description available & (ipr001030 : 346.0809) Aconitase/3-isopropylmalate dehydratase large subunit, alpha/beta/alpha & (reliability: 605.6416) & (original description: no original description)'	4	3	17,1214149	0,039650502	0,011788529	1,295894181	0,569450136	RSG04149.t1	12631,90931	3748,244443	10110,56462	8594,705781	9959,922177	7920,168127	25566,34571	13591,31601	12570,12965	16761,35488	30143,19855	32641,57757	8.1.3	'TCA / org transformation.TCA.aconitase'	8	'TCA / org transformation.TCA.aconitase'	N	8	https://www.uniprot.org/uniprot/A0A6J0KMN2 https://www.nextprot.org/entry/NX_P21399/	cytoplasm			GO:0005737	K01681	Citrate cycle (TCA cycle);Glyoxylate and dicarboxylate metabolism;Carbon fixation pathways in prokaryotes;Metabolic pathways;Biosynthesis of secondary metabolites;Microbial metabolism in diverse environments;Carbon metabolism;2-Oxocarboxylic acid metabolism;Biosynthesis of amino acids	09101 Carbohydrate metabolism;09102 Energy metabolism	Citrate cycle (TCA cycle, Krebs cycle);Citrate cycle, first carbon oxidation, oxaloacetate => 2-oxoglutarate;Glyoxylate cycle;Reductive citrate cycle (Arnon-Buchanan cycle);Methylaspartate cycle	aconitate hydratase [EC:4.2.1.3]			0	0	0	0
																											Total number:	4
Bin 9: Mitochondrial electron transport /ATP synthesis
First_accesion	Accession	Protein annotation (description)	Peptide count	Unique peptides	Confidence score	t-Test	q Value	Fold change	Power	Description	Inoculation with medium						Inoculation with agrobacterial suspension						Functional annotation							Prediction of localization			Gene ontology
																							Bincode global	Bincode name	Bincode (UNIPROT)	Bincode name (UNIPROT)	Annotation code	Bincode manually curated	Manual curation:source	BUSCA localization	Localization manually curated	Manual curation:source	GOсс ID	KO	Pathway	Britte	Module	Definition	Status	Top hit	Gene name	Gene description	GO	GO PC
											1a_22C	3a_22C	4a_22C	5a_22C	6a_22C	7a_22C	8a_22E	9a_22E	10a_22E	11a_22E	12a_22E	13a_22E
ohw97178.1	OHW97178.1;TKJ90963.1	'(gnl|cdd|82909 : 837.0) no description available & (gnl|cdd|36564 : 799.0) no description available & (ipr000194 : 140.46774) ATPase, F1/V1/A1 complex, alpha/beta subunit, nucleotide-binding domain & (reliability: 100.0) & (original description: ATP synthase F1 [Colletotrichum incanum])'	2	1	6,776968479	8,99e-05	0,000166635	3,866605582	0,999871999	ATP synthase F1 [Colletotrichum incanum]	2238,007108	567,68831	2394,005368	1258,017634	1832,514583	2254,615085	11160,7624	3565,266644	9211,713546	17583,71398	13403,88502	18109,12082	35.2	'not assigned.unknown'	9	mitochondrial electron transport / ATP synthesis.F1-ATPase	D	9	https://www.uniprot.org/uniprot/A0A1S1VXS9	mitochondrion			GO:0005739	K02133	Oxidative phosphorylation;Metabolic pathways;Thermogenesis;Alzheimer disease;Parkinson disease;Amyotrophic lateral sclerosis;Huntington disease;Prion disease;Pathways of neurodegeneration - multiple diseases;Diabetic cardiomyopathy	09102 Energy metabolism	F-type ATPase, eukaryotes	F-type H+-transporting ATPase subunit beta [EC:7.1.2.2]			ATPB	ATPB_NEUCRRecName: Full=ATP synthase subunit beta, mitochondrial; Flags: Precursor	P:GO:0001525; P:GO:0001889; P:GO:0002119; F:GO:0005509; F:GO:0005524; C:GO:0005754; C:GO:0005829; C:GO:0005886; C:GO:0005929; P:GO:0006629; P:GO:0006898; P:GO:0006933; P:GO:0008406; P:GO:0009631; C:GO:0009986; P:GO:0010042; F:GO:0016887; F:GO:0019904; F:GO:0030228; F:GO:0042288; P:GO:0042407; C:GO:0042645; P:GO:0042776; F:GO:0043531; F:GO:0043532; P:GO:0043536; C:GO:0045121; F:GO:0046933; F:GO:00…	P:angiogenesis; P:liver development; P:nematode larval development; F:calcium ion binding; F:ATP binding; C:mitochondrial proton-transporting ATP synthase, catalytic core; C:cytosol; C:plasma membrane; C:cilium; P:lipid metabolic process; P:receptor-mediated endocytosis; P:negative regulation of cell adhesion involved in substrate-bound cell migration; P:gonad development; P:cold acclimation; C:c…
rsg21398.t1	RSG21398.t1;RSG26615.t1;XP_018440855.1;XP_018484592.1	'(gnl|cdd|36744 : 281.0) no description available & (gnl|cdd|84628 : 229.0) no description available & (ipr000131 : 126.8529) ATPase, F1 complex, gamma subunit & (reliability: 100.0) & (original description: no original description)'	1	1	2,377710104	0,01017357	0,004222264	1,581474169	0,812054669	RSG21398.t1	27039,25902	7718,685824	26383,50713	8396,199716	26335,62605	26335,28795	75628,95609	28778,13967	41970,71119	46398,26484	86356,2983	77867,71411	35.2	'not assigned.unknown'	9	mitochondrial electron transport / ATP synthesis.F1-ATPase	D	9	https://www.uniprot.org/uniprot/A0A6J0JYN4	chloroplast	mitochondrion	https://www.nextprot.org/entry/NX_P36542/localization	GO:0009507	K02136	Oxidative phosphorylation;Metabolic pathways;Thermogenesis;Alzheimer disease;Parkinson disease;Amyotrophic lateral sclerosis;Huntington disease;Prion disease;Pathways of neurodegeneration - multiple diseases;Diabetic cardiomyopathy	09102 Energy metabolism	F-type ATPase, eukaryotes	F-type H+-transporting ATPase subunit gamma			0	0	0	0
xp_018447953.1	XP_018447953.1	'(gnl|cdd|38650 : 134.0) no description available & (gnl|cdd|85938 : 86.9) no description available & (ipr003197 : 70.35052) Cytochrome d ubiquinol oxidase, 14kDa subunit & (reliability: 100.0) & (original description: PREDICTED: cytochrome b-c1 complex subunit 7-1-like [Raphanus sativus])'	1	1	8,413717747	0,012630396	0,004889955	2,567452563	0,779997365	PREDICTED: cytochrome b-c1 complex subunit 7-1-like [Raphanus sativus]	2433,669812	764,448393	5682,400853	325,6871219	2792,487388	4279,329456	21202,14354	4051,699604	5404,670682	8497,482012	25366,18703	19627,57311	35.2	'not assigned.unknown'	9	mitochondrial electron transport / ATP synthesis.cytochrome c reductase	D	9	https://www.uniprot.org/uniprot/A0A6J0KK29	nucleus	mitochondrion	https://www.uniprot.org/uniprot/A0A6J0KK29	GO:0005634	K00417	Oxidative phosphorylation;Metabolic pathways;Cardiac muscle contraction;Thermogenesis;Non-alcoholic fatty liver disease;Alzheimer disease;Parkinson disease;Amyotrophic lateral sclerosis;Huntington disease;Prion disease;Pathways of neurodegeneration - multiple diseases;Diabetic cardiomyopathy	09102 Energy metabolism	Cytochrome bc1 complex	ubiquinol-cytochrome c reductase subunit 7			QCR71	QCR71_ARATHRecName: Full=Cytochrome b-c1 complex subunit 7-1; AltName: Full=Complex III subunit VII	F:GO:0005515; C:GO:0005750; C:GO:0005774; P:GO:0006122; F:GO:0008121; P:GO:0009060; C:GO:0009536; P:GO:0034551	F:protein binding; C:mitochondrial respiratory chain complex III; C:vacuolar membrane; P:mitochondrial electron transport, ubiquinol to cytochrome c; F:ubiquinol-cytochrome-c reductase activity; P:aerobic respiration; C:plastid; P:mitochondrial respiratory chain complex III assembly
xp_018493417.1	XP_018493417.1	'(gnl|cdd|36704 : 555.0) no description available & (gnl|cdd|57983 : 538.0) no description available & (ipr012675 : 97.94645) Beta-grasp domain & (reliability: 100.0) & (original description: PREDICTED: obg-like ATPase 1 [Raphanus sativus])'	3	1	12,33862615	0,017612437	0,006189625	1,504268785	0,72529682	PREDICTED: obg-like ATPase 1 [Raphanus sativus]	2722,324093	761,9381638	1929,438174	1375,878105	1446,576322	1909,558539	5093,214725	2196,005463	2657,200052	3132,234878	8139,579485	9513,905939	35.2	'not assigned.unknown'	35	not assigned.unknown	D	9	https://www.uniprot.org/uniprot/A0A6J0P8W5 https://www.nextprot.org/entry/NX_Q9NTK5/	chloroplast	cytoplasm, nucleus	https://www.uniprot.org/uniprot/A0A6J0P8W5 https://www.nextprot.org/entry/NX_Q9NTK5/localization	GO:0009507	K19788		not_assigned		obg-like ATPase 1			OLA1	OLA1_ARATHRecName: Full=Obg-like ATPase 1; AltName: Full=Ribosome-binding ATPase YchF; Short=AtYchF1	F:GO:0003924; F:GO:0005515; F:GO:0005524; F:GO:0005525; C:GO:0005576; C:GO:0005634; C:GO:0005813; C:GO:0005829; C:GO:0005886; C:GO:0009506; F:GO:0016887; F:GO:0043022; F:GO:0043023; P:GO:0046034; P:GO:0046686; F:GO:0046872; P:GO:1900425; P:GO:1901001	F:GTPase activity; F:protein binding; F:ATP binding; F:GTP binding; C:extracellular region; C:nucleus; C:centrosome; C:cytosol; C:plasma membrane; C:plasmodesma; F:ATPase activity; F:ribosome binding; F:ribosomal large subunit binding; P:ATP metabolic process; P:response to cadmium ion; F:metal ion binding; P:negative regulation of defense response to bacterium; P:negative regulation of response …
rsg23589.t1	RSG23589.t1;XP_018492282.1	'(gnl|cdd|36704 : 567.0) no description available & (gnl|cdd|57983 : 555.0) no description available & (ipr012675 : 100.21513) Beta-grasp domain & (reliability: 100.0) & (original description: no original description)'	3	1	12,62078619	0,090113889	0,0230897	1,206421375	0,396187684	RSG23589.t1	17577,45454	5372,60585	13540,1519	10073,31081	15268,46864	13148,6569	33215,74542	15384,25748	16224,76199	21677,70763	42018,61124	48180,24989	35.2	'not assigned.unknown'	35	not assigned.unknown	D	9; 26	https://www.uniprot.org/uniprot/A0A6J0P5E8 https://www.nextprot.org/entry/NX_Q9NTK5/localization	chloroplast	cytoplasm; nucleus	https://www.uniprot.org/uniprot/A0A6J0P5E8 https://www.nextprot.org/entry/NX_Q9NTK5/localization	GO:0009507	K19788		not_assigned		obg-like ATPase 1	YchF-GTPase_C	Protein of unknown function (DUF933)	0	0	0	0
																											Total number:	5
Bin 10: Cell wall
First_accesion	Accession	Protein annotation (description)	Peptide count	Unique peptides	Confidence score	t-Test	q Value	Fold change	Power	Description	Inoculation with medium						Inoculation with agrobacterial suspension						Functional annotation							Prediction of localization			Gene ontology
																							Bincode global	Bincode name	Bincode (UNIPROT)	Bincode name (UNIPROT)	Annotation code	Bincode manually curated	Manual curation:source	BUSCA localization	Localization manually curated	Manual curation:source	GOсс ID	KO	Pathway	Britte	Module	Definition	Status	Top hit	Gene name	Gene description	GO	GO PC
											1a_22C	3a_22C	4a_22C	5a_22C	6a_22C	7a_22C	8a_22E	9a_22E	10a_22E	11a_22E	12a_22E	13a_22E
rsg06441.t1	RSG06441.t1;RSG44011.t1;RSG50211.t1;XP_018444809.1;XP_018447710.1	'(ipr005150 : 1500.0) Cellulose synthase & (gnl|cdd|67186 : 1500.0) no description available & (reliability: 2625.0) & (original description: no original description)'	1	1	3,039419651	0,000180729	0,000271127	5,8007411	0,999300659	RSG06441.t1	1482,269073	214,2201445	1514,558143	352,7593657	1320,895736	2428,078469	23463,57384	4540,532513	4164,834631	4795,560927	21297,59557	29064,41916	10.2	'cell wall.cellulose synthesis'	10	'cell wall.cellulose synthesis'	N	10	https://www.genome.jp/dbget-bin/www_bget?ko:K10999	plasma membrane	endoplasmic reticulum, Goldgi apparatus	https://www.hindawi.com/journals/tswj/2014/792420/	GO:0005886	K10999		not_assigned		cellulose synthase A [EC:2.4.1.12]			0	0	0	0
rsg06583.t1	RSG06583.t1;XP_018451604.1;XP_018483396.1;XP_018485456.1;XP_018486173.1;RSG14349.t1;XP_018486420.1	'(gnl|cdd|36642 : 360.0) no description available & (gnl|cdd|82486 : 232.0) no description available & (ipr009007 : 98.31801) Peptidase aspartic, catalytic & (reliability: 143.60527) & (original description: no original description)'	3	3	8,053779244	0,000201177	0,000292277	1,836189902	0,99911452	RSG06583.t1	14586,67842	3404,464574	14638,83699	5792,34483	11830,18697	15029,99713	54689,21202	18893,21359	16946,3721	33836,54527	50520,11936	52005,1516	29.5.4	'protein.degradation.aspartate protease'	29	'protein.degradation.aspartate protease'	N	10	https://www.genome.jp/dbget-bin/www_bget?ko:K12449	mitochondrion	cytoplasm	https://www.uniprot.org/uniprot/Q9ZUY6 https://pubmed.ncbi.nlm.nih.gov/28011867/	GO:0005739	K12449	Amino sugar and nucleotide sugar metabolism;Metabolic pathways	09101 Carbohydrate metabolism		UDP-apiose/xylose synthase			0	0	0	0
xp_018476005.1	XP_018476005.1;XP_018433954.1;XP_018485568.1;XP_018485598.1	'(gnl|cdd|72787 : 572.0) no description available & (ipr004901 : 427.87537) Alpha-1,4-glucan-protein synthase, UDP-forming & (reliability: 748.78186) & (original description: PREDICTED: UDP-arabinopyranose mutase 2-like [Raphanus sativus])'	5	1	19,29166961	0,001364845	0,000956922	2,421512594	0,975909576	PREDICTED: UDP-arabinopyranose mutase 2-like [Raphanus sativus]	9564,068893	2207,235496	12900,89254	4018,964019	10286,02397	5642,731064	28727,22518	18267,94354	20416,23716	32331,41504	51736,67296	39049,32346	10.5.5	'cell wall.cell wall proteins.RGP'	10	'cell wall.cell wall proteins.RGP'	N	10	https://www.uniprot.org/uniprot/A0A6J0MU53	cytoplasm	cytosol	https://www.uniprot.org/uniprot/A0A6J0MU53	GO:0005737	K13379	Amino sugar and nucleotide sugar metabolism;Metabolic pathways	09101 Carbohydrate metabolism		reversibly glycosylated polypeptide / UDP-arabinopyranose mutase [EC:2.4.1.- 5.4.99.30]			RGP2	RGP2_ARATHRecName: Full=UDP-arabinopyranose mutase 2; AltName: Full=Reversibly glycosylated polypeptide 2; Short=AtRGP2; AltName: Full=UDP-L-arabinose mutase 2	C:GO:0000138; F:GO:0003735; F:GO:0005515; C:GO:0005576; C:GO:0005618; C:GO:0005774; P:GO:0006486; C:GO:0009506; P:GO:0009555; P:GO:0009651; P:GO:0009832; F:GO:0016760; P:GO:0019567; C:GO:0022626; P:GO:0030244; P:GO:0033356; C:GO:0042788; P:GO:0046686; F:GO:0052691; P:GO:0071555	C:Golgi trans cisterna; F:structural constituent of ribosome; F:protein binding; C:extracellular region; C:cell wall; C:vacuolar membrane; P:protein glycosylation; C:plasmodesma; P:pollen development; P:response to salt stress; P:plant-type cell wall biogenesis; F:cellulose synthase (UDP-forming) activity; P:arabinose biosynthetic process; C:cytosolic ribosome; P:cellulose biosynthetic process; P…
xp_018446428.1	XP_018446428.1;XP_018446955.1;RSG03820.t1;XP_018460804.1;XP_018473820.1;XP_018475433.1;XP_018485706.1;XP_018491494.1	'(gnl|cdd|72787 : 570.0) no description available & (ipr004901 : 429.89026) Alpha-1,4-glucan-protein synthase, UDP-forming & (reliability: 752.308) & (original description: PREDICTED: UDP-arabinopyranose mutase 2-like [Raphanus sativus])'	5	1	18,77516437	0,012522806	0,004861657	1,979942948	0,781319674	PREDICTED: UDP-arabinopyranose mutase 2-like [Raphanus sativus]	15991,96006	3975,876337	23887,17375	7104,288276	21910,31233	9328,061253	43858,83537	31871,8985	31357,75511	53806,91856	63035,86169	52482,66121	10.5.5	'cell wall.cell wall proteins.RGP'	10	'cell wall.cell wall proteins.RGP'	N	10	https://www.uniprot.org/uniprot/A0A6J0KFT6	cytoplasm	cytosol	https://www.uniprot.org/uniprot/A0A6J0KFT6	GO:0005737	K13379	Amino sugar and nucleotide sugar metabolism;Metabolic pathways	09101 Carbohydrate metabolism		reversibly glycosylated polypeptide / UDP-arabinopyranose mutase [EC:2.4.1.- 5.4.99.30]			RGP2	RGP2_ARATHRecName: Full=UDP-arabinopyranose mutase 2; AltName: Full=Reversibly glycosylated polypeptide 2; Short=AtRGP2; AltName: Full=UDP-L-arabinose mutase 2	C:GO:0000138; F:GO:0003735; F:GO:0005515; C:GO:0005576; C:GO:0005618; C:GO:0005774; P:GO:0006486; C:GO:0009506; P:GO:0009555; P:GO:0009651; P:GO:0009832; F:GO:0016760; P:GO:0019567; C:GO:0022626; P:GO:0030244; P:GO:0033356; C:GO:0042788; P:GO:0046686; F:GO:0052691; P:GO:0071555	C:Golgi trans cisterna; F:structural constituent of ribosome; F:protein binding; C:extracellular region; C:cell wall; C:vacuolar membrane; P:protein glycosylation; C:plasmodesma; P:pollen development; P:response to salt stress; P:plant-type cell wall biogenesis; F:cellulose synthase (UDP-forming) activity; P:arabinose biosynthetic process; C:cytosolic ribosome; P:cellulose biosynthetic process; P…
xp_018471107.1	XP_018471107.1;RSG45987.t1	'(gnl|cdd|36283 : 888.0) no description available & (gnl|cdd|85212 : 548.0) no description available & (ipr000322 : 383.36856) Glycoside hydrolase, family 31 & (reliability: 100.0) & (original description: PREDICTED: alpha-xylosidase 1-like [Raphanus sativus])'	2	2	2,699697733	0,081455428	0,021140218	1,640857633	0,417508378	PREDICTED: alpha-xylosidase 1-like [Raphanus sativus]	2006,239382	1076,889531	1065,760195	3578,800638	2539,448036	2012,156071	5880,814022	2542,770309	3581,357741	4810,606709	14131,67126	14314,53853	35.2	'not assigned.unknown'	26	misc.gluco-, galacto- and mannosidases.alpha-galactosidase	D	10	https://www.uniprot.org/uniprot/A0A6J0MF67 https://www.brenda-enzymes.org/enzyme.php?ecno=3.2.1.177	extracellular space	secreted	https://www.uniprot.org/uniprot/Q9S7Y7	GO:0005615	K15925		not_assigned		alpha-D-xyloside xylohydrolase [EC:3.2.1.177]	Glyco_hydro_31	Glycosyl hydrolases family 31	XYL1	XYL1_ARATHRecName: Full=Alpha-xylosidase 1; Flags: Precursor	P:GO:0000023; F:GO:0004558; C:GO:0005764; C:GO:0005829; P:GO:0005977; P:GO:0006941; F:GO:0009044; C:GO:0009505; C:GO:0009506; C:GO:0009507; P:GO:0010411; C:GO:0016020; F:GO:0030246; P:GO:0044275; P:GO:0045493; F:GO:0046556; P:GO:0046686; C:GO:0048046; P:GO:0048856; P:GO:0050905; F:GO:0061634; P:GO:0065008; P:GO:0071555; F:GO:0080176	P:maltose metabolic process; F:alpha-1,4-glucosidase activity; C:lysosome; C:cytosol; P:glycogen metabolic process; P:striated muscle contraction; F:xylan 1,4-beta-xylosidase activity; C:plant-type cell wall; C:plasmodesma; C:chloroplast; P:xyloglucan metabolic process; C:membrane; F:carbohydrate binding; P:cellular carbohydrate catabolic process; P:xylan catabolic process; F:alpha-L-arabinofuran…
																											Total number:	5
Bin 11: Lipid metabolism
First_accesion	Accession	Protein annotation (description)	Peptide count	Unique peptides	Confidence score	t-Test	q Value	Fold change	Power	Description	Inoculation with medium						Inoculation with agrobacterial suspension						Functional annotation							Prediction of localization			Gene ontology
																							Bincode global	Bincode name	Bincode (UNIPROT)	Bincode name (UNIPROT)	Annotation code	Bincode manually curated	Manual curation:source	BUSCA localization	Localization manually curated	Manual curation:source	GOсс ID	KO	Pathway	Britte	Module	Definition	Status	Top hit	Gene name	Gene description	GO	GO PC
											1a_22C	3a_22C	4a_22C	5a_22C	6a_22C	7a_22C	8a_22E	9a_22E	10a_22E	11a_22E	12a_22E	13a_22E
azd48694.1	AZD48694.1	'(gnl|cdd|33314 : 453.0) no description available & (ipr007312 : 263.6659) Phosphoesterase & (reliability: 100.0) & (original description: Phospholipase C [Pseudomonas chlororaphis subsp. aurantiaca])'	1	1	2,382145166	8,76e-05	0,000165878	3,588676194	0,9998802	Phospholipase C [Pseudomonas chlororaphis subsp. aurantiaca]	804,285564	146,8724625	395,901422	209,783196	348,145411	818,907896	3090,339918	1438,737877	1518,623939	1786,832537	4079,194724	6595,489672	35.2	'not assigned.unknown'	11	lipid metabolism.lipid degradation.lysophospholipases;lipid metabolism.lipid degradation.lysophospholipases.phosphoinositide phospholipase C	D	11	https://www.genome.jp/dbget-bin/www_bget?ko:K01114	nucleus	cytoplasm, nucleus	https://www.nextprot.org/entry/NX_Q86YW0/localization	GO:0005634	K01114	Inositol phosphate metabolism;Glycerophospholipid metabolism;Ether lipid metabolism;Metabolic pathways;Biosynthesis of secondary metabolites;Quorum sensing;Thyroid hormone signaling pathway	09101 Carbohydrate metabolism;09103 Lipid metabolism;09145 Cellular community - prokaryotes		phospholipase C [EC:3.1.4.3]			PHLN	PHLN_PSEAERecName: Full=Non-hemolytic phospholipase C; AltName: Full=PLC-N; AltName: Full=Phosphatidylcholine cholinephosphohydrolase; AltName: Full=Phosphatidylcholine-hydrolyzing phospholipase C; Short=PC-PLC; Flags: Precursor	F:GO:0004629; C:GO:0005576; P:GO:0006629; P:GO:0015628; P:GO:0019835; P:GO:0035821	F:phospholipase C activity; C:extracellular region; P:lipid metabolic process; P:protein secretion by the type II secretion system; P:cytolysis; P:modification of morphology or physiology of other organism
rsg05920.t1	RSG05920.t1;RSG30090.t1;XP_018441012.1;XP_018476183.1;XP_018484649.1	'(gnl|cdd|67043 : 620.0) no description available & (ipr012348 : 433.72998) Ribonucleotide reductase-related & (reliability: 100.0) & (original description: no original description)'	1	1	3,30893898	0,000273513	0,000355033	10,91115897	0,998315844	RSG05920.t1	85,77120052	34,71846068	1144,436734	102,2188139	190,4585017	543,5802135	4417,721967	5685,364173	2359,207115	2599,32444	13862,09429	9790,56246	35.2	'not assigned.unknown'	11	lipid metabolism.FA synthesis and FA elongation.ACP desaturase	D	11	https://www.uniprot.org/uniprot/A0A6J0JZA8	chloroplast thylakoid membrane	chloroplast, endoplasmic reticulum	https://www.uniprot.org/uniprot/A0A6J0JZA8 https://www.nextprot.org/entry/NX_O00767/localization	GO:0009535	K03921	Fatty acid biosynthesis;Biosynthesis of unsaturated fatty acids;Metabolic pathways;Fatty acid metabolism	09103 Lipid metabolism		acyl-[acyl-carrier-protein] desaturase [EC:1.14.19.2 1.14.19.11 1.14.19.26]	FA_desaturase_2	Fatty acid desaturase	0	0	0	0
xp_018470825.1	XP_018470825.1	'(gnl|cdd|35358 : 927.0) no description available & (gnl|cdd|73248 : 598.0) no description available & (ipr009075 : 133.07993) Acyl-CoA dehydrogenase/oxidase C-terminal & (reliability: 100.0) & (original description: PREDICTED: peroxisomal acyl-coenzyme A oxidase 1 [Raphanus sativus])'	1	1	4,368587494	0,005907897	0,002817974	1,827322914	0,879525122	PREDICTED: peroxisomal acyl-coenzyme A oxidase 1 [Raphanus sativus]	3553,031088	1025,453331	6104,209222	1175,160182	3328,656197	4605,551053	24725,69836	5258,573501	5707,222917	8308,899774	14047,10016	12485,06898	35.2	'not assigned.unknown'	11	lipid metabolism.lipid degradation.beta-oxidation.acyl CoA DH	D	11	https://www.uniprot.org/uniprot/A0A6J0MEA8	organelle membrane	peroxisome	https://www.uniprot.org/uniprot/A0A6J0MEA8	GO:0031090	K00232	Fatty acid degradation;beta-Alanine metabolism;alpha-Linolenic acid metabolism;Propanoate metabolism;Biosynthesis of unsaturated fatty acids;Metabolic pathways;Biosynthesis of secondary metabolites;Carbon metabolism;Fatty acid metabolism;PPAR signaling pathway;cAMP signaling pathway;Peroxisome	09101 Carbohydrate metabolism;09103 Lipid metabolism;09106 Metabolism of other amino acids;09132 Signal transduction;09141 Transport and catabolism	Malonate semialdehyde pathway, propanoyl-CoA => acetyl-CoA;beta-Oxidation;Jasmonic acid biosynthesis;beta-Oxidation, peroxisome, VLCFA	acyl-CoA oxidase [EC:1.3.3.6]			ACOX1	ACOX1_ARATHRecName: Full=Peroxisomal acyl-coenzyme A oxidase 1; Short=AOX 1; AltName: Full=Long-chain acyl-CoA oxidase; Short=AtCX1	P:GO:0000038; F:GO:0005504; C:GO:0005654; C:GO:0005730; C:GO:0005778; C:GO:0005782; C:GO:0005829; C:GO:0005886; P:GO:0006091; P:GO:0006625; P:GO:0006693; P:GO:0007283; C:GO:0009506; P:GO:0009611; P:GO:0009620; P:GO:0009695; P:GO:0010942; F:GO:0016401; P:GO:0019216; F:GO:0030165; P:GO:0033540; F:GO:0033791; P:GO:0036109; F:GO:0042803; P:GO:0046686; F:GO:0047485; P:GO:0055088; F:GO:0071949; P:GO:19…	P:very long-chain fatty acid metabolic process; F:fatty acid binding; C:nucleoplasm; C:nucleolus; C:peroxisomal membrane; C:peroxisomal matrix; C:cytosol; C:plasma membrane; P:generation of precursor metabolites and energy; P:protein targeting to peroxisome; P:prostaglandin metabolic process; P:spermatogenesis; C:plasmodesma; P:response to wounding; P:response to fungus; P:jasmonic acid biosynthe…
xp_018461741.1	XP_018461741.1;XP_018472784.1;XP_018484927.1;XP_018484929.1;RSG26624.t1	'(gnl|cdd|36603 : 691.0) no description available & (gnl|cdd|29411 : 464.0) no description available & (ipr020616 : 187.12558) Thiolase, N-terminal & (reliability: 100.0) & (original description: PREDICTED: 3-ketoacyl-CoA thiolase 2, peroxisomal [Raphanus sativus])'	2	2	7,635043621	0,022432024	0,007455759	1,517411444	0,681756909	PREDICTED: 3-ketoacyl-CoA thiolase 2, peroxisomal [Raphanus sativus]	14584,14502	5132,216505	19443,35982	9739,479098	15472,06327	12253,08191	41027,96067	24183,49471	25976,88623	34252,78675	39421,25338	40145,35193	35.2	'not assigned.unknown'	13	amino acid metabolism.degradation.branched chain group.shared	D	11	https://www.uniprot.org/uniprot/A0A6J0LQX2 https://www.nextprot.org/entry/NX_P09110/	chloroplast	peroxisome	https://www.nextprot.org/entry/NX_P09110/localization	GO:0009507	K07513	Fatty acid degradation;Valine, leucine and isoleucine degradation;alpha-Linolenic acid metabolism;Biosynthesis of unsaturated fatty acids;Metabolic pathways;Biosynthesis of secondary metabolites;Fatty acid metabolism;PPAR signaling pathway;Peroxisome	09103 Lipid metabolism;09105 Amino acid metabolism;09141 Transport and catabolism	beta-Oxidation;Jasmonic acid biosynthesis;beta-Oxidation, peroxisome, VLCFA	acetyl-CoA acyltransferase 1 [EC:2.3.1.16]			THIK2	THIK2_ARATHRecName: Full=3-ketoacyl-CoA thiolase 2, peroxisomal; AltName: Full=Acetyl-CoA acyltransferase 2; AltName: Full=Beta-ketothiolase 2; AltName: Full=Peroxisomal 3-oxoacyl-CoA thiolase 2; AltName: Full=Peroxisome defective protein 1; Flags: Precursor	F:GO:0003729; F:GO:0003988; F:GO:0005515; C:GO:0005576; C:GO:0005730; C:GO:0005758; C:GO:0005774; C:GO:0005782; C:GO:0005829; P:GO:0006625; P:GO:0007584; P:GO:0008206; F:GO:0008775; C:GO:0009507; C:GO:0009514; P:GO:0009611; P:GO:0009695; P:GO:0009789; P:GO:0010111; P:GO:0010124; F:GO:0016401; P:GO:0031408; P:GO:0033540; C:GO:0035580; P:GO:0036109; P:GO:0042493; P:GO:0043312; P:GO:0048545	F:mRNA binding; F:acetyl-CoA C-acyltransferase activity; F:protein binding; C:extracellular region; C:nucleolus; C:mitochondrial intermembrane space; C:vacuolar membrane; C:peroxisomal matrix; C:cytosol; P:protein targeting to peroxisome; P:response to nutrient; P:bile acid metabolic process; F:acetate CoA-transferase activity; C:chloroplast; C:glyoxysome; P:response to wounding; P:jasmonic acid …
xp_018432844.1	XP_018432844.1	'(gnl|cdd|67043 : 615.0) no description available & (ipr005067 : 423.937) Fatty acid desaturase, type 2 & (reliability: 100.0) & (original description: PREDICTED: stearoyl-[acyl-carrier-protein] 9-desaturase 5, chloroplastic [Raphanus sativus])'	1	1	1,838992238	0,031834105	0,009903386	1,541137801	0,614089847	PREDICTED: stearoyl-[acyl-carrier-protein] 9-desaturase 5, chloroplastic [Raphanus sativus]	2333,586324	630,901594	1452,818248	1086,561671	1432,637047	2126,178763	5302,717943	2164,41057	1885,494286	2273,804043	9220,550425	7849,834446	35.2	'not assigned.unknown'	11	lipid metabolism.FA synthesis and FA elongation.ACP desaturase	D	11	https://www.uniprot.org/uniprot/A0A6J0JD97	chloroplast thylakoid membrane			GO:0009535	K03921	Fatty acid biosynthesis;Biosynthesis of unsaturated fatty acids;Metabolic pathways;Fatty acid metabolism	09103 Lipid metabolism		acyl-[acyl-carrier-protein] desaturase [EC:1.14.19.2 1.14.19.11 1.14.19.26]			STAD5	STAD5_ARATHRecName: Full=Stearoyl-[acyl-carrier-protein] 9-desaturase 5, chloroplastic; Short=Stearoyl-ACP desaturase 5; AltName: Full=Acyl-	F:GO:0004768; F:GO:0005515; P:GO:0006633; P:GO:0006952; C:GO:0009570; F:GO:0045300; F:GO:0046872; P:GO:0055114; F:GO:0102786	F:stearoyl-CoA 9-desaturase activity; F:protein binding; P:fatty acid biosynthetic process; P:defense response; C:chloroplast stroma; F:acyl-[acyl-carrier-protein] desaturase activity; F:metal ion binding; P:oxidation-reduction process; F:stearoyl-[acp] desaturase activity
																											Total number:	5
Bin 13: Amino acid metabolism
First_accesion	Accession	Protein annotation (description)	Peptide count	Unique peptides	Confidence score	t-Test	q Value	Fold change	Power	Description	Inoculation with medium						Inoculation with agrobacterial suspension						Functional annotation							Prediction of localization			Gene ontology
																							Bincode global	Bincode name	Bincode (UNIPROT)	Bincode name (UNIPROT)	Annotation code	Bincode manually curated	Manual curation:source	BUSCA localization	Localization manually curated	Manual curation:source	GOсс ID	KO	Pathway	Britte	Module	Definition	Status	Top hit	Gene name	Gene description	GO	GO PC
											1a_22C	3a_22C	4a_22C	5a_22C	6a_22C	7a_22C	8a_22E	9a_22E	10a_22E	11a_22E	12a_22E	13a_22E
rsg28916.t1	RSG28916.t1;XP_018477561.1;XP_018477934.1;XP_018477935.1	'(gnl|cdd|84120 : 749.0) no description available & (gnl|cdd|36609 : 628.0) no description available & (ipr001926 : 80.40816) Tryptophan synthase beta subunit-like PLP-dependent enzymes superfamily & (reliability: 100.0) & (original description: no original description)'	1	1	3,102305889	0,000710907	0,000637008	2,798429998	0,990677312	RSG28916.t1	1429,719959	771,7468965	5403,278592	1369,6706	3276,282556	2351,168377	17150,61538	5933,437483	5540,090407	9093,984534	25893,71757	18622,31693	35.2	'not assigned.unknown'	13	amino acid metabolism.synthesis.aromatic aa.tryptophan.tryptophan synthase	D	13	https://www.uniprot.org/uniprot/A0A6J0N0R1	chloroplast thylakoid lumen	chloroplast	https://www.brenda-enzymes.org/enzyme.php?ecno=4.2.1.20&Suchword=&reference=&UniProtAcc=&organism%5B%5D=Arabidopsis+thaliana	GO:0009543	K06001	Glycine, serine and threonine metabolism;Phenylalanine, tyrosine and tryptophan biosynthesis;Metabolic pathways;Biosynthesis of secondary metabolites;Biosynthesis of amino acids	09105 Amino acid metabolism	Tryptophan biosynthesis, chorismate => tryptophan	tryptophan synthase beta chain [EC:4.2.1.20]	PALP	Pyridoxal-phosphate dependent enzyme	0	0	0	0
kpb78137.1	KPB78137.1	'(gnl|cdd|31361 : 377.0) no description available & (ipr015421 : 107.95914) Pyridoxal phosphate-dependent transferase, major region, subdomain 1 & (gnl|cdd|35853 : 106.0) no description available & (reliability: 100.0) & (original description: Transcriptional regulator [Pseudomonas syringae pv. maculicola])'	1	1	1,879375577	0,000771239	0,00067073	3,206852587	0,989408737	Transcriptional regulator [Pseudomonas syringae pv. maculicola]	18716,55912	4631,362208	21715,23985	5335,447956	13442,98978	18310,08568	144277,6055	75615,29768	44280,4544	49401,18968	71861,51904	60054,02976	35.2	'not assigned.unknown'	35	not assigned.unknown	D	13	https://www.genome.jp/dbget-bin/www_bget?ko:K00375	chloroplast			GO:0009507	K00375		not_assigned		GntR family transcriptional regulator / MocR family aminotransferase			MOCR	MOCR_RHIMLRecName: Full=Probable rhizopine catabolism regulatory protein MocR	F:GO:0005488; C:GO:0005737; F:GO:0008483; P:GO:0009074; P:GO:0017144; P:GO:0034641; P:GO:0044249; P:GO:1901566; P:GO:1901606	F:binding; C:cytoplasm; F:transaminase activity; P:aromatic amino acid family catabolic process; P:drug metabolic process; P:cellular nitrogen compound metabolic process; P:cellular biosynthetic process; P:organonitrogen compound biosynthetic process; P:alpha-amino acid catabolic process
rsg03988.t1	RSG03988.t1;RSG14163.t1;XP_018439230.1;XP_018472097.1;XP_018482307.1	'(gnl|cdd|80693 : 657.0) no description available & (gnl|cdd|36918 : 583.0) no description available & (ipr001518 : 365.5804) Argininosuccinate synthase & (reliability: 639.76575) & (original description: no original description)'	1	1	3,981311083	0,041560997	0,012227557	2,0222663	0,559715121	RSG03988.t1	7747,137845	496,8944235	7510,584906	1314,077554	4292,519326	3993,141317	19983,25678	3344,299253	9242,361944	8421,436405	19102,25463	37016,06448	13.1.2.3.22	'amino acid metabolism.synthesis.glutamate family.arginine.arginosuccinate synthase'	13	'amino acid metabolism.synthesis.glutamate family.arginine.arginosuccinate synthase'	N	13	https://www.uniprot.org/uniprot/A0A6J0JU60	mitochondrion	cytoplasm	https://www.nextprot.org/entry/NX_P00966/localization	GO:0005739	K01940	Arginine biosynthesis;Alanine, aspartate and glutamate metabolism;Metabolic pathways;Biosynthesis of secondary metabolites;Biosynthesis of amino acids;Fluid shear stress and atherosclerosis	09105 Amino acid metabolism	Urea cycle;Arginine biosynthesis, ornithine => arginine;Arginine biosynthesis, glutamate => acetylcitrulline => arginine	argininosuccinate synthase [EC:6.3.4.5]			0	0	0	0
rsg07154.t1	RSG07154.t1;XP_018483891.1	'(gnl|cdd|35911 : 629.0) no description available & (gnl|cdd|84005 : 469.0) no description available & (ipr001986 : 319.36618) Enolpyruvate transferase domain & (reliability: 558.8908) & (original description: no original description)'	1	1	4,27627182	0,002666171	0,001515045	1,600110613	0,945456842	RSG07154.t1	3851,094002	1694,589829	3285,731222	2838,899217	3471,323314	4818,228631	15270,97916	6900,368318	5940,896026	6506,36982	10795,95905	17420,37949	13.1.6.1.6	'amino acid metabolism.synthesis.aromatic aa.chorismate.5-enolpyruvylshikimate-3-phosphate synthase'	13	'amino acid metabolism.synthesis.aromatic aa.chorismate.5-enolpyruvylshikimate-3-phosphate synthase'	N	13; 16	https://www.uniprot.org/uniprot/A0A6J0NIE3 https://www.brenda-enzymes.org/enzyme.php?ecno=2.5.1.19	chloroplast outer membrane			GO:0009707	K00800	Phenylalanine, tyrosine and tryptophan biosynthesis;Metabolic pathways;Biosynthesis of secondary metabolites;Biosynthesis of amino acids	09105 Amino acid metabolism	Shikimate pathway, phosphoenolpyruvate + erythrose-4P => chorismate	3-phosphoshikimate 1-carboxyvinyltransferase [EC:2.5.1.19]	EPSP_synthase	EPSP synthase (3-phosphoshikimate 1-carboxyvinyltransferase)	0	0	0	0
xp_018486133.1	XP_018486133.1	'(gnl|cdd|37010 : 593.0) no description available & (gnl|cdd|73382 : 459.0) no description available & (ipr013785 : 167.75224) Aldolase-type TIM barrel & (reliability: 100.0) & (original description: PREDICTED: dihydropyrimidine dehydrogenase (NADP(+)), chloroplastic [Raphanus sativus])'	1	1	3,372828245	0,06196298	0,016664422	1,726584623	0,475605014	PREDICTED: dihydropyrimidine dehydrogenase (NADP(+)), chloroplastic [Raphanus sativus]	8039,020426	1564,110342	5070,075714	1376,369144	5785,543667	3780,737126	9734,634556	7486,119674	11068,19376	8254,616401	18382,78476	21501,1733	35.2	'not assigned.unknown'	23	nucleotide metabolism.degradation.pyrimidine.dihydrouracil dehydrogenase	D	13; 23; 21	https://www.uniprot.org/uniprot/A0A6J0NN08 https://www.nextprot.org/entry/NX_Q12882/	chloroplast outer membrane	cytoplasm	https://www.uniprot.org/uniprot/A0A6J0NN08 https://www.nextprot.org/entry/NX_Q12882/localization	GO:0009707	K00207	Pyrimidine metabolism;beta-Alanine metabolism;Pantothenate and CoA biosynthesis;Drug metabolism - other enzymes;Metabolic pathways	09104 Nucleotide metabolism;09106 Metabolism of other amino acids;09108 Metabolism of cofactors and vitamins;09111 Xenobiotics biodegradation and metabolism	Pyrimidine degradation, uracil => beta-alanine, thymine => 3-aminoisobutanoate	dihydropyrimidine dehydrogenase (NADP+) [EC:1.3.1.2]			DPYD	DPYD_ARATHRecName: Full=Dihydropyrimidine dehydrogenase (NADP(+)), chloroplastic; Short=DHPDH; Short=DPD; AltName: Full=Dihydroorotate dehydrogenase-like protein; AltName: Full=Dihydrothymine dehydrogenase; AltName: Full=Dihydrouracil dehydrogenase; AltName: Full=Protein PYRIMIDINE 1; Flags: Precursor	F:GO:0002058; F:GO:0003954; C:GO:0005829; P:GO:0006145; P:GO:0006210; P:GO:0006212; P:GO:0006214; C:GO:0009570; P:GO:0014070; F:GO:0017113; P:GO:0019483; F:GO:0042803; P:GO:0043562; F:GO:0046872; F:GO:0050660; F:GO:0050661; F:GO:0051536; P:GO:0055114; P:GO:0072528	F:uracil binding; F:NADH dehydrogenase activity; C:cytosol; P:purine nucleobase catabolic process; P:thymine catabolic process; P:uracil catabolic process; P:thymidine catabolic process; C:chloroplast stroma; P:response to organic cyclic compound; F:dihydropyrimidine dehydrogenase (NADP+) activity; P:beta-alanine biosynthetic process; F:protein homodimerization activity; P:cellular response to ni…
xp_018472461.1	XP_018472461.1;XP_018442150.1;RSG00802.t1;XP_018476264.1	'(gnl|cdd|37461 : 533.0) no description available & (gnl|cdd|30682 : 469.0) no description available & (ipr016040 : 207.58934) NAD(P)-binding domain & (reliability: 100.0) & (original description: PREDICTED: glutamate dehydrogenase 2-like [Raphanus sativus])'	3	2	11,72672629	0,033144109	0,010162252	1,563487853	0,605999211	PREDICTED: glutamate dehydrogenase 2-like [Raphanus sativus]	21510,62631	5156,416636	31664,50461	8906,81147	16003,69432	9700,92485	58498,23011	27800,5489	33334,25845	35339,00843	45015,94639	53084,18451	35.2	'not assigned.unknown'	12	N-metabolism.N-degradation.glutamate dehydrogenase	D	13;21	https://www.uniprot.org/uniprot/A0A6J0MLU9 https://www.nextprot.org/entry/NX_P00367/	mitochondrion	mitochondrion; endoplasmic reticulum	https://www.nextprot.org/entry/NX_P00367/localization	GO:0005739	K00261	Arginine biosynthesis;Alanine, aspartate and glutamate metabolism;D-Glutamine and D-glutamate metabolism;Nitrogen metabolism;Metabolic pathways;Microbial metabolism in diverse environments;Carbon metabolism;Necroptosis;Proximal tubule bicarbonate reclamation	09102 Energy metabolism;09105 Amino acid metabolism;09106 Metabolism of other amino acids;09143 Cell growth and death	Methylaspartate cycle	glutamate dehydrogenase (NAD(P)+) [EC:1.4.1.3]			DHE2	DHE2_ARATHRecName: Full=Glutamate dehydrogenase 2; Short=GDH 2	F:GO:0004352; F:GO:0005507; F:GO:0005515; F:GO:0005524; C:GO:0005759; C:GO:0005774; C:GO:0005794; P:GO:0006520; P:GO:0006995; F:GO:0008270; P:GO:0009409; P:GO:0009646; P:GO:0009651; P:GO:0010446; P:GO:0046686; F:GO:0050897; P:GO:0051171; P:GO:0055114; P:GO:1901698	F:glutamate dehydrogenase (NAD+) activity; F:copper ion binding; F:protein binding; F:ATP binding; C:mitochondrial matrix; C:vacuolar membrane; C:Golgi apparatus; P:cellular amino acid metabolic process; P:cellular response to nitrogen starvation; F:zinc ion binding; P:response to cold; P:response to absence of light; P:response to salt stress; P:response to alkaline pH; P:response to cadmium ion…
																											Total number:	6
Bin15: Metal handling
First_accesion	Accession	Protein annotation (description)	Peptide count	Unique peptides	Confidence score	t-Test	q Value	Fold change	Power	Description	Inoculation with medium						Inoculation with agrobacterial suspension						Functional annotation							Prediction of localization			Gene ontology
																							Bincode global	Bincode name	Bincode (UNIPROT)	Bincode name (UNIPROT)	Annotation code	Bincode manually curated	Manual curation:source	BUSCA localization	Localization manually curated	Manual curation:source	GOсс ID	KO	Pathway	Britte	Module	Definition	Status	Top hit	Gene name	Gene description	GO	GO PC
											1a_22C	3a_22C	4a_22C	5a_22C	6a_22C	7a_22C	8a_22E	9a_22E	10a_22E	11a_22E	12a_22E	13a_22E
xp_018461217.1	XP_018461217.1	' no hits & (original description: PREDICTED: copper transport protein CCH [Raphanus sativus])'	1	1	3,060075521	0,06108666	0,016523343	1,645549906	0,47863214	PREDICTED: copper transport protein CCH [Raphanus sativus]	17843,89317	7417,023857	14164,85799	10412,28113	13754,58506	13454,57834	35335,3527	40485,62748	23999,56042	30002,43214	42562,73048	48921,89748	35.2	'not assigned.unknown'	15	metal handling.binding, chelation and storage	D	15	https://www.uniprot.org/uniprot/A0A6J0LMK2	extracellular space	chloroplast; cytosol	https://www.uniprot.org/uniprot/A0A6J0LMK2 https://www.uniprot.org/uniprot/O82089	GO:0005615	K07213	Mineral absorption	not_assigned		copper chaperone			CCH	CCH_ARATHRecName: Full=Copper transport protein CCH; AltName: Full=Copper chaperone CCH	C:GO:0005829; P:GO:0006825; P:GO:0006878; C:GO:0009506; C:GO:0009507; P:GO:0009651; F:GO:0016531; F:GO:0019904; P:GO:0046686; C:GO:0048046	C:cytosol; P:copper ion transport; P:cellular copper ion homeostasis; C:plasmodesma; C:chloroplast; P:response to salt stress; F:copper chaperone activity; F:protein domain specific binding; P:response to cadmium ion; C:apoplast
																											Total number:	1
Bin 16: Secondary metabolism
First_accesion	Accession	Protein annotation (description)	Peptide count	Unique peptides	Confidence score	t-Test	q Value	Fold change	Power	Description	Inoculation with medium						Inoculation with agrobacterial suspension						Functional annotation							Prediction of localization			Gene ontology
																							Bincode global	Bincode name	Bincode (UNIPROT)	Bincode name (UNIPROT)	Annotation code	Bincode manually curated	Manual curation:source	BUSCA localization	Localization manually curated	Manual curation:source	GOсс ID	KO	Pathway	Britte	Module	Definition	Status	Top hit	Gene name	Gene description	GO	GO PC
											1a_22C	3a_22C	4a_22C	5a_22C	6a_22C	7a_22C	8a_22E	9a_22E	10a_22E	11a_22E	12a_22E	13a_22E
qcx72306.1	QCX72306.1	'(gnl|cdd|74716 : 509.0) no description available & (ipr014721 : 125.68667) Ribosomal protein S5 domain 2-type fold, subgroup & (reliability: 100.0) & (original description: 4-(cytidine 5'-diphospho)-2-C-methyl-D-erythritol kinase [Xanthomonas campestris pv. campestris])'	1	1	2,055206537	0,038727626	0,011587486	3,10312112	0,574302165	4-(cytidine 5'-diphospho)-2-C-methyl-D-erythritol kinase [Xanthomonas campestris pv. campestris]	1529,213825	725,3175084	478,4598459	2964,888751	1691,258174	365,0732087	15555,50394	3057,882333	6533,303562	12816,16383	1861,602937	10384,57701	35.2	'not assigned.unknown'	16	secondary metabolism.isoprenoids.non-mevalonate pathway.CMK	D	16	https://www.genome.jp/dbget-bin/www_bget?ko:K00919 https://www.brenda-enzymes.org/enzyme.php?ecno=2.7.1.148	chloroplast outer membrane	chloroplast	https://www.uniprot.org/uniprot/O81014	GO:0009707	K00919	Terpenoid backbone biosynthesis;Metabolic pathways;Biosynthesis of secondary metabolites	09109 Metabolism of terpenoids and polyketides	C5 isoprenoid biosynthesis, non-mevalonate pathway	4-diphosphocytidyl-2-C-methyl-D-erythritol kinase [EC:2.7.1.148]			ISPE	ISPE_XANCPRecName: Full=4-diphosphocytidyl-2-C-methyl-D-erythritol kinase; Short=CMK; AltName: Full=4-(cytidine-5'-diphospho)-2-C-methyl-D-erythritol kinase	F:GO:0005515; F:GO:0005524; P:GO:0016114; P:GO:0016310; P:GO:0019288; F:GO:0050515	F:protein binding; F:ATP binding; P:terpenoid biosynthetic process; P:phosphorylation; P:isopentenyl diphosphate biosynthetic process, methylerythritol 4-phosphate pathway; F:4-(cytidine 5'-diphospho)-2-C-methyl-D-erythritol kinase activity
xp_018442333.1	XP_018442333.1	'(gnl|cdd|86857 : 262.0) no description available & (ipr008030 : 198.02232) NmrA-like & (reliability: 100.0) & (original description: PREDICTED: isoflavone reductase homolog P3 [Raphanus sativus])'	1	1	2,787853241	0,049092935	0,013920405	2,145253642	0,524898715	PREDICTED: isoflavone reductase homolog P3 [Raphanus sativus]	35527,95432	11590,20858	21096,12141	16446,3031	8776,428052	26646,91066	241671,5345	63247,8139	55885,21	42533,2402	51531,33435	52207,71563	35.2	'not assigned.unknown'	16	secondary metabolism.flavonoids.isoflavones.isoflavone reductase	D	16	https://www.uniprot.org/uniprot/A0A6J0K3U9	cytoplasm	cytoplasm	https://www.uniprot.org/uniprot/P52577	GO:0005737	K23050		not_assigned		phenylcoumaran benzylic ether reductase [EC:1.3.1.-]			IFRH	IFRH_ARATHRecName: Full=Isoflavone reductase homolog P3	C:GO:0005737; C:GO:0005886; P:GO:0006995; F:GO:0010283; F:GO:0010284; P:GO:0010438; P:GO:0016036; P:GO:0033194; P:GO:0046686; F:GO:0047526; F:GO:0050664; P:GO:0055114; F:GO:0070402; P:GO:1900057; P:GO:1902125; P:GO:1902129; P:GO:1902131; P:GO:1902132; P:GO:1902138	C:cytoplasm; C:plasma membrane; P:cellular response to nitrogen starvation; F:pinoresinol reductase activity; F:lariciresinol reductase activity; P:cellular response to sulfur starvation; P:cellular response to phosphate starvation; P:response to hydroperoxide; P:response to cadmium ion; F:2'-hydroxyisoflavone reductase activity; F:oxidoreductase activity, acting on NAD(P)H, oxygen as acceptor; P…
																											Total number:	2
Bin 17: Hormones
First_accesion	Accession	Protein annotation (description)	Peptide count	Unique peptides	Confidence score	t-Test	q Value	Fold change	Power	Description	Inoculation with medium						Inoculation with agrobacterial suspension						Functional annotation							Prediction of localization			Gene ontology
																							Bincode global	Bincode name	Bincode (UNIPROT)	Bincode name (UNIPROT)	Annotation code	Bincode manually curated	Manual curation:source	BUSCA localization	Localization manually curated	Manual curation:source	GOсс ID	KO	Pathway	Britte	Module	Definition	Status	Top hit	Gene name	Gene description	GO	GO PC
											1a_22C	3a_22C	4a_22C	5a_22C	6a_22C	7a_22C	8a_22E	9a_22E	10a_22E	11a_22E	12a_22E	13a_22E
np_195489.1	NP_195489.1	'(gnl|cdd|47695 : 95.7) no description available & (ipr001471 : 79.94862) Pathogenesis-related transcriptional factor/ERF, DNA-binding & (reliability: 139.9101) & (original description: Integrase-type DNA-binding superfamily protein [Arabidopsis thaliana])'	5	1	3,461084664	0,000987273	0,000786055	5,289918791	0,984656143	Integrase-type DNA-binding superfamily protein [Arabidopsis thaliana]	48287,36732	14773,75298	55226,89717	9613,116557	24910,11626	47835,26841	341083,966	281922,4599	296690,9483	273835,5223	258966,1093	144029,4769	17.5.2	'hormone metabolism.ethylene.signal transduction'	17	'hormone metabolism.ethylene.signal transduction'	N	17	https://www.uniprot.org/uniprot/Q38914	nucleus			GO:0005634	K09285		not_assigned		AP2-like factor, ANT lineage			ANT	ANT_ARATHRecName: Full=AP2-like ethylene-responsive transcription factor ANT; AltName: Full=Complementing a protein kinase C mutant protein 1; AltName: Full=Protein AINTEGUMENTA; AltName: Full=Protein DRAGON; AltName: Full=Protein OVULE MUTANT	P:GO:0000723; F:GO:0000981; C:GO:0005634; C:GO:0005667; P:GO:0006110; P:GO:0006357; P:GO:0009409; P:GO:0009414; P:GO:0009651; P:GO:0009737; P:GO:0009744; P:GO:0009873; P:GO:0010187; P:GO:0010228; P:GO:0010311; P:GO:0010449; P:GO:0010492; P:GO:0019432; P:GO:0019760; F:GO:0019900; P:GO:0030154; P:GO:0040008; P:GO:0040019; P:GO:0042127; F:GO:0043565; F:GO:0044212; P:GO:0045723; P:GO:0048830; P:GO:00…	P:telomere maintenance; F:DNA-binding transcription factor activity, RNA polymerase II-specific; C:nucleus; C:transcription factor complex; P:regulation of glycolytic process; P:regulation of transcription by RNA polymerase II; P:response to cold; P:response to water deprivation; P:response to salt stress; P:response to abscisic acid; P:response to sucrose; P:ethylene-activated signaling pathway;…
																											Total number:	1
Bin 20: Stress
First_accesion	Accession	Protein annotation (description)	Peptide count	Unique peptides	Confidence score	t-Test	q Value	Fold change	Power	Description	Inoculation with medium						Inoculation with agrobacterial suspension						Functional annotation							Prediction of localization			Gene ontology
																							Bincode global	Bincode name	Bincode (UNIPROT)	Bincode name (UNIPROT)	Annotation code	Bincode manually curated	Manual curation:source	BUSCA localization	Localization manually curated	Manual curation:source	GOсс ID	KO	Pathway	Britte	Module	Definition	Status	Top hit	Gene name	Gene description	GO	GO PC
											1a_22C	3a_22C	4a_22C	5a_22C	6a_22C	7a_22C	8a_22E	9a_22E	10a_22E	11a_22E	12a_22E	13a_22E
xp_018449469.1	XP_018449469.1;XP_018449470.1	'(gnl|cdd|80608 : 974.0) no description available & (gnl|cdd|35325 : 944.0) no description available & (ipr013126 : 619.2131) Heat shock protein 70 family & (reliability: 100.0) & (original description: PREDICTED: heat shock 70 kDa protein 9, mitochondrial [Raphanus sativus])'	2	1	5,387346268	0,000413715	0,000455491	1,900049359	0,996281004	PREDICTED: heat shock 70 kDa protein 9, mitochondrial [Raphanus sativus]	5401,250165	2011,818687	5528,050675	3863,933462	4562,811847	6514,224718	19701,21705	10179,81402	9889,912562	9945,414054	30376,84558	22422,12166	35.2	'not assigned.unknown'	20	stress.abiotic.heat	D	20	https://www.uniprot.org/uniprot/A0A6J0KR10	mitochondrion			GO:0005739	K04043	RNA degradation;Longevity regulating pathway - worm;Tuberculosis	09123 Folding, sorting and degradation		molecular chaperone DnaK			HSP7I	HSP7I_ARATHRecName: Full=Heat shock 70 kDa protein 9, mitochondrial; AltName: Full=Chaperone protein HscA homolog 1; Short=AtHscA1; AltName: Full=Heat shock protein 70-9; Short=AtHsp70-9; AltName: Full=Mitochondrial heat shock protein 70-1; Short=mtHsc70-1; Flags: Precursor	F:GO:0005524; C:GO:0005618; C:GO:0005739; C:GO:0005774; C:GO:0005794; C:GO:0005829; F:GO:0008270; C:GO:0009507; P:GO:0009615; P:GO:0009651; P:GO:0009735; F:GO:0031072; P:GO:0034605; P:GO:0034620; P:GO:0042026; F:GO:0042623; F:GO:0044183; P:GO:0046686; F:GO:0051082; P:GO:0051085; F:GO:0051787	F:ATP binding; C:cell wall; C:mitochondrion; C:vacuolar membrane; C:Golgi apparatus; C:cytosol; F:zinc ion binding; C:chloroplast; P:response to virus; P:response to salt stress; P:response to cytokinin; F:heat shock protein binding; P:cellular response to heat; P:cellular response to unfolded protein; P:protein refolding; F:ATPase activity, coupled; F:protein folding chaperone; P:response to cad…
rsg00713.t1	RSG00713.t1;XP_018475989.1;RSG30633.t1;RSG30635.t1;XP_018471159.1	'(gnl|cdd|80608 : 980.0) no description available & (gnl|cdd|35325 : 948.0) no description available & (ipr013126 : 624.5453) Heat shock protein 70 family & (reliability: 100.0) & (original description: no original description)'	2	1	6,349339724	0,001292014	0,000928967	1,777557598	0,977620998	RSG00713.t1	4053,793968	1202,628492	3390,85894	2188,509677	3290,565822	3891,663965	10466,43482	6276,338033	5984,779981	6322,482878	17043,79451	13956,57226	35.2	'not assigned.unknown'	20	stress.abiotic.heat	D	20	https://www.uniprot.org/uniprot/A0A6J0MV14	mitochondrion			GO:0005739	K04043	RNA degradation;Longevity regulating pathway - worm;Tuberculosis	09123 Folding, sorting and degradation		molecular chaperone DnaK	HSP70	Hsp70 protein	0	0	0	0
xp_018446785.1	XP_018446785.1	'(gnl|cdd|35627 : 274.0) no description available & (gnl|cdd|48112 : 166.0) no description available & (ipr010987 : 128.15631) Glutathione S-transferase, C-terminal-like & (reliability: 100.0) & (original description: PREDICTED: glutathione S-transferase U19 [Raphanus sativus])'	4	4	16,21863091	0,008081726	0,003526069	1,494354096	0,842938391	PREDICTED: glutathione S-transferase U19 [Raphanus sativus]	74710,35976	28876,18325	89280,35258	43569,68654	82221,9361	97203,81659	234173,5117	84764,64931	110241,537	197224,0395	232000,5165	347301,4161	35.2	'not assigned.unknown'	26	misc.glutathione S transferases	D	20	https://www.uniprot.org/uniprot/A0A6J0KFW4 https://www.frontiersin.org/articles/10.3389/fpls.2018.01836/full	cytoplasm	cytosole; nucleus; peroxisome	https://pubmed.ncbi.nlm.nih.gov/19174456/	GO:0005737	K00799	Glutathione metabolism;Metabolism of xenobiotics by cytochrome P450;Drug metabolism - cytochrome P450;Drug metabolism - other enzymes;Metabolic pathways;Platinum drug resistance;Longevity regulating pathway - worm;Pathways in cancer;Chemical carcinogenesis;Hepatocellular carcinoma;Fluid shear stress and atherosclerosis	09106 Metabolism of other amino acids;09111 Xenobiotics biodegradation and metabolism		glutathione S-transferase [EC:2.5.1.18]			GSTUJ	GSTUJ_ARATHRecName: Full=Glutathione S-transferase U19; Short=AtGSTU19; AltName: Full=GST class-tau member 19; AltName: Full=Glutathione S-transferase 8	F:GO:0004364; F:GO:0004601; C:GO:0005634; C:GO:0005774; C:GO:0005794; C:GO:0005829; C:GO:0005886; P:GO:0006749; P:GO:0006979; P:GO:0009407; P:GO:0009409; C:GO:0009570; P:GO:0009629; P:GO:0009635; P:GO:0009734; P:GO:0009735; F:GO:0019899; P:GO:0040008; P:GO:0042631; F:GO:0043295; P:GO:0046256; P:GO:0046686; C:GO:0048046; P:GO:0055114; P:GO:0080167; P:GO:0098869; P:GO:2000030	F:glutathione transferase activity; F:peroxidase activity; C:nucleus; C:vacuolar membrane; C:Golgi apparatus; C:cytosol; C:plasma membrane; P:glutathione metabolic process; P:response to oxidative stress; P:toxin catabolic process; P:response to cold; C:chloroplast stroma; P:response to gravity; P:response to herbicide; P:auxin-activated signaling pathway; P:response to cytokinin; F:enzyme bindin…
rsg25083.t1	RSG25083.t1;XP_018476190.1;XP_018470369.1;XP_018470645.1;OHW96630.1;RSG19583.t1;XP_018451970.1	'(gnl|cdd|35242 : 834.0) no description available & (gnl|cdd|84591 : 761.0) no description available & (ipr001404 : 608.4272) Heat shock protein Hsp90 & (reliability: 100.0) & (original description: no original description)'	15	3	63,99359035	0,013249115	0,005019185	1,427192071	0,772524165	RSG25083.t1	47040,22926	10793,42901	32441,63288	25092,33519	33268,02856	33747,61559	86950,30579	44395,11222	52961,25615	56160,64925	128321,2445	116302,0089	35.2	'not assigned.unknown'	20	stress.abiotic.heat	D	20	https://www.uniprot.org/uniprot/A0A6J0MUQ8	nucleus	cytoplasm	https://www.nextprot.org/entry/NX_Q58FF8/localization	GO:0005634	K04079	Protein processing in endoplasmic reticulum;PI3K-Akt signaling pathway;Necroptosis;Antigen processing and presentation;NOD-like receptor signaling pathway;Plant-pathogen interaction;IL-17 signaling pathway;Th17 cell differentiation;Progesterone-mediated oocyte maturation;Estrogen signaling pathway;Salmonella infection;Pathways in cancer;Prostate cancer;Lipid and atherosclerosis;Fluid shear stress…	09123 Folding, sorting and degradation;09132 Signal transduction;09143 Cell growth and death		molecular chaperone HtpG	HSP90;HSP90	Hsp90 protein;Hsp90 protein	0	0	0	0
xp_018475720.1	XP_018475720.1;RSG06536.t1;RSG40753.t1;XP_018475043.1	'(gnl|cdd|35242 : 832.0) no description available & (gnl|cdd|84591 : 756.0) no description available & (ipr001404 : 605.17444) Heat shock protein Hsp90 & (reliability: 100.0) & (original description: PREDICTED: heat shock protein 90-2 [Raphanus sativus])'	14	1	59,22368813	0,013249115	0,005019185	1,427192071	0,772524165	PREDICTED: heat shock protein 90-2 [Raphanus sativus]	31575,53938	7245,040002	21776,29813	16843,11557	22331,01246	22652,93307	58364,99625	29800,01663	35550,00168	37697,57971	86135,05024	78067,19313	35.2	'not assigned.unknown'	20	stress.abiotic.heat	D	20	https://www.uniprot.org/uniprot/A0A6J0MV32	nucleus	cytoplasm	https://www.nextprot.org/entry/NX_Q58FF8/localization	GO:0005634	K04079	Protein processing in endoplasmic reticulum;PI3K-Akt signaling pathway;Necroptosis;Antigen processing and presentation;NOD-like receptor signaling pathway;Plant-pathogen interaction;IL-17 signaling pathway;Th17 cell differentiation;Progesterone-mediated oocyte maturation;Estrogen signaling pathway;Salmonella infection;Pathways in cancer;Prostate cancer;Lipid and atherosclerosis;Fluid shear stress…	09123 Folding, sorting and degradation;09132 Signal transduction;09143 Cell growth and death		molecular chaperone HtpG			HS902	HS902_ARATHRecName: Full=Heat shock protein 90-2; Short=AtHSP90.2; Short=AtHsp90-2; AltName: Full=Heat shock protein 81-2; Short=Hsp81-2; AltName: Full=Protein EARLY-RESPONSIVE TO DEHYDRATION 8; AltName: Full=Protein LOSS OF RECOGNITION OF AVRRPM1 2; AltName: Full=Protein MUTANT SNC1-ENHANCING 12	P:GO:0001764; F:GO:0002134; F:GO:0002135; P:GO:0003009; F:GO:0003729; F:GO:0005524; F:GO:0005525; C:GO:0005618; C:GO:0005705; C:GO:0005730; C:GO:0005765; C:GO:0005794; C:GO:0005813; C:GO:0005829; P:GO:0007004; P:GO:0007098; P:GO:0007517; P:GO:0009409; C:GO:0009570; P:GO:0009651; P:GO:0009816; C:GO:0009986; P:GO:0010529; P:GO:0010592; P:GO:0010659; C:GO:0016323; C:GO:0016324; F:GO:0016887; F:GO:00…	P:neuron migration; F:UTP binding; F:CTP binding; P:skeletal muscle contraction; F:mRNA binding; F:ATP binding; F:GTP binding; C:cell wall; C:polytene chromosome interband; C:nucleolus; C:lysosomal membrane; C:Golgi apparatus; C:centrosome; C:cytosol; P:telomere maintenance via telomerase; P:centrosome cycle; P:muscle organ development; P:response to cold; C:chloroplast stroma; P:response to salt…
rsg09936.t1	RSG09936.t1;RSG23064.t1;XP_018439784.1;XP_018485970.1	'(gnl|cdd|35242 : 678.0) no description available & (gnl|cdd|81471 : 609.0) no description available & (ipr001404 : 274.02783) Heat shock protein Hsp90 & (reliability: 100.0) & (original description: no original description)'	1	1	2,847995043	0,031547363	0,009835895	1,888272693	0,61589776	RSG09936.t1	3717,55726	721,5239273	3758,251679	684,1788802	3013,334733	5612,988823	8735,744273	5142,361755	7186,260153	5783,089753	16178,16247	13867,74164	35.2	'not assigned.unknown'	20	stress.abiotic.heat	D	20	https://www.uniprot.org/uniprot/A0A6J0JYJ7	mitochondrion			GO:0005739	K09487	Protein processing in endoplasmic reticulum;PI3K-Akt signaling pathway;Plant-pathogen interaction;IL-17 signaling pathway;Estrogen signaling pathway;Thyroid hormone synthesis;Salmonella infection;Pathways in cancer;Prostate cancer;Lipid and atherosclerosis;Fluid shear stress and atherosclerosis	09123 Folding, sorting and degradation;09132 Signal transduction		heat shock protein 90kDa beta	HSP90	Hsp90 protein	0	0	0	0
rsg03929.t1	RSG03929.t1;XP_018470582.1;XP_018483308.1;RSG14204.t1	'(gnl|cdd|35243 : 997.0) no description available & (gnl|cdd|84591 : 642.0) no description available & (ipr001404 : 543.6458) Heat shock protein Hsp90 & (reliability: 100.0) & (original description: no original description)'	5	5	17,09702969	0,022951945	0,007557271	1,809271801	0,677485135	RSG03929.t1	16254,5359	4015,683525	15055,8414	6875,282328	16069,88196	8812,74495	29284,12104	27967,56268	25424,37587	33973,03365	44396,6573	42862,65359	35.2	'not assigned.unknown'	20	stress.abiotic.heat	D	20; 29	https://www.uniprot.org/uniprot/A0A6J0MDR4	nucleus	endoplasmic reticulum	https://onlinelibrary.wiley.com/doi/full/10.1111/j.1365-313X.2006.02904.x	GO:0005634	K09487	Protein processing in endoplasmic reticulum;PI3K-Akt signaling pathway;Plant-pathogen interaction;IL-17 signaling pathway;Estrogen signaling pathway;Thyroid hormone synthesis;Salmonella infection;Pathways in cancer;Prostate cancer;Lipid and atherosclerosis;Fluid shear stress and atherosclerosis	09123 Folding, sorting and degradation;09132 Signal transduction		heat shock protein 90kDa beta	HSP90	Hsp90 protein	0	0	0	0
xp_018449960.1	XP_018449960.1;XP_018491114.1;RSG04366.t1;XP_018441598.1	'(gnl|cdd|36854 : 121.0) no description available & (gnl|cdd|73192 : 103.0) no description available & (ipr020818 : 80.66305) Chaperonin Cpn10 & (reliability: 100.0) & (original description: PREDICTED: 10 kDa chaperonin-like [Raphanus sativus])'	3	3	10,86615479	0,037635696	0,011341839	1,369940151	0,580175703	PREDICTED: 10 kDa chaperonin-like [Raphanus sativus]	14608,85515	8443,594728	15063,10289	12602,06869	16848,68969	26695,78084	57204,93703	27784,22981	18606,33645	31378,80523	59295,6374	65770,72581	35.2	'not assigned.unknown'	29	protein.folding	D	20; 29	https://www.uniprot.org/uniprot/A0A6J0KPX7 https://www.sciencedirect.com/science/article/abs/pii/S009884722030349X	chloroplast	chloroplast; mitochondrion	https://www.sciencedirect.com/science/article/abs/pii/S009884722030349X	GO:0009507	K04078		not_assigned		chaperonin GroES	Cpn10	Chaperonin 10 Kd subunit	CH10	CH10_ARATHRecName: Full=10 kDa chaperonin, mitochondrial; AltName: Full=Chaperonin 10; Short=CPN10; AltName: Full=Protein groES; Flags: Precursor	F:GO:0005507; F:GO:0005524; C:GO:0005759; P:GO:0006919; P:GO:0006986; P:GO:0009408; P:GO:0030150; F:GO:0051082; P:GO:0051085; F:GO:0051087	F:copper ion binding; F:ATP binding; C:mitochondrial matrix; P:activation of cysteine-type endopeptidase activity involved in apoptotic process; P:response to unfolded protein; P:response to heat; P:protein import into mitochondrial matrix; F:unfolded protein binding; P:chaperone cofactor-dependent protein refolding; F:chaperone binding
																											Total number:	8
Bin 21: Redox
First_accesion	Accession	Protein annotation (description)	Peptide count	Unique peptides	Confidence score	t-Test	q Value	Fold change	Power	Description	Inoculation with medium						Inoculation with agrobacterial suspension						Functional annotation							Prediction of localization			Gene ontology
																							Bincode global	Bincode name	Bincode (UNIPROT)	Bincode name (UNIPROT)	Annotation code	Bincode manually curated	Manual curation:source	BUSCA localization	Localization manually curated	Manual curation:source	GOсс ID	KO	Pathway	Britte	Module	Definition	Status	Top hit	Gene name	Gene description	GO	GO PC
											1a_22C	3a_22C	4a_22C	5a_22C	6a_22C	7a_22C	8a_22E	9a_22E	10a_22E	11a_22E	12a_22E	13a_22E
xp_018473530.1	XP_018473530.1	'(gnl|cdd|29388 : 441.0) no description available & (ipr002016 : 162.84169) Haem peroxidase, plant/fungal/bacterial & (reliability: 100.0) & (original description: PREDICTED: peroxidase 37-like [Raphanus sativus])'	2	2	10,99519777	2,36e-06	1,59e-05	11,77254993	1	PREDICTED: peroxidase 37-like [Raphanus sativus]	1522,660702	609,4880877	1759,438276	1047,105106	2922,05603	4246,59372	39815,41892	23881,53551	23856,84534	33211,59508	35863,98246	109866,1667	35.2	'not assigned.unknown'	26	misc.peroxidases	D	21	https://www.uniprot.org/uniprot/A0A6J0MM06	extracellular space	secreted	https://www.uniprot.org/uniprot/A0A6J0MM06	GO:0005615	K00430	Phenylpropanoid biosynthesis;Metabolic pathways;Biosynthesis of secondary metabolites	09110 Biosynthesis of other secondary metabolites		peroxidase [EC:1.11.1.7]			PER37	PER37_ARATHRecName: Full=Peroxidase 37; Short=Atperox P37; AltName: Full=ATP38; Flags: Precursor	P:GO:0002215; P:GO:0002221; F:GO:0004601; C:GO:0005634; C:GO:0005774; C:GO:0005794; C:GO:0005829; P:GO:0006979; P:GO:0009416; C:GO:0009505; P:GO:0009651; P:GO:0009735; P:GO:0009826; P:GO:0009908; P:GO:0010043; F:GO:0020037; P:GO:0042742; P:GO:0042744; P:GO:0045926; F:GO:0046872; C:GO:0048046; P:GO:0050832; P:GO:0055114; P:GO:0098869	P:defense response to nematode; P:pattern recognition receptor signaling pathway; F:peroxidase activity; C:nucleus; C:vacuolar membrane; C:Golgi apparatus; C:cytosol; P:response to oxidative stress; P:response to light stimulus; C:plant-type cell wall; P:response to salt stress; P:response to cytokinin; P:unidimensional cell growth; P:flower development; P:response to zinc ion; F:heme binding; P:…
rsg46456.t1	RSG46456.t1;XP_018460650.1;RSG16391.t1;XP_018441186.1	'(gnl|cdd|29388 : 443.0) no description available & (ipr002016 : 159.10152) Haem peroxidase, plant/fungal/bacterial & (reliability: 100.0) & (original description: no original description)'	6	4	41,57292199	0,000231484	0,00032299	4,314508857	0,998805035	RSG46456.t1	422952,9729	72684,07623	366636,848	82056,48423	170840,5461	130223,0182	1740642,775	1097991,4	1302437,164	1256172,066	2194066,829	1166736,957	35.2	'not assigned.unknown'	26	misc.peroxidases	D	26; 20; 21	https://www.uniprot.org/uniprot/A0A6J0LK73	anchored component of plasma membrane	secreted	https://www.uniprot.org/uniprot/A0A6J0LK73	GO:0046658	K00430	Phenylpropanoid biosynthesis;Metabolic pathways;Biosynthesis of secondary metabolites	09110 Biosynthesis of other secondary metabolites		peroxidase [EC:1.11.1.7]	peroxidase	Peroxidase	0	0	0	0
rsg04105.t1	RSG04105.t1;XP_018457877.1;RSG08944.t1;XP_018434531.1;XP_018483833.1	'(gnl|cdd|29388 : 471.0) no description available & (ipr002016 : 176.82906) Haem peroxidase, plant/fungal/bacterial & (reliability: 100.0) & (original description: no original description)'	3	3	10,27239656	0,000605469	0,000565073	6,013799126	0,992807467	RSG04105.t1	5878,424876	1264,015952	10795,9763	828,827957	2806,405102	2471,291959	39915,65166	28284,82002	38574,90419	46757,47948	40407,421	23908,72087	35.2	'not assigned.unknown'	26	misc.peroxidases	D	26; 20; 21	https://www.uniprot.org/uniprot/A0A6J0LCQ6	extracellular space	secreted	https://www.uniprot.org/uniprot/A0A6J0LCQ6	GO:0005615	K00430	Phenylpropanoid biosynthesis;Metabolic pathways;Biosynthesis of secondary metabolites	09110 Biosynthesis of other secondary metabolites		peroxidase [EC:1.11.1.7]	peroxidase;peroxidase	Peroxidase;Peroxidase	0	0	0	0
xp_018443206.1	XP_018443206.1;O24336;RSG02733.t1;XP_018451910.1	'(gnl|cdd|29388 : 443.0) no description available & (ipr002016 : 185.67648) Haem peroxidase, plant/fungal/bacterial & (reliability: 100.0) & (original description: PREDICTED: peroxidase P7 [Raphanus sativus])'	4	4	12,93351483	0,004705852	0,002406504	3,591782469	0,902194934	PREDICTED: peroxidase P7 [Raphanus sativus]	82510,19198	16684,87549	24369,96473	13152,32941	20474,03714	36874,17037	187618,4101	169464,2987	249723,1715	126415,6734	161108,0762	142890,8986	35.2	'not assigned.unknown'	26	misc.peroxidases	D	26; 21	https://www.uniprot.org/uniprot/A0A6J0K6U2	extracellular space	secreted	https://www.uniprot.org/uniprot/A0A6J0K6U2	GO:0005615	K00430	Phenylpropanoid biosynthesis;Metabolic pathways;Biosynthesis of secondary metabolites	09110 Biosynthesis of other secondary metabolites		peroxidase [EC:1.11.1.7]	peroxidase	Peroxidase	PER52	PER52_ARATHRecName: Full=Peroxidase 52; Short=Atperox P52; AltName: Full=ATP49; Flags: Precursor	P:GO:0002215; F:GO:0004601; F:GO:0005515; C:GO:0005618; C:GO:0005794; C:GO:0005829; P:GO:0006979; P:GO:0009908; P:GO:0010089; F:GO:0020037; P:GO:0042744; F:GO:0046872; C:GO:0048046; P:GO:0055114; P:GO:0071456; P:GO:0098869; P:GO:1901430	P:defense response to nematode; F:peroxidase activity; F:protein binding; C:cell wall; C:Golgi apparatus; C:cytosol; P:response to oxidative stress; P:flower development; P:xylem development; F:heme binding; P:hydrogen peroxide catabolic process; F:metal ion binding; C:apoplast; P:oxidation-reduction process; P:cellular response to hypoxia; P:cellular oxidant detoxification; P:positive regulation…
xp_018472939.1	XP_018472939.1	'(gnl|cdd|36085 : 181.0) no description available & (gnl|cdd|48114 : 161.0) no description available & (ipr010987 : 87.02823) Glutathione S-transferase, C-terminal-like & (reliability: 100.0) & (original description: PREDICTED: glutathione S-transferase F3-like [Raphanus sativus])'	7	6	22,84886777	0,018934086	0,006509342	2,572598832	0,712581696	PREDICTED: glutathione S-transferase F3-like [Raphanus sativus]	55045,97501	31673,61197	86684,6308	12283,89684	18456,63138	17987,31584	380993,7731	114018,6923	98395,08955	239617,2835	235596,7794	86014,49577	35.2	'not assigned.unknown'	26	misc.glutathione S transferases	D	26; 24,21	https://www.uniprot.org/uniprot/A0A6J0MLD2	cytoplasm	cytoplasm	https://www.nextprot.org/entry/NX_P0CG29/localization	GO:0005737	K00799	Glutathione metabolism;Metabolism of xenobiotics by cytochrome P450;Drug metabolism - cytochrome P450;Drug metabolism - other enzymes;Metabolic pathways;Platinum drug resistance;Longevity regulating pathway - worm;Pathways in cancer;Chemical carcinogenesis;Hepatocellular carcinoma;Fluid shear stress and atherosclerosis	09106 Metabolism of other amino acids;09111 Xenobiotics biodegradation and metabolism		glutathione S-transferase [EC:2.5.1.18]			GSTF3	GSTF3_ARATHRecName: Full=Glutathione S-transferase F3; Short=AtGSTF3; AltName: Full=GST class-phi member 3; AltName: Full=Glutathione S-transferase 16	P:GO:0002239; F:GO:0004364; F:GO:0004602; F:GO:0005507; C:GO:0005618; C:GO:0005634; C:GO:0005739; C:GO:0005783; C:GO:0005829; C:GO:0005886; P:GO:0006749; P:GO:0006979; P:GO:0009407; P:GO:0009409; P:GO:0009414; C:GO:0009506; C:GO:0009570; C:GO:0009579; P:GO:0009635; P:GO:0009651; C:GO:0009705; P:GO:0009734; P:GO:0009817; C:GO:0009941; P:GO:0010043; C:GO:0010319; F:GO:0019904; P:GO:0042742; F:GO:00…	P:response to oomycetes; F:glutathione transferase activity; F:glutathione peroxidase activity; F:copper ion binding; C:cell wall; C:nucleus; C:mitochondrion; C:endoplasmic reticulum; C:cytosol; C:plasma membrane; P:glutathione metabolic process; P:response to oxidative stress; P:toxin catabolic process; P:response to cold; P:response to water deprivation; C:plasmodesma; C:chloroplast stroma; C:t…
tkj61101.1	TKJ61101.1	'(gnl|cdd|30648 : 240.0) no description available & (gnl|cdd|36232 : 142.0) no description available & (ipr016040 : 116.789986) NAD(P)-binding domain & (reliability: 100.0) & (original description: SDR family NAD(P)-dependent oxidoreductase [Pseudomonas sp. CFBP13506])'	1	1	1,416939139	0,000943731	0,000768761	6,713354239	0,985635222	SDR family NAD(P)-dependent oxidoreductase [Pseudomonas sp. CFBP13506]	473,2340018	160,7449835	155,8631821	837,6647142	930,104476	282,158539	19047,06116	891,8082442	3943,243194	7217,391751	3978,322766	9018,111607	35.2	'not assigned.unknown'	16;26	secondary metabolism.wax;misc.short chain dehydrogenase/reductase (SDR)	D	21	https://www.uniprot.org/uniprot/A0A4U3D5Q0	nucleus	nucleus, cytoplasm,endoplasmic reticulum	/www.nextprot.org/entry/NX_Q96LJ7/localization	GO:0005634	K07124		not_assigned		uncharacterized protein			DHB12	DHB12_XENTRRecName: Full=Very-long-chain 3-oxoacyl-CoA reductase; AltName: Full=17-beta-hydroxysteroid dehydrogenase 12; Short=17-beta-HSD 12; AltName: Full=3-ketoacyl-CoA reductase; Short=KAR; AltName: Full=Estradiol 17-beta-dehydrogenase 12	F:GO:0001968; F:GO:0005518; P:GO:0006631; F:GO:0008201; P:GO:0008610; P:GO:0010811; C:GO:0016020; F:GO:0016616; P:GO:0030198; C:GO:0031012; C:GO:0043231; P:GO:0044249; C:GO:0044444; P:GO:1901362	F:fibronectin binding; F:collagen binding; P:fatty acid metabolic process; F:heparin binding; P:lipid biosynthetic process; P:positive regulation of cell-substrate adhesion; C:membrane; F:oxidoreductase activity, acting on the CH-OH group of donors, NAD or NADP as acceptor; P:extracellular matrix organization; C:extracellular matrix; C:intracellular membrane-bounded organelle; P:cellular biosynth…
xp_018455090.1	XP_018455090.1	'(gnl|cdd|36125 : 120.0) no description available & (gnl|cdd|48496 : 99.0) no description available & (ipr012335 : 75.722946) no description available & (reliability: 100.0) & (original description: PREDICTED: thioredoxin H-type [Raphanus sativus])'	2	2	4,595943093	0,001190327	0,000873684	3,609736039	0,979995733	PREDICTED: thioredoxin H-type [Raphanus sativus]	1553,914341	1637,579378	4754,929096	973,2997053	2905,556616	3760,95003	33970,41684	6613,430007	5361,617848	15166,70962	47702,77654	19650,05632	35.2	'not assigned.unknown'	21	redox.thioredoxin	D	21	https://www.uniprot.org/uniprot/A0A6J0L4I4	nucleus	cytoplasm; nucleus	https://www.nextprot.org/entry/NX_P10599/localization	GO:0005634	K03671	NOD-like receptor signaling pathway;Parkinson disease;Salmonella infection;Fluid shear stress and atherosclerosis	not_assigned		thioredoxin 1			TRXH	TRXH_BRACMRecName: Full=Thioredoxin H-type; Short=Trx-H	F:GO:0004857; F:GO:0005515; C:GO:0005618; C:GO:0005739; C:GO:0005773; C:GO:0005794; C:GO:0005829; C:GO:0005886; P:GO:0006662; P:GO:0006979; F:GO:0008047; P:GO:0009409; C:GO:0009506; C:GO:0009570; P:GO:0009735; P:GO:0010188; P:GO:0010286; P:GO:0010497; F:GO:0015035; F:GO:0016671; P:GO:0043085; P:GO:0043086; P:GO:0045454; P:GO:0046686; C:GO:0048046; P:GO:0050832; P:GO:0051085; P:GO:0051259; P:GO:00…	F:enzyme inhibitor activity; F:protein binding; C:cell wall; C:mitochondrion; C:vacuole; C:Golgi apparatus; C:cytosol; C:plasma membrane; P:glycerol ether metabolic process; P:response to oxidative stress; F:enzyme activator activity; P:response to cold; C:plasmodesma; C:chloroplast stroma; P:response to cytokinin; P:response to microbial phytotoxin; P:heat acclimation; P:plasmodesmata-mediated i…
tkj88341.1	TKJ88341.1	'(gnl|cdd|31441 : 356.0) no description available & (gnl|cdd|35626 : 228.0) no description available & (ipr013027 : 86.967606) FAD-dependent pyridine nucleotide-disulphide oxidoreductase & (reliability: 100.0) & (original description: NAD(P)/FAD-dependent oxidoreductase [Paenibacillus sp. CFBP13512])'	1	1	1,925434709	0,004909116	0,002470783	2,56532533	0,898223638	NAD(P)/FAD-dependent oxidoreductase [Paenibacillus sp. CFBP13512]	14221,77256	3396,779989	10055,51477	8386,138771	8942,343111	7437,841964	43103,8973	12611,939	38842,8913	59938,1512	30333,54555	51291,00878	35.2	'not assigned.unknown'	21	redox.ascorbate and glutathione.glutathione	D	21	https://www.uniprot.org/uniprot/A0A4U3F4P4	cytoplasm			GO:0005737	K00383	Glutathione metabolism;Metabolic pathways;Thyroid hormone synthesis;Diabetic cardiomyopathy	09106 Metabolism of other amino acids		glutathione reductase (NADPH) [EC:1.8.1.7]			GSHR	GSHR_PSEAERecName: Full=Glutathione reductase; Short=GR; Short=GRase	C:GO:0009536; F:GO:0015036; F:GO:0016209; F:GO:0016668; P:GO:0044237; F:GO:0046872; F:GO:0050660; P:GO:0055114; P:GO:0065008; P:GO:0070887; P:GO:0071704	C:plastid; F:disulfide oxidoreductase activity; F:antioxidant activity; F:oxidoreductase activity, acting on a sulfur group of donors, NAD(P) as acceptor; P:cellular metabolic process; F:metal ion binding; F:flavin adenine dinucleotide binding; P:oxidation-reduction process; P:regulation of biological quality; P:cellular response to chemical stimulus; P:organic substance metabolic process
xp_018447933.1	XP_018447933.1	'(gnl|cdd|29388 : 394.0) no description available & (ipr002016 : 159.30916) Haem peroxidase, plant/fungal/bacterial & (reliability: 100.0) & (original description: PREDICTED: peroxidase 50 [Raphanus sativus])'	1	1	6,604156494	0,01058713	0,004337196	2,679564101	0,806367641	PREDICTED: peroxidase 50 [Raphanus sativus]	19243,45916	3328,011491	17353,86898	3875,508317	11591,4485	7784,617108	80656,40371	43143,3636	35262,11961	43652,61102	22864,75416	46099,23484	35.2	'not assigned.unknown'	26	misc.peroxidases	D	21	https://www.uniprot.org/uniprot/A0A6J0KK08	extracellular space	secreted	https://www.uniprot.org/uniprot/A0A6J0KK08	GO:0005615	K00430	Phenylpropanoid biosynthesis;Metabolic pathways;Biosynthesis of secondary metabolites	09110 Biosynthesis of other secondary metabolites		peroxidase [EC:1.11.1.7]			PER50	PER50_ARATHRecName: Full=Peroxidase 50; Short=Atperox P50; AltName: Full=ATP9a; AltName: Full=PRXR2; Flags: Precursor	P:GO:0002215; F:GO:0004601; F:GO:0005515; C:GO:0005576; C:GO:0005774; C:GO:0005794; C:GO:0005829; P:GO:0006979; P:GO:0009269; P:GO:0009409; C:GO:0009505; C:GO:0009506; P:GO:0009908; F:GO:0020037; P:GO:0042538; P:GO:0042744; F:GO:0046872; P:GO:0048511; P:GO:0055114; P:GO:0098869	P:defense response to nematode; F:peroxidase activity; F:protein binding; C:extracellular region; C:vacuolar membrane; C:Golgi apparatus; C:cytosol; P:response to oxidative stress; P:response to desiccation; P:response to cold; C:plant-type cell wall; C:plasmodesma; P:flower development; F:heme binding; P:hyperosmotic salinity response; P:hydrogen peroxide catabolic process; F:metal ion binding; …
xp_018441800.1	XP_018441800.1	'(gnl|cdd|35412 : 231.0) no description available & (gnl|cdd|48547 : 166.0) no description available & (ipr012335 : 95.22697) no description available & (reliability: 141.38063) & (original description: PREDICTED: protein disulfide-isomerase like 2-1 [Raphanus sativus])'	4	3	19,85855973	0,013214643	0,005019185	1,459593249	0,772934794	PREDICTED: protein disulfide-isomerase like 2-1 [Raphanus sativus]	18883,67971	4582,29898	12802,47836	7032,455086	12073,71905	15809,31474	40269,37838	22559,44712	19218,46797	25855,10201	34752,98037	41716,64408	21.1	'redox.thioredoxin'	21	'redox.thioredoxin'	N	21	https://www.uniprot.org/uniprot/A0A6J0K1E6	extracellular space	endoplasmic reticulum	https://www.uniprot.org/uniprot/A0A6J0K1E6	GO:0005615	K09584	Protein processing in endoplasmic reticulum	09123 Folding, sorting and degradation		protein disulfide-isomerase A6 [EC:5.3.4.1]			PDI21	PDI21_ARATHRecName: Full=Protein disulfide-isomerase like 2-1; Short=AtPDIL2-1; AltName: Full=P5; AltName: Full=Protein MATERNAL EFFECT EMBRYO ARREST 30; AltName: Full=Protein UNFERTILIZED EMBRYO SAC 5; AltName: Full=Protein disulfide isomerase 11; Short=AtPDI11; AltName: Full=Protein disulfide-isomerase A6; AltName: Full=Protein disulfide-isomerase like 4-1; Short=AtPDIL4-1; Flags: Precursor	P:GO:0001775; F:GO:0003756; C:GO:0005615; C:GO:0005764; C:GO:0005774; C:GO:0005775; C:GO:0005788; C:GO:0005790; C:GO:0005794; C:GO:0005829; P:GO:0008152; C:GO:0009505; P:GO:0009553; P:GO:0009567; P:GO:0009793; C:GO:0009986; F:GO:0015035; F:GO:0015037; C:GO:0031410; P:GO:0032940; P:GO:0034599; C:GO:0034663; P:GO:0034976; P:GO:0045454; P:GO:0046686; P:GO:0048868; F:GO:0051082; P:GO:0061077; P:GO:19…	P:cell activation; F:protein disulfide isomerase activity; C:extracellular space; C:lysosome; C:vacuolar membrane; C:vacuolar lumen; C:endoplasmic reticulum lumen; C:smooth endoplasmic reticulum; C:Golgi apparatus; C:cytosol; P:metabolic process; C:plant-type cell wall; P:embryo sac development; P:double fertilization forming a zygote and endosperm; P:embryo development ending in seed dormancy; C…
rsg25330.t1	RSG25330.t1;XP_018486026.1	'(gnl|cdd|29388 : 428.0) no description available & (ipr002016 : 179.60164) Haem peroxidase, plant/fungal/bacterial & (reliability: 100.0) & (original description: no original description)'	2	2	6,276815653	0,018937895	0,006509342	4,773874774	0,71254597	RSG25330.t1	23090,33477	6219,997728	10173,41867	7146,74875	7922,784174	5441,911907	69609,0512	99398,47962	88248,06614	89001,39508	22708,97955	39470,03708	35.2	'not assigned.unknown'	26	misc.peroxidases	D	21	https://www.uniprot.org/uniprot/A0A6J0NPG7	extracellular space	secreted	https://www.uniprot.org/uniprot/A0A6J0NPG7	GO:0005615	K00430	Phenylpropanoid biosynthesis;Metabolic pathways;Biosynthesis of secondary metabolites	09110 Biosynthesis of other secondary metabolites		peroxidase [EC:1.11.1.7]	peroxidase	Peroxidase	0	0	0	0
rsg37838.t1	RSG37838.t1;XP_018472959.1;XP_018473925.1	'(gnl|cdd|35412 : 235.0) no description available & (gnl|cdd|48547 : 168.0) no description available & (ipr012335 : 94.60444) no description available & (reliability: 137.65318) & (original description: no original description)'	6	5	27,97254431	0,029714079	0,009367938	1,412796635	0,62778886	RSG37838.t1	36125,86896	9357,276595	28012,27455	16798,03622	28918,88234	23311,52732	67658,76682	43255,42322	40651,68177	49790,59644	79782,28882	77714,01964	21.1	'redox.thioredoxin'	21	'redox.thioredoxin'	N	21	https://www.uniprot.org/uniprot/A0A6J0MLF0 https://www.nextprot.org/entry/NX_Q13087/	extracellular space	endoplasmic reticulum	https://www.uniprot.org/uniprot/A0A6J0MLF0 https://www.nextprot.org/entry/NX_Q13087/localization	GO:0005615	K09584	Protein processing in endoplasmic reticulum	09123 Folding, sorting and degradation		protein disulfide-isomerase A6 [EC:5.3.4.1]	Thioredoxin	Thioredoxin	0	0	0	0
rsg15237.t1	RSG15237.t1;XP_018461926.1	'(gnl|cdd|35411 : 493.0) no description available & (gnl|cdd|48544 : 139.0) no description available & (ipr012335 : 87.23587) no description available & (reliability: 128.2352) & (original description: no original description)'	8	8	26,90498686	0,060099554	0,016318985	1,692545429	0,482093392	RSG15237.t1	36797,0524	8059,973319	29597,32805	9425,114642	18824,09084	17950,24934	51176,1295	55718,73131	40002,97582	39685,7312	82895,00031	66919,36082	21.1	'redox.thioredoxin'	21	'redox.thioredoxin'	N	21	https://www.uniprot.org/uniprot/A0A6J0LRH4	extracellular space	endoplasmic reticulum	https://www.uniprot.org/uniprot/A0A6J0LRH4	GO:0005615	K09580	Protein processing in endoplasmic reticulum	09123 Folding, sorting and degradation		protein disulfide-isomerase A1 [EC:5.3.4.1]	Thioredoxin	Thioredoxin	0	0	0	0
																											Total number:	8
Bin 23: Nucleotide metabolism
First_accesion	Accession	Protein annotation (description)	Peptide count	Unique peptides	Confidence score	t-Test	q Value	Fold change	Power	Description	Inoculation with medium						Inoculation with agrobacterial suspension						Functional annotation							Prediction of localization			Gene ontology
																							Bincode global	Bincode name	Bincode (UNIPROT)	Bincode name (UNIPROT)	Annotation code	Bincode manually curated	Manual curation:source	BUSCA localization	Localization manually curated	Manual curation:source	GOсс ID	KO	Pathway	Britte	Module	Definition	Status	Top hit	Gene name	Gene description	GO	GO PC
											1a_22C	3a_22C	4a_22C	5a_22C	6a_22C	7a_22C	8a_22E	9a_22E	10a_22E	11a_22E	12a_22E	13a_22E
xp_018486385.1	XP_018486385.1;XP_018452840.1;RSG09452.t1;TKJ85533.1;XP_018476577.1	'(gnl|cdd|80603 : 284.0) no description available & (gnl|cdd|38288 : 264.0) no description available & (ipr000850 : 133.72429) Adenylate kinase & (reliability: 100.0) & (original description: PREDICTED: adenylate kinase 4-like [Raphanus sativus])'	4	3	14,35851359	0,00093388	0,000767288	1,992575198	0,98585547	PREDICTED: adenylate kinase 4-like [Raphanus sativus]	8185,089093	4649,074473	8960,063648	3443,966186	7506,707882	7878,376664	51903,25843	12626,49052	11328,75753	24999,24026	44610,02301	29999,90513	35.2	'not assigned.unknown'	23	nucleotide metabolism.phosphotransfer and pyrophosphatases.adenylate kinase	D	23	https://www.uniprot.org/uniprot/A0A6J0NPF1	cytoplasm	cytoplasm	https://www.nextprot.org/entry/NX_P00568/localization	GO:0005737	K00939	Purine metabolism;Thiamine metabolism;Metabolic pathways;Biosynthesis of secondary metabolites;Biosynthesis of cofactors	09104 Nucleotide metabolism;09108 Metabolism of cofactors and vitamins	Adenine ribonucleotide biosynthesis, IMP => ADP,ATP	adenylate kinase [EC:2.7.4.3]	ADK	Adenylate kinase	KAD4	KAD4_ARATHRecName: Full=Adenylate kinase 4; Short=AK 4; AltName: Full=ATP-AMP transphosphorylase 4; AltName: Full=ATP:AMP phosphotransferase; AltName: Full=Adenylate monophosphate kinase 4; Short=AMK4	F:GO:0004017; F:GO:0005507; F:GO:0005524; C:GO:0005758; C:GO:0005774; C:GO:0005794; P:GO:0006166; P:GO:0006172; P:GO:0016310; P:GO:0046686; P:GO:0046940	F:adenylate kinase activity; F:copper ion binding; F:ATP binding; C:mitochondrial intermembrane space; C:vacuolar membrane; C:Golgi apparatus; P:purine ribonucleoside salvage; P:ADP biosynthetic process; P:phosphorylation; P:response to cadmium ion; P:nucleoside monophosphate phosphorylation
rsg33036.t1	RSG33036.t1;RSG44423.t1;XP_018432605.1;XP_018492302.1	'(gnl|cdd|36839 : 280.0) no description available & (gnl|cdd|29533 : 229.0) no description available & (ipr008162 : 179.33928) Inorganic pyrophosphatase & (reliability: 100.0) & (original description: no original description)'	1	1	2,622020006	0,001091194	0,000840311	1,772030257	0,982287683	RSG33036.t1	17624,87464	5986,367834	17894,62388	8586,507918	14687,15597	15071,13984	51152,56031	32248,08209	22666,39998	39886,12934	58680,66146	54461,86851	35.2	'not assigned.unknown'	23	nucleotide metabolism.phosphotransfer and pyrophosphatases.misc	D	23; 27	https://www.uniprot.org/uniprot/A0A6J0JAC3 https://www.nextprot.org/entry/NX_Q15181/localization	cytoplasm			GO:0005737	K01507	Oxidative phosphorylation	09102 Energy metabolism		inorganic pyrophosphatase [EC:3.6.1.1]	Pyrophosphatase	Inorganic pyrophosphatase	0	0	0	0
																											Total number:	2
Bin 26: Miscellaneous enzyme families
First_accesion	Accession	Protein annotation (description)	Peptide count	Unique peptides	Confidence score	t-Test	q Value	Fold change	Power	Description	Inoculation with medium						Inoculation with agrobacterial suspension						Functional annotation							Prediction of localization			Gene ontology
																							Bincode global	Bincode name	Bincode (UNIPROT)	Bincode name (UNIPROT)	Annotation code	Bincode manually curated	Manual curation:source	BUSCA localization	Localization manually curated	Manual curation:source	GOсс ID	KO	Pathway	Britte	Module	Definition	Status	Top hit	Gene name	Gene description	GO	GO PC
											1a_22C	3a_22C	4a_22C	5a_22C	6a_22C	7a_22C	8a_22E	9a_22E	10a_22E	11a_22E	12a_22E	13a_22E
xp_018441810.1	XP_018441810.1	'(gnl|cdd|35845 : 743.0) no description available & (gnl|cdd|84629 : 464.0) no description available & (ipr013781 : 396.96094) Glycoside hydrolase, catalytic domain & (reliability: 100.0) & (original description: PREDICTED: beta-glucosidase 23 [Raphanus sativus])'	13	2	72,11699188	0,049512552	0,013983118	1,715581682	0,523106928	PREDICTED: beta-glucosidase 23 [Raphanus sativus]	205033,2228	54276,03545	304968,1183	81105,81256	268796,3879	110792,1442	1146448,46	243275,6485	396004,1	596350,5498	419215,0968	424294,5202	35.2	'not assigned.unknown'	26	misc.gluco-, galacto- and mannosidases	D	26	https://www.uniprot.org/uniprot/A0A6J0K1G6	extracellular space	secreted	https://www.uniprot.org/uniprot/A0A6J0K1G6	GO:0005615	K01188	Cyanoamino acid metabolism;Starch and sucrose metabolism;Phenylpropanoid biosynthesis;Metabolic pathways;Biosynthesis of secondary metabolites	09101 Carbohydrate metabolism;09106 Metabolism of other amino acids;09110 Biosynthesis of other secondary metabolites		beta-glucosidase [EC:3.2.1.21]			BGL23	BGL23_ARATHRecName: Full=Beta-glucosidase 23; Short=AtBGLU23; AltName: Full=Protein PHOSPHATE STARVATION-RESPONSE 3.1; Flags: Precursor	F:GO:0002020; F:GO:0005507; C:GO:0005634; C:GO:0005773; C:GO:0005777; C:GO:0005788; P:GO:0005975; P:GO:0009414; C:GO:0009506; P:GO:0009610; P:GO:0009625; P:GO:0009682; P:GO:0009687; P:GO:0009735; P:GO:0009789; P:GO:0009804; P:GO:0009817; C:GO:0009941; P:GO:0010119; C:GO:0010168; F:GO:0015928; C:GO:0016020; P:GO:0016036; F:GO:0019137; P:GO:0030104; P:GO:0031348; P:GO:0042344; F:GO:0042803; P:GO:00…	F:protease binding; F:copper ion binding; C:nucleus; C:vacuole; C:peroxisome; C:endoplasmic reticulum lumen; P:carbohydrate metabolic process; P:response to water deprivation; C:plasmodesma; P:response to symbiotic fungus; P:response to insect; P:induced systemic resistance; P:abscisic acid metabolic process; P:response to cytokinin; P:positive regulation of abscisic acid-activated signaling path…
xp_018440930.1	XP_018440930.1;RSG28651.t1;XP_018489291.1;XP_018492698.1;XP_018492699.1;XP_018492701.1;XP_018492703.1;RSG46423.t1;RSG46421.t1	'(gnl|cdd|35845 : 743.0) no description available & (gnl|cdd|84629 : 468.0) no description available & (ipr013781 : 396.23096) Glycoside hydrolase, catalytic domain & (reliability: 100.0) & (original description: PREDICTED: beta-glucosidase 23-like [Raphanus sativus])'	16	5	81,86149633	0,049512552	0,013983118	1,715581682	0,523106928	PREDICTED: beta-glucosidase 23-like [Raphanus sativus]	780547,719	206625,2244	1160993,159	308764,3852	1023289,809	421778,2573	4364452,348	926134,067	1507561,032	2270266,521	1595923,739	1615260,763	35.2	'not assigned.unknown'	26	misc.gluco-, galacto- and mannosidases	D	26	https://www.uniprot.org/uniprot/A0A6J0JYW4	extracellular space	secreted	https://www.uniprot.org/uniprot/A0A6J0JYW4	GO:0005615	K01188	Cyanoamino acid metabolism;Starch and sucrose metabolism;Phenylpropanoid biosynthesis;Metabolic pathways;Biosynthesis of secondary metabolites	09101 Carbohydrate metabolism;09106 Metabolism of other amino acids;09110 Biosynthesis of other secondary metabolites		beta-glucosidase [EC:3.2.1.21]			BGL23	BGL23_ARATHRecName: Full=Beta-glucosidase 23; Short=AtBGLU23; AltName: Full=Protein PHOSPHATE STARVATION-RESPONSE 3.1; Flags: Precursor	F:GO:0002020; F:GO:0005507; C:GO:0005634; C:GO:0005773; C:GO:0005777; C:GO:0005788; P:GO:0005975; P:GO:0009414; C:GO:0009506; P:GO:0009610; P:GO:0009625; P:GO:0009682; P:GO:0009687; P:GO:0009735; P:GO:0009789; P:GO:0009804; P:GO:0009817; C:GO:0009941; P:GO:0010119; C:GO:0010168; F:GO:0015928; C:GO:0016020; P:GO:0016036; F:GO:0019137; P:GO:0030104; P:GO:0031348; P:GO:0042344; F:GO:0042803; P:GO:00…	F:protease binding; F:copper ion binding; C:nucleus; C:vacuole; C:peroxisome; C:endoplasmic reticulum lumen; P:carbohydrate metabolic process; P:response to water deprivation; C:plasmodesma; P:response to symbiotic fungus; P:response to insect; P:induced systemic resistance; P:abscisic acid metabolic process; P:response to cytokinin; P:positive regulation of abscisic acid-activated signaling path…
xp_018491789.1	XP_018491789.1	'(gnl|cdd|36284 : 1316.0) no description available & (gnl|cdd|85212 : 566.0) no description available & (ipr000322 : 372.6823) Glycoside hydrolase, family 31 & (reliability: 100.0) & (original description: PREDICTED: probable glucan 1,3-alpha-glucosidase [Raphanus sativus])'	2	2	4,424127936	0,005514773	0,002707915	2,799089038	0,886728159	PREDICTED: probable glucan 1,3-alpha-glucosidase [Raphanus sativus]	997,2324216	95,6609735	1530,280972	273,1157695	1179,108124	685,420141	3192,010515	1626,205065	2252,807522	2598,1632	8409,005929	5930,991401	35.2	'not assigned.unknown'	26	misc.gluco-, galacto- and mannosidases.alpha-galactosidase	D	26; 29	https://www.uniprot.org/uniprot/A0A6J0P4W5	extracellular space	endoplasmatic reticulum; Goldgi apparatus	https://www.nextprot.org/entry/NX_Q14697/localization	GO:0005615	K05546	N-Glycan biosynthesis;Metabolic pathways;Protein processing in endoplasmic reticulum	09107 Glycan biosynthesis and metabolism;09123 Folding, sorting and degradation	N-glycan precursor trimming;N-glycan biosynthesis, high-mannose type	mannosyl-oligosaccharide alpha-1,3-glucosidase [EC:3.2.1.207]			PSL5	PSL5_ARATHRecName: Full=Probable glucan 1,3-alpha-glucosidase; AltName: Full=Glucosidase II subunit alpha; AltName: Full=Protein PRIORITY IN SWEET LIFE 5; AltName: Full=Protein RADIAL SWELLING 3; Flags: Precursor	F:GO:0004558; F:GO:0005515; C:GO:0005788; P:GO:0006006; P:GO:0006457; P:GO:0006491; P:GO:0006941; C:GO:0009507; P:GO:0009826; C:GO:0016020; C:GO:0017177; P:GO:0030244; F:GO:0030246; P:GO:0031288; F:GO:0033919; P:GO:0042742; P:GO:0043687; P:GO:0046686; P:GO:0065008	F:alpha-1,4-glucosidase activity; F:protein binding; C:endoplasmic reticulum lumen; P:glucose metabolic process; P:protein folding; P:N-glycan processing; P:striated muscle contraction; C:chloroplast; P:unidimensional cell growth; C:membrane; C:glucosidase II complex; P:cellulose biosynthetic process; F:carbohydrate binding; P:sorocarp morphogenesis; F:glucan 1,3-alpha-glucosidase activity; P:def…
xp_018455177.1	XP_018455177.1	'(gnl|cdd|36406 : 228.0) no description available & (gnl|cdd|79510 : 88.8) no description available & (reliability: 100.0) & (original description: PREDICTED: UDP-glycosyltransferase 73B5-like [Raphanus sativus])'	1	1	0,796113372	6,28e-05	0,000142634	11,65512127	0,999952425	PREDICTED: UDP-glycosyltransferase 73B5-like [Raphanus sativus]	400,4528838	83,30386013	88,16787676	206,260171	178,798564	270,7908716	13126,37074	490,2733469	2292,835091	4553,306859	3764,858533	8087,604912	35.2	'not assigned.unknown'	26	misc.UDP glucosyl and glucoronyl transferases	D	26;29	https://www.uniprot.org/uniprot/A0A6J0L4U6	plasma membrane	endoplasmic reticulum	https://www.nextprot.org/entry/NX_Q6GMV1/localization	GO:0005886	K23260	Phenylpropanoid biosynthesis;Biosynthesis of secondary metabolites	09110 Biosynthesis of other secondary metabolites		scopoletin glucosyltransferase [EC:2.4.1.128]			U73B5	U73B5_ARATHRecName: Full=UDP-glycosyltransferase 73B5; AltName: Full=Flavonol 3-O-glucosyltransferase UGT73B5	C:GO:0005634; C:GO:0005829; P:GO:0006952; P:GO:0010224; F:GO:0010294; P:GO:0016131; F:GO:0033836; F:GO:0042802; F:GO:0047215; F:GO:0047893; F:GO:0050275; F:GO:0050403; F:GO:0050502; P:GO:0051555; P:GO:0051707; F:GO:0080043; F:GO:0080044; F:GO:0080046; P:GO:0098754; F:GO:0102360; F:GO:0102425	C:nucleus; C:cytosol; P:defense response; P:response to UV-B; F:abscisic acid glucosyltransferase activity; P:brassinosteroid metabolic process; F:flavonol 7-O-beta-glucosyltransferase activity; F:identical protein binding; F:indole-3-acetate beta-glucosyltransferase activity; F:flavonol 3-O-glucosyltransferase activity; F:scopoletin glucosyltransferase activity; F:trans-zeatin O-beta-D-glucosylt…
																											Total number:	9
Bin 27: RNA metabolism
First_accesion	Accession	Protein annotation (description)	Peptide count	Unique peptides	Confidence score	t-Test	q Value	Fold change	Power	Description	Inoculation with medium						Inoculation with agrobacterial suspension						Functional annotation							Prediction of localization			Gene ontology
																							Bincode global	Bincode name	Bincode (UNIPROT)	Bincode name (UNIPROT)	Annotation code	Bincode manually curated	Manual curation:source	BUSCA localization	Localization manually curated	Manual curation:source	GOсс ID	KO	Pathway	Britte	Module	Definition	Status	Top hit	Gene name	Gene description	GO	GO PC
											1a_22C	3a_22C	4a_22C	5a_22C	6a_22C	7a_22C	8a_22E	9a_22E	10a_22E	11a_22E	12a_22E	13a_22E
xp_018471809.1	XP_018471809.1;XP_018471810.1	'(gnl|cdd|38156 : 152.0) no description available & (gnl|cdd|86722 : 70.1) no description available & (reliability: 100.0) & (original description: PREDICTED: plasminogen activator inhibitor 1 RNA-binding protein-like isoform X1 [Raphanus sativus])'	1	1	3,152321339	0,000171833	0,000266105	3,93736984	0,999375568	PREDICTED: plasminogen activator inhibitor 1 RNA-binding protein-like isoform X1 [Raphanus sativus]	921,4766625	499,0533548	713,4332202	538,136438	1190,750746	2244,025037	8579,086543	3067,028173	2913,198467	4880,301925	16325,40958	15744,00016	35.2	'not assigned.unknown'	27	RNA.RNA binding	D	27	https://www.uniprot.org/uniprot/A0A6J0MI52	nucleus	cytoplasm; nucleus	https://www.nextprot.org/entry/NX_Q8NC51/localization	GO:0005634	K13199		not_assigned		plasminogen activator inhibitor 1 RNA-binding protein			RGGB	RGGB_ARATHRecName: Full=RGG repeats nuclear RNA binding protein B	F:GO:0003729; C:GO:0005634; C:GO:0005777; C:GO:0005829; C:GO:0005886; P:GO:0009416; P:GO:0009735; P:GO:0009787; C:GO:0048471; P:GO:0071472	F:mRNA binding; C:nucleus; C:peroxisome; C:cytosol; C:plasma membrane; P:response to light stimulus; P:response to cytokinin; P:regulation of abscisic acid-activated signaling pathway; C:perinuclear region of cytoplasm; P:cellular response to salt stress
rsg16780.t1	RSG16780.t1;RSG36773.t1;XP_018440054.1;XP_018451855.1;XP_018486296.1;XP_018487273.1;XP_018487338.1	'(gnl|cdd|37784 : 746.0) no description available & (gnl|cdd|31687 : 353.0) no description available & (ipr002687 : 136.41464) Pre-mRNA processing ribonucleoprotein, snoRNA-binding domain & (reliability: 238.72562) & (original description: no original description)'	1	1	2,603110313	0,000247252	0,000331849	4,846362542	0,99862927	RSG16780.t1	745,9008455	445,7661965	943,3633995	292,5320053	900,8387451	1422,875164	6723,44396	3681,525637	3822,941617	4337,986003	21775,73429	6316,632475	27.1	'RNA.processing'	27	'RNA.processing'	N	27	https://www.uniprot.org/uniprot/A0A6J0JZ84	plasma membrane	nucleus	https://www.uniprot.org/uniprot/A0A6J0JZ84	GO:0005886	K14564	Ribosome biogenesis in eukaryotes;Spinocerebellar ataxia	09122 Translation		nucleolar protein 56			0	0	0	0
rsg04048.t1	RSG04048.t1;XP_018472436.1;XP_018481824.1	'(gnl|cdd|36809 : 448.0) no description available & (gnl|cdd|85352 : 392.0) no description available & (ipr000692 : 264.00882) Fibrillarin & (reliability: 462.01544) & (original description: no original description)'	2	2	4,272054911	0,000559438	0,000546873	4,52726631	0,993695286	RSG04048.t1	2218,303122	874,6968817	2238,680246	522,4693152	1044,83328	3004,47109	13278,84745	5020,66406	6056,816089	6252,473182	35289,23094	29763,91263	27.1	'RNA.processing'	27	'RNA.processing'	N	27	https://www.uniprot.org/uniprot/A0A6J0MLS7	nucleus			GO:0005634	K14563	Ribosome biogenesis in eukaryotes	09122 Translation		rRNA 2'-O-methyltransferase fibrillarin [EC:2.1.1.-]	Fibrillarin	Fibrillarin	0	0	0	0
xp_018461191.1	XP_018461191.1	'(gnl|cdd|35345 : 437.0) no description available & (gnl|cdd|64519 : 103.0) no description available & (reliability: 100.0) & (original description: PREDICTED: polyadenylate-binding protein 2 [Raphanus sativus])'	1	1	3,120467186	0,001174568	0,000868401	2,041179026	0,980361832	PREDICTED: polyadenylate-binding protein 2 [Raphanus sativus]	10394,72468	2135,466869	14122,0221	4677,547586	10787,07052	11731,63444	58551,62463	13237,58583	15296,64129	22064,70162	62593,15316	47500,56315	35.2	'not assigned.unknown'	27	RNA.processing	D	27	https://www.uniprot.org/uniprot/A0A6J0LPB7	nucleus	cytoplasm	https://www.uniprot.org/uniprot/A0A6J0LPB7	GO:0005634	K13126	RNA transport;mRNA surveillance pathway;RNA degradation	09122 Translation;09123 Folding, sorting and degradation		polyadenylate-binding protein			PABP2	PABP2_ARATHRecName: Full=Polyadenylate-binding protein 2; Short=PABP-2; Short=Poly(A)-binding protein 2	P:GO:0000184; F:GO:0003730; F:GO:0003743; C:GO:0005681; C:GO:0005829; P:GO:0006397; P:GO:0006446; F:GO:0008143; F:GO:0008266; P:GO:0009651; P:GO:0016032; C:GO:0030425; P:GO:0031047; F:GO:0031370; C:GO:0036464; P:GO:0043009; F:GO:0043621; C:GO:0045202; P:GO:0046686; P:GO:0048255; P:GO:0060212; P:GO:0060213; C:GO:1990124	P:nuclear-transcribed mRNA catabolic process, nonsense-mediated decay; F:mRNA 3'-UTR binding; F:translation initiation factor activity; C:spliceosomal complex; C:cytosol; P:mRNA processing; P:regulation of translational initiation; F:poly(A) binding; F:poly(U) RNA binding; P:response to salt stress; P:viral process; C:dendrite; P:gene silencing by RNA; F:eukaryotic initiation factor 4G binding; C…
rsg33163.t1	RSG33163.t1;XP_018439730.1	'(gnl|cdd|37017 : 1856.0) no description available & (gnl|cdd|31309 : 113.0) no description available & (reliability: 100.0) & (original description: no original description)'	1	1	2,152568579	0,032577135	0,010040575	1,886627	0,609467395	RSG33163.t1	905,0646742	193,2320568	608,9657695	363,2130127	671,5698289	929,664361	1953,479647	480,181349	1396,226699	1445,247275	3777,421975	4693,980469	35.2	'not assigned.unknown'	35	not assigned.unknown	D	27	https://www.uniprot.org/uniprot/A0A6J0JVI6 https://www.nextprot.org/entry/NX_O60306/	plasma membrane	nucleus	https://www.uniprot.org/uniprot/A0A6J0JVI6	GO:0005886	K12874	Spliceosome	09121 Transcription		intron-binding protein aquarius	Aquarius_N	Intron-binding protein aquarius N-terminus	0	0	0	0
rsg00808.t1	RSG00808.t1;XP_018470707.1;XP_018476181.1	'(gnl|cdd|37250 : 739.0) no description available & (gnl|cdd|84869 : 105.0) no description available & (ipr006021 : 88.492485) Staphylococcal nuclease (SNase-like) & (reliability: 100.0) & (original description: no original description)'	1	1	3,621895552	0,000246138	0,000331849	3,365094803	0,998642008	RSG00808.t1	2397,061389	881,291376	2411,989058	844,1777525	2044,75797	2629,347839	8693,740868	8350,715804	8059,996545	7774,114424	17914,2988	16027,0748	35.2	'not assigned.unknown'	27	RNA.regulation of transcription.Zn-finger(CCHC)	D	27; 20	https://www.uniprot.org/uniprot/A0A6J0ME27	nucleus	cytoplasm	https://www.uniprot.org/uniprot/A0A6J0ME27	GO:0005634	K15979	Viral carcinogenesis	not_assigned		staphylococcal nuclease domain-containing protein 1			0	0	0	0
rsg21337.t1	RSG21337.t1;XP_018447350.1;RSG37453.t1;RSG44864.t1;XP_018432733.1;XP_018446934.1;XP_018447351.1;XP_018452268.1;XP_018465048.1	'(gnl|cdd|37451 : 159.0) no description available & (gnl|cdd|65629 : 71.1) no description available & (reliability: 100.0) & (original description: no original description)'	2	2	7,589358687	0,000358956	0,000418067	2,607657843	0,997139919	RSG21337.t1	6919,698108	1901,11038	5614,359088	2368,087451	4327,052908	12417,41202	41672,02761	11227,73295	13659,3133	15749,80163	49369,84248	41192,57521	35.2	'not assigned.unknown'	27	RNA.regulation of transcription.General Transcription;RNA.regulation of transcription.putative transcription regulator	D	27; 29	https://www.uniprot.org/uniprot/A0A6J0KHJ1 https://www.nextprot.org/entry/NX_P20290/	nucleus	cytoplasm, nucleus	https://www.youtube.com/watch?v=pO_YAD5xmCY	GO:0005634	K01527	Apoptosis - fly	09143 Cell growth and death		nascent polypeptide-associated complex subunit beta	NAC;NAC;NAC	NAC domain;NAC domain;NAC domain	0	0	0	0
rsg05441.t1	RSG05441.t1;XP_018439676.1;XP_018492720.1	'(gnl|cdd|35549 : 709.0) no description available & (gnl|cdd|30859 : 374.0) no description available & (ipr011545 : 101.131424) DNA/RNA helicase, DEAD/DEAH box type, N-terminal & (reliability: 100.0) & (original description: no original description)'	2	1	6,316829681	0,047034132	0,013444835	1,477978916	0,533901346	RSG05441.t1	9680,626909	2811,841064	7155,316058	7092,945004	7429,72301	8088,43413	19267,77933	10245,13782	9187,171376	12603,46377	41515,91735	33677,07285	35.2	'not assigned.unknown'	29	protein.synthesis.ribosome biogenesis.Pre-rRNA processing and modifications.DExD-box helicases	D	27;28	https://www.uniprot.org/uniprot/A0A6J0JX64	nucleus	nucleus; cytoplasm	https://www.nextprot.org/entry/NX_Q08211/localization	GO:0005634	K13025	RNA transport;mRNA surveillance pathway;Spliceosome	09121 Transcription;09122 Translation		ATP-dependent RNA helicase [EC:3.6.4.13]	DEAD	DEAD/DEAH box helicase	0	0	0	0
																											Total number:	8
Bin 28: DNA metabolism
First_accesion	Accession	Protein annotation (description)	Peptide count	Unique peptides	Confidence score	t-Test	q Value	Fold change	Power	Description	Inoculation with medium						Inoculation with agrobacterial suspension						Functional annotation							Prediction of localization			Gene ontology
																							Bincode global	Bincode name	Bincode (UNIPROT)	Bincode name (UNIPROT)	Annotation code	Bincode manually curated	Manual curation:source	BUSCA localization	Localization manually curated	Manual curation:source	GOсс ID	KO	Pathway	Britte	Module	Definition	Status	Top hit	Gene name	Gene description	GO	GO PC
											1a_22C	3a_22C	4a_22C	5a_22C	6a_22C	7a_22C	8a_22E	9a_22E	10a_22E	11a_22E	12a_22E	13a_22E
xp_018436197.1	XP_018436197.1;XP_018441751.1;XP_018467458.1;XP_018467459.1;XP_018493006.1	'(gnl|cdd|36849 : 409.0) no description available & (gnl|cdd|48351 : 261.0) no description available & (ipr022649 : 147.27014) Proliferating cell nuclear antigen, PCNA, C-terminal & (reliability: 100.0) & (original description: PREDICTED: proliferating cellular nuclear antigen 1-like [Raphanus sativus])'	1	1	1,844172001	1,3e-05	4,48e-05	2,70566992	0,999999796	PREDICTED: proliferating cellular nuclear antigen 1-like [Raphanus sativus]	10699,18344	3138,150916	7788,88501	5117,602695	7534,239484	9816,727933	36485,30332	19631,20639	20789,85203	29045,56402	64164,03375	58950,24453	35.2	'not assigned.unknown'	27	RNA.regulation of transcription.putative transcription regulator	D	28	https://www.uniprot.org/uniprot/A0A6J0JKP3	nucleus			GO:0005634	K04802	DNA replication;Base excision repair;Nucleotide excision repair;Mismatch repair;Cell cycle;Tight junction;Hepatitis B	09124 Replication and repair;09143 Cell growth and death;09144 Cellular community - eukaryotes		proliferating cell nuclear antigen			PCNA1	PCNA1_ARATHRecName: Full=Proliferating cellular nuclear antigen 1; Short=PCNA 1	P:GO:0000083; P:GO:0000122; C:GO:0000307; F:GO:0000701; C:GO:0000785; F:GO:0003682; F:GO:0003684; C:GO:0005652; C:GO:0005730; C:GO:0005813; C:GO:0005829; P:GO:0006272; P:GO:0006283; P:GO:0006287; P:GO:0006296; P:GO:0006297; P:GO:0006298; P:GO:0006977; P:GO:0007507; P:GO:0016032; P:GO:0016567; C:GO:0016604; F:GO:0030331; F:GO:0030337; P:GO:0030855; C:GO:0030894; F:GO:0030971; P:GO:0031297; P:GO:00…	P:regulation of transcription involved in G1/S transition of mitotic cell cycle; P:negative regulation of transcription by RNA polymerase II; C:cyclin-dependent protein kinase holoenzyme complex; F:purine-specific mismatch base pair DNA N-glycosylase activity; C:chromatin; F:chromatin binding; F:damaged DNA binding; C:nuclear lamina; C:nucleolus; C:centrosome; C:cytosol; P:leading strand elongati…
tkk04825.1	TKK04825.1	'(gnl|cdd|80485 : 323.0) no description available & (reliability: 100.0) & (original description: DNA replication/repair protein RecF [Stenotrophomonas rhizophila])'	1	1	2,332472563	0,00107318	0,000835571	6,646144813	0,982701049	DNA replication/repair protein RecF [Stenotrophomonas rhizophila]	761,3257598	116,1003104	2234,661083	176,0628284	892,5437644	536,0993161	8915,773813	1331,953517	3642,425859	16359,33713	17278,39967	9017,248257	35.2	'not assigned.unknown'	35	not assigned.unknown	D	28	https://www.uniprot.org/uniprot/A0A4U3GCP3	mitochondrion	cytoplasm	https://www.uniprot.org/uniprot/A0A4U3GCP3	GO:0005739	K03629	Homologous recombination	09124 Replication and repair		DNA replication and repair protein RecF			RECF	RECF_STRM5RecName: Full=DNA replication and repair protein RecF	P:GO:0000731; F:GO:0003697; F:GO:0005524; C:GO:0005737; P:GO:0006260; P:GO:0006302; P:GO:0009432	P:DNA synthesis involved in DNA repair; F:single-stranded DNA binding; F:ATP binding; C:cytoplasm; P:DNA replication; P:double-strand break repair; P:SOS response
rsg39282.t1	RSG39282.t1;XP_018452969.1;XP_018461611.1;XP_018468366.1;XP_018473437.1;RSG17793.t1;RSG22966.t1;XP_018439615.1;XP_018440239.1;XP_018440694.1;XP_018451647.1;XP_018452908.1;XP_018453985.1;XP_018466253.1;XP_018472992.1;XP_018478243.1;XP_018479321.1;XP_018484153.1;XP_018492848.1	'(gnl|cdd|28955 : 164.0) no description available & (gnl|cdd|36967 : 159.0) no description available & (ipr009072 : 126.00033) Histone-fold & (reliability: 220.50058) & (original description: no original description)'	3	2	8,610005856	0,011008464	0,004457966	3,565222987	0,800701462	RSG39282.t1	2162,4176	2704,512838	7050,276009	522,3666598	4352,792768	4550,694194	11838,46346	10806,6635	13990,01674	22897,95237	61088,39496	35948,34038	28.1.3	'DNA.synthesis/chromatin structure.histone'	28	'DNA.synthesis/chromatin structure.histone'	N	28	https://www.uniprot.org/uniprot/A0A6J0L0H4	nucleus			GO:0005634	K11251	Necroptosis;Neutrophil extracellular trap formation;Alcoholism;Systemic lupus erythematosus	09143 Cell growth and death		histone H2A			0	0	0	0
xp_018478084.1	XP_018478084.1;RSG18128.t1;XP_018442304.1;XP_018452828.1;XP_018462477.1;XP_018467984.1;XP_018472875.1;XP_018473175.1;XP_018473257.1;RSG33679.t1;RSG41887.t1;XP_018441609.1;XP_018463483.1;XP_018464380.1;XP_018485557.1	'(gnl|cdd|36955 : 137.0) no description available & (gnl|cdd|47734 : 135.0) no description available & (ipr009072 : 134.32646) Histone-fold & (reliability: 235.0713) & (original description: PREDICTED: histone H2B.3-like [Raphanus sativus])'	4	3	16,8927238	0,026992472	0,008704633	2,369667298	0,64659379	PREDICTED: histone H2B.3-like [Raphanus sativus]	9244,919119	4791,205763	29981,67909	1990,503808	14052,25439	9190,8756	37603,53642	19237,19173	24472,52154	36795,27333	137810,7422	70973,04789	28.1.3	'DNA.synthesis/chromatin structure.histone'	28	'DNA.synthesis/chromatin structure.histone'	N	28	https://www.uniprot.org/uniprot/A0A6J0N0Z5	nucleus			GO:0005634	K11252	Neutrophil extracellular trap formation;Alcoholism;Viral carcinogenesis;Systemic lupus erythematosus	not_assigned		histone H2B	Histone	Core histone H2A/H2B/H3/H4	H2B3	H2B3_ARATHRecName: Full=Histone H2B.3; Short=HTB3	C:GO:0000786; F:GO:0003677; C:GO:0005730; C:GO:0009506; C:GO:0009534; C:GO:0009570; F:GO:0046982	C:nucleosome; F:DNA binding; C:nucleolus; C:plasmodesma; C:chloroplast thylakoid; C:chloroplast stroma; F:protein heterodimerization activity
rsg09098.t1	RSG09098.t1;RSG20736.t1;RSG53568.t1;XP_018439807.1;XP_018478406.1;XP_018487688.1	'(gnl|cdd|38677 : 172.0) no description available & (gnl|cdd|28957 : 144.0) no description available & (ipr009072 : 113.603195) Histone-fold & (reliability: 198.80559) & (original description: no original description)'	1	1	1,998057008	0,046865711	0,01342392	2,27984253	0,53465384	RSG09098.t1	26343,12976	26505,2075	61768,48871	7356,192098	25812,65363	47898,09625	74555,96693	62411,97427	78227,30585	106828,4238	364740,7327	266267,7405	28.1.3	'DNA.synthesis/chromatin structure.histone'	28	'DNA.synthesis/chromatin structure.histone'	N	28	https://www.uniprot.org/uniprot/A0A6J0JVW1	nucleus			GO:0005634	K11254	Neutrophil extracellular trap formation;Alcoholism;Viral carcinogenesis;Systemic lupus erythematosus	not_assigned		histone H4			0	0	0	0
																											Total number:	5
Bin 29: Protein metabolism
First_accesion	Accession	Protein annotation (description)	Peptide count	Unique peptides	Confidence score	t-Test	q Value	Fold change	Power	Description	Inoculation with medium						Inoculation with agrobacterial suspension						Functional annotation							Prediction of localization			Gene ontology
																							Bincode global	Bincode name	Bincode (UNIPROT)	Bincode name (UNIPROT)	Annotation code	Bincode manually curated	Manual curation:source	BUSCA localization	Localization manually curated	Manual curation:source	GOсс ID	KO	Pathway	Britte	Module	Definition	Status	Top hit	Gene name	Gene description	GO	GO PC
											1a_22C	3a_22C	4a_22C	5a_22C	6a_22C	7a_22C	8a_22E	9a_22E	10a_22E	11a_22E	12a_22E	13a_22E
xp_018473103.1	XP_018473103.1;RSG06854.t1;RSG27418.t1;XP_018440952.1;XP_018441411.1;XP_018486483.1;RSG01402.t1;XP_018462576.1	'(gnl|cdd|38530 : 270.0) no description available & (gnl|cdd|85337 : 202.0) no description available & (ipr000554 : 180.23651) Ribosomal protein S7e & (reliability: 315.41388) & (original description: PREDICTED: 40S ribosomal protein S7-3 [Raphanus sativus])'	4	4	19,18127561	6,52e-05	0,000143584	2,410796447	0,999947005	PREDICTED: 40S ribosomal protein S7-3 [Raphanus sativus]	33340,31094	12237,4298	31732,51341	14587,68671	23074,40684	40479,76145	132830,6681	55733,59282	66727,17421	84166,36945	186782,6532	214363,793	29.2.1.2.1.7	'protein.synthesis.ribosomal protein.eukaryotic.40S subunit.S7'	29	'protein.synthesis.ribosomal protein.eukaryotic.40S subunit.S7'	N	29	https://www.uniprot.org/uniprot/A0A6J0MMH1	nucleus	ribosome	https://www.uniprot.org/uniprot/A0A6J0MMH1	GO:0005634	K02993	Ribosome;Coronavirus disease - COVID-19	09122 Translation		small subunit ribosomal protein S7e			RS73	RS73_ARATHRecName: Full=40S ribosomal protein S7-3	P:GO:0002181; F:GO:0003729; F:GO:0003735; C:GO:0005618; C:GO:0005730; C:GO:0005794; C:GO:0005886; P:GO:0006364; C:GO:0009506; C:GO:0009507; F:GO:0019901; C:GO:0022627; P:GO:0030097; C:GO:0032040; P:GO:0042274; C:GO:0042788; P:GO:0043009; P:GO:0051726	P:cytoplasmic translation; F:mRNA binding; F:structural constituent of ribosome; C:cell wall; C:nucleolus; C:Golgi apparatus; C:plasma membrane; P:rRNA processing; C:plasmodesma; C:chloroplast; F:protein kinase binding; C:cytosolic small ribosomal subunit; P:hemopoiesis; C:small-subunit processome; P:ribosomal small subunit biogenesis; C:polysomal ribosome; P:chordate embryonic development; P:reg…
xp_018442437.1	XP_018442437.1;OHW97827.1	'(gnl|cdd|38511 : 250.0) no description available & (gnl|cdd|81277 : 156.0) no description available & (reliability: 100.0) & (original description: PREDICTED: 40S ribosomal protein S9-1 [Raphanus sativus])'	6	6	18,31637669	0,000110799	0,000195181	2,920263726	0,999780513	PREDICTED: 40S ribosomal protein S9-1 [Raphanus sativus]	11282,87918	6094,467785	11342,50003	10429,0612	8020,855161	15127,13816	75305,87767	25990,67382	29379,25223	33400,00355	92833,84017	144033,7899	35.2	'not assigned.unknown'	29	protein.synthesis.ribosomal protein.eukaryotic.40S subunit.S9	D	29	https://www.uniprot.org/uniprot/A0A6J0K3B8	nucleus	ribosome	https://www.uniprot.org/uniprot/A0A6J0K3B8	GO:0005634	K02997	Ribosome;Coronavirus disease - COVID-19	09122 Translation		small subunit ribosomal protein S9e			RS91	RS91_ARATHRecName: Full=40S ribosomal protein S9-1	P:GO:0000184; C:GO:0000228; P:GO:0000462; P:GO:0002181; F:GO:0003729; F:GO:0003735; F:GO:0005515; C:GO:0005618; C:GO:0005654; C:GO:0005730; C:GO:0005774; C:GO:0005794; P:GO:0006614; P:GO:0008284; C:GO:0009506; C:GO:0009507; C:GO:0022627; P:GO:0031167; C:GO:0032040; C:GO:0042788; F:GO:0045182; C:GO:0045202; P:GO:0045903; C:GO:0097014; F:GO:1990932	P:nuclear-transcribed mRNA catabolic process, nonsense-mediated decay; C:nuclear chromosome; P:maturation of SSU-rRNA from tricistronic rRNA transcript (SSU-rRNA, 5.8S rRNA, LSU-rRNA); P:cytoplasmic translation; F:mRNA binding; F:structural constituent of ribosome; F:protein binding; C:cell wall; C:nucleoplasm; C:nucleolus; C:vacuolar membrane; C:Golgi apparatus; P:SRP-dependent cotranslational p…
rsg36029.t1	RSG36029.t1;RSG45558.t1;RSG47428.t1	'(gnl|cdd|38521 : 224.0) no description available & (gnl|cdd|81278 : 180.0) no description available & (ipr001892 : 94.00053) Ribosomal protein S13 & (reliability: 100.0) & (original description: no original description)'	3	2	15,73904705	0,000136808	0,00022682	4,120474846	0,999632193	RSG36029.t1	15331,13821	6160,747597	23657,89731	5408,282335	13722,36872	21560,40735	123632,2482	38239,45321	46455,96249	63348,168	225920,3017	248046,6145	35.2	'not assigned.unknown'	29	protein.synthesis.ribosomal protein.eukaryotic.40S subunit.S18	D	29	https://www.genome.jp/dbget-bin/www_bget?ko:K02964	nucleus	ribosome	https://www.genome.jp/dbget-bin/www_bget?ko:K02964	GO:0005634	K02964	Ribosome;Coronavirus disease - COVID-19	09122 Translation		small subunit ribosomal protein S18e	Ribosomal_S13	Ribosomal protein S13/S18	0	0	0	0
rsg26358.t1	RSG26358.t1;RSG00716.t1;XP_018468855.1;XP_018475994.1	'(gnl|cdd|36116 : 261.0) no description available & (gnl|cdd|81270 : 161.0) no description available & (ipr002222 : 78.37128) Ribosomal protein S19/S15 & (reliability: 137.14973) & (original description: no original description)'	2	2	3,646545172	0,000145227	0,000235243	5,460956679	0,999576283	RSG26358.t1	1852,775413	949,4919282	4660,185812	769,707084	1884,815471	2236,916648	13448,92584	8578,910404	11302,28809	16654,49914	49567,10908	33113,09411	29.2.1.99.1.19	'protein.synthesis.ribosomal protein.unknown.small subunit.S19'	29	'protein.synthesis.ribosomal protein.unknown.small subunit.S19'	N	29	https://www.genome.jp/dbget-bin/www_bget?ko:K02958	nucleus	ribosome	https://www.genome.jp/dbget-bin/www_bget?ko:K02958	GO:0005634	K02958	Ribosome;Coronavirus disease - COVID-19	09122 Translation		small subunit ribosomal protein S15e	Ribosomal_S19	Ribosomal protein S19	0	0	0	0
xp_018432621.1	XP_018432621.1	'(gnl|cdd|35344 : 333.0) no description available & (gnl|cdd|47687 : 76.0) no description available & (reliability: 100.0) & (original description: PREDICTED: eukaryotic translation initiation factor 3 subunit G-like [Raphanus sativus])'	1	1	2,667889833	0,000211946	0,000301703	1,990368646	0,999008991	PREDICTED: eukaryotic translation initiation factor 3 subunit G-like [Raphanus sativus]	11627,07598	2208,131963	8918,206059	5723,858006	9402,169026	9427,28887	33981,67868	13567,41071	15696,29188	20048,29517	46573,74057	50709,12098	35.2	'not assigned.unknown'	29	protein.synthesis.initiation	D	29	https://www.uniprot.org/uniprot/A0A6J0JC58	nucleus	cytoplasm	https://www.uniprot.org/uniprot/A0A6J0JC58	GO:0005634	K03248	RNA transport	09122 Translation		translation initiation factor 3 subunit G			EIF3G	EIF3G_XENTRRecName: Full=Eukaryotic translation initiation factor 3 subunit G; Short=eIF3g; AltName: Full=Eukaryotic translation initiation factor 3 RNA-binding subunit; Short=eIF-3 RNA-binding subunit; AltName: Full=Eukaryotic translation initiation factor 3 subunit 4	F:GO:0003743; F:GO:0005515; C:GO:0005634; C:GO:0005829; P:GO:0006413; C:GO:0071540; P:GO:0075525; C:GO:1990904	F:translation initiation factor activity; F:protein binding; C:nucleus; C:cytosol; P:translational initiation; C:eukaryotic translation initiation factor 3 complex, eIF3e; P:viral translational termination-reinitiation; C:ribonucleoprotein complex
xp_018433150.1	XP_018433150.1;XP_018485259.1;RSG03086.t1;XP_018460127.1;XP_018481676.1;XP_018465014.1	'(gnl|cdd|37520 : 379.0) no description available & (gnl|cdd|83109 : 263.0) no description available & (ipr022669 : 94.00053) Ribosomal protein L2, C-terminal & (reliability: 100.0) & (original description: PREDICTED: 60S ribosomal protein L8-1 [Raphanus sativus])'	8	5	39,54969811	0,000237239	0,000324593	2,815643559	0,998742008	PREDICTED: 60S ribosomal protein L8-1 [Raphanus sativus]	13657,64021	6265,431959	16669,46554	9581,625921	11036,28307	16164,90097	54536,50111	32288,01746	35350,94436	42491,45993	123358,6662	133165,9154	35.2	'not assigned.unknown'	29	protein.synthesis.ribosomal protein.eukaryotic.60S subunit.L8	D	29	https://www.uniprot.org/uniprot/A0A6J0JC05	nucleus	ribosome	https://www.uniprot.org/uniprot/A0A6J0JC05	GO:0005634	K02938	Ribosome;Coronavirus disease - COVID-19	09122 Translation		large subunit ribosomal protein L8e			RL81	RL81_ARATHRecName: Full=60S ribosomal protein L8-1; AltName: Full=60S ribosomal protein L2; AltName: Full=Protein EMBRYO DEFECTIVE 2296	P:GO:0002181; F:GO:0003729; F:GO:0003735; F:GO:0005515; C:GO:0005730; C:GO:0005774; C:GO:0005794; C:GO:0005886; C:GO:0009507; C:GO:0014069; F:GO:0019843; C:GO:0022625; C:GO:0042788	P:cytoplasmic translation; F:mRNA binding; F:structural constituent of ribosome; F:protein binding; C:nucleolus; C:vacuolar membrane; C:Golgi apparatus; C:plasma membrane; C:chloroplast; C:postsynaptic density; F:rRNA binding; C:cytosolic large ribosomal subunit; C:polysomal ribosome
rsg03317.t1	RSG03317.t1;RSG05155.t1;XP_018472173.1;XP_018472174.1;XP_018472694.1	'(gnl|cdd|38493 : 273.0) no description available & (gnl|cdd|85302 : 138.0) no description available & (ipr022309 : 115.67398) Ribosomal protein S8e/ribosomal biogenesis NSA2 & (reliability: 100.0) & (original description: no original description)'	6	6	24,58321404	0,00030954	0,000372838	4,845983361	0,997847214	RSG03317.t1	10735,23431	4508,807926	19122,64622	5892,365569	10272,07109	20869,07759	66374,32844	43191,05888	46641,58463	58631,24612	250576,6471	236442,3859	35.2	'not assigned.unknown'	29	protein.synthesis.ribosomal protein.eukaryotic.40S subunit.S8	D	29	https://www.uniprot.org/uniprot/A0A6J0MJT8	chloroplast	ribosome	https://www.uniprot.org/uniprot/A0A6J0MJT8	GO:0009507	K02995	Ribosome;Coronavirus disease - COVID-19	09122 Translation		small subunit ribosomal protein S8e	Ribosomal_S8e	Ribosomal protein S8e	0	0	0	0
xp_018447570.1	XP_018447570.1	'(gnl|cdd|36841 : 335.0) no description available & (gnl|cdd|85186 : 313.0) no description available & (ipr001593 : 188.40651) Ribosomal protein S3Ae & (reliability: 329.7114) & (original description: PREDICTED: 40S ribosomal protein S3a-2-like [Raphanus sativus])'	3	2	6,765000582	0,000331432	0,000392497	1,957563886	0,997542519	PREDICTED: 40S ribosomal protein S3a-2-like [Raphanus sativus]	7600,042001	2552,17045	7330,047807	3718,217994	7273,533448	6113,291367	23044,98154	9813,057803	12553,19696	15849,73309	33637,23376	39057,918	29.2.1.2.1.53	'protein.synthesis.ribosomal protein.eukaryotic.40S subunit.S3A'	29	'protein.synthesis.ribosomal protein.eukaryotic.40S subunit.S3A'	N	29	https://www.uniprot.org/uniprot/A0A6J0KI41	nucleus	cytoplasm	https://www.uniprot.org/uniprot/A0A6J0KI41	GO:0005634	K02984	Ribosome;Coronavirus disease - COVID-19	09122 Translation		small subunit ribosomal protein S3Ae			RS3A2	RS3A2_ARATHRecName: Full=40S ribosomal protein S3a-2	F:GO:0003729; F:GO:0003735; C:GO:0005576; C:GO:0005618; C:GO:0005730; C:GO:0005794; C:GO:0005886; P:GO:0006412; C:GO:0009506; C:GO:0009507; C:GO:0022627; C:GO:0042788	F:mRNA binding; F:structural constituent of ribosome; C:extracellular region; C:cell wall; C:nucleolus; C:Golgi apparatus; C:plasma membrane; P:translation; C:plasmodesma; C:chloroplast; C:cytosolic small ribosomal subunit; C:polysomal ribosome
rsg02605.t1	RSG02605.t1;RSG27296.t1;XP_018447749.1	'(gnl|cdd|36096 : 174.0) no description available & (gnl|cdd|85596 : 123.0) no description available & (ipr001515 : 97.06525) Ribosomal protein L32e & (reliability: 100.0) & (original description: no original description)'	1	1	3,733541489	0,000376395	0,000434784	2,666260268	0,99687436	RSG02605.t1	13165,91394	6978,26816	16774,0652	8128,462176	9848,419231	15116,84787	60254,49426	24666,78185	35103,39629	35762,34037	104576,9619	135737,9505	35.2	'not assigned.unknown'	29	protein.synthesis.ribosomal protein.eukaryotic.60S subunit.L32	D	29	https://www.uniprot.org/uniprot/A0A6J0N162	chloroplast	ribosome	https://www.uniprot.org/uniprot/A0A6J0N162	GO:0009507	K02912	Ribosome;Coronavirus disease - COVID-19	09122 Translation		large subunit ribosomal protein L32e	Ribosomal_L32e	Ribosomal protein L32	0	0	0	0
xp_018433208.1	XP_018433208.1;XP_018465504.1	'(gnl|cdd|38659 : 110.0) no description available & (reliability: 100.0) & (original description: PREDICTED: 60S acidic ribosomal protein P2-2 [Raphanus sativus])'	2	2	13,52823567	0,000435363	0,000468349	2,069844268	0,995922331	PREDICTED: 60S acidic ribosomal protein P2-2 [Raphanus sativus]	20031,30763	6374,597141	14486,01583	15971,00589	16478,74592	19281,89368	88802,80032	26502,04805	27773,13726	33497,10997	122562,2203	111561,4574	35.2	'not assigned.unknown'	29	protein.synthesis.ribosomal protein.eukaryotic.60S subunit.P2	D	29	https://www.uniprot.org/uniprot/A0A6J0JC57	nucleus	ribosome	https://www.uniprot.org/uniprot/A0A6J0JC57	GO:0005634	K02943	Ribosome;Coronavirus disease - COVID-19	09122 Translation		large subunit ribosomal protein LP2			RLA21	RLA21_ARATHRecName: Full=60S acidic ribosomal protein P2-1	F:GO:0000036; P:GO:0000184; F:GO:0003735; C:GO:0005730; C:GO:0005794; C:GO:0005886; P:GO:0006413; P:GO:0006414; P:GO:0006614; P:GO:0006633; P:GO:0009409; C:GO:0009507; P:GO:0019083; C:GO:0022625; C:GO:0042788; F:GO:0042802; F:GO:0044877; C:GO:0045202; P:GO:0051260; P:GO:0051291	F:acyl carrier activity; P:nuclear-transcribed mRNA catabolic process, nonsense-mediated decay; F:structural constituent of ribosome; C:nucleolus; C:Golgi apparatus; C:plasma membrane; P:translational initiation; P:translational elongation; P:SRP-dependent cotranslational protein targeting to membrane; P:fatty acid biosynthetic process; P:response to cold; C:chloroplast; P:viral transcription; C:…
rsg12523.t1	RSG12523.t1;RSG13918.t1;XP_018445629.1;XP_018448601.1;XP_018460924.1;XP_018470659.1;XP_018472776.1;XP_018477066.1;RSG26900.t1	'(gnl|cdd|36859 : 295.0) no description available & (gnl|cdd|64928 : 179.0) no description available & (ipr001377 : 126.11155) Ribosomal protein S6e & (reliability: 220.6952) & (original description: no original description)'	4	4	14,32734704	0,000456974	0,000487873	2,9282579	0,995554506	RSG12523.t1	14905,15522	5280,314318	14350,84836	8305,975366	14290,9931	22257,77347	74115,12726	29754,57197	29829,57827	38895,3652	177459,2799	136150,6917	29.2.1.2.1.6	'protein.synthesis.ribosomal protein.eukaryotic.40S subunit.S6'	29	'protein.synthesis.ribosomal protein.eukaryotic.40S subunit.S6'	N	29	https://www.uniprot.org/uniprot/A0A6J0KDM8	chloroplast	ribosome	https://www.uniprot.org/uniprot/A0A6J0KDM8	GO:0009507	K02991	EGFR tyrosine kinase inhibitor resistance;Ribosome;HIF-1 signaling pathway;mTOR signaling pathway;PI3K-Akt signaling pathway;Apelin signaling pathway;Thermogenesis;Insulin signaling pathway;Coronavirus disease - COVID-19;Proteoglycans in cancer	09122 Translation;09132 Signal transduction		small subunit ribosomal protein S6e			0	0	0	0
rsg41199.t1	RSG41199.t1;XP_018432644.1;XP_018454658.1;RSG15506.t1;XP_018441971.1;XP_018452764.1	'(gnl|cdd|38465 : 206.0) no description available & (gnl|cdd|81628 : 130.0) no description available & (ipr020040 : 93.45048) Ribosomal protein L6, alpha-beta domain & (reliability: 100.0) & (original description: no original description)'	3	2	10,86395478	0,000575406	0,000549931	3,060005655	0,993390592	RSG41199.t1	8219,256704	3167,633087	9173,120527	2826,101525	8430,21471	5677,453592	26564,04226	18764,68789	19195,09043	27884,60048	63362,45564	69544,27967	35.2	'not assigned.unknown'	29	protein.synthesis.ribosomal protein.eukaryotic.60S subunit.L9	D	29	https://www.uniprot.org/uniprot/A0A6J0JCM9	nucleus	ribosome	https://www.uniprot.org/uniprot/A0A6J0JCM9	GO:0005634	K02940	Ribosome;Coronavirus disease - COVID-19	09122 Translation		large subunit ribosomal protein L9e	Ribosomal_L6	Ribosomal protein L6	0	0	0	0
tkk21721.1	TKK21721.1	'(gnl|cdd|81602 : 1017.0) no description available & (reliability: 100.0) & (original description: glucans biosynthesis glucosyltransferase MdoH [Pseudomonas viridiflava])'	1	1	1,56995821	0,000601366	0,000564985	7,683088064	0,99288776	glucans biosynthesis glucosyltransferase MdoH [Pseudomonas viridiflava]	508,3864618	223,3941632	155,3926157	615,8752783	350,5610791	1157,829887	10866,36669	848,9795774	4083,71398	10438,66348	6433,393166	16595,47067	35.2	'not assigned.unknown'	35	not assigned.unknown	D	29	https://www.uniprot.org/uniprot/A0A6J0JCM9	endomembrane system	ribosome	https://www.uniprot.org/uniprot/A0A6J0JCM9	GO:0012505	K03669		not_assigned		membrane glycosyltransferase [EC:2.4.1.-]			OPGH	OPGH_PSE14RecName: Full=Glucans biosynthesis glucosyltransferase H	C:GO:0005886; P:GO:0009250; C:GO:0016021; F:GO:0016758	C:plasma membrane; P:glucan biosynthetic process; C:integral component of membrane; F:transferase activity, transferring hexosyl groups
rsg00819.t1	RSG00819.t1;RSG11570.t1;RSG19013.t1;XP_018441897.1;XP_018441898.1;XP_018445535.1;XP_018473739.1;XP_018475654.1;RSG28547.t1;RSG26583.t1;XP_018471689.1;RSG15118.t1;XP_018452436.1	'(gnl|cdd|35599 : 419.0) no description available & (gnl|cdd|31660 : 305.0) no description available & (reliability: 100.0) & (original description: no original description)'	8	8	35,48202479	0,000616378	0,00057147	2,152369594	0,992592966	RSG00819.t1	17329,09946	9521,545941	20809,60157	12107,59364	14778,28165	29872,5876	85160,15574	33484,02978	35244,26535	48030,80037	129013,1969	140655,637	35.2	'not assigned.unknown'	29	protein.synthesis.ribosomal protein.eukaryotic.40S subunit.S4	D	29	https://www.uniprot.org/uniprot/A0A6J0K1S3	chloroplast	cytoplasm, ribosome	https://www.uniprot.org/uniprot/A0A6J0K1S3	GO:0009507	K02987	Ribosome;Coronavirus disease - COVID-19	09122 Translation		small subunit ribosomal protein S4e	Ribosomal_S4e	Ribosomal family S4e	0	0	0	0
rsg08222.t1	RSG08222.t1;XP_018461925.1;XP_018465074.1	'(gnl|cdd|38086 : 376.0) no description available & (gnl|cdd|48457 : 335.0) no description available & (ipr001353 : 97.20287) Proteasome, subunit alpha/beta & (reliability: 170.10503) & (original description: no original description)'	1	1	3,146342993	0,000718709	0,000637008	1,860828405	0,990515083	RSG08222.t1	1910,599616	1150,248768	3403,801653	1220,555523	2790,213954	3032,50046	14919,82028	3882,676537	3922,546006	7308,137231	10304,99078	11480,09475	29.5.11.20	'protein.degradation.ubiquitin.proteasom'	29	'protein.degradation.ubiquitin.proteasom'	N	29	https://www.uniprot.org/uniprot/A0A6J0LNT1	organelle membrane	nucleus, cytoplasm	https://www.uniprot.org/uniprot/A0A6J0LNT1	GO:0031090	K03660	Base excision repair	09124 Replication and repair		N-glycosylase/DNA lyase [EC:3.2.2.- 4.2.99.18]	Proteasome	Proteasome subunit	0	0	0	0
rsg39101.t1	RSG39101.t1;XP_018451552.1;XP_018464768.1	'(gnl|cdd|35945 : 767.0) no description available & (gnl|cdd|31415 : 545.0) no description available & (ipr003959 : 88.88453) ATPase, AAA-type, core & (reliability: 100.0) & (original description: no original description)'	3	3	9,762984991	0,000814543	0,000691505	1,662572852	0,988479885	RSG39101.t1	10576,4323	2919,167806	10298,62108	4185,621486	9562,933825	9238,913194	31230,35315	12065,9228	15685,00123	18427,98544	35765,67393	32756,05244	35.2	'not assigned.unknown'	29	protein.synthesis.elongation	D	29	https://www.uniprot.org/uniprot/A0A6J0KUF6	nucleus	cytoplasm, proteasome	https://www.uniprot.org/uniprot/A0A6J0KUF6	GO:0005634	K02357		not_assigned		elongation factor Ts			0	0	0	0
rsg09365.t1	RSG09365.t1;XP_018436213.1;XP_018457242.1;XP_018467338.1	'(gnl|cdd|36953 : 195.0) no description available & (gnl|cdd|81945 : 81.8) no description available & (ipr021131 : 76.76183) Ribosomal protein L18e/L15P & (reliability: 100.0) & (original description: no original description)'	2	1	6,487757683	0,000913209	0,000760584	4,526468842	0,986316	RSG09365.t1	3476,49967	1641,584475	5233,429378	1804,806861	2010,739276	5918,370418	14931,50707	10131,56799	13426,04597	17695,82864	59173,41048	73448,10038	35.2	'not assigned.unknown'	29	protein.synthesis.ribosomal protein.eukaryotic.60S subunit.L27A	D	29	https://www.uniprot.org/uniprot/A0A6J0JKQ5	chloroplast	ribosome	https://www.uniprot.org/uniprot/A0A6J0JKQ5	GO:0009507	K02900	Ribosome;Coronavirus disease - COVID-19	09122 Translation		large subunit ribosomal protein L27Ae	Ribosomal_L27A	Ribosomal proteins 50S-L15, 50S-L18e, 60S-L27A	0	0	0	0
xp_018447363.1	XP_018447363.1;XP_018473549.1;XP_018433501.1;RSG12636.t1;XP_018443041.1;XP_018468147.1	'(gnl|cdd|85278 : 138.0) no description available & (gnl|cdd|36907 : 107.0) no description available & (ipr000915 : 94.14362) Ribosomal protein L6E & (reliability: 164.75134) & (original description: PREDICTED: 60S ribosomal protein L6-1 [Raphanus sativus])'	4	1	18,6376338	0,001090742	0,000840311	2,173371564	0,982298054	PREDICTED: 60S ribosomal protein L6-1 [Raphanus sativus]	32737,2292	14444,77559	29872,44729	17634,06392	22670,07654	45687,83262	154779,8115	42501,04275	53008,7951	64517,11785	216325,1353	237287,3447	29.2.1.2.2.6	'protein.synthesis.ribosomal protein.eukaryotic.60S subunit.L6'	29	'protein.synthesis.ribosomal protein.eukaryotic.60S subunit.L6'	N	29	https://www.uniprot.org/uniprot/A0A6J0KIE6	chloroplast	ribosome	https://www.uniprot.org/uniprot/A0A6J0KIE6	GO:0009507	K02934	Ribosome;Coronavirus disease - COVID-19	09122 Translation		large subunit ribosomal protein L6e			RL61	RL61_ARATHRecName: Full=60S ribosomal protein L6-1	P:GO:0000027; F:GO:0000049; P:GO:0002181; F:GO:0003729; F:GO:0003735; F:GO:0005515; C:GO:0005730; C:GO:0005886; P:GO:0008340; C:GO:0009506; C:GO:0009507; P:GO:0009735; C:GO:0014069; C:GO:0022625; C:GO:0031672; C:GO:0098556; F:GO:1990932	P:ribosomal large subunit assembly; F:tRNA binding; P:cytoplasmic translation; F:mRNA binding; F:structural constituent of ribosome; F:protein binding; C:nucleolus; C:plasma membrane; P:determination of adult lifespan; C:plasmodesma; C:chloroplast; P:response to cytokinin; C:postsynaptic density; C:cytosolic large ribosomal subunit; C:A band; C:cytoplasmic side of rough endoplasmic reticulum memb…
rsg14956.t1	RSG14956.t1;XP_018485528.1	'(gnl|cdd|36093 : 337.0) no description available & (gnl|cdd|82684 : 146.0) no description available & (ipr005484 : 98.828835) Ribosomal protein L18/L5 & (reliability: 100.0) & (original description: no original description)'	8	2	26,32504821	0,001135447	0,000846631	2,243946824	0,981267912	RSG14956.t1	3447,884278	1493,916423	3338,195651	2600,596394	2465,238546	6239,693171	19487,9439	5718,960828	6969,272688	7212,924796	21458,89713	32630,29185	35.2	'not assigned.unknown'	29	protein.synthesis.ribosomal protein.eukaryotic.60S subunit.L5	D	29	https://www.uniprot.org/uniprot/A0A6J0NPC7	chloroplast	ribosome	https://www.uniprot.org/uniprot/A0A6J0NPC7	GO:0009507	K02932	Ribosome;Coronavirus disease - COVID-19	09122 Translation		large subunit ribosomal protein L5e	Ribosomal_L5e	Ribosomal large subunit proteins 60S L5, and 50S L18	0	0	0	0
rsg27097.t1	RSG27097.t1;XP_018457453.1	'(gnl|cdd|36093 : 343.0) no description available & (gnl|cdd|82684 : 144.0) no description available & (ipr005484 : 98.31801) Ribosomal protein L18/L5 & (reliability: 100.0) & (original description: no original description)'	7	1	23,69293237	0,001135447	0,000846631	2,243946824	0,981267912	RSG27097.t1	5708,685465	2473,487588	5527,073259	4305,82515	4081,71224	10331,10245	32266,32135	9468,922366	11539,07222	11942,48868	35529,64203	54026,1963	35.2	'not assigned.unknown'	29	protein.synthesis.ribosomal protein.eukaryotic.60S subunit.L5	D	29	https://www.uniprot.org/uniprot/A0A6J0LC54	chloroplast	ribosome	https://www.uniprot.org/uniprot/A0A6J0LC54	GO:0009507	K02932	Ribosome;Coronavirus disease - COVID-19	09122 Translation		large subunit ribosomal protein L5e	Ribosomal_L5e	Ribosomal large subunit proteins 60S L5, and 50S L18	0	0	0	0
rsg18887.t1	RSG18887.t1;XP_018466415.1;RSG14270.t1;XP_018461196.1	'(gnl|cdd|36093 : 343.0) no description available & (gnl|cdd|82684 : 146.0) no description available & (ipr005484 : 99.01116) Ribosomal protein L18/L5 & (reliability: 100.0) & (original description: no original description)'	8	2	25,89166892	0,001135447	0,000846631	2,243946824	0,981267912	RSG18887.t1	15788,34199	6840,851224	15286,0625	11908,49284	11288,67042	28572,42348	89238,00747	26187,9176	31913,26963	33028,98655	98263,27663	149418,6479	35.2	'not assigned.unknown'	29	protein.synthesis.ribosomal protein.eukaryotic.60S subunit.L5	D	29	https://www.uniprot.org/uniprot/A0A6J0M1S1	chloroplast	ribosome	https://www.uniprot.org/uniprot/A0A6J0M1S1	GO:0009507	K02932	Ribosome;Coronavirus disease - COVID-19	09122 Translation		large subunit ribosomal protein L5e	Ribosomal_L5e	Ribosomal large subunit proteins 60S L5, and 50S L18	0	0	0	0
xp_018433492.1	XP_018433492.1;XP_018440270.1	'(gnl|cdd|38394 : 273.0) no description available & (gnl|cdd|29435 : 237.0) no description available & (ipr016082 : 74.416695) Ribosomal protein L30, ferredoxin-like fold domain & (reliability: 100.0) & (original description: PREDICTED: 60S ribosomal protein L7-2-like [Raphanus sativus])'	5	1	20,09825253	0,00128832	0,000928967	1,850405462	0,977707606	PREDICTED: 60S ribosomal protein L7-2-like [Raphanus sativus]	28469,03407	12826,58724	28104,47451	18211,65274	32888,30205	32828,13742	95663,20803	45722,2248	48252,50757	62894,75494	163463,6105	161463,7128	35.2	'not assigned.unknown'	29	protein.synthesis.ribosomal protein.eukaryotic.60S subunit.L7	D	29	https://www.uniprot.org/uniprot/A0A6J0JCZ6	nucleus	ribosome	https://www.uniprot.org/uniprot/A0A6J0JCZ6	GO:0005634	K02937	Ribosome;Coronavirus disease - COVID-19	09122 Translation		large subunit ribosomal protein L7e			RL72	RL72_ARATHRecName: Full=60S ribosomal protein L7-2	F:GO:0000171; P:GO:0000463; P:GO:0002181; F:GO:0003677; F:GO:0003729; F:GO:0003735; C:GO:0005618; C:GO:0005730; C:GO:0005774; C:GO:0005794; C:GO:0005886; F:GO:0008097; C:GO:0009507; C:GO:0014069; C:GO:0022625; C:GO:0031672; C:GO:0042788; F:GO:0042803; P:GO:0097421; P:GO:1905267	F:ribonuclease MRP activity; P:maturation of LSU-rRNA from tricistronic rRNA transcript (SSU-rRNA, 5.8S rRNA, LSU-rRNA); P:cytoplasmic translation; F:DNA binding; F:mRNA binding; F:structural constituent of ribosome; C:cell wall; C:nucleolus; C:vacuolar membrane; C:Golgi apparatus; C:plasma membrane; F:5S rRNA binding; C:chloroplast; C:postsynaptic density; C:cytosolic large ribosomal subunit; C:…
xp_018450186.1	XP_018450186.1	'(gnl|cdd|38465 : 209.0) no description available & (gnl|cdd|81628 : 133.0) no description available & (ipr020040 : 93.57308) Ribosomal protein L6, alpha-beta domain & (reliability: 100.0) & (original description: PREDICTED: 60S ribosomal protein L9-2-like [Raphanus sativus])'	2	1	7,209519148	0,001334569	0,00094416	2,65211975	0,976621885	PREDICTED: 60S ribosomal protein L9-2-like [Raphanus sativus]	496,3225171	469,5905845	1125,536812	480,868817	1209,203652	1080,364352	4545,344079	1890,226718	1956,062101	2748,846937	8269,700358	8491,448576	35.2	'not assigned.unknown'	29	protein.synthesis.ribosomal protein.eukaryotic.60S subunit.L9	D	29	https://www.uniprot.org/uniprot/A0A6J0KRP3	nucleus	ribosome	https://www.uniprot.org/uniprot/A0A6J0KRP3	GO:0005634	K02940	Ribosome;Coronavirus disease - COVID-19	09122 Translation		large subunit ribosomal protein L9e			RL92	RL92_ARATHRecName: Full=60S ribosomal protein L9-2	P:GO:0002181; F:GO:0003735; C:GO:0005730; C:GO:0005774; C:GO:0005794; C:GO:0005886; P:GO:0008340; C:GO:0009506; C:GO:0009941; P:GO:0009955; F:GO:0019843; C:GO:0022625; C:GO:0042788; C:GO:0045202; P:GO:1990090	P:cytoplasmic translation; F:structural constituent of ribosome; C:nucleolus; C:vacuolar membrane; C:Golgi apparatus; C:plasma membrane; P:determination of adult lifespan; C:plasmodesma; C:chloroplast envelope; P:adaxial/abaxial pattern specification; F:rRNA binding; C:cytosolic large ribosomal subunit; C:polysomal ribosome; C:synapse; P:cellular response to nerve growth factor stimulus
rsg44067.t1	RSG44067.t1;XP_018447086.1;XP_018478041.1	'(gnl|cdd|38119 : 427.0) no description available & (reliability: 100.0) & (original description: no original description)'	1	1	3,215242147	0,001402486	0,000973625	2,465817362	0,975022496	RSG44067.t1	1686,14649	961,2704399	1945,959886	650,4492185	1567,630866	1190,082448	6386,45627	2715,291606	3102,737326	7877,747663	11295,48742	9563,4601	35.2	'not assigned.unknown'	29	protein.degradation.ubiquitin.proteasom	D	29	https://www.uniprot.org/uniprot/A0A6J0KHV8	nucleus	proteasome	https://www.uniprot.org/uniprot/A0A6J0KHV8	GO:0005634	K03039	Proteasome;Alzheimer disease;Parkinson disease;Amyotrophic lateral sclerosis;Huntington disease;Spinocerebellar ataxia;Prion disease;Pathways of neurodegeneration - multiple diseases;Epstein-Barr virus infection	09123 Folding, sorting and degradation		26S proteasome regulatory subunit N9			0	0	0	0
rsg22145.t1	RSG22145.t1;XP_018450554.1;XP_018461564.1;XP_018461681.1;XP_018476666.1;XP_018476742.1;XP_018487232.1	'(gnl|cdd|38563 : 219.0) no description available & (ipr001063 : 156.48047) Ribosomal protein L22/L17 & (gnl|cdd|81333 : 133.0) no description available & (reliability: 100.0) & (original description: no original description)'	2	2	8,639335632	0,001474805	0,00100892	2,571518734	0,973314558	RSG22145.t1	12083,37279	7194,640132	16312,3139	8409,975517	13968,37588	12887,86018	54536,42139	25617,25032	27063,72056	34316,42702	111768,2851	147172,2369	35.2	'not assigned.unknown'	29	protein.synthesis.ribosomal protein.eukaryotic.60S subunit.L17	D	29	https://www.uniprot.org/uniprot/A0A6J0KTX4	nucleus	ribosome	https://www.uniprot.org/uniprot/A0A6J0KTX4	GO:0005634	K02880	Ribosome;Coronavirus disease - COVID-19	09122 Translation		large subunit ribosomal protein L17e			0	0	0	0
rsg35124.t1	RSG35124.t1;XP_018486222.1;XP_018487301.1;XP_018490633.1;RSG17385.t1;XP_018453633.1	'(gnl|cdd|36841 : 334.0) no description available & (gnl|cdd|85186 : 309.0) no description available & (ipr001593 : 189.5885) Ribosomal protein S3Ae & (reliability: 331.77988) & (original description: no original description)'	4	1	9,370103955	0,001471815	0,00100892	2,827675945	0,97338525	RSG35124.t1	7644,251203	2842,667324	10000,98481	2597,995965	8047,006835	5242,357513	26004,85992	13217,74491	17036,75193	21305,30855	69247,05068	61903,90368	29.2.1.2.1.53	'protein.synthesis.ribosomal protein.eukaryotic.40S subunit.S3A'	29	'protein.synthesis.ribosomal protein.eukaryotic.40S subunit.S3A'	N	29	https://www.uniprot.org/uniprot/A0A6J0NNA1	nucleus	cytoplasm	https://www.uniprot.org/uniprot/A0A6J0NNA1	GO:0005634	K02984	Ribosome;Coronavirus disease - COVID-19	09122 Translation		small subunit ribosomal protein S3Ae			0	0	0	0
xp_018434560.1	XP_018434560.1	'(gnl|cdd|36953 : 197.0) no description available & (gnl|cdd|81945 : 83.0) no description available & (ipr021131 : 78.19258) Ribosomal protein L18e/L15P & (reliability: 100.0) & (original description: PREDICTED: 60S ribosomal protein L27a-2 [Raphanus sativus])'	3	2	8,019711018	0,001725213	0,001135753	2,750381827	0,967384658	PREDICTED: 60S ribosomal protein L27a-2 [Raphanus sativus]	3022,634187	1451,366435	3837,877007	2090,063378	1778,446389	4910,656664	12443,02218	5883,263665	7331,479213	8804,238871	29734,24545	34813,2553	35.2	'not assigned.unknown'	29	protein.synthesis.ribosomal protein.eukaryotic.60S subunit.L27A	D	29	https://www.uniprot.org/uniprot/A0A6J0JG17	chloroplast	ribosome	https://www.uniprot.org/uniprot/A0A6J0JG17	GO:0009507	K02900	Ribosome;Coronavirus disease - COVID-19	09122 Translation		large subunit ribosomal protein L27Ae			R27A2	R27A2_ARATHRecName: Full=60S ribosomal protein L27a-2	P:GO:0002181; F:GO:0003723; F:GO:0003735; C:GO:0005730; P:GO:0006614; C:GO:0009506; P:GO:0009908; P:GO:0010229; C:GO:0022625; C:GO:0042788; C:GO:0098556	P:cytoplasmic translation; F:RNA binding; F:structural constituent of ribosome; C:nucleolus; P:SRP-dependent cotranslational protein targeting to membrane; C:plasmodesma; P:flower development; P:inflorescence development; C:cytosolic large ribosomal subunit; C:polysomal ribosome; C:cytoplasmic side of rough endoplasmic reticulum membrane
rsg03730.t1	RSG03730.t1;RSG40127.t1;XP_018433936.1;XP_018460950.1;XP_018464817.1;XP_018478096.1;XP_018491054.1	'(gnl|cdd|38501 : 257.0) no description available & (gnl|cdd|81264 : 220.0) no description available & (ipr000235 : 189.15446) Ribosomal protein S5/S7 & (reliability: 100.0) & (original description: no original description)'	3	3	7,933989525	0,001833407	0,001179788	2,645188518	0,96482424	RSG03730.t1	7107,489889	7078,250837	13068,08884	5361,511334	8050,974025	14926,693	51100,87547	23173,4924	21659,03849	30078,9772	113188,0493	89042,56285	35.2	'not assigned.unknown'	29	protein.synthesis.ribosomal protein.eukaryotic.40S subunit.S5	D	29	https://www.uniprot.org/uniprot/A0A6J0JFX8	nucleus	ribosome	https://www.uniprot.org/uniprot/A0A6J0JFX8	GO:0005634	K02989	Ribosome;Coronavirus disease - COVID-19	09122 Translation		small subunit ribosomal protein S5e	Ribosomal_S7	Ribosomal protein S7p/S5e	0	0	0	0
rsg44816.t1	RSG44816.t1;XP_018441951.1;XP_018467498.1;XP_018474548.1;XP_018483892.1;RSG58901.t1;XP_018459916.1	'(gnl|cdd|35621 : 246.0) no description available & (gnl|cdd|82677 : 169.0) no description available & (reliability: 100.0) & (original description: no original description)'	3	3	10,62603676	0,00195889	0,001249129	3,179431381	0,96186213	RSG44816.t1	6926,20026	3259,093039	9988,882088	2922,385935	7340,772074	6386,413509	22737,59739	17364,34798	16798,08138	24244,30621	86199,57196	73864,96496	35.2	'not assigned.unknown'	29	protein.synthesis.ribosomal protein.eukaryotic.40S subunit.S13	D	29	https://www.uniprot.org/uniprot/A0A6J0K3B6	chloroplast	ribosome	https://www.uniprot.org/uniprot/A0A6J0K3B6	GO:0009507	K02953	Ribosome;Coronavirus disease - COVID-19	09122 Translation		small subunit ribosomal protein S13e			0	0	0	0
rsg03748.t1	RSG03748.t1;RSG30480.t1;XP_018462129.1;XP_018481826.1;RSG09662.t1	'(gnl|cdd|35628 : 260.0) no description available & (gnl|cdd|83108 : 204.0) no description available & (ipr001971 : 108.30488) Ribosomal protein S11 & (reliability: 100.0) & (original description: no original description)'	4	4	22,64455175	0,002019908	0,001259541	1,859594838	0,960425773	RSG03748.t1	29044,29426	13913,57027	23744,96248	15713,29177	18150,44067	33779,63438	96404,4988	39571,07583	37486,94459	56911,84106	136799,4062	163066,7556	35.2	'not assigned.unknown'	29	protein.synthesis.ribosomal protein.eukaryotic.40S subunit.S14	D	29	https://www.uniprot.org/uniprot/A0A6J0LRU5	endomembrane system	ribosome	https://www.uniprot.org/uniprot/A0A6J0LRU5	GO:0012505	K02955	Ribosome;Coronavirus disease - COVID-19	09122 Translation		small subunit ribosomal protein S14e	Ribosomal_S11	Ribosomal protein S11	0	0	0	0
xp_018433609.1	XP_018433609.1;RSG13236.t1	'(gnl|cdd|38391 : 335.0) no description available & (gnl|cdd|30441 : 140.0) no description available & (reliability: 100.0) & (original description: PREDICTED: 40S ribosomal protein S3-2-like [Raphanus sativus])'	4	1	15,00637233	0,002289343	0,001390632	2,207730457	0,954124952	PREDICTED: 40S ribosomal protein S3-2-like [Raphanus sativus]	4511,671708	1568,817708	4772,447977	3154,155851	3655,010379	3095,76559	12044,73015	5885,772257	6970,013121	11641,9454	29443,44979	28763,50512	35.2	'not assigned.unknown'	29	protein.synthesis.ribosomal protein.eukaryotic.40S subunit.S3	D	29	https://www.uniprot.org/uniprot/A0A6J0JFG7	chloroplast	ribosome	https://www.uniprot.org/uniprot/A0A6J0JFG7	GO:0009507	K02985	Ribosome;Pathogenic Escherichia coli infection;Salmonella infection;Coronavirus disease - COVID-19	09122 Translation		small subunit ribosomal protein S3e	Ribosomal_S3_C	Ribosomal protein S3, C-terminal domain	RS33	RS33_ARATHRecName: Full=40S ribosomal protein S3-3	P:GO:0000056; F:GO:0000977; P:GO:0002181; F:GO:0003729; F:GO:0003735; F:GO:0004520; C:GO:0005730; C:GO:0005743; C:GO:0005759; C:GO:0005774; C:GO:0005783; C:GO:0005794; P:GO:0007059; F:GO:0008017; F:GO:0008134; F:GO:0008534; C:GO:0009506; C:GO:0009507; P:GO:0009651; P:GO:0010628; C:GO:0014069; C:GO:0016363; P:GO:0017148; C:GO:0022627; C:GO:0030425; F:GO:0030544; C:GO:0030688; P:GO:0031116; P:GO:00…	P:ribosomal small subunit export from nucleus; F:RNA polymerase II regulatory region sequence-specific DNA binding; P:cytoplasmic translation; F:mRNA binding; F:structural constituent of ribosome; F:endodeoxyribonuclease activity; C:nucleolus; C:mitochondrial inner membrane; C:mitochondrial matrix; C:vacuolar membrane; C:endoplasmic reticulum; C:Golgi apparatus; P:chromosome segregation; F:microt…
rsg22691.t1	RSG22691.t1;RSG34812.t1;XP_018433162.1;XP_018472692.1;XP_018473240.1	'(gnl|cdd|48161 : 774.0) no description available & (gnl|cdd|35577 : 683.0) no description available & (ipr002423 : 267.42838) Chaperonin Cpn60/TCP-1 & (reliability: 467.99966) & (original description: no original description)'	6	5	21,36074841	0,002343712	0,001405483	1,603132369	0,952863121	RSG22691.t1	10510,01152	2890,564234	10286,13383	4330,908953	9104,99125	11822,01191	29640,81324	13905,67176	15072,99529	17836,93505	32219,35179	35243,5863	29.6	'protein.folding'	29	'protein.folding'	N	29	https://www.uniprot.org/uniprot/A0A6J0JC34	mitochondrion	mitochondrion	https://www.uniprot.org/uniprot/A0A6J0JC34	GO:0005739	K04077	RNA degradation;Longevity regulating pathway - worm;Type I diabetes mellitus;Legionellosis;Tuberculosis;Lipid and atherosclerosis	09123 Folding, sorting and degradation		chaperonin GroEL	Cpn60_TCP1;Cpn60_TCP1	TCP-1/cpn60 chaperonin family;TCP-1/cpn60 chaperonin family	0	0	0	0
xp_018452071.1	XP_018452071.1	'(gnl|cdd|36980 : 131.0) no description available & (gnl|cdd|29166 : 129.0) no description available & (reliability: 100.0) & (original description: PREDICTED: small ubiquitin-related modifier 1-like [Raphanus sativus])'	1	1	2,879264116	0,002451893	0,00145795	2,097097621	0,950363148	PREDICTED: small ubiquitin-related modifier 1-like [Raphanus sativus]	1250,935965	457,1590798	1768,779277	570,5852718	1755,717758	1069,317776	4869,349583	3586,59789	2404,151239	3292,451542	5814,269043	5887,043438	35.2	'not assigned.unknown'	29	protein.degradation.ubiquitin.ubiquitin	D	29	https://www.uniprot.org/uniprot/A0A6J0KX47	nucleus	nucleus; cytoplasm	https://www.uniprot.org/uniprot/A0A6J0KX47	GO:0005634	K12160	RNA transport;Fluid shear stress and atherosclerosis	09122 Translation		small ubiquitin-related modifier			SUMO2	SUMO2_ARATHRecName: Full=Small ubiquitin-related modifier 2; Short=AtSUMO2	C:GO:0000776; F:GO:0001222; C:GO:0005829; P:GO:0010286; C:GO:0016605; P:GO:0016925; F:GO:0019789; F:GO:0031386; F:GO:0031625; P:GO:0032436; P:GO:0034504; P:GO:0034605; P:GO:0043009; P:GO:0043392; P:GO:0043433; P:GO:0045892; P:GO:0045944; F:GO:0046965; P:GO:0060216; P:GO:0071276; C:GO:0097165	C:kinetochore; F:transcription corepressor binding; C:cytosol; P:heat acclimation; C:PML body; P:protein sumoylation; F:SUMO transferase activity; F:protein tag; F:ubiquitin protein ligase binding; P:positive regulation of proteasomal ubiquitin-dependent protein catabolic process; P:protein localization to nucleus; P:cellular response to heat; P:chordate embryonic development; P:negative regulati…
rsg20534.t1	RSG20534.t1;RSG21372.t1;RSG23228.t1;XP_018439501.1;XP_018477508.1;XP_018493420.1	'(gnl|cdd|36962 : 154.0) no description available & (ipr012677 : 72.347725) Nucleotide-binding, alpha-beta plait & (reliability: 100.0) & (original description: no original description)'	1	1	3,738822937	0,002640791	0,001511806	2,017985971	0,946034664	RSG20534.t1	34898,50611	12219,28274	38708,1231	31042,2685	19921,27074	37409	126308,4679	46746,45596	46909,79544	76681,5456	186967,3385	261501,5992	35.2	'not assigned.unknown'	29	protein.synthesis.ribosomal protein.eukaryotic.60S subunit.L23A	D	29	https://www.uniprot.org/uniprot/A0A6J0ML49	nucleus	ribosome	https://www.uniprot.org/uniprot/A0A6J0ML49	GO:0005634	K02893	Ribosome;Coronavirus disease - COVID-19	09122 Translation		large subunit ribosomal protein L23Ae			0	0	0	0
xp_018439564.1	XP_018439564.1;XP_018439565.1	'(gnl|cdd|36841 : 333.0) no description available & (gnl|cdd|85186 : 308.0) no description available & (ipr001593 : 189.3567) Ribosomal protein S3Ae & (reliability: 331.37424) & (original description: PREDICTED: 40S ribosomal protein S3a-like [Raphanus sativus])'	3	1	7,116653204	0,002885377	0,001607205	3,252972102	0,940504546	PREDICTED: 40S ribosomal protein S3a-like [Raphanus sativus]	1009,188103	275,8483376	1624,546174	247,134769	1113,788331	698,1087542	3523,207798	2105,289074	2345,111383	2645,616213	10871,88278	10411,34006	29.2.1.2.1.53	'protein.synthesis.ribosomal protein.eukaryotic.40S subunit.S3A'	29	'protein.synthesis.ribosomal protein.eukaryotic.40S subunit.S3A'	N	29	https://www.uniprot.org/uniprot/A0A6J0JXY4	nucleus	cytoplasm	https://www.uniprot.org/uniprot/A0A6J0JXY4	GO:0005634	K02984	Ribosome;Coronavirus disease - COVID-19	09122 Translation		small subunit ribosomal protein S3Ae			RS3A	RS3A_BRACMRecName: Full=40S ribosomal protein S3a; AltName: Full=S phase-specific protein BIS289	F:GO:0003729; F:GO:0003735; C:GO:0005576; C:GO:0005618; C:GO:0005730; C:GO:0005794; C:GO:0005886; P:GO:0006412; C:GO:0009506; C:GO:0009507; C:GO:0022627; C:GO:0042788	F:mRNA binding; F:structural constituent of ribosome; C:extracellular region; C:cell wall; C:nucleolus; C:Golgi apparatus; C:plasma membrane; P:translation; C:plasmodesma; C:chloroplast; C:cytosolic small ribosomal subunit; C:polysomal ribosome
xp_018435839.1	XP_018435839.1;XP_018437867.1;XP_018462994.1;XP_018484055.1	'(gnl|cdd|36783 : 284.0) no description available & (gnl|cdd|30430 : 139.0) no description available & (ipr002143 : 120.3693) Ribosomal protein L1 & (reliability: 100.0) & (original description: PREDICTED: 60S ribosomal protein L10a-1 [Raphanus sativus])'	4	2	16,27280414	0,002972592	0,001642519	1,713786365	0,938553856	PREDICTED: 60S ribosomal protein L10a-1 [Raphanus sativus]	7972,558341	3492,484598	7427,404254	6027,460213	6772,884178	10251,7889	29000,07131	10657,78267	9759,207459	15586,34718	41572,95798	46575,11602	35.2	'not assigned.unknown'	29	protein.synthesis.ribosomal protein.prokaryotic.unknown organellar.50S subunit.L10A;protein.synthesis.ribosomal protein.eukaryotic.60S subunit.L10A	D	29	https://www.uniprot.org/uniprot/A0A6J0JLW5	nucleus	ribosome	https://www.uniprot.org/uniprot/A0A6J0JLW5	GO:0005634	K02865	Ribosome;Coronavirus disease - COVID-19	09122 Translation		large subunit ribosomal protein L10Ae			R10A1	R10A1_ARATHRecName: Full=60S ribosomal protein L10a-1	P:GO:0000184; P:GO:0000470; P:GO:0002181; F:GO:0003723; F:GO:0003735; F:GO:0005515; C:GO:0005730; C:GO:0005886; P:GO:0006413; P:GO:0006614; C:GO:0009506; P:GO:0009955; C:GO:0014069; P:GO:0019083; C:GO:0022625; C:GO:0042788; P:GO:0045471; P:GO:0090696	P:nuclear-transcribed mRNA catabolic process, nonsense-mediated decay; P:maturation of LSU-rRNA; P:cytoplasmic translation; F:RNA binding; F:structural constituent of ribosome; F:protein binding; C:nucleolus; C:plasma membrane; P:translational initiation; P:SRP-dependent cotranslational protein targeting to membrane; C:plasmodesma; P:adaxial/abaxial pattern specification; C:postsynaptic density; …
rsg39817.t1	RSG39817.t1;XP_018442154.1;XP_018460327.1;XP_018464953.1;XP_018472792.1;XP_018477885.1;XP_018486429.1	'(gnl|cdd|36104 : 250.0) no description available & (gnl|cdd|47926 : 131.0) no description available & (ipr020784 : 89.705505) Ribosomal protein L11, N-terminal & (reliability: 100.0) & (original description: no original description)'	2	2	5,301264763	0,003015667	0,001642519	2,735329548	0,937594645	RSG39817.t1	10530,68092	8359,325291	17383,40315	5735,551567	15759,06147	14982,94131	59439,2178	30381,22185	24885,62075	41970,94432	174215,3785	109421,1264	35.2	'not assigned.unknown'	29	protein.synthesis.ribosomal protein.eukaryotic.60S subunit.L12	D	29	https://www.uniprot.org/uniprot/A0A6J0K590	nucleus	ribosome	https://www.uniprot.org/uniprot/A0A6J0K590	GO:0005634	K02870	Ribosome;Coronavirus disease - COVID-19	09122 Translation		large subunit ribosomal protein L12e			0	0	0	0
rsg13225.t1	RSG13225.t1;XP_018464995.1	'(gnl|cdd|34853 : 602.0) no description available & (gnl|cdd|35275 : 528.0) no description available & (ipr000795 : 125.68667) Elongation factor, GTP-binding domain & (reliability: 128.12227) & (original description: no original description)'	10	1	65,2127583	0,00300456	0,001642519	2,162086365	0,937841716	RSG13225.t1	13709,20939	3030,29266	20326,50556	8703,28512	17844,08691	20365,75503	97908,95873	22348,97116	22978,02546	26665,19398	97029,02855	107462,4489	29.2.4	'protein.synthesis.elongation'	29	'protein.synthesis.elongation'	N	29	https://www.uniprot.org/uniprot/A0A6J0JXJ5	cytoplasm	cytoplasm; nucleus	https://www.nextprot.org/entry/NX_P68104/localization	GO:0005737	K03231	RNA transport;Legionellosis;Leishmaniasis	09122 Translation		elongation factor 1-alpha	GTP_EFTU	Elongation factor Tu GTP binding domain	0	0	0	0
rsg06609.t1	RSG06609.t1;XP_018436510.1;XP_018473546.1	'(gnl|cdd|36965 : 225.0) no description available & (gnl|cdd|81268 : 166.0) no description available & (reliability: 100.0) & (original description: no original description)'	3	1	14,14024949	0,004357211	0,002274228	1,836335216	0,909144637	RSG06609.t1	18926,2254	6997,563979	15691,25691	11120,25059	14261,60253	14364,63479	46500,56882	24330,18339	23264,61372	30092,92579	99950,85526	84480,32429	35.2	'not assigned.unknown'	29	protein.synthesis.ribosomal protein.eukaryotic.40S subunit.S15A	D	29	https://www.uniprot.org/uniprot/A0A6J0JLG6	chloroplast	ribosome	https://www.uniprot.org/uniprot/A0A6J0JLG6	GO:0009507	K02957	Ribosome;Coronavirus disease - COVID-19	09122 Translation		small subunit ribosomal protein S15Ae	Ribosomal_S8	Ribosomal protein S8	0	0	0	0
xp_018433077.1	XP_018433077.1	'(gnl|cdd|37720 : 616.0) no description available & (gnl|cdd|30521 : 475.0) no description available & (ipr002314 : 77.18928) Aminoacyl-tRNA synthetase, class II (G/ H/ P/ S), conserved domain & (reliability: 135.08124) & (original description: PREDICTED: serine--tRNA ligase, cytoplasmic [Raphanus sativus])'	1	1	2,518460512	0,004713097	0,002406504	2,655283558	0,902052381	PREDICTED: serine--tRNA ligase, cytoplasmic [Raphanus sativus]	4594,143735	478,3829096	4128,279614	692,8914383	2352,147701	5987,962477	31687,15001	6508,984104	7249,395593	6159,10035	20271,2845	19551,2547	29.1	'protein.aa activation'	29	'protein.aa activation'	N	29	https://www.uniprot.org/uniprot/A0A6J0JBU8	cytoplasm			GO:0005737	K01875	Aminoacyl-tRNA biosynthesis	09122 Translation		seryl-tRNA synthetase [EC:6.1.1.11]			SYSC	SYSC_ARATHRecName: Full=Serine--tRNA ligase, cytoplasmic; AltName: Full=Seryl-tRNA synthetase; Short=SerRS; AltName: Full=Seryl-tRNA(Ser/Sec) synthetase	P:GO:0000122; F:GO:0000978; P:GO:0001569; P:GO:0002181; F:GO:0003723; F:GO:0004828; F:GO:0005524; C:GO:0005634; C:GO:0005829; P:GO:0006434; P:GO:0008033; P:GO:0016259; F:GO:0042803; P:GO:0046686; P:GO:0061300; P:GO:0097056; P:GO:1903671; P:GO:1904046	P:negative regulation of transcription by RNA polymerase II; F:RNA polymerase II proximal promoter sequence-specific DNA binding; P:branching involved in blood vessel morphogenesis; P:cytoplasmic translation; F:RNA binding; F:serine-tRNA ligase activity; F:ATP binding; C:nucleus; C:cytosol; P:seryl-tRNA aminoacylation; P:tRNA processing; P:selenocysteine metabolic process; F:protein homodimerizat…
rsg17673.t1	RSG17673.t1;RSG21065.t1;XP_018454417.1;XP_018468074.1	'(gnl|cdd|48448 : 391.0) no description available & (gnl|cdd|35402 : 367.0) no description available & (reliability: 100.0) & (original description: no original description)'	2	2	7,046969652	0,004781668	0,002423951	1,623579519	0,900706827	RSG17673.t1	11680,13316	2828,063936	10334,88804	5913,964254	11582,00544	8047,382081	27220,38857	14906,00771	14501,77172	18415,12631	42979,95459	34646,58917	35.2	'not assigned.unknown'	29	protein.degradation;protein.degradation.ubiquitin.proteasom	D	29	https://www.uniprot.org/uniprot/A0A6J0L2N8	cytoplasm	nucleus, cytoplasm	https://www.uniprot.org/uniprot/A0A6J0L2N8	GO:0005737	K02726	Proteasome;Alzheimer disease;Parkinson disease;Amyotrophic lateral sclerosis;Huntington disease;Spinocerebellar ataxia;Prion disease;Pathways of neurodegeneration - multiple diseases	09123 Folding, sorting and degradation		20S proteasome subunit alpha 2 [EC:3.4.25.1]			0	0	0	0
xp_018436724.1	XP_018436724.1;XP_018486838.1	'(gnl|cdd|38646 : 100.0) no description available & (reliability: 100.0) & (original description: PREDICTED: 60S ribosomal protein L35-1 [Raphanus sativus])'	1	1	3,966207504	0,005064164	0,00251292	2,390206541	0,895233294	PREDICTED: 60S ribosomal protein L35-1 [Raphanus sativus]	7672,748504	996,0575919	6716,147603	3345,722692	2830,567926	8583,309488	20294,2491	11922,26752	11285,90018	9575,440504	38914,72356	39883,91974	35.2	'not assigned.unknown'	29	protein.synthesis.ribosomal protein.eukaryotic.60S subunit.L35	D	29	https://www.uniprot.org/uniprot/A0A6J0JPL7	chloroplast	ribosome	https://www.uniprot.org/uniprot/A0A6J0JPL7	GO:0009507	K02918	Ribosome;Coronavirus disease - COVID-19	09122 Translation		large subunit ribosomal protein L35e			RL351	RL351_ARATHRecName: Full=60S ribosomal protein L35-1	P:GO:0000184; P:GO:0000463; P:GO:0002181; F:GO:0003729; F:GO:0003735; C:GO:0005730; C:GO:0005794; P:GO:0006413; P:GO:0006614; C:GO:0009506; P:GO:0019083; C:GO:0022625; P:GO:0030218; C:GO:0030687; P:GO:0043009; F:GO:0043021; P:GO:0051726; P:GO:0071493; C:GO:0098556	P:nuclear-transcribed mRNA catabolic process, nonsense-mediated decay; P:maturation of LSU-rRNA from tricistronic rRNA transcript (SSU-rRNA, 5.8S rRNA, LSU-rRNA); P:cytoplasmic translation; F:mRNA binding; F:structural constituent of ribosome; C:nucleolus; C:Golgi apparatus; P:translational initiation; P:SRP-dependent cotranslational protein targeting to membrane; C:plasmodesma; P:viral transcrip…
[truncated: 93 more rows]

## Sheet: Table S5-4
Table S5-4 Functional annotation accomplished for non-redundant proteins, down-regulated in Raphanus sativus seedlings on the 22th day after inoculation with Agrobacterium tumefaciens suspension in comparison to the mock treatment with cultural medium
Bin 1: Photosynthesis
First_accesion	Accession	Protein annotation (description)	Peptide count	Unique peptides	Confidence score	t-Test	q Value	Fold change	Power	Description	Inoculation with medium						Inoculation with agrobacterial suspension						Functional annotation							Prediction of localization			Gene ontology
[truncated: 311 more rows]
