# Supplementary material for: Proteome and Metabolome Alterations in Radish (Raphanus sativus L.) Seedlings Induced by Inoculation with Agrobacterium tumefaciens
Source: Biomolecules. 2025 Feb 14;15(2):290. doi: 10.3390/biom15020290 (PMC11852571; doi:10.3390/biom15020290)
Supplement: Supplementary file 1 [file biomolecules-15-00290-s001.zip › Supplementary_Information_8.xls]

## Sheet: Directory
Proteome and metabolome alterations in radish (Raphanus sativus L.) seedlings induced by inoculation with Agrobacterium tumefaciens
Supplementary information 8 Prediction of intra-cellular localization for non-redundant proteins, differentially expressed in Raphanus sativus seedlings on the 22nd day after inoculation with cultural medium or suspension of the Agrobacterium tumefacies culture in comparison to the corresponding 10-day treatments
Nadezhda Frolova,1§ Daria Gorbach,1§ Christian Ihling,2 Tatiana Bilova,1,3 Anastasia Orlova,1 Elena Lukasheva,4 Ksenia Fedoseeva,5 Irina Dodueva,6 Lyudmila A. Lutova6 and Andrej Frolov1*
1Laboratory of Analytical Biochemistry and Biotechnology, K.A. Timiryazev Institute of Plant Physiology Russian Academy of Science, 127276, Moscow, Russia
2Institute of Pharmacy, Martin-Luther Universität Halle-Wittenbeg, 06099, Halle (Saale), Germany
3Department of Plant Physiology and Biochemistry, St. Petersburg State University, 199034 St. Petersburg, Russia
4Department of Biochemistry, St. Petersburg State University, 199904, St. Petersburg, Russia
5Resource Center "Molecular and Cell Technologies", St. Petersburg State University, 199034, St. Petersburg, Russia
6Department of Genetics and Biotechnology, St. Petersburg State University, 199034, St. Petersburg, Russia
§These authors contributed equally to the manuscript
Directory
Table S8-1	Cellular localization predicted for non-redundant proteins, up-regulated in Raphanus sativus seedlings on the 22th day after inoculation with cultural medium (mock treatment) in comparison to the corresponding 10-day treatment
Table S8-2	Cellular localization predicted for non-redundant proteins, down-regulated in Raphanus sativus seedlings on the 22th day after inoculation with cultural medium (mock treatment) in comparison to the corresponding 10-day treatment
Table S8-3	Cellular localization predicted for non-redundant proteins, up-regulated in Raphanus sativus seedlings on the 22th day after inoculation with a suspension of Agrobacterium tumefaciens in comparison to the corresponding 10-day treatment
Table S8-4	Cellular localization predicted for non-redundant proteins, down-regulated in Raphanus sativus seedlings on the 22th day after inoculation with a suspension of Agrobacterium tumefaciens in comparison to the corresponding 10-day treatment
BIN #1 (Photosyntesis)
BIN #2 (Major carbohydrate metabolism)
BIN #3 (Minor carbohydrate metabolism)
BIN #4 (Glycolosis)
BIN #5 (Fermentation)
BIN #6 (Gluconeogenesis/glyoxylate cycle)
BIN #7 (OPP cycle)
BIN #8 (TCA/organic acid transformations)
BIN #9 (Mitochondrial electron transport /ATP synthesis)
BIN #10 (Cell wall)
BIN #11 (Lipid metabolism)
BIN #12 (Nitrogen assimilation)
BIN #13 (Amino acid metabolism)
BIN #14 (S-metabolism)
BIN #15 (Metal handling)
BIN #16 (Secondary metabolism)
BIN #17 (Hormones)
BIN #18 (Cofactor and vitamins synthesis)
BIN #19 (Tetrapyrrole synthesis)
BIN #20 (Stress)
BIN #21 (Redox)
BIN #22 (Polyamine synthesis)
BIN #23 (Nucleotide metabolism)
BIN #24 (Degradation of xenobiotics)
BIN #25 (C1-metabolism)
BIN #26 (Miscellaneous enzyme families)
BIN #27 (RNA metabolism)
BIN #28 (DNA metabolism)
BIN #29 (Protein metabolism)
BIN #30 (Signaling)
BIN #31 (Cell)
BIN #32 (microRNA, natural antisense etc. )
BIN #33 (Development)
BIN #34 (Transport)
BIN #35 (Not assigned)

## Sheet: Table S8-1
Table S8-1 Cellular localization predicted for non-redundant proteins, up-regulated in Raphanus sativus seedlings on the 22th day after inoculation with cultural medium (mock treatment) in comparison to the corresponding 10-day treatment
Cell wall
First_accesion	Accession	Protein annotation (description)	Peptide count	Unique peptides	Confidence score	t-Test	q Value	Fold change	Power	Description	Inoculation with medium									Functional annotation							Prediction of localization			Gene ontology
																				Bincode global	Bincode name	Bincode (UNIPROT)	Bincode name (UNIPROT)	Annotation code	Bincode manually curated	Manual curation:source	BUSCA localization	Localization manually curated	Manual curation:source	GO ID	KO	Pathway	Britte	Module	Definition	Status	Top hit	Gene name	Gene description	GO	GO PC
											1a_22C	3a_22C	4a_22C	5a_22C	6a_22C	7a_22C	22a_10C	23a_10C	24a_10C
rsg11806.t1	RSG11806.t1;XP_018457955.1;RSG26147.t1;XP_018446673.1;XP_018459687.1	'(gnl|cdd|38017 : 325.0) no description available & (gnl|cdd|47913 : 290.0) no description available & (ipr001223 : 235.47986) Glycoside hydrolase, family 18, catalytic domain & (reliability: 100.0) & (original description: PREDICTED: chitotriosidase-1-like [Raphanus sativus])'	3	3	10,99101007	0,008689528	0,050766884	1.7703	0,904008982	RSG11806.t1	24466,87755	5760,526473	17490,18464	7853,939849	13489,32048	14017,09286	8020,736341	8718,346874	7363,476192	35.2	'not assigned.unknown'	7	OPP.oxidative PP.G6PD	D	7	https://www.uniprot.org/uniprot/O81862#function	cytoplasm	cell wall	https://www.uniprot.org/uniprot/O81862#subcellular_location	GO:0005737	K01183	Amino sugar and nucleotide sugar metabolism;Metabolic pathways	09101 Carbohydrate metabolism		chitinase [EC:3.2.1.14]			CHIC	CHIC_ARATHRecName: Full=Class V chitinase; Short=AtChiC; Flags: Precursor	P:GO:0000272; P:GO:0002376; C:GO:0005618; P:GO:0006032; P:GO:0006954; F:GO:0008061; F:GO:0008843; P:GO:0009651; P:GO:0009737; P:GO:0009753; P:GO:0009877; C:GO:0012505; C:GO:0031410; P:GO:0034612; F:GO:0035885; C:GO:0043231; C:GO:0044421; C:GO:0044446; P:GO:0048522; P:GO:0050832; P:GO:0051240; C:GO:0070013; P:GO:0070555; P:GO:0071345	P:polysaccharide catabolic process; P:immune system process; C:cell wall; P:chitin catabolic process; P:inflammatory response; F:chitin binding; F:endochitinase activity; P:response to salt stress; P:response to abscisic acid; P:response to jasmonic acid; P:nodulation; C:endomembrane system; C:cytoplasmic vesicle; P:response to tumor necrosis factor; F:exochitinase activity; C:intracellular membr…
rsg51400.t1	RSG51400.t1	'(gnl|cdd|31020 : 209.0) no description available & (ipr014718 : 152.07597) Glycoside hydrolase-type carbohydrate-binding, subgroup & (gnl|cdd|36807 : 88.8) no description available & (reliability: 100.0) & (original description: Aldose 1-epimerase family protein [Pseudomonas syringae pv. maculicola])'	4	2	16,22028768	0,036164372	0,078602656	2.83538	0,654540263	RSG51400.t1	16535,4843	6162,69412	14667,02743	6955,665239	19765,67969	34718,82641	15721,03785	799,8861554	3899,959805	35.2	'not assigned.unknown'	18	Co-factor and vitamine metabolism.thiamine	D	4	https://www.uniprot.org/uniprot/Q940G5	cytoplasm	cell wall	https://www.uniprot.org/uniprot/Q940G5#subcellular_location	GO:0005737	K01792	Glycolysis / Gluconeogenesis;Metabolic pathways;Biosynthesis of secondary metabolites;Microbial metabolism in diverse environments	09101 Carbohydrate metabolism		glucose-6-phosphate 1-epimerase [EC:5.1.3.15]			YEAD	YEAD_SALTYRecName: Full=Putative glucose-6-phosphate 1-epimerase; AltName: Full=Putative D-hexose-6-phosphate mutarotase	F:GO:0003824; C:GO:0005737; P:GO:0009987	F:catalytic activity; C:cytoplasm; P:cellular process
Chlorolplast
First_accesion	Accession	Protein annotation (description)	Peptide count	Unique peptides	Confidence score	t-Test	q Value	Fold change	Power	Description	Inoculation with medium									Functional annotation							Prediction of localization			Gene ontology
																				Bincode global	Bincode name	Bincode (UNIPROT)	Bincode name (UNIPROT)	Annotation code	Bincode manually curated	Manual curation:source	BUSCA localization	Localization manually curated	Manual curation:source	GO ID	KO	Pathway	Britte	Module	Definition	Status	Top hit	Gene name	Gene description	GO	GO PC
											1a_22C	3a_22C	4a_22C	5a_22C	6a_22C	7a_22C	22a_10C	23a_10C	24a_10C
xp_018438177.1	XP_018438177.1;XP_018462995.1	'(gnl|cdd|30406 : 451.0) no description available & (gnl|cdd|35876 : 384.0) no description available & (ipr016040 : 186.73253) NAD(P)-binding domain & (reliability: 100.0) & (original description: PREDICTED: glyceraldehyde-3-phosphate dehydrogenase, cytosolic [Raphanus sativus])'	1	1	1,852742672	0,008354148	0,050669732	3.75404	0,908394197	PREDICTED: ferredoxin, root R-B1 [Raphanus sativus]	8561,177339	2001,482043	2861,212151	1804,518563	4815,472147	1971,867148	1062,114443	820,4506836	1229,677148	35.2	'not assigned.unknown'	7	OPP.electron transfer	D	7	https://www.uniprot.org/uniprot/A0A6J0JR53	chloroplast thylakoid membrane	chlorolplast	https://www.uniprot.org/uniprot/A0A6J0JR53	GO:0009535	K00134	Glycolysis / Gluconeogenesis;Carbon fixation in photosynthetic organisms;Metabolic pathways;Biosynthesis of secondary metabolites;Microbial metabolism in diverse environments;Carbon metabolism;Biosynthesis of amino acids;HIF-1 signaling pathway;Alzheimer disease;Pathogenic Escherichia coli infection;Salmonella infection;Diabetic cardiomyopathy	09101 Carbohydrate metabolism;09102 Energy metabolism;09132 Signal transduction	Glycolysis (Embden-Meyerhof pathway), glucose => pyruvate;Glycolysis, core module involving three-carbon compounds;Gluconeogenesis, oxaloacetate => fructose-6P;Reductive pentose phosphate cycle (Calvin cycle);Reductive pentose phosphate cycle, ribulose-5P => glyceraldehyde-3P;Semi-phosphorylative Entner-Doudoroff pathway, gluconate => glycerate-3P;D-galactonate degradation, De Ley-Doudoroff pathw…	glyceraldehyde 3-phosphate dehydrogenase [EC:1.2.1.12]	Gp_dh_C	Glyceraldehyde 3-phosphate dehydrogenase, C-terminal domain	G3PC	G3PC_SINALRecName: Full=Glyceraldehyde-3-phosphate dehydrogenase, cytosolic	F:GO:0003677; F:GO:0004365; F:GO:0005507; F:GO:0005515; C:GO:0005618; C:GO:0005730; C:GO:0005740; C:GO:0005774; C:GO:0005777; C:GO:0005794; C:GO:0005829; C:GO:0005886; P:GO:0006094; P:GO:0006096; F:GO:0008270; F:GO:0008886; P:GO:0009408; P:GO:0009409; C:GO:0009506; C:GO:0009507; P:GO:0009651; P:GO:0009744; C:GO:0032991; P:GO:0034059; F:GO:0042301; P:GO:0042542; P:GO:0042742; P:GO:0046686; C:GO:00…	F:DNA binding; F:glyceraldehyde-3-phosphate dehydrogenase (NAD+) (phosphorylating) activity; F:copper ion binding; F:protein binding; C:cell wall; C:nucleolus; C:mitochondrial envelope; C:vacuolar membrane; C:peroxisome; C:Golgi apparatus; C:cytosol; C:plasma membrane; P:gluconeogenesis; P:glycolytic process; F:zinc ion binding; F:glyceraldehyde-3-phosphate dehydrogenase (NADP+) (non-phosphorylat…
rsg13913.t1	RSG13913.t1;XP_018438867.1;XP_018438873.1;XP_018475888.1;XP_018475889.1;XP_018475890.1;XP_018484541.1	'(gnl|cdd|79346 : 135.0) no description available & (ipr012675 : 79.06442) Beta-grasp domain & (reliability: 100.0) & (original description: PREDICTED: ferredoxin, root R-B1 [Raphanus sativus])'	1	1	4,04735899	0,008899615	0,05109782	1.7758	0,901279688	RSG13913.t1	34309,62996	7873,527959	20446,2683	19131,08029	20378,4995	16176,08959	11805,72303	12944,03897	10260,17535	35.2	'not assigned.unknown'	11	lipid metabolism.FA synthesis and FA elongation.beta hydroxyacyl ACP dehydratase	D	7	https://www.uniprot.org/uniprot/Q9ZQG8	chloroplast thylakoid membrane	chloroplast	https://www.uniprot.org/uniprot/Q9ZQG8#subcellular_location	GO:0009535	K02639	Photosynthesis	09102 Energy metabolism		ferredoxin			FER3	FER3_ARATHRecName: Full=Ferredoxin-3, chloroplastic; Short=AtFd3; Flags: Precursor	F:GO:0005515; P:GO:0006124; F:GO:0009055; P:GO:0009416; C:GO:0009570; C:GO:0009578; P:GO:0022900; F:GO:0046872; F:GO:0051537	F:protein binding; P:ferredoxin metabolic process; F:electron transfer activity; P:response to light stimulus; C:chloroplast stroma; C:etioplast stroma; P:electron transport chain; F:metal ion binding; F:2 iron, 2 sulfur cluster binding
rsg33333.t1	RSG33333.t1;XP_018491386.1;XP_018442859.1;XP_018475701.1;XP_018475708.1;RSG38027.t1;XP_018458759.1	'(gnl|cdd|35844 : 909.0) no description available & (gnl|cdd|30382 : 479.0) no description available & (ipr016055 : 142.81157) Alpha-D-phosphohexomutase, alpha/beta/alpha I/II/III & (reliability: 100.0) & (original description: no original description)'	11	9	54,57535905	0,010687137	0,055608419	1.15146	0,878649652	RSG33333.t1	115214,6364	35492,82731	104363,1564	73792,03924	90849,82036	105717,7754	87732,65933	78314,48353	75598,13876	35.2	'not assigned.unknown'	20	stress.abiotic.heat	D	4	https://www.genome.jp/entry/K01835	endomembrane system	chloroplast	https://www.uniprot.org/uniprot/Q9SCY0#subcellular_location	GO:0012505	K01835	Glycolysis / Gluconeogenesis;Pentose phosphate pathway;Galactose metabolism;Purine metabolism;Starch and sucrose metabolism;Amino sugar and nucleotide sugar metabolism;Streptomycin biosynthesis;Metabolic pathways;Biosynthesis of secondary metabolites;Microbial metabolism in diverse environments	09101 Carbohydrate metabolism;09104 Nucleotide metabolism;09110 Biosynthesis of other secondary metabolites	Nucleotide sugar biosynthesis, glucose => UDP-glucose;Glycogen degradation, glycogen => glucose-6P	phosphoglucomutase [EC:5.4.2.2]	PGM_PMM_I;PGM_PMM_I	Phosphoglucomutase/phosphomannomutase, alpha/beta/alpha domain I;Phosphoglucomutase/phosphomannomutase, alpha/beta/alpha domain I	0	0	0	0
rsg32385.t1	RSG32385.t1;XP_018477574.1	'(gnl|cdd|82293 : 504.0) no description available & (gnl|cdd|35478 : 427.0) no description available & (ipr023210 : 143.30501) NADP-dependent oxidoreductase domain & (reliability: 100.0) & (original description: no original description)'	2	2	9,075549603	0,013142996	0,057164013	2.0189	0,849379118	RSG32385.t1	26590,53328	10481,34618	11570,4566	15795,60216	16653,45829	24588,61407	13106,50465	6732,867952	9875,637743	35.2	'not assigned.unknown'	26	misc.glutathione S transferases	D	13	https://www.uniprot.org/uniprot/Q93ZN9	extracellular space	chloroplast	https://www.uniprot.org/uniprot/Q93ZN9#subcellular_location	GO:0005615	K10206	Lysine biosynthesis;Metabolic pathways;Biosynthesis of secondary metabolites;Biosynthesis of amino acids	09105 Amino acid metabolism	Lysine biosynthesis, DAP aminotransferase pathway, aspartate => lysine	LL-diaminopimelate aminotransferase [EC:2.6.1.83]			0	0	0	0
xp_018476575.1	XP_018476575.1	'(gnl|cdd|36093 : 343.0) no description available & (gnl|cdd|82684 : 144.0) no description available & (ipr005484 : 98.31801) Ribosomal protein L18/L5 & (reliability: 100.0) & (original description: no original description)'	2	2	4,50764358	0,023271457	0,071820069	2.52123	0,748864277	PREDICTED: flavone 3'-O-methyltransferase 1 [Raphanus sativus]	5243,617929	1410,719757	2697,041114	961,0846416	1769,830465	3855,747748	1248,524935	1312,001497	745,9597177	26.6	'not assigned.unknown'	26	'misc.O-methyl transferases'	D	29	https://www.uniprot.org/uniprot/O04603	cytoplasm	chloroplast	https://www.uniprot.org/uniprot/O04603#subcellular_location	GO:0005737	K02932	Ribosome;Coronavirus disease - COVID-19	09122 Translation		large subunit ribosomal protein L5e	Ribosomal_L5e	Ribosomal large subunit proteins 60S L5, and 50S L18	0	0	0	0
xp_018436563.1	XP_018436563.1;XP_018439695.1	'(gnl|cdd|36093 : 337.0) no description available & (gnl|cdd|82684 : 146.0) no description available & (ipr005484 : 98.828835) Ribosomal protein L18/L5 & (reliability: 100.0) & (original description: no original description)'	1	1	2,628865957	0,027892712	0,072050197	1.55923	0,711597056	PREDICTED: proteasome subunit alpha type-3-like [Raphanus sativus]	15998,20708	3903,724533	11230,16395	10162,54536	14419,53872	10035,22581	7104,97806	9138,114636	5718,001652	29.5.11.20	'not assigned.unknown'	29	'protein.degradation.ubiquitin.proteasom'	D	29	https://www.uniprot.org/uniprot/O04604	cytoplasm	chloroplast	https://www.uniprot.org/uniprot/O04603#subcellular_location	GO:0005737	K02932	Ribosome;Coronavirus disease - COVID-19	09122 Translation		large subunit ribosomal protein L5e	Ribosomal_L5e	Ribosomal large subunit proteins 60S L5, and 50S L18	0	0	0	0
rsg24544.t1	RSG24544.t1;RSG24543.t1;XP_018444481.1;XP_018484006.1;XP_018444252.1;XP_018484007.1;XP_018484008.1	'(gnl|cdd|36093 : 343.0) no description available & (gnl|cdd|82684 : 146.0) no description available & (ipr005484 : 99.01116) Ribosomal protein L18/L5 & (reliability: 100.0) & (original description: no original description)'	4	4	13,0573647	0,029009192	0,073743457	2.31032	0,703230206	RSG24544.t1	23829,11712	11131,86187	11203,48203	15700,91598	26970,07794	39652,28497	7783,228179	11459,89853	10146,58314	35.2	'not assigned.unknown'	17	hormone metabolism.jasmonate.synthesis-degradation.12-Oxo-PDA-reductase	D	29	https://www.uniprot.org/uniprot/O04604	chloroplast	chloroplast	https://www.uniprot.org/uniprot/O04603#subcellular_location	GO:0009507	K02932	Ribosome;Coronavirus disease - COVID-19	09122 Translation		large subunit ribosomal protein L5e	Ribosomal_L5e	Ribosomal large subunit proteins 60S L5, and 50S L18	0	0	0	0
rsg42256.t1	RSG42256.t1;XP_018432742.1;XP_018462842.1;XP_018463616.1	'(gnl|cdd|37908 : 708.0) no description available & (gnl|cdd|85047 : 587.0) no description available & (ipr012131 : 413.58984) Histidinol dehydrogenase & (reliability: 100.0) & (original description: no original description)'	2	2	5,335970759	0,033815227	0,078126454	1.70117	0,669657308	RSG42256.t1	14588,97215	4656,444245	10924,9025	4137,926275	9024,887222	8354,194132	6010,387706	5387,885447	4860,033074	29.1	'not assigned.unknown'	29	'protein.aa activation'	D	13, 33	https://www.uniprot.org/uniprot/Q9C5U8	nucleus	chloroplast	https://www.uniprot.org/uniprot/Q9C5U8#subcellular_location	GO:0005634	K00013	Histidine metabolism;Metabolic pathways;Biosynthesis of secondary metabolites;Biosynthesis of amino acids	09105 Amino acid metabolism	Histidine biosynthesis, PRPP => histidine	histidinol dehydrogenase [EC:1.1.1.23]	Histidinol_dh	Histidinol dehydrogenase	0	0	0	0
xp_018482908.1	XP_018482908.1	'(gnl|cdd|38001 : 597.0) no description available & (gnl|cdd|81544 : 586.0) no description available & (ipr015421 : 241.99458) Pyridoxal phosphate-dependent transferase, major region, subdomain 1 & (reliability: 100.0) & (original description: no original description)'	2	2	4,877646923	0,044090311	0,087353337	1.68355	0,608729954	PREDICTED: ornithine aminotransferase, mitochondrial [Raphanus sativus]	11801,44499	3917,149152	5610,952998	4578,229366	5963,467857	5437,968709	4224,810767	4420,841942	3516,160299	35.2	'not assigned.unknown'	13	amino acid metabolism.degradation.glutamate family.arginine	D	13	https://www.uniprot.org/uniprot/Q96255	mitochondrion	chloroplast	https://www.uniprot.org/uniprot/Q96255#subcellular_location	GO:0005739	K00831	Glycine, serine and threonine metabolism;Cysteine and methionine metabolism;Methane metabolism;Vitamin B6 metabolism;Metabolic pathways;Biosynthesis of secondary metabolites;Microbial metabolism in diverse environments;Carbon metabolism;Biosynthesis of amino acids;Biosynthesis of cofactors	09102 Energy metabolism;09105 Amino acid metabolism;09108 Metabolism of cofactors and vitamins	Serine biosynthesis, glycerate-3P => serine;Pyridoxal-P biosynthesis, erythrose-4P => pyridoxal-P	phosphoserine aminotransferase [EC:2.6.1.52]	Aminotran_5	Aminotransferase class-V	0	0	0	0
rsg13222.t1	RSG13222.t1;XP_018439834.1;XP_018436308.1;XP_018484999.1;XP_018486754.1;RSG05404.t1;RSG34228.t1;XP_018444604.1;XP_018460196.1;XP_018460715.1;XP_018489072.1;RSG10880.t1;RSG37263.t1;XP_018447094.1;XP_018457598.1;XP_018475120.1	'(gnl|cdd|84661 : 609.0) no description available & (gnl|cdd|36770 : 606.0) no description available & (ipr000741 : 394.63364) Fructose-bisphosphate aldolase, class-I & (reliability: 100.0) & (original description: no original description)'	6	1	14,39654768	0,051001408	0,091805689	1.66574	0,574158702	RSG13222.t1	4571,80476	2288,856743	3039,011803	4782,331059	3123,711437	4268,350631	3671,685706	2206,727015	1944,586307	35.2	'not assigned.unknown'	2	major CHO metabolism.degradation.sucrose.fructokinase	D	2, 6	https://www.uniprot.org/uniprot/Q9SJU4	cytoplasm	chloroplast	https://www.uniprot.org/uniprot/Q9SJU4#subcellular_location	GO:0005737	K01623	Glycolysis / Gluconeogenesis;Pentose phosphate pathway;Fructose and mannose metabolism;Methane metabolism;Carbon fixation in photosynthetic organisms;Metabolic pathways;Biosynthesis of secondary metabolites;Microbial metabolism in diverse environments;Carbon metabolism;Biosynthesis of amino acids;HIF-1 signaling pathway	09101 Carbohydrate metabolism;09102 Energy metabolism;09132 Signal transduction	Glycolysis (Embden-Meyerhof pathway), glucose => pyruvate;Gluconeogenesis, oxaloacetate => fructose-6P;Reductive pentose phosphate cycle (Calvin cycle);Reductive pentose phosphate cycle, glyceraldehyde-3P => ribulose-5P	fructose-bisphosphate aldolase, class I [EC:4.1.2.13]			0	0	0	0
xp_018456987.1	XP_018456987.1;XP_018484142.1	'(gnl|cdd|35783 : 720.0) no description available & (gnl|cdd|30713 : 535.0) no description available & (ipr022675 : 283.7978) Glucose-6-phosphate dehydrogenase, C-terminal & (reliability: 100.0) & (original description: no original description)'	1	1	1,632695675	0,009885472	0,053966808	5.75863	0,88866412	PREDICTED: dihydroorotate dehydrogenase (quinone), mitochondrial-like [Raphanus sativus]	2281,436292	563,0563289	2046,330876	607,1718661	4330,463674	828,7033253	812,910653	161,5039827	108,4383097	35.2	'not assigned.unknown'	23	nucleotide metabolism.synthesis.pyrimidine.dihydroorotate dehydrogenase	D	7	https://www.uniprot.org/uniprot/Q43727	mitochondrion	chloroplast stroma	https://www.uniprot.org/uniprot/Q43727#subcellular_location	GO:0005739	K00036	Pentose phosphate pathway;Glutathione metabolism;Metabolic pathways;Biosynthesis of secondary metabolites;Microbial metabolism in diverse environments;Carbon metabolism;Central carbon metabolism in cancer;Diabetic cardiomyopathy	09101 Carbohydrate metabolism;09106 Metabolism of other amino acids	Pentose phosphate pathway (Pentose phosphate cycle);Pentose phosphate pathway, oxidative phase, glucose 6P => ribulose 5P;Entner-Doudoroff pathway, glucose-6P => glyceraldehyde-3P + pyruvate	glucose-6-phosphate 1-dehydrogenase [EC:1.1.1.49 1.1.1.363]	G6PD_C;G6PD_C	Glucose-6-phosphate dehydrogenase, C-terminal domain;Glucose-6-phosphate dehydrogenase, C-terminal domain	0	0	0	0
rsg14962.t1	RSG14962.t1;XP_018491792.1	'(gnl|cdd|80448 : 693.0) no description available & (gnl|cdd|35577 : 613.0) no description available & (ipr002423 : 268.37283) Chaperonin Cpn60/TCP-1 & (reliability: 469.65247) & (original description: no original description)'	1	1	3,119622469	0,011093183	0,056400692	1.57657	0,873663199	RSG14962.t1	8755,343817	2148,792836	5792,820941	3672,922086	4968,796119	7091,926324	3094,624087	3738,784576	3640,644915	35.2	'protein.folding'	11	lipid metabolism.FA synthesis and FA elongation.long chain fatty acid CoA ligase	N	29	https://www.uniprot.org/uniprot/P21240	endomembrane system	chloroplast stroma	https://www.uniprot.org/uniprot/P21240#subcellular_location	GO:0012505	K04077	RNA degradation;Longevity regulating pathway - worm;Type I diabetes mellitus;Legionellosis;Tuberculosis;Lipid and atherosclerosis	09123 Folding, sorting and degradation		chaperonin GroEL	Cpn60_TCP1;Cpn60_TCP1	TCP-1/cpn60 chaperonin family;TCP-1/cpn60 chaperonin family	0	0	0	0
xp_018485665.1	XP_018485665.1;XP_018446871.1;XP_018476370.1	'(gnl|cdd|81714 : 733.0) no description available & (gnl|cdd|35783 : 414.0) no description available & (ipr022675 : 265.6648) Glucose-6-phosphate dehydrogenase, C-terminal & (reliability: 100.0) & (original description: Glucose-6-phosphate 1-dehydrogenase [Pseudomonas chlororaphis subsp. aurantiaca])'	3	3	8,100425124	0,017647892	0,062416741	1.54892	0,800987783	PREDICTED: T-complex protein 1 subunit zeta 1 [Raphanus sativus]	8184,426792	2795,454552	5584,696036	5449,97609	6476,008459	5048,066189	6106,202123	3227,135149	2995,55355	29.6	'not assigned.unknown'	29	'protein.folding'	D	4	https://www.uniprot.org/uniprot/Q43727	cytoplasm	chloroplast stroma	https://www.uniprot.org/uniprot/Q43727#subcellular_location	GO:0005737	K00036	Pentose phosphate pathway;Glutathione metabolism;Metabolic pathways;Biosynthesis of secondary metabolites;Microbial metabolism in diverse environments;Carbon metabolism;Central carbon metabolism in cancer;Diabetic cardiomyopathy	09101 Carbohydrate metabolism;09106 Metabolism of other amino acids	Pentose phosphate pathway (Pentose phosphate cycle);Pentose phosphate pathway, oxidative phase, glucose 6P => ribulose 5P;Entner-Doudoroff pathway, glucose-6P => glyceraldehyde-3P + pyruvate	glucose-6-phosphate 1-dehydrogenase [EC:1.1.1.49 1.1.1.363]			G6PD	G6PD_PSEAERecName: Full=Glucose-6-phosphate 1-dehydrogenase; Short=G6PD; AltName: Full=Glucose-6-phosphate dehydrogenase (NAD(P)(+))	F:GO:0004345; C:GO:0005829; P:GO:0006006; P:GO:0006098; P:GO:0010699; F:GO:0042802; F:GO:0050661	F:glucose-6-phosphate dehydrogenase activity; C:cytosol; P:glucose metabolic process; P:pentose-phosphate shunt; P:cell-cell signaling involved in quorum sensing; F:identical protein binding; F:NADP binding
rsg22951.t1	RSG22951.t1;XP_018446741.1;XP_018472678.1	'(gnl|cdd|30406 : 449.0) no description available & (gnl|cdd|35876 : 380.0) no description available & (ipr016040 : 186.66022) NAD(P)-binding domain & (reliability: 100.0) & (original description: PREDICTED: glyceraldehyde-3-phosphate dehydrogenase, cytosolic [Raphanus sativus])'	1	1	3,196392298	0,00309389	0,039842955	1.60698	0,978327516	RSG22951.t1	5074,910621	1703,059114	3531,699576	3421,050683	4289,122534	3520,625963	2625,492857	2304,61554	2352,313557	35.2	'not assigned.unknown'	13	amino acid metabolism.synthesis.aspartate family.lysine.diaminopimelate decarboxylase	D	13; 16	https://www.uniprot.org/uniprot/A0A6J0KGT4 https://www.brenda-enzymes.org/enzyme.php?ecno=4.1.1.20&Suchword=&reference=&UniProtAcc=&organism%5B%5D=Arabidopsis+thaliana	chloroplast thylakoid lumen	chloroplast thylakoid lumen		GO:0009543	K00134	Glycolysis / Gluconeogenesis;Carbon fixation in photosynthetic organisms;Metabolic pathways;Biosynthesis of secondary metabolites;Microbial metabolism in diverse environments;Carbon metabolism;Biosynthesis of amino acids;HIF-1 signaling pathway;Alzheimer disease;Pathogenic Escherichia coli infection;Salmonella infection;Diabetic cardiomyopathy	09101 Carbohydrate metabolism;09102 Energy metabolism;09132 Signal transduction	Glycolysis (Embden-Meyerhof pathway), glucose => pyruvate;Glycolysis, core module involving three-carbon compounds;Gluconeogenesis, oxaloacetate => fructose-6P;Reductive pentose phosphate cycle (Calvin cycle);Reductive pentose phosphate cycle, ribulose-5P => glyceraldehyde-3P;Semi-phosphorylative Entner-Doudoroff pathway, gluconate => glycerate-3P;D-galactonate degradation, De Ley-Doudoroff pathw…	glyceraldehyde 3-phosphate dehydrogenase [EC:1.2.1.12]			G3PC	G3PC_SINALRecName: Full=Glyceraldehyde-3-phosphate dehydrogenase, cytosolic	F:GO:0003677; F:GO:0004365; F:GO:0005507; F:GO:0005515; C:GO:0005618; C:GO:0005730; C:GO:0005740; C:GO:0005774; C:GO:0005777; C:GO:0005794; C:GO:0005829; C:GO:0005886; P:GO:0006094; P:GO:0006096; F:GO:0008270; F:GO:0008886; P:GO:0009408; P:GO:0009409; C:GO:0009506; C:GO:0009507; P:GO:0009651; P:GO:0009744; C:GO:0032991; P:GO:0034059; F:GO:0042301; P:GO:0042542; P:GO:0042742; P:GO:0046686; C:GO:00…	F:DNA binding; F:glyceraldehyde-3-phosphate dehydrogenase (NAD+) (phosphorylating) activity; F:copper ion binding; F:protein binding; C:cell wall; C:nucleolus; C:mitochondrial envelope; C:vacuolar membrane; C:peroxisome; C:Golgi apparatus; C:cytosol; C:plasma membrane; P:gluconeogenesis; P:glycolytic process; F:zinc ion binding; F:glyceraldehyde-3-phosphate dehydrogenase (NADP+) (non-phosphorylat…
rsg01674.t1	RSG01674.t1;RSG16514.t1;XP_018447502.1;XP_018454698.1;XP_018480676.1	'(gnl|cdd|58528 : 224.0) no description available & (gnl|cdd|36106 : 214.0) no description available & (ipr001564 : 140.12122) Nucleoside diphosphate kinase & (reliability: 100.0) & (original description: PREDICTED: nucleoside diphosphate kinase III, chloroplastic/mitochondrial [Raphanus sativus])'	1	1	4,762002468	0,011575487	0,057164013	1.50894	0,867815981	RSG01674.t1	17674,00067	5455,952719	14505,00997	13518,71204	16291,89415	13285,27655	9559,240444	10831,73691	8075,415403	29.5.11.20	'not assigned.unknown'	29	'protein.degradation.ubiquitin.proteasom'	D	23	https://www.uniprot.org/uniprot/O49203	cytoplasm	chloroplast thylakoid lumen	https://www.uniprot.org/uniprot/O49203#subcellular_location	GO:0005737	K00940	Purine metabolism;Pyrimidine metabolism;Drug metabolism - other enzymes;Metabolic pathways;Biosynthesis of secondary metabolites;Biosynthesis of cofactors;MAPK signaling pathway - plant	09104 Nucleotide metabolism;09111 Xenobiotics biodegradation and metabolism;09132 Signal transduction	Adenine ribonucleotide biosynthesis, IMP => ADP,ATP;Guanine ribonucleotide biosynthesis IMP => GDP,GTP;Pyrimidine ribonucleotide biosynthesis, UMP => UDP/UTP,CDP/CTP;Pyrimidine deoxyribonuleotide biosynthesis, CDP/CTP => dCDP/dCTP,dTDP/dTTP	nucleoside-diphosphate kinase [EC:2.7.4.6]	NDK	Nucleoside diphosphate kinase	NDK3	NDK3_ARATHRecName: Full=Nucleoside diphosphate kinase III, chloroplastic/mitochondrial; Short=NDK III; Short=NDP kinase III; Short=NDPK III; Flags: Precursor	F:GO:0000287; F:GO:0000977; P:GO:0002762; F:GO:0003697; F:GO:0004536; F:GO:0004550; F:GO:0005524; F:GO:0005525; C:GO:0005634; C:GO:0005741; C:GO:0005743; C:GO:0005758; C:GO:0005794; C:GO:0005813; C:GO:0005829; C:GO:0005882; P:GO:0006165; P:GO:0006183; P:GO:0006228; P:GO:0006241; P:GO:0006259; P:GO:0006897; P:GO:0006979; P:GO:0007595; F:GO:0008270; C:GO:0009543; P:GO:0010629; P:GO:0010976; P:GO:00…	F:magnesium ion binding; F:RNA polymerase II regulatory region sequence-specific DNA binding; P:negative regulation of myeloid leukocyte differentiation; F:single-stranded DNA binding; F:deoxyribonuclease activity; F:nucleoside diphosphate kinase activity; F:ATP binding; F:GTP binding; C:nucleus; C:mitochondrial outer membrane; C:mitochondrial inner membrane; C:mitochondrial intermembrane space; …
Cytoplasma
First_accesion	Accession	Protein annotation (description)	Peptide count	Unique peptides	Confidence score	t-Test	q Value	Fold change	Power	Description	Inoculation with medium									Functional annotation							Prediction of localization			Gene ontology
																				Bincode global	Bincode name	Bincode (UNIPROT)	Bincode name (UNIPROT)	Annotation code	Bincode manually curated	Manual curation:source	BUSCA localization	Localization manually curated	Manual curation:source	GO ID	KO	Pathway	Britte	Module	Definition	Status	Top hit	Gene name	Gene description	GO	GO PC
											1a_22C	3a_22C	4a_22C	5a_22C	6a_22C	7a_22C	22a_10C	23a_10C	24a_10C
rsg51998.t1	RSG51998.t1	' no hits & (original description: no original description)'	1	1	1,19247067	0,000592123	0,03130668	2.66314	0,999552809	RSG51998.t1	88801,11788	17291,45329	39901,66254	48711,69209	37406,82949	52596,00793	23007,39354	16675,77807	16914,13589	35.2	'not assigned.unknown'	29	protein.degradation.ubiquitin.E3.RING	D	29	https://www.genome.jp/entry/K19045	nucleus	cytoplasm	https://www.nextprot.org/entry/NX_Q8N7C3/localization	GO:0005634	K19045		not_assigned		E3 ubiquitin-protein ligase BIG BROTHER and related proteins [EC:2.3.2.27]	zf-RING_2	Ring finger domain	0	0	0	0
xp_018446050.1	XP_018446050.1	'(gnl|cdd|35449 : 810.0) no description available & (gnl|cdd|47917 : 448.0) no description available & (ipr013148 : 270.0003) Glycosyl hydrolase family 32, N-terminal & (reliability: 100.0) & (original description: PREDICTED: beta-fructofuranosidase, insoluble isoenzyme CWINV1 [Raphanus sativus])'	1	1	2,584566832	0,004688805	0,046559776	1.95931	0,957712645	PREDICTED: LOW QUALITY PROTEIN: glutamate decarboxylase 2-like [Raphanus sativus]	20055,58366	3065,493327	11455,65318	7564,536117	9629,748453	15649,21478	7212,703429	4809,393257	5447,518987	35.2	'not assigned.unknown'	13	amino acid metabolism.synthesis.central amino acid metabolism.GABA.Glutamate decarboxylase	D	13	https://www.uniprot.org/uniprot/A0A6J0KDP3 https://www.nextprot.org/entry/NX_Q05329/	cytoplasm	cytoplasm		GO:0005737	K01193	Galactose metabolism;Starch and sucrose metabolism;Metabolic pathways;Biosynthesis of secondary metabolites	09101 Carbohydrate metabolism		beta-fructofuranosidase [EC:3.2.1.26]			INV1	INV1_ARATHRecName: Full=Beta-fructofuranosidase, insoluble isoenzyme CWINV1; AltName: Full=Cell wall beta-fructosidase 1; Short=AtbetaFRUCT1; AltName: Full=Cell wall invertase 1; Short=AtcwINV1; AltName: Full=Sucrose hydrolase 1; Flags: Precursor	F:GO:0004575; F:GO:0005515; C:GO:0005618; C:GO:0005773; C:GO:0005886; P:GO:0005982; P:GO:0005987; P:GO:0009611; P:GO:0042742; C:GO:0048046; P:GO:0050832; F:GO:0051669; P:GO:0052576; P:GO:0071836; P:GO:0080167	F:sucrose alpha-glucosidase activity; F:protein binding; C:cell wall; C:vacuole; C:plasma membrane; P:starch metabolic process; P:sucrose catabolic process; P:response to wounding; P:defense response to bacterium; C:apoplast; P:defense response to fungus; F:fructan beta-fructosidase activity; P:carbohydrate storage; P:nectar secretion; P:response to karrikin
rsg06806.t1	RSG06806.t1;RSG19381.t1;XP_018438963.1;XP_018490982.1;RSG42434.t1;XP_018486136.1	'(gnl|cdd|37534 : 530.0) no description available & (gnl|cdd|29370 : 391.0) no description available & (ipr015793 : 214.21298) Pyruvate kinase, barrel & (reliability: 374.8727) & (original description: PREDICTED: pyruvate kinase 1, cytosolic-like [Raphanus sativus])'	3	3	9,406051874	0,006376084	0,050669732	1.24439	0,934845673	RSG06806.t1	12885,14088	3455,568731	11892,18866	7479,939779	10472,10149	12506,88754	10731,9537	7146,755344	7147,894759	29.6	'glycolysis.cytosolic branch.pyruvate kinase (PK)'	29	'protein.folding'	N	29	https://www.uniprot.org/uniprot/A0A6J0JTS3	cytoplasm	cytoplasm		GO:0005737	K00873	Glycolysis / Gluconeogenesis;Purine metabolism;Pyruvate metabolism;Metabolic pathways;Biosynthesis of secondary metabolites;Microbial metabolism in diverse environments;Carbon metabolism;Biosynthesis of amino acids;Biosynthesis of cofactors;Glucagon signaling pathway;Type II diabetes mellitus;Human papillomavirus infection;Viral carcinogenesis;Central carbon metabolism in cancer	09101 Carbohydrate metabolism;09104 Nucleotide metabolism	Glycolysis (Embden-Meyerhof pathway), glucose => pyruvate;Glycolysis, core module involving three-carbon compounds;Adenine ribonucleotide biosynthesis, IMP => ADP,ATP;Guanine ribonucleotide biosynthesis IMP => GDP,GTP	pyruvate kinase [EC:2.7.1.40]			KPYC1	KPYC1_ORYSJRecName: Full=Pyruvate kinase 1, cytosolic; Short=OsPK1	F:GO:0000287; P:GO:0001666; P:GO:0001889; F:GO:0004743; F:GO:0005524; C:GO:0005829; P:GO:0006006; P:GO:0006096; P:GO:0006754; P:GO:0007520; P:GO:0007525; P:GO:0007584; P:GO:0009629; P:GO:0009744; P:GO:0014870; F:GO:0016301; F:GO:0030955; P:GO:0031100; P:GO:0032869; P:GO:0042593; F:GO:0042802; P:GO:0042866; C:GO:0043186; P:GO:0043403; F:GO:0043531; P:GO:0051289; F:GO:0070324; C:GO:1902912	F:magnesium ion binding; P:response to hypoxia; P:liver development; F:pyruvate kinase activity; F:ATP binding; C:cytosol; P:glucose metabolic process; P:glycolytic process; P:ATP biosynthetic process; P:myoblast fusion; P:somatic muscle development; P:response to nutrient; P:response to gravity; P:response to sucrose; P:response to muscle inactivity; F:kinase activity; F:potassium ion binding; P…
rsg34340.t1	RSG34340.t1;XP_018456157.1;XP_018472013.1	'(gnl|cdd|37965 : 595.0) no description available & (gnl|cdd|66985 : 410.0) no description available & (ipr005013 : 303.60477) Oligosaccharyl transferase complex, subunit Wbp1 & (reliability: 100.0) & (original description: no original description)'	1	1	2,703738928	0,007668205	0,050669732	4.15231	0,917464109	RSG34340.t1	2768,6892	1141,44656	710,5530258	901,9041503	957,0988973	1898,256585	281,44361	442,8655978	388,3511075	35.2	'not assigned.unknown'	13	amino acid metabolism.degradation.glutamate family.arginine	D	26	https://www.uniprot.org/uniprot/A0A6J0L7M7	cytoplasm	cytoplasm		GO:0005737	K12670	N-Glycan biosynthesis;Various types of N-glycan biosynthesis;Metabolic pathways;Protein processing in endoplasmic reticulum	09107 Glycan biosynthesis and metabolism;09123 Folding, sorting and degradation	N-glycosylation by oligosaccharyltransferase	oligosaccharyltransferase complex subunit beta			0	0	0	0
rsg15383.t1	RSG15383.t1;RSG26796.t1;XP_018441228.1;XP_018451208.1	'(gnl|cdd|38493 : 273.0) no description available & (gnl|cdd|85302 : 138.0) no description available & (ipr022309 : 115.67398) Ribosomal protein S8e/ribosomal biogenesis NSA2 & (reliability: 100.0) & (original description: no original description)'	3	3	7,255391479	0,009243232	0,052171219	1.68883	0,896846052	RSG15383.t1	19455,7481	6416,609766	12396,908	8237,846637	16543,56436	13225,78358	12182,89149	6635,055332	6388,041904	35.2	'not assigned.unknown'	4	glycolysis.cytosolic branch.phosphoglucomutase (PGM)	D	29	https://www.ebi.ac.uk/QuickGO/GTerm?id=GO:0022627#term=history	cytoplasm	cytoplasm	https://www.ebi.ac.uk/QuickGO/GTerm?id=GO:0022627#term=history	GO:0005737	K02995	Ribosome;Coronavirus disease - COVID-19	09122 Translation		small subunit ribosomal protein S8e	Ribosomal_S8e	Ribosomal protein S8e	0	0	0	0
rsg03640.t1	RSG03640.t1;RSG11338.t1;RSG25085.t1;RSG41356.t1;XP_018451827.1;XP_018476220.1;XP_018486599.1	'(gnl|cdd|80441 : 200.0) no description available & (ipr013114 : 85.581314) Beta-hydroxyacyl-(acyl-carrier-protein) dehydratase, FabA/FabZ & (reliability: 100.0) & (original description: no original description)'	2	2	7,566587925	0,009861332	0,053966808	1.71708	0,888969125	RSG03640.t1	11221,62859	3008,034335	6778,035522	7131,708468	7050,747203	6282,708081	5471,989071	2856,371434	4873,799763	29.6	'not assigned.unknown'	29	'protein.folding'	D	11	https://www.uniprot.org/uniprot/Q03RV0	chloroplast outer membrane	cytoplasm	https://www.uniprot.org/uniprot/Q9SIE3#subcellular_location	GO:0009707	K02372	Fatty acid biosynthesis;Biotin metabolism;Metabolic pathways;Fatty acid metabolism;Biosynthesis of cofactors	09103 Lipid metabolism;09108 Metabolism of cofactors and vitamins	Fatty acid biosynthesis, elongation;Pimeloyl-ACP biosynthesis, BioC-BioH pathway, malonyl-ACP => pimeloyl-ACP	3-hydroxyacyl-[acyl-carrier-protein] dehydratase [EC:4.2.1.59]	FabA	FabA-like domain	0	0	0	0
xp_018458941.1	XP_018458941.1;RSG07996.t1;XP_018451461.1	'(gnl|cdd|29397 : 289.0) no description available & (gnl|cdd|35766 : 257.0) no description available & (ipr002130 : 177.32951) Cyclophilin-like peptidyl-prolyl cis-trans isomerase domain & (reliability: 100.0) & (original description: PREDICTED: peptidyl-prolyl cis-trans isomerase CYP19-3 [Raphanus sativus])'	2	1	4,247530699	0,012885769	0,057164013	2.3376	0,852345545	PREDICTED: nucleoside diphosphate kinase III, chloroplastic/mitochondrial [Raphanus sativus]	5532,303348	3021,592379	3357,076072	2130,952258	4182,538068	3384,733152	2219,84094	1827,680531	1389,122394	35.2	'not assigned.unknown'	23	nucleotide metabolism.phosphotransfer and pyrophosphatases.nucleoside diphosphate kinase	D	29	https://www.uniprot.org/uniprot/Q38867	mitochondrial membrane	cytoplasm	https://www.uniprot.org/uniprot/Q38867#subcellular_location	GO:0031966	K01802		not_assigned		peptidylprolyl isomerase [EC:5.2.1.8]			CP19C	CP19C_ARATHRecName: Full=Peptidyl-prolyl cis-trans isomerase CYP19-3; Short=PPIase CYP19-3; AltName: Full=Cyclophilin of 19 kDa 3; AltName: Full=Cyclophilin-4; AltName: Full=Rotamase cyclophilin-2	P:GO:0000413; P:GO:0001932; F:GO:0003755; C:GO:0005634; C:GO:0005739; C:GO:0005774; C:GO:0005794; C:GO:0005829; C:GO:0005886; C:GO:0009506; C:GO:0009507; P:GO:0009585; P:GO:0009626; P:GO:0009704; P:GO:0009735; P:GO:0009742; P:GO:0009785; F:GO:0016018; P:GO:0019068; P:GO:0030182; C:GO:0030496; P:GO:0030587; C:GO:0032991; P:GO:0034389; P:GO:0045070; P:GO:0046686; C:GO:0048046; P:GO:0050714; F:GO:00…	P:protein peptidyl-prolyl isomerization; P:regulation of protein phosphorylation; F:peptidyl-prolyl cis-trans isomerase activity; C:nucleus; C:mitochondrion; C:vacuolar membrane; C:Golgi apparatus; C:cytosol; C:plasma membrane; C:plasmodesma; C:chloroplast; P:red, far-red light phototransduction; P:plant-type hypersensitive response; P:de-etiolation; P:response to cytokinin; P:brassinosteroid med…
rsg25083.t1	RSG25083.t1;XP_018476190.1;XP_018470369.1;XP_018470645.1;OHW96630.1;RSG19583.t1;XP_018451970.1	'(gnl|cdd|38114 : 475.0) no description available & (gnl|cdd|30784 : 409.0) no description available & (ipr010987 : 71.197815) Glutathione S-transferase, C-terminal-like & (reliability: 100.0) & (original description: no original description)'	15	3	63,99359035	0,013732624	0,057164013	1.43584	0,842665595	RSG25083.t1	47040,22926	10793,42901	32441,63288	25092,33519	33268,02856	33747,61559	21897,38499	25401,26642	18243,28592	35.2	'not assigned.unknown'	20	stress.abiotic.heat	D	21; 26	https://www.uniprot.org/uniprot/P42620	nucleus	cytoplasm	https://www.uniprot.org/uniprot/P42620#subcellular_location	GO:0005634	K07393		not_assigned		glutathionyl-hydroquinone reductase [EC:1.8.5.7]	GST_N_2	Glutathione S-transferase, N-terminal domain	0	0	0	0
xp_018475720.1	XP_018475720.1;RSG06536.t1;RSG40753.t1;XP_018475043.1	'(gnl|cdd|38311 : 452.0) no description available & (gnl|cdd|30972 : 233.0) no description available & (ipr000801 : 137.36665) Putative esterase & (reliability: 100.0) & (original description: no original description)'	14	1	59,22368813	0,013732624	0,057164013	1.43584	0,842665595	PREDICTED: heat shock protein 90-2 [Raphanus sativus]	31575,53938	7245,040002	21776,29813	16843,11557	22331,01246	22652,93307	14698,51982	17050,48425	12245,72248	35.2	'not assigned.unknown'	20	stress.abiotic.heat	D	13; 26	https://www.uniprot.org/uniprot/Q8LAS8 https://www.nextprot.org/entry/NX_P10768/	nucleus	cytoplasm	https://www.uniprot.org/uniprot/Q8LAS8#subcellular_location	GO:0005634	K01070	Methane metabolism;Metabolic pathways;Microbial metabolism in diverse environments;Carbon metabolism	09102 Energy metabolism		S-formylglutathione hydrolase [EC:3.1.2.12]	Esterase	Putative esterase	0	0	0	0
rsg11807.t1	RSG11807.t1;XP_018457872.1;XP_018458730.1;XP_018477662.1	'(gnl|cdd|35242 : 832.0) no description available & (gnl|cdd|84591 : 756.0) no description available & (ipr001404 : 605.17444) Heat shock protein Hsp90 & (reliability: 100.0) & (original description: PREDICTED: heat shock protein 90-2 [Raphanus sativus])'	2	2	3,621592164	0,015213059	0,061721855	1.72694	0,82632746	RSG11807.t1	9859,722175	3639,59014	6166,631941	7850,481457	9056,39186	6682,844515	4840,1757	5097,138132	3853,88268	35.2	'not assigned.unknown'	8	TCA / org transformation.TCA.succinate dehydrogenase	D	29	https://www.uniprot.org/uniprot/P55737	mitochondrion	cytoplasm	https://www.uniprot.org/uniprot/P55737#subcellular_location	GO:0005739	K04079	Protein processing in endoplasmic reticulum;PI3K-Akt signaling pathway;Necroptosis;Antigen processing and presentation;NOD-like receptor signaling pathway;Plant-pathogen interaction;IL-17 signaling pathway;Th17 cell differentiation;Progesterone-mediated oocyte maturation;Estrogen signaling pathway;Salmonella infection;Pathways in cancer;Prostate cancer;Lipid and atherosclerosis;Fluid shear stress…	09123 Folding, sorting and degradation;09132 Signal transduction;09143 Cell growth and death		molecular chaperone HtpG			HS902	HS902_ARATHRecName: Full=Heat shock protein 90-2; Short=AtHSP90.2; Short=AtHsp90-2; AltName: Full=Heat shock protein 81-2; Short=Hsp81-2; AltName: Full=Protein EARLY-RESPONSIVE TO DEHYDRATION 8; AltName: Full=Protein LOSS OF RECOGNITION OF AVRRPM1 2; AltName: Full=Protein MUTANT SNC1-ENHANCING 12	P:GO:0001764; F:GO:0002134; F:GO:0002135; P:GO:0003009; F:GO:0003729; F:GO:0005524; F:GO:0005525; C:GO:0005618; C:GO:0005705; C:GO:0005730; C:GO:0005765; C:GO:0005794; C:GO:0005813; C:GO:0005829; P:GO:0007004; P:GO:0007098; P:GO:0007517; P:GO:0009409; C:GO:0009570; P:GO:0009651; P:GO:0009816; C:GO:0009986; P:GO:0010529; P:GO:0010592; P:GO:0010659; C:GO:0016323; C:GO:0016324; F:GO:0016887; F:GO:00…	P:neuron migration; F:UTP binding; F:CTP binding; P:skeletal muscle contraction; F:mRNA binding; F:ATP binding; F:GTP binding; C:cell wall; C:polytene chromosome interband; C:nucleolus; C:lysosomal membrane; C:Golgi apparatus; C:centrosome; C:cytosol; P:telomere maintenance via telomerase; P:centrosome cycle; P:muscle organ development; P:response to cold; C:chloroplast stroma; P:response to salt…
rsg45855.t1	RSG45855.t1;XP_018433599.1;XP_018486842.1	'(gnl|cdd|35395 : 334.0) no description available & (gnl|cdd|48460 : 299.0) no description available & (ipr001353 : 100.52528) Proteasome, subunit alpha/beta & (reliability: 175.91925) & (original description: no original description)'	1	1	2,820168257	0,01800694	0,062416741	1.3242	0,797403551	RSG45855.t1	17499,50842	5412,164194	15994,72967	11667,78445	14195,85493	12774,28189	11182,81971	11373,33498	8649,042872	35.2	'protein.degradation.ubiquitin.proteasom'	31	cell.cycle.peptidylprolyl isomerase	N	29	https://www.uniprot.org/uniprot/F4JRY2	chloroplast	cytoplasm	https://www.uniprot.org/uniprot/F4JRY2#subcellular_location	GO:0009507	K02738	Proteasome;Alzheimer disease;Parkinson disease;Amyotrophic lateral sclerosis;Huntington disease;Spinocerebellar ataxia;Prion disease;Pathways of neurodegeneration - multiple diseases	09123 Folding, sorting and degradation		20S proteasome subunit beta 1 [EC:3.4.25.1]	Proteasome	Proteasome subunit	0	0	0	0
rsg11122.t1	RSG11122.t1;XP_018490597.1	'(gnl|cdd|38469 : 152.0) no description available & (gnl|cdd|84919 : 81.2) no description available & (reliability: 100.0) & (original description: no original description)'	3	3	23,19567108	0,018180828	0,062416741	1.8456	0,79568121	RSG11122.t1	472456,2451	248028,2713	663980,593	325770,467	483397,0197	466154,3207	339660,8547	328272,8195	137186,66	20.1	'not assigned.unknown'	20	'stress.biotic'	D	13	https://www.uniprot.org/uniprot/Q9SL42	extracellular space	cytoplasm	https://www.uniprot.org/uniprot/Q9SL42#subcellular_location	GO:0005615	K09578	RIG-I-like receptor signaling pathway	not_assigned		peptidyl-prolyl cis-trans isomerase NIMA-interacting 1 [EC:5.2.1.8]			0	0	0	0
rsg01633.t1	RSG01633.t1;RSG01634.t1;XP_018470144.1	'(gnl|cdd|73353 : 800.0) no description available & (gnl|cdd|35580 : 757.0) no description available & (ipr002423 : 347.69034) Chaperonin Cpn60/TCP-1 & (reliability: 608.45807) & (original description: PREDICTED: T-complex protein 1 subunit zeta 1 [Raphanus sativus])'	1	1	3,177124739	0,027286182	0,071820069	2.86576	0,716240365	RSG01633.t1	8979,395704	6682,662989	9678,137892	3382,731448	14487,86414	7950,736986	4417,283312	4552,423904	1479,895716	29.5.5	'protein.folding'	29	'protein.degradation.serine protease'	N	29	https://www.uniprot.org/uniprot/Q9M888	extracellular space	cytoplasm	https://www.uniprot.org/uniprot/Q9M888#subcellular_location	GO:0005615	K09498		not_assigned		T-complex protein 1 subunit zeta			TCPZA	TCPZA_ARATHRecName: Full=T-complex protein 1 subunit zeta 1; Short=TCP-1-zeta 1; AltName: Full=CCT-zeta 1; AltName: Full=Chaperonin CCT6A	C:GO:0001669; C:GO:0002199; F:GO:0005524; C:GO:0005832; C:GO:0005874; P:GO:0006457; P:GO:0007339; P:GO:0010043; C:GO:0016020; P:GO:0032212; C:GO:0044297; P:GO:0046686; P:GO:0050821; F:GO:0051082; F:GO:0071987; P:GO:1901998; P:GO:1904851	C:acrosomal vesicle; C:zona pellucida receptor complex; F:ATP binding; C:chaperonin-containing T-complex; C:microtubule; P:protein folding; P:binding of sperm to zona pellucida; P:response to zinc ion; C:membrane; P:positive regulation of telomere maintenance via telomerase; C:cell body; P:response to cadmium ion; P:protein stabilization; F:unfolded protein binding; F:WD40-repeat domain binding; …
rsg41988.t1	RSG41988.t1;XP_018455739.1;XP_018455748.1;RSG30208.t1;XP_018460277.1;XP_018468717.1	'(gnl|cdd|38530 : 270.0) no description available & (gnl|cdd|85337 : 202.0) no description available & (ipr000554 : 180.23651) Ribosomal protein S7e & (reliability: 315.41388) & (original description: PREDICTED: 40S ribosomal protein S7-3 [Raphanus sativus])'	8	8	28,12122262	0,025303015	0,071820069	1.63235	0,731930081	RSG41988.t1	27463,76613	7331,298121	28684,44379	11427,94777	15073,24148	22831,68007	16846,04624	12563,94365	7284,199613	35.2	'protein.synthesis.ribosomal protein.eukaryotic.40S subunit.S7'	21	redox.thioredoxin.PDIL	N	29	https://www.uniprot.org/uniprot/Q8LD03	extracellular space	cytoplasm	https://www.uniprot.org/uniprot/Q8LD03#subcellular_location	GO:0005615	K02993	Ribosome;Coronavirus disease - COVID-19	09122 Translation		small subunit ribosomal protein S7e			RS73	RS73_ARATHRecName: Full=40S ribosomal protein S7-3	P:GO:0002181; F:GO:0003729; F:GO:0003735; C:GO:0005618; C:GO:0005730; C:GO:0005794; C:GO:0005886; P:GO:0006364; C:GO:0009506; C:GO:0009507; F:GO:0019901; C:GO:0022627; P:GO:0030097; C:GO:0032040; P:GO:0042274; C:GO:0042788; P:GO:0043009; P:GO:0051726	P:cytoplasmic translation; F:mRNA binding; F:structural constituent of ribosome; C:cell wall; C:nucleolus; C:Golgi apparatus; C:plasma membrane; P:rRNA processing; C:plasmodesma; C:chloroplast; F:protein kinase binding; C:cytosolic small ribosomal subunit; P:hemopoiesis; C:small-subunit processome; P:ribosomal small subunit biogenesis; C:polysomal ribosome; P:chordate embryonic development; P:reg…
xp_018443206.1	XP_018443206.1;O24336;RSG02733.t1;XP_018451910.1	'(gnl|cdd|34776 : 579.0) no description available & (gnl|cdd|37191 : 557.0) no description available & (ipr007034 : 236.82979) Ribosome biogenesis protein BMS1/TSR1, C-terminal & (reliability: 100.0) & (original description: aarp2cn domain-containing protein [Colletotrichum incanum])'	4	4	12,93351483	0,027205011	0,071820069	2.67271	0,71686714	PREDICTED: peroxidase P7 [Raphanus sativus]	82510,19198	16684,87549	24369,96473	13152,32941	20474,03714	36874,17037	19407,59314	8494,714737	11173,30848	35.2	'not assigned.unknown'	26	misc.peroxidases	D	29	https://www.uniprot.org/uniprot/O13956	extracellular space	cytoplasm	https://www.uniprot.org/uniprot/O13956#subcellular_location	GO:0005615	K14799		not_assigned		pre-rRNA-processing protein TSR1			TSR1	TSR1_SCHPORecName: Full=Ribosome biogenesis protein tsr1	P:GO:0000461; C:GO:0005730; F:GO:0097159; F:GO:1901363	P:endonucleolytic cleavage to generate mature 3'-end of SSU-rRNA from (SSU-rRNA, 5.8S rRNA, LSU-rRNA); C:nucleolus; F:organic cyclic compound binding; F:heterocyclic compound binding
rsg07990.t1	RSG07990.t1;XP_018470323.1	'(gnl|cdd|37216 : 1050.0) no description available & (gnl|cdd|34713 : 945.0) no description available & (reliability: 100.0) & (original description: 26s proteasome regulatory subunit rpn-1 [Colletotrichum incanum])'	2	2	3,639756322	0,023416149	0,071820069	1.52732	0,747627688	RSG07990.t1	7295,358437	3077,019788	6372,624558	6135,141743	6690,476858	5039,59001	4482,447955	4371,232147	3721,444874	35.2	'not assigned.unknown'	11	lipid metabolism.FA synthesis and FA elongation.long chain fatty acid CoA ligase	D	29	https://www.uniprot.org/uniprot/Q9SIV2	cytoplasm	cytoplasm	https://www.uniprot.org/uniprot/Q9SIV2#subcellular_location	GO:0005737	K03028	Proteasome;Alzheimer disease;Parkinson disease;Amyotrophic lateral sclerosis;Huntington disease;Spinocerebellar ataxia;Prion disease;Pathways of neurodegeneration - multiple diseases;Epstein-Barr virus infection	09123 Folding, sorting and degradation		26S proteasome regulatory subunit N1	RPN1_RPN2_N	RPN1/RPN2 N-terminal domain	RPN1	RPN1_NEUCRRecName: Full=26S proteasome regulatory subunit rpn-1	P:GO:0000165; P:GO:0000209; P:GO:0002223; P:GO:0002479; F:GO:0004175; C:GO:0005576; C:GO:0005654; C:GO:0005764; C:GO:0005776; C:GO:0005886; P:GO:0006521; P:GO:0006972; C:GO:0008540; C:GO:0009506; P:GO:0009751; P:GO:0010972; P:GO:0016579; F:GO:0030234; P:GO:0031145; P:GO:0031146; C:GO:0031595; P:GO:0033209; C:GO:0034399; C:GO:0034515; C:GO:0034774; P:GO:0038061; P:GO:0038095; P:GO:0042176; F:GO:00…	P:MAPK cascade; P:protein polyubiquitination; P:stimulatory C-type lectin receptor signaling pathway; P:antigen processing and presentation of exogenous peptide antigen via MHC class I, TAP-dependent; F:endopeptidase activity; C:extracellular region; C:nucleoplasm; C:lysosome; C:autophagosome; C:plasma membrane; P:regulation of cellular amino acid metabolic process; P:hyperosmotic response; C:pro…
xp_018445067.1	XP_018445067.1	'(gnl|cdd|35245 : 631.0) no description available & (gnl|cdd|31262 : 505.0) no description available & (ipr016040 : 83.97187) NAD(P)-binding domain & (reliability: 100.0) & (original description: PREDICTED: alcohol dehydrogenase class-3-like [Raphanus sativus])'	2	1	5,006206393	0,029532568	0,073944985	1.49826	0,699386049	PREDICTED: mitochondrial outer membrane protein porin 3-like [Raphanus sativus]	36119,20849	11805,11306	21449,05695	24827,527	29595,56628	27859,98345	19961,06606	21856,34955	13047,08488	34.2	'not assigned.unknown'	34	'transport.porins'	D	5	https://www.uniprot.org/uniprot/Q96533	nucleus	cytoplasm	https://www.uniprot.org/uniprot/Q96533#subcellular_location	GO:0005634	K00121	Glycolysis / Gluconeogenesis;Fatty acid degradation;Tyrosine metabolism;Pyruvate metabolism;Chloroalkane and chloroalkene degradation;Naphthalene degradation;Methane metabolism;Retinol metabolism;Metabolism of xenobiotics by cytochrome P450;Drug metabolism - cytochrome P450;Metabolic pathways;Biosynthesis of secondary metabolites;Microbial metabolism in diverse environments;Carbon metabolism;Degr…	09101 Carbohydrate metabolism;09102 Energy metabolism;09103 Lipid metabolism;09105 Amino acid metabolism;09108 Metabolism of cofactors and vitamins;09111 Xenobiotics biodegradation and metabolism		S-(hydroxymethyl)glutathione dehydrogenase / alcohol dehydrogenase [EC:1.1.1.284 1.1.1.1]			ADHX	ADHX_ARATHRecName: Full=Alcohol dehydrogenase class-3; AltName: Full=Alcohol dehydrogenase class-III; AltName: Full=Glutathione-dependent formaldehyde dehydrogenase; Short=FALDH; Short=FDH; Short=GSH-FDH; AltName: Full=S-(hydroxymethyl)glutathione dehydrogenase	P:GO:0001523; P:GO:0003016; F:GO:0004024; F:GO:0004552; F:GO:0005504; C:GO:0005634; C:GO:0005739; C:GO:0005829; P:GO:0006068; P:GO:0006069; P:GO:0007568; F:GO:0008270; P:GO:0008542; F:GO:0009055; F:GO:0018467; P:GO:0032496; F:GO:0042803; P:GO:0045777; P:GO:0046294; P:GO:0051409; P:GO:0051775; F:GO:0051903; F:GO:0080007; P:GO:0080164; P:GO:2000169	P:retinoid metabolic process; P:respiratory system process; F:alcohol dehydrogenase activity, zinc-dependent; F:octanol dehydrogenase activity; F:fatty acid binding; C:nucleus; C:mitochondrion; C:cytosol; P:ethanol catabolic process; P:ethanol oxidation; P:aging; F:zinc ion binding; P:visual learning; F:electron transfer activity; F:formaldehyde dehydrogenase activity; P:response to lipopolysacch…
rsg49397.t1	RSG49397.t1;XP_018458010.1;RSG04766.t1;XP_018447836.1;XP_018450114.1;XP_018466441.1	'(gnl|cdd|73381 : 483.0) no description available & (gnl|cdd|35356 : 419.0) no description available & (ipr013785 : 330.83032) Aldolase-type TIM barrel & (reliability: 100.0) & (original description: no original description)'	3	3	5,310907602	0,034235498	0,078126454	1.54059	0,666894625	RSG49397.t1	24496,72215	5776,124545	12722,98722	8653,59653	15427,59563	12695,83178	8633,551155	8706,008212	9518,273549	35.2	'not assigned.unknown'	13	amino acid metabolism.synthesis.serine-glycine-cysteine group.serine.phosphoserine aminotransferase	D	11	https://www.uniprot.org/uniprot/Q8LAH7	chloroplast thylakoid membrane	cytoplasm	https://www.uniprot.org/uniprot/Q8LAH7#subcellular_location	GO:0009535	K05894	alpha-Linolenic acid metabolism;Metabolic pathways;Biosynthesis of secondary metabolites	09103 Lipid metabolism	Jasmonic acid biosynthesis	12-oxophytodienoic acid reductase [EC:1.3.1.42]	Oxidored_FMN	NADH:flavin oxidoreductase / NADH oxidase family	0	0	0	0
xp_018443363.1	XP_018443363.1;XP_018446423.1;XP_018471587.1;XP_018471739.1;XP_018476619.1;XP_018476747.1;RSG20042.t1;RSG08848.t1;RSG47241.t1;RSG08849.t1;TKJ96392.1	'(gnl|cdd|48152 : 899.0) no description available & (gnl|cdd|35581 : 757.0) no description available & (ipr002423 : 335.84094) Chaperonin Cpn60/TCP-1 & (reliability: 587.7217) & (original description: no original description)'	18	14	84,56246507	0,036349529	0,078602656	1.43734	0,653381548	PREDICTED: ATP synthase subunit beta-2, mitochondrial-like [Raphanus sativus]	253504,3436	95077,98616	169682,0131	221036,3086	216374,0651	229104,8112	221780,6284	129303,1341	117004,2806	35.2	'protein.folding'	9	mitochondrial electron transport / ATP synthesis.F1-ATPase	N	29	https://www.uniprot.org/uniprot/P28769	chloroplast thylakoid membrane	cytoplasm	https://www.uniprot.org/uniprot/P28769#subcellular_location	GO:0009535	K09493		not_assigned		T-complex protein 1 subunit alpha	Cpn60_TCP1	TCP-1/cpn60 chaperonin family	0	0	0	0
rsg34650.t1	RSG34650.t1	'(gnl|cdd|35291 : 543.0) no description available & (gnl|cdd|84741 : 360.0) no description available & (ipr016040 : 169.51582) NAD(P)-binding domain & (reliability: 100.0) & (original description: no original description)'	15	1	76,85113412	0,036901472	0,079281371	52.3634	0,649954825	RSG34650.t1	16847,99318	5715,948897	3824,823526	52,84890737	1146,624917	7924,323913	261,5933242	91,36591466	58,24439859	35.2	'not assigned.unknown'	4	glycolysis.cytosolic branch.aldolase;glycolysis.unclear/dually targeted.aldolase	D	13	https://www.uniprot.org/uniprot/P0A9T0	cytoplasm	cytoplasm	https://www.uniprot.org/uniprot/P0A9T0#subcellular_location	GO:0005737	K00058	Glycine, serine and threonine metabolism;Cysteine and methionine metabolism;Methane metabolism;Metabolic pathways;Biosynthesis of secondary metabolites;Microbial metabolism in diverse environments;Carbon metabolism;Biosynthesis of amino acids	09102 Energy metabolism;09105 Amino acid metabolism	Serine biosynthesis, glycerate-3P => serine	D-3-phosphoglycerate dehydrogenase / 2-oxoglutarate reductase [EC:1.1.1.95 1.1.1.399]			0	0	0	0
rsg40588.t1	RSG40588.t1;XP_018440661.1;XP_018479636.1	'(gnl|cdd|36085 : 179.0) no description available & (gnl|cdd|48114 : 160.0) no description available & (ipr010987 : 95.51465) Glutathione S-transferase, C-terminal-like & (reliability: 100.0) & (original description: PREDICTED: glutathione S-transferase F9 [Raphanus sativus])'	1	1	1,454171062	0,040123705	0,08351033	2.12699	0,630728945	RSG40588.t1	585,1281953	232,5813998	1445,708028	311,6171598	575,1398566	644,2103044	235,0496375	284,6328249	376,0983759	35.2	'not assigned.unknown'	26	misc.oxidases - copper, flavone etc	D	20	https://www.uniprot.org/uniprot/O80852	endomembrane system	cytoplasm	https://www.uniprot.org/uniprot/O80852#subcellular_location	GO:0012505	K00799	Glutathione metabolism;Metabolism of xenobiotics by cytochrome P450;Drug metabolism - cytochrome P450;Drug metabolism - other enzymes;Metabolic pathways;Platinum drug resistance;Longevity regulating pathway - worm;Pathways in cancer;Chemical carcinogenesis;Hepatocellular carcinoma;Fluid shear stress and atherosclerosis	09106 Metabolism of other amino acids;09111 Xenobiotics biodegradation and metabolism		glutathione S-transferase [EC:2.5.1.18]			GSTF9	GSTF9_ARATHRecName: Full=Glutathione S-transferase F9; Short=AtGSTF9; AltName: Full=AtGSTF7; AltName: Full=GST class-phi member 9	P:GO:0002239; F:GO:0004364; F:GO:0004602; F:GO:0005507; C:GO:0005618; C:GO:0005634; C:GO:0005739; C:GO:0005829; C:GO:0005886; P:GO:0006749; P:GO:0006979; P:GO:0009407; P:GO:0009409; P:GO:0009410; P:GO:0009414; C:GO:0009506; C:GO:0009570; C:GO:0009579; P:GO:0009635; P:GO:0009651; C:GO:0009705; P:GO:0009817; C:GO:0009941; P:GO:0010043; C:GO:0010319; F:GO:0019904; C:GO:0032991; P:GO:0042742; F:GO:00…	P:response to oomycetes; F:glutathione transferase activity; F:glutathione peroxidase activity; F:copper ion binding; C:cell wall; C:nucleus; C:mitochondrion; C:cytosol; C:plasma membrane; P:glutathione metabolic process; P:response to oxidative stress; P:toxin catabolic process; P:response to cold; P:response to xenobiotic stimulus; P:response to water deprivation; C:plasmodesma; C:chloroplast s…
rsg46653.t1	RSG46653.t1;XP_018447222.1	'(gnl|cdd|29370 : 633.0) no description available & (gnl|cdd|37534 : 633.0) no description available & (ipr015793 : 353.64258) Pyruvate kinase, barrel & (reliability: 618.8745) & (original description: PREDICTED: pyruvate kinase, cytosolic isozyme-like [Raphanus sativus])'	1	1	2,152060032	0,040520209	0,083811759	1.4622	0,628450592	RSG46653.t1	3912,892105	1223,660391	2385,872042	2515,003665	3064,82441	3756,668581	1763,139748	2596,273213	1670,606486	35.2	'glycolysis.cytosolic branch.pyruvate kinase (PK)'	9	mitochondrial electron transport / ATP synthesis.NADH-DH.complex I.carbonic anhydrase	N	4	https://www.uniprot.org/uniprot/Q42806	mitochondrion	cytoplasm	https://www.uniprot.org/uniprot/Q42806#subcellular_location	GO:0005739	K00873	Glycolysis / Gluconeogenesis;Purine metabolism;Pyruvate metabolism;Metabolic pathways;Biosynthesis of secondary metabolites;Microbial metabolism in diverse environments;Carbon metabolism;Biosynthesis of amino acids;Biosynthesis of cofactors;Glucagon signaling pathway;Type II diabetes mellitus;Human papillomavirus infection;Viral carcinogenesis;Central carbon metabolism in cancer	09101 Carbohydrate metabolism;09104 Nucleotide metabolism	Glycolysis (Embden-Meyerhof pathway), glucose => pyruvate;Glycolysis, core module involving three-carbon compounds;Adenine ribonucleotide biosynthesis, IMP => ADP,ATP;Guanine ribonucleotide biosynthesis IMP => GDP,GTP	pyruvate kinase [EC:2.7.1.40]			KPYC	KPYC_SOYBNRecName: Full=Pyruvate kinase, cytosolic isozyme; Short=PK	F:GO:0000287; P:GO:0001666; P:GO:0001889; F:GO:0004743; F:GO:0005524; C:GO:0005576; C:GO:0005829; C:GO:0005929; P:GO:0006754; P:GO:0007520; P:GO:0007525; P:GO:0007584; P:GO:0009408; P:GO:0009629; P:GO:0009744; P:GO:0014870; F:GO:0016301; F:GO:0030955; P:GO:0031100; P:GO:0032869; C:GO:0034774; P:GO:0042593; F:GO:0042802; P:GO:0042866; C:GO:0043186; C:GO:0043231; P:GO:0043403; F:GO:0043531; P:GO:00…	F:magnesium ion binding; P:response to hypoxia; P:liver development; F:pyruvate kinase activity; F:ATP binding; C:extracellular region; C:cytosol; C:cilium; P:ATP biosynthetic process; P:myoblast fusion; P:somatic muscle development; P:response to nutrient; P:response to heat; P:response to gravity; P:response to sucrose; P:response to muscle inactivity; F:kinase activity; F:potassium ion binding…
azd49398.1	AZD49398.1;KPB76399.1;KPB77408.1;KPB85881.1;KZL86490.1;QCX69565.1;RSG06321.t1;TKJ65484.1;TKJ71621.1;TKJ74243.1;TKJ78943.1;TKK04555.1;TKK10513.1;TKK11645.1;TKK30259.1;TKK32830.1;TKK39026.1	'(gnl|cdd|36466 : 464.0) no description available & (gnl|cdd|30381 : 389.0) no description available & (ipr001926 : 126.54687) Tryptophan synthase beta subunit-like PLP-dependent enzymes superfamily & (reliability: 100.0) & (original description: no original description)'	1	1	1,806179643	0,045606066	0,088814865	2.9174	0,600763241	Isovaleryl-CoA dehydrogenase [Pseudomonas chlororaphis subsp. aurantiaca]	7960,434737	4856,423952	2577,968484	7404,933886	3848,132468	4320,812828	2607,594501	1476,614675	2533,133802	35.2	'not assigned.unknown'	13	amino acid metabolism.degradation.branched chain group.leucine	D	13	https://www.uniprot.org/uniprot/P47998	cytoplasm	cytoplasm	https://www.uniprot.org/uniprot/P47998#subcellular_location	GO:0005737	K01738	Cysteine and methionine metabolism;Sulfur metabolism;Metabolic pathways;Biosynthesis of secondary metabolites;Microbial metabolism in diverse environments;Carbon metabolism;Biosynthesis of amino acids	09102 Energy metabolism;09105 Amino acid metabolism	Cysteine biosynthesis, serine => cysteine	cysteine synthase [EC:2.5.1.47]	PALP	Pyridoxal-phosphate dependent enzyme	0	0	0	0
tkj86945.1	TKJ86945.1	'(gnl|cdd|80491 : 595.0) no description available & (gnl|cdd|36581 : 549.0) no description available & (ipr001576 : 379.01025) Phosphoglycerate kinase & (reliability: 100.0) & (original description: PREDICTED: phosphoglycerate kinase, cytosolic [Raphanus sativus])'	1	1	2,796764374	0,049305458	0,091690819	1.81081	0,582242442	lipopolysaccharide biosynthesis protein [Pseudomonas koreensis]	9529,856316	5811,584307	5797,905797	8935,060347	6984,608439	8210,403713	5388,83836	4143,053193	5222,184991	35.2	'not assigned.unknown'	35	not assigned.unknown	D	6	https://www.uniprot.org/uniprot/Q9SAJ4	endomembrane system	cytoplasm	https://www.uniprot.org/uniprot/Q9SAJ4#subcellular_location	GO:0012505	K00927	Glycolysis / Gluconeogenesis;Carbon fixation in photosynthetic organisms;Metabolic pathways;Biosynthesis of secondary metabolites;Microbial metabolism in diverse environments;Carbon metabolism;Biosynthesis of amino acids;HIF-1 signaling pathway	09101 Carbohydrate metabolism;09102 Energy metabolism;09132 Signal transduction	Glycolysis (Embden-Meyerhof pathway), glucose => pyruvate;Glycolysis, core module involving three-carbon compounds;Gluconeogenesis, oxaloacetate => fructose-6P;Reductive pentose phosphate cycle (Calvin cycle);Reductive pentose phosphate cycle, ribulose-5P => glyceraldehyde-3P;Semi-phosphorylative Entner-Doudoroff pathway, gluconate => glycerate-3P;D-galactonate degradation, De Ley-Doudoroff pathw…	phosphoglycerate kinase [EC:2.7.2.3]			PGKY3	PGKY3_ARATHRecName: Full=Phosphoglycerate kinase 3, cytosolic	P:GO:0002237; F:GO:0004618; F:GO:0004672; F:GO:0005524; C:GO:0005618; C:GO:0005634; C:GO:0005739; C:GO:0005774; C:GO:0005794; C:GO:0005829; C:GO:0005886; P:GO:0006094; P:GO:0006096; P:GO:0006468; P:GO:0009408; P:GO:0009409; P:GO:0009416; C:GO:0009506; C:GO:0009570; C:GO:0009579; P:GO:0009749; C:GO:0009941; C:GO:0010319; P:GO:0019253; F:GO:0043531; P:GO:0046686; C:GO:0048046; P:GO:0050691; P:GO:19…	P:response to molecule of bacterial origin; F:phosphoglycerate kinase activity; F:protein kinase activity; F:ATP binding; C:cell wall; C:nucleus; C:mitochondrion; C:vacuolar membrane; C:Golgi apparatus; C:cytosol; C:plasma membrane; P:gluconeogenesis; P:glycolytic process; P:protein phosphorylation; P:response to heat; P:response to cold; P:response to light stimulus; C:plasmodesma; C:chloroplast…
rsg09410.t1	RSG09410.t1;XP_018452174.1;XP_018492647.1;RSG17945.t1;XP_018440966.1	'(gnl|cdd|80491 : 596.0) no description available & (gnl|cdd|36581 : 546.0) no description available & (ipr001576 : 379.92654) Phosphoglycerate kinase & (reliability: 100.0) & (original description: no original description)'	2	2	7,421036959	0,049771121	0,091690819	2.02773	0,579998472	RSG09410.t1	22824,25975	8944,379169	10370,34937	26502,79469	16658,60675	30761,49548	12166,67694	8489,240031	11150,7299	35.2	'not assigned.unknown'	10	cell wall.degradation.mannan-xylose-arabinose-fucose	D	6	https://www.uniprot.org/uniprot/Q9SAJ4	plasma membrane	cytoplasm	https://www.uniprot.org/uniprot/Q9SAJ4#subcellular_location	GO:0005886	K00927	Glycolysis / Gluconeogenesis;Carbon fixation in photosynthetic organisms;Metabolic pathways;Biosynthesis of secondary metabolites;Microbial metabolism in diverse environments;Carbon metabolism;Biosynthesis of amino acids;HIF-1 signaling pathway	09101 Carbohydrate metabolism;09102 Energy metabolism;09132 Signal transduction	Glycolysis (Embden-Meyerhof pathway), glucose => pyruvate;Glycolysis, core module involving three-carbon compounds;Gluconeogenesis, oxaloacetate => fructose-6P;Reductive pentose phosphate cycle (Calvin cycle);Reductive pentose phosphate cycle, ribulose-5P => glyceraldehyde-3P;Semi-phosphorylative Entner-Doudoroff pathway, gluconate => glycerate-3P;D-galactonate degradation, De Ley-Doudoroff pathw…	phosphoglycerate kinase [EC:2.7.2.3]	PGK	Phosphoglycerate kinase	0	0	0	0
xp_018457299.1	XP_018457299.1;XP_018492974.1;XP_018492975.1;RSG08614.t1;RSG25072.t1;XP_018457540.1;XP_018457541.1;XP_018476129.1	'(gnl|cdd|36709 : 565.0) no description available & (gnl|cdd|58491 : 550.0) no description available & (ipr015955 : 189.77956) Lactate dehydrogenase/glycoside hydrolase, family 4, C-terminal & (reliability: 100.0) & (original description: PREDICTED: malate dehydrogenase, cytoplasmic 1 [Raphanus sativus])'	3	3	9,856695414	0,054831943	0,095600338	1.29389	0,556757478	PREDICTED: pyruvate kinase, cytosolic isozyme-like [Raphanus sativus]	11027,87207	2763,249856	9027,126184	4634,710412	9147,62198	8770,746058	6612,99858	6021,861864	5520,251672	4.1.14	'not assigned.unknown'	4	'glycolysis.cytosolic branch.pyruvate kinase (PK)'	D	21	https://www.uniprot.org/uniprot/P93819	cytoplasm	cytoplasm	https://www.uniprot.org/uniprot/P93819#subcellular_location	GO:0005737	K00025	Citrate cycle (TCA cycle);Cysteine and methionine metabolism;Pyruvate metabolism;Glyoxylate and dicarboxylate metabolism;Carbon fixation in photosynthetic organisms;Metabolic pathways;Biosynthesis of secondary metabolites;Microbial metabolism in diverse environments;Carbon metabolism;Proximal tubule bicarbonate reclamation	09101 Carbohydrate metabolism;09102 Energy metabolism;09105 Amino acid metabolism	Citrate cycle (TCA cycle, Krebs cycle);Citrate cycle, second carbon oxidation, 2-oxoglutarate => oxaloacetate;Glyoxylate cycle;CAM (Crassulacean acid metabolism), dark;C4-dicarboxylic acid cycle, NAD - malic enzyme type	malate dehydrogenase [EC:1.1.1.37]			MDHC1	MDHC1_ARATHRecName: Full=Malate dehydrogenase 1, cytoplasmic; AltName: Full=Cytosolic NAD-dependent malate dehydrogenase 1; Short=cNAD-MDH1; AltName: Full=Cytosolic malate dehydrogenase 1; Short=Cytosolic MDH1	F:GO:0004470; F:GO:0005515; C:GO:0005615; C:GO:0005634; C:GO:0005774; C:GO:0005794; C:GO:0005829; C:GO:0005886; P:GO:0006094; P:GO:0006099; P:GO:0006107; P:GO:0006108; P:GO:0006734; C:GO:0009506; C:GO:0009570; P:GO:0009651; P:GO:0009735; P:GO:0010043; P:GO:0019674; F:GO:0030060; P:GO:0046686; C:GO:0048046; F:GO:0051287	F:malic enzyme activity; F:protein binding; C:extracellular space; C:nucleus; C:vacuolar membrane; C:Golgi apparatus; C:cytosol; C:plasma membrane; P:gluconeogenesis; P:tricarboxylic acid cycle; P:oxaloacetate metabolic process; P:malate metabolic process; P:NADH metabolic process; C:plasmodesma; C:chloroplast stroma; P:response to salt stress; P:response to cytokinin; P:response to zinc ion; P:N…
rsg05105.t1	RSG05105.t1;RSG12955.t1;XP_018445025.1;XP_018465518.1;XP_018471863.1	'(gnl|cdd|35627 : 274.0) no description available & (gnl|cdd|48112 : 166.0) no description available & (ipr010987 : 128.15631) Glutathione S-transferase, C-terminal-like & (reliability: 100.0) & (original description: PREDICTED: glutathione S-transferase U19 [Raphanus sativus])'	1	1	3,369381189	0,057655851	0,099694215	1.88994	0,544630283	RSG05105.t1	6411,81595	2114,81815	3178,606775	3916,623284	5476,255269	2470,694462	2222,706639	1567,105317	3065,00664	35.2	'not assigned.unknown'	10	cell wall.degradation.cellulases and beta -1,4-glucanases	D	20	https://www.uniprot.org/uniprot/Q9ZRW8	extracellular space	cytoplasm	https://www.uniprot.org/uniprot/Q9ZRW8#subcellular_location	GO:0005615	K00799	Glutathione metabolism;Metabolism of xenobiotics by cytochrome P450;Drug metabolism - cytochrome P450;Drug metabolism - other enzymes;Metabolic pathways;Platinum drug resistance;Longevity regulating pathway - worm;Pathways in cancer;Chemical carcinogenesis;Hepatocellular carcinoma;Fluid shear stress and atherosclerosis	09106 Metabolism of other amino acids;09111 Xenobiotics biodegradation and metabolism		glutathione S-transferase [EC:2.5.1.18]			GSTUJ	GSTUJ_ARATHRecName: Full=Glutathione S-transferase U19; Short=AtGSTU19; AltName: Full=GST class-tau member 19; AltName: Full=Glutathione S-transferase 8	F:GO:0004364; F:GO:0004601; C:GO:0005634; C:GO:0005774; C:GO:0005794; C:GO:0005829; C:GO:0005886; P:GO:0006749; P:GO:0006979; P:GO:0009407; P:GO:0009409; C:GO:0009570; P:GO:0009629; P:GO:0009635; P:GO:0009734; P:GO:0009735; F:GO:0019899; P:GO:0040008; P:GO:0042631; F:GO:0043295; P:GO:0046256; P:GO:0046686; C:GO:0048046; P:GO:0055114; P:GO:0080167; P:GO:0098869; P:GO:2000030	F:glutathione transferase activity; F:peroxidase activity; C:nucleus; C:vacuolar membrane; C:Golgi apparatus; C:cytosol; C:plasma membrane; P:glutathione metabolic process; P:response to oxidative stress; P:toxin catabolic process; P:response to cold; C:chloroplast stroma; P:response to gravity; P:response to herbicide; P:auxin-activated signaling pathway; P:response to cytokinin; F:enzyme bindin…
rsg24111.t1	RSG24111.t1	'(gnl|cdd|34853 : 602.0) no description available & (gnl|cdd|35275 : 528.0) no description available & (ipr000795 : 125.68667) Elongation factor, GTP-binding domain & (reliability: 128.12227) & (original description: no original description)'	1	1	1,832702518	0,004543866	0,046559776	7.98263	0,959654393	RSG24111.t1	1961,3895	463,4423902	406,9391145	987,1278677	1298,399011	311,3308057	131,0873182	76,6839467	166,1314052	35.2	'protein.synthesis.elongation'	35	not assigned.unknown	N	29	https://www.genome.jp/entry/K03231 https://www.nextprot.org/entry/NX_P68104/	nucleus	cytoplasm	https://www.nextprot.org/entry/NX_P68104/localization	GO:0005634	K03231	RNA transport;Legionellosis;Leishmaniasis	09122 Translation		elongation factor 1-alpha	GTP_EFTU	Elongation factor Tu GTP binding domain	0	0	0	0
rsg16996.t1	RSG16996.t1;XP_018477092.1;RSG30391.t1;XP_018489709.1	'(gnl|cdd|35242 : 834.0) no description available & (gnl|cdd|84591 : 761.0) no description available & (ipr001404 : 608.4272) Heat shock protein Hsp90 & (reliability: 100.0) & (original description: no original description)'	2	1	7,938616991	0,011727582	0,057164013	1.83684	0,865989145	RSG16996.t1	9228,074507	4006,743116	5359,604965	7810,936392	7343,588129	10797,72058	4937,085703	4455,713014	4049,751367	35.2	'not assigned.unknown'	23	nucleotide metabolism.synthesis.pyrimidine.orotate phosphoribosyltransferase	D	29	https://www.uniprot.org/uniprot/F4JQ55	chloroplast	cytoplasm	https://www.uniprot.org/uniprot/F4JQ55	GO:0009507	K04079	Protein processing in endoplasmic reticulum;PI3K-Akt signaling pathway;Necroptosis;Antigen processing and presentation;NOD-like receptor signaling pathway;Plant-pathogen interaction;IL-17 signaling pathway;Th17 cell differentiation;Progesterone-mediated oocyte maturation;Estrogen signaling pathway;Salmonella infection;Pathways in cancer;Prostate cancer;Lipid and atherosclerosis;Fluid shear stress…	09123 Folding, sorting and degradation;09132 Signal transduction;09143 Cell growth and death		molecular chaperone HtpG	HSP90;HSP90	Hsp90 protein;Hsp90 protein	0	0	0	0
rsg51400.t1	RSG51400.t1	'(gnl|cdd|31020 : 209.0) no description available & (ipr014718 : 152.07597) Glycoside hydrolase-type carbohydrate-binding, subgroup & (gnl|cdd|36807 : 88.8) no description available & (reliability: 100.0) & (original description: Aldose 1-epimerase family protein [Pseudomonas syringae pv. maculicola])'	4	2	16,22028768	0,036164372	0,078602656	2.83538	0,654540263	RSG51400.t1	16535,4843	6162,69412	14667,02743	6955,665239	19765,67969	34718,82641	15721,03785	799,8861554	3899,959805	35.2	'not assigned.unknown'	18	Co-factor and vitamine metabolism.thiamine	D	4	https://www.uniprot.org/uniprot/Q940G5	cytoplasm	cytoplasm	https://www.uniprot.org/uniprot/Q940G5#subcellular_location	GO:0005737	K01792	Glycolysis / Gluconeogenesis;Metabolic pathways;Biosynthesis of secondary metabolites;Microbial metabolism in diverse environments	09101 Carbohydrate metabolism		glucose-6-phosphate 1-epimerase [EC:5.1.3.15]			YEAD	YEAD_SALTYRecName: Full=Putative glucose-6-phosphate 1-epimerase; AltName: Full=Putative D-hexose-6-phosphate mutarotase	F:GO:0003824; C:GO:0005737; P:GO:0009987	F:catalytic activity; C:cytoplasm; P:cellular process
rsg06938.t1	RSG06938.t1;XP_018445823.1	'(gnl|cdd|29397 : 278.0) no description available & (gnl|cdd|36098 : 254.0) no description available & (ipr002130 : 169.9213) Cyclophilin-like peptidyl-prolyl cis-trans isomerase domain & (reliability: 100.0) & (original description: PREDICTED: peptidyl-prolyl cis-trans isomerase CYP19-4 [Raphanus sativus])'	1	1	2,013673782	0,052291933	0,092976102	2.42347	0,568167375	RSG06938.t1	324,3918086	101,0587245	86,25879549	133,3390551	131,3636564	141,0051512	114,0699967	18,75063169	88,77962648	35.2	'not assigned.unknown'	35	not assigned.unknown	D	29	https://www.uniprot.org/uniprot/Q8LDP4	nucleus	cytoplasm	https://www.uniprot.org/uniprot/Q8LDP4#subcellular_location	GO:0005634	K01802		not_assigned		peptidylprolyl isomerase [EC:5.2.1.8]			CP19D	CP19D_ARATHRecName: Full=Peptidyl-prolyl cis-trans isomerase CYP19-4; Short=PPIase CYP19-4; AltName: Full=Cyclophilin of 19 kDa 4; AltName: Full=Cyclophilin-5; AltName: Full=Rotamase CYP19-4; Flags: Precursor	P:GO:0000413; P:GO:0001932; F:GO:0003755; C:GO:0005739; C:GO:0005771; C:GO:0005783; C:GO:0005795; C:GO:0005802; C:GO:0005829; C:GO:0005886; C:GO:0009506; C:GO:0009507; P:GO:0009585; P:GO:0009626; P:GO:0009704; P:GO:0009735; P:GO:0009742; P:GO:0009785; F:GO:0016018; P:GO:0030587; P:GO:0046686; C:GO:0048046; P:GO:0048364; F:GO:0051082; P:GO:0061083	P:protein peptidyl-prolyl isomerization; P:regulation of protein phosphorylation; F:peptidyl-prolyl cis-trans isomerase activity; C:mitochondrion; C:multivesicular body; C:endoplasmic reticulum; C:Golgi stack; C:trans-Golgi network; C:cytosol; C:plasma membrane; C:plasmodesma; C:chloroplast; P:red, far-red light phototransduction; P:plant-type hypersensitive response; P:de-etiolation; P:response …
xp_018462548.1	XP_018462548.1;XP_018476390.1	'(gnl|cdd|35405 : 396.0) no description available & (gnl|cdd|48449 : 374.0) no description available & (ipr001353 : 117.33653) Proteasome, subunit alpha/beta & (reliability: 205.33893) & (original description: PREDICTED: proteasome subunit alpha type-3-like [Raphanus sativus])'	1	1	2,232662916	0,034048234	0,078126454	1.48281	0,6681224	PREDICTED: pyruvate kinase, cytosolic isozyme-like [Raphanus sativus]	7462,247121	1957,237399	6477,960117	3448,743092	7823,191545	7792,075786	4019,573779	4221,29077	3803,89404	4.1.14	'protein.degradation.ubiquitin.proteasom'	4	'glycolysis.cytosolic branch.pyruvate kinase (PK)'	N	29	https://www.uniprot.org/uniprot/O23715	cytoplasm	cytoplasm	https://www.uniprot.org/uniprot/O23715#subcellular_location	GO:0005737	K02727	Proteasome;Alzheimer disease;Parkinson disease;Amyotrophic lateral sclerosis;Huntington disease;Spinocerebellar ataxia;Prion disease;Pathways of neurodegeneration - multiple diseases	09123 Folding, sorting and degradation		20S proteasome subunit alpha 7 [EC:3.4.25.1]			PSA3	PSA3_ARATHRecName: Full=Proteasome subunit alpha type-3; AltName: Full=20S proteasome alpha subunit G-1; AltName: Full=DiDi 17A-2a; AltName: Full=Proteasome component 8; AltName: Full=Proteasome subunit alpha type-7	F:GO:0003729; F:GO:0004298; C:GO:0005654; C:GO:0005774; P:GO:0007623; P:GO:0008063; P:GO:0009409; P:GO:0010499; C:GO:0019773; P:GO:0030707; F:GO:0031625; C:GO:0034515; C:GO:0042175; F:GO:0042802; P:GO:0043161; C:GO:0045202; P:GO:0045786; P:GO:0046686; C:GO:0048046; P:GO:0052548; P:GO:0055085; P:GO:1901990	F:mRNA binding; F:threonine-type endopeptidase activity; C:nucleoplasm; C:vacuolar membrane; P:circadian rhythm; P:Toll signaling pathway; P:response to cold; P:proteasomal ubiquitin-independent protein catabolic process; C:proteasome core complex, alpha-subunit complex; P:ovarian follicle cell development; F:ubiquitin protein ligase binding; C:proteasome storage granule; C:nuclear outer membrane…
rsg01778.t1	RSG01778.t1;RSG14460.t1;XP_018446192.1;XP_018465122.1;XP_018476052.1;XP_018476053.1	'(gnl|cdd|37975 : 280.0) no description available & (gnl|cdd|28870 : 187.0) no description available & (reliability: 100.0) & (original description: PREDICTED: protein DJ-1 homolog A [Raphanus sativus])'	1	1	3,642524838	0,038903687	0,0825183	2.32458	0,637856605	RSG01778.t1	29622,66204	23171,67376	29671,55054	18052,8008	30448,92153	21620,5996	19311,36489	16689,68594	4487,027919	35.2	'not assigned.unknown'	34	transport.metabolite transporters at the envelope membrane;transport.unspecified cations	D	20	https://www.uniprot.org/uniprot/Q9FPF0	nucleus	cytoplasm	https://www.uniprot.org/uniprot/Q9FPF0#subcellular_location	GO:0005634	K03152		not_assigned		protein deglycase [EC:3.5.1.124]			DJ1A	DJ1A_ARATHRecName: Full=Protein DJ-1 homolog A; Short=AtDJ1A	P:GO:0001932; F:GO:0003676; F:GO:0005507; C:GO:0005634; C:GO:0005739; C:GO:0005774; C:GO:0005829; C:GO:0005886; P:GO:0006355; P:GO:0006517; P:GO:0007005; P:GO:0007283; P:GO:0007568; F:GO:0008047; F:GO:0008134; P:GO:0008344; P:GO:0008345; P:GO:0009408; C:GO:0009506; C:GO:0009570; P:GO:0009658; P:GO:0010310; P:GO:0010604; P:GO:0014065; P:GO:0018323; F:GO:0019172; F:GO:0019899; C:GO:0030424; P:GO:00…	P:regulation of protein phosphorylation; F:nucleic acid binding; F:copper ion binding; C:nucleus; C:mitochondrion; C:vacuolar membrane; C:cytosol; C:plasma membrane; P:regulation of transcription, DNA-templated; P:protein deglycosylation; P:mitochondrion organization; P:spermatogenesis; P:aging; F:enzyme activator activity; F:transcription factor binding; P:adult locomotory behavior; P:larval loc…
rsg04970.t1	RSG04970.t1;RSG11801.t1;XP_018452205.1;XP_018461440.1;XP_018484822.1;RSG30062.t1	'(gnl|cdd|37975 : 274.0) no description available & (gnl|cdd|28870 : 171.0) no description available & (reliability: 100.0) & (original description: no original description)'	2	2	7,134162903	0,050555875	0,091690819	1.44793	0,576258803	RSG04970.t1	35782,08015	15775,97057	23477,33951	22396,4019	28833,60343	33315,47035	19531,53618	24616,18254	16239,10232	35.2	'not assigned.unknown'	9	mitochondrial electron transport / ATP synthesis.cytochrome c	D	20	https://www.uniprot.org/uniprot/Q9FPF0	organelle membrane	cytoplasm	https://www.uniprot.org/uniprot/Q9FPF0#subcellular_location	GO:0031090	K03152		not_assigned		protein deglycase [EC:3.5.1.124]	DJ-1_PfpI	DJ-1/PfpI family	0	0	0	0
xp_018464608.1	XP_018464608.1	'(gnl|cdd|38388 : 401.0) no description available & (gnl|cdd|85101 : 353.0) no description available & (ipr001077 : 234.07523) O-methyltransferase, family 2 & (reliability: 409.63165) & (original description: PREDICTED: flavone 3'-O-methyltransferase 1 [Raphanus sativus])'	13	4	78,27178454	0,032112938	0,076935078	1.55147	0,681120571	PREDICTED: protein DJ-1 homolog A [Raphanus sativus]	115628,8153	29220,74164	65682,69322	74996,822	52287,71817	86228,23612	50966,95326	37397,99427	56650,08571	35.2	'misc.O-methyl transferases'	18	Co-factor and vitamine metabolism.thiamine	N	16	https://www.uniprot.org/uniprot/Q9FK25	cytoplasm	cytoplasm	https://www.uniprot.org/uniprot/Q9FK25#subcellular_location	GO:0005737	K13066	Tryptophan metabolism;Phenylpropanoid biosynthesis;Metabolic pathways;Biosynthesis of secondary metabolites	09105 Amino acid metabolism;09110 Biosynthesis of other secondary metabolites	Monolignol biosynthesis, phenylalanine/tyrosine => monolignol;Melatonin biosynthesis, plants, tryptophan => serotonin => melatonin	caffeic acid 3-O-methyltransferase / acetylserotonin O-methyltransferase [EC:2.1.1.68 2.1.1.4]			OMT1	OMT1_ARATHRecName: Full=Flavone 3'-O-methyltransferase 1; Short=AtOMT1; AltName: Full=Acetylserotonin O-methyltransferase OMT1; AltName: Full=Caffeate O-methyltransferase 1; AltName: Full=Quercetin 3'-O-methyltransferase 1	C:GO:0005634; C:GO:0005829; C:GO:0005886; C:GO:0009506; P:GO:0009809; F:GO:0017096; P:GO:0030187; F:GO:0030744; F:GO:0030755; P:GO:0032259; F:GO:0033799; F:GO:0046983; F:GO:0047763; F:GO:0050630; P:GO:0051555; F:GO:0102719; F:GO:0102822	C:nucleus; C:cytosol; C:plasma membrane; C:plasmodesma; P:lignin biosynthetic process; F:acetylserotonin O-methyltransferase activity; P:melatonin biosynthetic process; F:luteolin O-methyltransferase activity; F:quercetin 3-O-methyltransferase activity; P:methylation; F:myricetin 3'-O-methyltransferase activity; F:protein dimerization activity; F:caffeate O-methyltransferase activity; F:(iso)euge…
rsg17366.t1	RSG17366.t1;RSG40146.t1;XP_018451262.1;XP_018471477.1;XP_018484417.1	'(gnl|cdd|36840 : 226.0) no description available & (gnl|cdd|48108 : 140.0) no description available & (ipr001662 : 135.15938) Translation elongation factor EF1B, gamma chain, conserved & (reliability: 236.52892) & (original description: no original description)'	2	1	12,03382564	0,031941641	0,076935078	2.09511	0,682299089	RSG17366.t1	62304,21743	14241,6063	15706,33059	25463,55051	25827,5751	30118,49627	17095,8406	14505,56955	12927,41483	35.2	'protein.synthesis.elongation'	13	amino acid metabolism.synthesis.serine-glycine-cysteine group.serine.phosphoglycerate dehydrogenase	N	13; 21	https://www.uniprot.org/uniprot/Q9FVT2	chloroplast thylakoid membrane	cytoplasm	https://www.uniprot.org/uniprot/Q9FVT2#subcellular_location	GO:0009535	K03233	Legionellosis	not_assigned		elongation factor 1-gamma	EF1G	Elongation factor 1 gamma, conserved domain	0	0	0	0
rsg17338.t1	RSG17338.t1;RSG20521.t1;XP_018465004.1;XP_018491884.1	'(gnl|cdd|35458 : 514.0) no description available & (gnl|cdd|81557 : 476.0) no description available & (ipr010918 : 72.09349) AIR synthase-related protein, C-terminal domain & (reliability: 100.0) & (original description: no original description)'	1	1	2,22057128	0,002502374	0,039681862	2.17507	0,985208453	RSG17338.t1	6735,540996	2260,84703	5207,969954	3281,47393	6314,136446	3737,561363	2334,039432	2553,520455	1909,830402	35.2	'not assigned.unknown'	23	nucleotide metabolism.synthesis.purine.AIR synthase	D	23	https://www.uniprot.org/uniprot/A0A6J0LYW6 https://www.nextprot.org/entry/NX_P22102/	chloroplast thylakoid membrane	cytoplasm	https://www.uniprot.org/uniprot/A0A6J0LYW6	GO:0009535	K01933	Purine metabolism;Metabolic pathways;Biosynthesis of secondary metabolites	09104 Nucleotide metabolism	Inosine monophosphate biosynthesis, PRPP + glutamine => IMP	phosphoribosylformylglycinamidine cyclo-ligase [EC:6.3.3.1]	AIRS_C	AIR synthase related protein, C-terminal domain	0	0	0	0
xp_018443837.1	XP_018443837.1	'(gnl|cdd|30406 : 464.0) no description available & (gnl|cdd|35876 : 398.0) no description available & (ipr016040 : 182.65924) NAD(P)-binding domain & (reliability: 100.0) & (original description: PREDICTED: glyceraldehyde-3-phosphate dehydrogenase GAPCP1, chloroplastic [Raphanus sativus])'	1	1	2,85851717	0,001472802	0,032926604	9.91011	0,995025965	PREDICTED: glyceraldehyde-3-phosphate dehydrogenase GAPCP1, chloroplastic [Raphanus sativus]	666,4902232	393,8546548	770,4508934	147,2670384	1264,645399	983,4144785	140,4581907	56,09212403	49,36475754	35.2	'not assigned.unknown'	4	glycolysis.plastid branch.glyceraldehyde 3-phosphate dehydrogenase (GAP-DH)	D	4; 6	https://www.uniprot.org/uniprot/A0A6J0K775 https://www.nextprot.org/entry/NX_O14556/	chloroplast thylakoid membrane	cytoplasm	https://www.nextprot.org/entry/NX_P04406/localization	GO:0009535	K00134	Glycolysis / Gluconeogenesis;Carbon fixation in photosynthetic organisms;Metabolic pathways;Biosynthesis of secondary metabolites;Microbial metabolism in diverse environments;Carbon metabolism;Biosynthesis of amino acids;HIF-1 signaling pathway;Alzheimer disease;Pathogenic Escherichia coli infection;Salmonella infection;Diabetic cardiomyopathy	09101 Carbohydrate metabolism;09102 Energy metabolism;09132 Signal transduction	Glycolysis (Embden-Meyerhof pathway), glucose => pyruvate;Glycolysis, core module involving three-carbon compounds;Gluconeogenesis, oxaloacetate => fructose-6P;Reductive pentose phosphate cycle (Calvin cycle);Reductive pentose phosphate cycle, ribulose-5P => glyceraldehyde-3P;Semi-phosphorylative Entner-Doudoroff pathway, gluconate => glycerate-3P;D-galactonate degradation, De Ley-Doudoroff pathw…	glyceraldehyde 3-phosphate dehydrogenase [EC:1.2.1.12]			G3PP1	G3PP1_ARATHRecName: Full=Glyceraldehyde-3-phosphate dehydrogenase GAPCP1, chloroplastic; AltName: Full=Glyceraldehyde-3-phosphate dehydrogenase of plastid 1; AltName: Full=NAD-dependent glyceraldehydephosphate dehydrogenase chloroplastic 1; Flags: Precursor	P:GO:0000226; P:GO:0000740; F:GO:0003677; F:GO:0004365; F:GO:0005507; C:GO:0005740; C:GO:0005774; C:GO:0005794; C:GO:0005811; C:GO:0005829; C:GO:0005886; P:GO:0006094; P:GO:0006096; F:GO:0008017; F:GO:0008270; F:GO:0008886; P:GO:0009408; P:GO:0009416; P:GO:0009555; C:GO:0009570; P:GO:0009651; P:GO:0009735; P:GO:0009744; P:GO:0010951; C:GO:0015630; P:GO:0017148; F:GO:0019828; C:GO:0031965; P:GO:00…	P:microtubule cytoskeleton organization; P:nuclear membrane fusion; F:DNA binding; F:glyceraldehyde-3-phosphate dehydrogenase (NAD+) (phosphorylating) activity; F:copper ion binding; C:mitochondrial envelope; C:vacuolar membrane; C:Golgi apparatus; C:lipid droplet; C:cytosol; C:plasma membrane; P:gluconeogenesis; P:glycolytic process; F:microtubule binding; F:zinc ion binding; F:glyceraldehyde-3-…
xp_018432568.1	XP_018432568.1;XP_018442164.1;RSG35356.t1;XP_018466611.1;XP_018484937.1	'(gnl|cdd|39724 : 93.9) no description available & (reliability: 100.0) & (original description: no original description)'	2	2	4,363419533	0,005553737	0,049985347	1.61377	0,946015392	PREDICTED: pyruvate kinase 1, cytosolic-like [Raphanus sativus]	15599,15338	5799,49837	10825,65572	10962,44088	13938,13325	11266,84581	9309,336427	7838,196382	6344,281271	4.1.14	'not assigned.unknown'	4	'glycolysis.cytosolic branch.pyruvate kinase (PK)'	D	4	https://www.uniprot.org/uniprot/A0A6J0JA78	chloroplast	cytoplasm	https://www.nextprot.org/entry/NX_P14618/localization	GO:0009507	K20403	mTOR signaling pathway	09132 Signal transduction		TELO2-interacting protein 1			0	0	0	0
rsg04929.t1	RSG04929.t1;XP_018483622.1;XP_018456174.1	'(gnl|cdd|38336 : 239.0) no description available & (gnl|cdd|85468 : 222.0) no description available & (ipr001925 : 128.11186) Porin, eukaryotic type & (reliability: 224.19576) & (original description: no original description)'	2	2	5,559355974	0,006582412	0,050669732	2.22683	0,932050695	RSG04929.t1	19157,90721	4465,291876	12225,80446	7207,457567	7739,911186	11298,79007	4301,44035	6941,642503	2995,226853	35.2	'transport.porins'	26	misc.gluco-, galacto- and mannosidases.alpha-mannosidase	N	3	https://www.uniprot.org/uniprot/A0A6J0NFT9	chloroplast thylakoid membrane	cytoplasm	https://www.nextprot.org/entry/NX_Q9NTJ4/localization	GO:0009535	K15040	Calcium signaling pathway;cGMP-PKG signaling pathway;Ferroptosis;Necroptosis;Cellular senescence;Neutrophil extracellular trap formation;NOD-like receptor signaling pathway;Cholesterol metabolism;Alzheimer disease;Parkinson disease;Huntington disease;Spinocerebellar ataxia;Prion disease;Pathways of neurodegeneration - multiple diseases;Human T-cell leukemia virus 1 infection;Diabetic cardiomyopat…	09132 Signal transduction;09143 Cell growth and death		voltage-dependent anion channel protein 2	Porin_3	Eukaryotic porin	0	0	0	0
xp_018432846.1	XP_018432846.1;XP_018441244.1;RSG19368.t1;XP_018444353.1;XP_018444354.1;XP_018444355.1;XP_018444357.1	'(gnl|cdd|30031 : 943.0) no description available & (ipr006680 : 135.6702) Amidohydrolase 1 & (reliability: 100.0) & (original description: no original description)'	11	2	56,74894321	0,006269778	0,050669732	3.14978	0,936287595	PREDICTED: glyceraldehyde-3-phosphate dehydrogenase, cytosolic [Raphanus sativus]	11155,7692	4320,597563	3822,83165	5518,145444	8128,72886	4682,706528	3220,629637	1962,193315	1813,430255	35.2	'not assigned.unknown'	4	glycolysis.cytosolic branch.glyceraldehyde 3-phosphate dehydrogenase (GAP-DH)	D	4; 6	https://www.uniprot.org/uniprot/A0A6J0JCU1	cytoplasm	cytoplasm	https://www.nextprot.org/entry/NX_P04406/localization	GO:0005737	K01427	Arginine biosynthesis;Purine metabolism;Atrazine degradation;Metabolic pathways;Microbial metabolism in diverse environments	09104 Nucleotide metabolism;09105 Amino acid metabolism;09111 Xenobiotics biodegradation and metabolism		urease [EC:3.5.1.5]	Amidohydro_1	Amidohydrolase family	0	0	0	0
rsg07402.t1	RSG07402.t1;XP_018446831.1	'(gnl|cdd|36756 : 313.0) no description available & (gnl|cdd|30292 : 299.0) no description available & (ipr000668 : 177.93393) Peptidase C1A, papain C-terminal & (reliability: 311.38437) & (original description: no original description)'	2	2	9,961019993	0,000764708	0,03130668	2.74377	0,999050489	RSG07402.t1	74900,41882	33679,73839	68310,41123	50402,0165	69891,77941	105050,6573	32232,46525	32765,18951	15036,30979	29.5.3	'protein.degradation.cysteine protease'	29	'protein.degradation.cysteine protease'	N	29	https://www.uniprot.org/uniprot/A0A6J0KH39	extracellular space	cytoplasm	https://pubmed.ncbi.nlm.nih.gov/3901004/#:~:text=The%20expression%20of%20this%20aleurone%20thiol%20protease%20mRNA,of%20a%20plant%20lysosomal%20thiol%20protease.%20PMCID%3A%20PMC390747	GO:0005615	K01366	Lysosome;Apoptosis	09141 Transport and catabolism;09143 Cell growth and death		cathepsin H [EC:3.4.22.16]	Peptidase_C1	Papain family cysteine protease	0	0	0	0
rsg16644.t1	RSG16644.t1;XP_018441118.1;XP_018487240.1;RSG02057.t1	'(gnl|cdd|84661 : 610.0) no description available & (gnl|cdd|36770 : 605.0) no description available & (ipr000741 : 395.70816) Fructose-bisphosphate aldolase, class-I & (reliability: 100.0) & (original description: PREDICTED: fructose-bisphosphate aldolase, cytoplasmic isozyme [Raphanus sativus])'	9	8	27,47526717	0,042259198	0,085272585	1.27066	0,618670617	RSG16644.t1	58729,4801	21598,05403	46315,74589	43856,61647	42876,46079	63119,38097	47481,90314	40999,66629	30291,18111	35.2	'not assigned.unknown'	5	fermentation.aldehyde dehydrogenase	D	4	https://www.uniprot.org/uniprot/Q9LF98	chloroplast outer membrane	cytoplasm	https://www.uniprot.org/uniprot/Q9LF98#subcellular_location	GO:0009707	K01623	Glycolysis / Gluconeogenesis;Pentose phosphate pathway;Fructose and mannose metabolism;Methane metabolism;Carbon fixation in photosynthetic organisms;Metabolic pathways;Biosynthesis of secondary metabolites;Microbial metabolism in diverse environments;Carbon metabolism;Biosynthesis of amino acids;HIF-1 signaling pathway	09101 Carbohydrate metabolism;09102 Energy metabolism;09132 Signal transduction	Glycolysis (Embden-Meyerhof pathway), glucose => pyruvate;Gluconeogenesis, oxaloacetate => fructose-6P;Reductive pentose phosphate cycle (Calvin cycle);Reductive pentose phosphate cycle, glyceraldehyde-3P => ribulose-5P	fructose-bisphosphate aldolase, class I [EC:4.1.2.13]			ALFC8	ALFC8_ARATHRecName: Full=Fructose-bisphosphate aldolase 8, cytosolic; Short=AtFBA8; AltName: Full=Cytosolic aldolase 1; Short=cAld1	P:GO:0001666; F:GO:0002020; F:GO:0004332; F:GO:0005507; C:GO:0005618; C:GO:0005720; C:GO:0005730; C:GO:0005741; C:GO:0005774; C:GO:0005794; C:GO:0005829; C:GO:0005886; P:GO:0005986; P:GO:0006000; P:GO:0006094; P:GO:0006096; P:GO:0006754; P:GO:0006941; P:GO:0007339; F:GO:0008092; P:GO:0009408; C:GO:0009506; C:GO:0009507; P:GO:0009651; P:GO:0009735; P:GO:0019242; C:GO:0030018; P:GO:0030335; P:GO:00…	P:response to hypoxia; F:protease binding; F:fructose-bisphosphate aldolase activity; F:copper ion binding; C:cell wall; C:nuclear heterochromatin; C:nucleolus; C:mitochondrial outer membrane; C:vacuolar membrane; C:Golgi apparatus; C:cytosol; C:plasma membrane; P:sucrose biosynthetic process; P:fructose metabolic process; P:gluconeogenesis; P:glycolytic process; P:ATP biosynthetic process; P:str…
rsg21200.t1	RSG21200.t1;XP_018485875.1	'(gnl|cdd|37509 : 913.0) no description available & (gnl|cdd|30772 : 633.0) no description available & (ipr002314 : 143.37646) Aminoacyl-tRNA synthetase, class II (G/ H/ P/ S), conserved domain & (reliability: 250.90881) & (original description: no original description)'	1	1	4,626327276	0,045585465	0,088814865	2.16025	0,600869983	RSG21200.t1	18512,08059	4907,635118	9440,160727	4657,528748	8706,463239	4719,05871	4815,372538	4000,148954	3926,37884	35.2	'protein.aa activation'	21	redox.ascorbate and glutathione.ascorbate	N	29	https://www.uniprot.org/uniprot/O23627	cytoplasm	cytoplasm	https://www.uniprot.org/uniprot/O23627#subcellular_location	GO:0005737	K01880	Aminoacyl-tRNA biosynthesis	09122 Translation		glycyl-tRNA synthetase [EC:6.1.1.14]	HGTP_anticodon	Anticodon binding domain	0	0	0	0
Cytosol
First_accesion	Accession	Protein annotation (description)	Peptide count	Unique peptides	Confidence score	t-Test	q Value	Fold change	Power	Description	Inoculation with medium									Functional annotation							Prediction of localization			Gene ontology
																				Bincode global	Bincode name	Bincode (UNIPROT)	Bincode name (UNIPROT)	Annotation code	Bincode manually curated	Manual curation:source	BUSCA localization	Localization manually curated	Manual curation:source	GO ID	KO	Pathway	Britte	Module	Definition	Status	Top hit	Gene name	Gene description	GO	GO PC
											1a_22C	3a_22C	4a_22C	5a_22C	6a_22C	7a_22C	22a_10C	23a_10C	24a_10C
xp_018485486.1	XP_018485486.1	'(gnl|cdd|80608 : 974.0) no description available & (gnl|cdd|35325 : 944.0) no description available & (ipr013126 : 619.2131) Heat shock protein 70 family & (reliability: 100.0) & (original description: PREDICTED: heat shock 70 kDa protein 9, mitochondrial [Raphanus sativus])'	1	1	4,005504251	0,008074272	0,050669732	4.02966	0,912079137	PREDICTED: aldehyde dehydrogenase family 2 member C4 [Raphanus sativus]	3501,796799	1243,951088	1137,479826	1550,603888	989,3909515	2222,01467	850,0228186	537,7999119	171,5766819	35.2	'not assigned.unknown'	5	fermentation.aldehyde dehydrogenase	D	16	https://www.uniprot.org/uniprot/A0A6J0NMZ5 https://www.uniprot.org/uniprot/Q56YU0	cytoplasm	cytosol	https://www.uniprot.org/uniprot/Q56YU0	GO:0005737	K04043	RNA degradation;Longevity regulating pathway - worm;Tuberculosis	09123 Folding, sorting and degradation		molecular chaperone DnaK			HSP7I	HSP7I_ARATHRecName: Full=Heat shock 70 kDa protein 9, mitochondrial; AltName: Full=Chaperone protein HscA homolog 1; Short=AtHscA1; AltName: Full=Heat shock protein 70-9; Short=AtHsp70-9; AltName: Full=Mitochondrial heat shock protein 70-1; Short=mtHsc70-1; Flags: Precursor	F:GO:0005524; C:GO:0005618; C:GO:0005739; C:GO:0005774; C:GO:0005794; C:GO:0005829; F:GO:0008270; C:GO:0009507; P:GO:0009615; P:GO:0009651; P:GO:0009735; F:GO:0031072; P:GO:0034605; P:GO:0034620; P:GO:0042026; F:GO:0042623; F:GO:0044183; P:GO:0046686; F:GO:0051082; P:GO:0051085; F:GO:0051787	F:ATP binding; C:cell wall; C:mitochondrion; C:vacuolar membrane; C:Golgi apparatus; C:cytosol; F:zinc ion binding; C:chloroplast; P:response to virus; P:response to salt stress; P:response to cytokinin; F:heat shock protein binding; P:cellular response to heat; P:cellular response to unfolded protein; P:protein refolding; F:ATPase activity, coupled; F:protein folding chaperone; P:response to cad…
xp_018445730.1	XP_018445730.1	'(ipr000368 : 1500.0) Sucrose synthase & (gnl|cdd|64713 : 976.0) no description available & (gnl|cdd|36071 : 498.0) no description available & (reliability: 100.0) & (original description: PREDICTED: sucrose synthase 1 [Raphanus sativus])'	8	1	29,40584373	0,000940108	0,03130668	2.57	0,998333951	PREDICTED: sucrose synthase 1 [Raphanus sativus]	3613,094168	1242,73166	3300,012259	1539,084896	3100,620108	2373,040485	881,3486214	1085,01379	1124,77586	35.2	'not assigned.unknown'	2	major CHO metabolism.degradation.sucrose.Susy	D	2	https://www.uniprot.org/uniprot/A0A6J0KCL1	cytoplasm	cytosol	https://www.uniprot.org/uniprot/P49040	GO:0005737	K00695	Starch and sucrose metabolism;Metabolic pathways;Biosynthesis of secondary metabolites	09101 Carbohydrate metabolism		sucrose synthase [EC:2.4.1.13]			SUSY1	SUSY1_ARATHRecName: Full=Sucrose synthase 1; Short=AtSUS1; AltName: Full=Sucrose-UDP glucosyltransferase 1	P:GO:0001666; C:GO:0005773; C:GO:0005829; C:GO:0005886; P:GO:0005985; P:GO:0006970; P:GO:0009409; P:GO:0009413; P:GO:0009414; C:GO:0009506; P:GO:0009744; P:GO:0009749; P:GO:0009877; P:GO:0010037; P:GO:0010431; P:GO:0010555; F:GO:0016157; P:GO:0034059; P:GO:0046686; P:GO:0051262; P:GO:0072708	P:response to hypoxia; C:vacuole; C:cytosol; C:plasma membrane; P:sucrose metabolic process; P:response to osmotic stress; P:response to cold; P:response to flooding; P:response to water deprivation; C:plasmodesma; P:response to sucrose; P:response to glucose; P:nodulation; P:response to carbon dioxide; P:seed maturation; P:response to mannitol; F:sucrose synthase activity; P:response to anoxia; …
Plasmodesma
First_accesion	Accession	Protein annotation (description)	Peptide count	Unique peptides	Confidence score	t-Test	q Value	Fold change	Power	Description	Inoculation with medium									Functional annotation							Prediction of localization			Gene ontology
																				Bincode global	Bincode name	Bincode (UNIPROT)	Bincode name (UNIPROT)	Annotation code	Bincode manually curated	Manual curation:source	BUSCA localization	Localization manually curated	Manual curation:source	GO ID	KO	Pathway	Britte	Module	Definition	Status	Top hit	Gene name	Gene description	GO	GO PC
											1a_22C	3a_22C	4a_22C	5a_22C	6a_22C	7a_22C	22a_10C	23a_10C	24a_10C
xp_018445730.1	XP_018445730.1	'(ipr000368 : 1500.0) Sucrose synthase & (gnl|cdd|64713 : 976.0) no description available & (gnl|cdd|36071 : 498.0) no description available & (reliability: 100.0) & (original description: PREDICTED: sucrose synthase 1 [Raphanus sativus])'	8	1	29,40584373	0,000940108	0,03130668	2.57	0,998333951	PREDICTED: sucrose synthase 1 [Raphanus sativus]	3613,094168	1242,73166	3300,012259	1539,084896	3100,620108	2373,040485	881,3486214	1085,01379	1124,77586	35.2	'not assigned.unknown'	2	major CHO metabolism.degradation.sucrose.Susy	D	2	https://www.uniprot.org/uniprot/A0A6J0KCL1	cytoplasm	plasmodesma	https://www.uniprot.org/uniprot/P49040	GO:0005737	K00695	Starch and sucrose metabolism;Metabolic pathways;Biosynthesis of secondary metabolites	09101 Carbohydrate metabolism		sucrose synthase [EC:2.4.1.13]			SUSY1	SUSY1_ARATHRecName: Full=Sucrose synthase 1; Short=AtSUS1; AltName: Full=Sucrose-UDP glucosyltransferase 1	P:GO:0001666; C:GO:0005773; C:GO:0005829; C:GO:0005886; P:GO:0005985; P:GO:0006970; P:GO:0009409; P:GO:0009413; P:GO:0009414; C:GO:0009506; P:GO:0009744; P:GO:0009749; P:GO:0009877; P:GO:0010037; P:GO:0010431; P:GO:0010555; F:GO:0016157; P:GO:0034059; P:GO:0046686; P:GO:0051262; P:GO:0072708	P:response to hypoxia; C:vacuole; C:cytosol; C:plasma membrane; P:sucrose metabolic process; P:response to osmotic stress; P:response to cold; P:response to flooding; P:response to water deprivation; C:plasmodesma; P:response to sucrose; P:response to glucose; P:nodulation; P:response to carbon dioxide; P:seed maturation; P:response to mannitol; F:sucrose synthase activity; P:response to anoxia; …
Endoplasmic reticulum
First_accesion	Accession	Protein annotation (description)	Peptide count	Unique peptides	Confidence score	t-Test	q Value	Fold change	Power	Description	Inoculation with medium									Functional annotation							Prediction of localization			Gene ontology
																				Bincode global	Bincode name	Bincode (UNIPROT)	Bincode name (UNIPROT)	Annotation code	Bincode manually curated	Manual curation:source	BUSCA localization	Localization manually curated	Manual curation:source	GO ID	KO	Pathway	Britte	Module	Definition	Status	Top hit	Gene name	Gene description	GO	GO PC
											1a_22C	3a_22C	4a_22C	5a_22C	6a_22C	7a_22C	22a_10C	23a_10C	24a_10C
rsg05223.t1	RSG05223.t1;XP_018485012.1	'(gnl|cdd|86956 : 838.0) no description available & (ipr008814 : 488.05273) Ribophorin II & (gnl|cdd|37658 : 265.0) no description available & (reliability: 100.0) & (original description: no original description)'	1	1	3,108643532	0,001311461	0,032926604	2.78654	0,996190363	RSG05223.t1	3095,502352	878,2261513	2623,849076	959,6954981	2363,994254	1608,906486	780,3467287	732,9744116	661,237337	35.2	'not assigned.unknown'	33	development.unspecified	D	29	https://www.uniprot.org/uniprot/A0A6J0NJR6	endomembrane system	endoplasmic reticulum	https://www.uniprot.org/uniprot/A0A6J0NJR6	GO:0012505	K12667	N-Glycan biosynthesis;Various types of N-glycan biosynthesis;Metabolic pathways;Protein processing in endoplasmic reticulum	09107 Glycan biosynthesis and metabolism;09123 Folding, sorting and degradation	N-glycosylation by oligosaccharyltransferase	oligosaccharyltransferase complex subunit delta (ribophorin II)	Ribophorin_II	Oligosaccharyltransferase subunit Ribophorin II	0	0	0	0
rsg27252.t1	RSG27252.t1;XP_018433311.1;XP_018456771.1	'(gnl|cdd|37661 : 643.0) no description available & (gnl|cdd|84580 : 576.0) no description available & (ipr015590 : 407.2952) Aldehyde dehydrogenase domain & (reliability: 100.0) & (original description: PREDICTED: aldehyde dehydrogenase family 2 member C4 [Raphanus sativus])'	2	2	4,971494913	0,008451143	0,050669732	1.78502	0,90712247	RSG27252.t1	4705,936193	2257,25062	3124,604995	3745,847711	4060,598412	4277,922547	2434,154406	2048,566932	2496,702907	35.2	'not assigned.unknown'	29	protein.glycosylation	D	29	https://www.uniprot.org/uniprot/A0A6J0JE63	endomembrane system	endoplasmic reticulum	https://www.uniprot.org/uniprot/A0A6J0JE63	GO:0012505	K12355	Phenylpropanoid biosynthesis	09110 Biosynthesis of other secondary metabolites		coniferyl-aldehyde dehydrogenase [EC:1.2.1.68]			AL2C4	AL2C4_ARATHRecName: Full=Aldehyde dehydrogenase family 2 member C4; AltName: Full=ALDH1a; AltName: Full=Protein REDUCED EPIDERMAL FLUORESCENCE 1	F:GO:0001758; P:GO:0001822; P:GO:0001889; P:GO:0002072; F:GO:0004028; F:GO:0005524; C:GO:0005634; C:GO:0005759; C:GO:0005829; P:GO:0005975; P:GO:0006069; P:GO:0006979; P:GO:0007494; F:GO:0009055; C:GO:0009507; P:GO:0009699; F:GO:0018479; P:GO:0032355; P:GO:0032496; P:GO:0032526; P:GO:0032570; P:GO:0032870; P:GO:0033574; P:GO:0035094; P:GO:0035106; P:GO:0042572; F:GO:0042802; P:GO:0042904; P:GO:00…	F:retinal dehydrogenase activity; P:kidney development; P:liver development; P:optic cup morphogenesis involved in camera-type eye development; F:3-chloroallyl aldehyde dehydrogenase activity; F:ATP binding; C:nucleus; C:mitochondrial matrix; C:cytosol; P:carbohydrate metabolic process; P:ethanol oxidation; P:response to oxidative stress; P:midgut development; F:electron transfer activity; C:chlo…
rsg33131.t1	RSG33131.t1;XP_018476716.1	'(gnl|cdd|36395 : 969.0) no description available & (gnl|cdd|31225 : 446.0) no description available & (ipr000873 : 244.56831) AMP-dependent synthetase/ligase & (reliability: 100.0) & (original description: no original description)'	2	2	4,721938372	0,013108825	0,057164013	1.60101	0,849771866	RSG33131.t1	23561,64146	7997,304083	16017,25617	16172,02578	17524,34561	13814,71326	14264,53644	10750,45524	8192,496593	35.2	'not assigned.unknown'	25	C1-metabolism	D	11	https://www.uniprot.org/uniprot/O22898	nucleus	endoplasmic reticulum	https://www.uniprot.org/uniprot/O22898#subcellular_location	GO:0005634	K01897	Fatty acid biosynthesis;Fatty acid degradation;Metabolic pathways;Fatty acid metabolism;Quorum sensing;PPAR signaling pathway;Peroxisome;Ferroptosis;Thermogenesis;Adipocytokine signaling pathway	09103 Lipid metabolism;09141 Transport and catabolism;09143 Cell growth and death;09145 Cellular community - prokaryotes	beta-Oxidation, acyl-CoA synthesis	long-chain acyl-CoA synthetase [EC:6.2.1.3]			0	0	0	0
rsg22939.t1	RSG22939.t1;XP_018476209.1	'(gnl|cdd|36470 : 843.0) no description available & (gnl|cdd|31225 : 433.0) no description available & (ipr000873 : 229.78851) AMP-dependent synthetase/ligase & (reliability: 100.0) & (original description: no original description)'	1	1	2,582010746	0,029991146	0,074281677	1.7959	0,696057579	RSG22939.t1	10679,5305	5439,19369	10455,36594	15427,40547	8903,286996	12024,86532	6481,154826	6366,990141	6771,70045	35.2	'not assigned.unknown'	26	misc.gluco-, galacto- and mannosidases.alpha-galactosidase	D	11	https://www.uniprot.org/uniprot/O22898	extracellular space	endoplasmic reticulum	https://www.uniprot.org/uniprot/O22898#subcellular_location	GO:0005634	K01897	Fatty acid biosynthesis;Fatty acid degradation;Metabolic pathways;Fatty acid metabolism;Quorum sensing;PPAR signaling pathway;Peroxisome;Ferroptosis;Thermogenesis;Adipocytokine signaling pathway	09103 Lipid metabolism;09141 Transport and catabolism;09143 Cell growth and death;09145 Cellular community - prokaryotes	beta-Oxidation, acyl-CoA synthesis	long-chain acyl-CoA synthetase [EC:6.2.1.3]	AMP-binding	AMP-binding enzyme	0	0	0	0
xp_018473530.1	XP_018473530.1	'(gnl|cdd|35411 : 493.0) no description available & (gnl|cdd|48544 : 139.0) no description available & (ipr012335 : 87.23587) no description available & (reliability: 128.2352) & (original description: no original description)'	2	2	10,99519777	0,025292208	0,071820069	2.78061	0,732017788	PREDICTED: peroxidase 37-like [Raphanus sativus]	1522,660702	609,4880877	1759,438276	1047,105106	2922,05603	4246,59372	993,2173901	1002,633467	276,5814552	35.2	'redox.thioredoxin'	26	misc.peroxidases	N	29	https://www.uniprot.org/uniprot/P52589	extracellular space	endoplasmic reticulum lumen	https://www.uniprot.org/uniprot/P52589#subcellular_location	GO:0005615	K09580	Protein processing in endoplasmic reticulum	09123 Folding, sorting and degradation		protein disulfide-isomerase A1 [EC:5.3.4.1]	Thioredoxin	Thioredoxin	0	0	0	0
rsg05441.t1	RSG05441.t1;XP_018439676.1;XP_018492720.1	'(gnl|cdd|35411 : 470.0) no description available & (gnl|cdd|48544 : 141.0) no description available & (ipr012335 : 83.18075) no description available & (reliability: 100.0) & (original description: no original description)'	2	1	6,316829681	0,028054136	0,072050197	1.46696	0,710373055	RSG05441.t1	9680,626909	2811,841064	7155,316058	7092,945004	7429,72301	8088,43413	5250,072768	6620,869841	3380,78261	35.2	'not assigned.unknown'	29	protein.synthesis.ribosome biogenesis.Pre-rRNA processing and modifications.DExD-box helicases	D	29	https://www.uniprot.org/uniprot/P52589	nucleus	endoplasmic reticulum lumen	https://www.uniprot.org/uniprot/P52589#subcellular_location	GO:0005634	K09580	Protein processing in endoplasmic reticulum	09123 Folding, sorting and degradation		protein disulfide-isomerase A1 [EC:5.3.4.1]	Thioredoxin	Thioredoxin	0	0	0	0
rsg10295.t1	RSG10295.t1;XP_018441362.1;XP_018493262.1;XP_018493263.1	'(gnl|cdd|36283 : 820.0) no description available & (gnl|cdd|85212 : 574.0) no description available & (ipr000322 : 403.05774) Glycoside hydrolase, family 31 & (reliability: 100.0) & (original description: no original description)'	4	4	13,88404989	0,035046552	0,078328208	1.37873	0,661635799	RSG10295.t1	54543,99959	12828,70564	34234,56074	26078,37376	34477,81199	36415,35054	28694,99975	29650,67197	17206,47731	29.5.7	'not assigned.unknown'	29	'protein.degradation.metalloprotease'	D	29	https://www.uniprot.org/uniprot/Q84M89	mitochondrion	endoplasmic reticulum membrane	https://www.uniprot.org/uniprot/Q84M89#subcellular_location	GO:0005739	K01187	Galactose metabolism;Starch and sucrose metabolism;Metabolic pathways;Biosynthesis of secondary metabolites	09101 Carbohydrate metabolism		alpha-glucosidase [EC:3.2.1.20]			0	0	0	0
rsg01130.t1	RSG01130.t1;XP_018439088.1	'(gnl|cdd|36804 : 296.0) no description available & (gnl|cdd|47971 : 145.0) no description available & (reliability: 100.0) & (original description: no original description)'	1	1	4,965777397	0,053471872	0,093719712	1.66304	0,562805489	RSG01130.t1	56922,01353	15580,2992	33526,93706	16977,43165	34231,892	27860,66028	23676,41249	24550,63864	11336,11068	35.2	'not assigned.unknown'	8	TCA / org transformation.TCA.fumarase	D	13	https://www.uniprot.org/uniprot/Q9ZW86	mitochondrion	endoplasmic reticulum membrane	https://www.uniprot.org/uniprot/Q9ZW86#subcellular_location	GO:0005739	K00472	Arginine and proline metabolism;Metabolic pathways	09105 Amino acid metabolism		prolyl 4-hydroxylase [EC:1.14.11.2]	2OG-FeII_Oxy_3	2OG-Fe(II) oxygenase superfamily	0	0	0	0
rsg06938.t1	RSG06938.t1;XP_018445823.1	'(gnl|cdd|29397 : 278.0) no description available & (gnl|cdd|36098 : 254.0) no description available & (ipr002130 : 169.9213) Cyclophilin-like peptidyl-prolyl cis-trans isomerase domain & (reliability: 100.0) & (original description: PREDICTED: peptidyl-prolyl cis-trans isomerase CYP19-4 [Raphanus sativus])'	1	1	2,013673782	0,052291933	0,092976102	2.42347	0,568167375	RSG06938.t1	324,3918086	101,0587245	86,25879549	133,3390551	131,3636564	141,0051512	114,0699967	18,75063169	88,77962648	35.2	'not assigned.unknown'	35	not assigned.unknown	D	29	https://www.uniprot.org/uniprot/Q8LDP4	nucleus	endoplasmic reticulum	https://www.uniprot.org/uniprot/Q8LDP4#subcellular_location	GO:0005634	K01802		not_assigned		peptidylprolyl isomerase [EC:5.2.1.8]			CP19D	CP19D_ARATHRecName: Full=Peptidyl-prolyl cis-trans isomerase CYP19-4; Short=PPIase CYP19-4; AltName: Full=Cyclophilin of 19 kDa 4; AltName: Full=Cyclophilin-5; AltName: Full=Rotamase CYP19-4; Flags: Precursor	P:GO:0000413; P:GO:0001932; F:GO:0003755; C:GO:0005739; C:GO:0005771; C:GO:0005783; C:GO:0005795; C:GO:0005802; C:GO:0005829; C:GO:0005886; C:GO:0009506; C:GO:0009507; P:GO:0009585; P:GO:0009626; P:GO:0009704; P:GO:0009735; P:GO:0009742; P:GO:0009785; F:GO:0016018; P:GO:0030587; P:GO:0046686; C:GO:0048046; P:GO:0048364; F:GO:0051082; P:GO:0061083	P:protein peptidyl-prolyl isomerization; P:regulation of protein phosphorylation; F:peptidyl-prolyl cis-trans isomerase activity; C:mitochondrion; C:multivesicular body; C:endoplasmic reticulum; C:Golgi stack; C:trans-Golgi network; C:cytosol; C:plasma membrane; C:plasmodesma; C:chloroplast; P:red, far-red light phototransduction; P:plant-type hypersensitive response; P:de-etiolation; P:response …
Extracellular space
First_accesion	Accession	Protein annotation (description)	Peptide count	Unique peptides	Confidence score	t-Test	q Value	Fold change	Power	Description	Inoculation with medium									Functional annotation							Prediction of localization			Gene ontology
																				Bincode global	Bincode name	Bincode (UNIPROT)	Bincode name (UNIPROT)	Annotation code	Bincode manually curated	Manual curation:source	BUSCA localization	Localization manually curated	Manual curation:source	GO ID	KO	Pathway	Britte	Module	Definition	Status	Top hit	Gene name	Gene description	GO	GO PC
											1a_22C	3a_22C	4a_22C	5a_22C	6a_22C	7a_22C	22a_10C	23a_10C	24a_10C
kzl79882.1	KZL79882.1;OHW99873.1	'(gnl|cdd|87190 : 142.0) no description available & (ipr010720 : 110.26172) Alpha-L-arabinofuranosidase, C-terminal & (reliability: 100.0) & (original description: no original description)'	1	1	1,924623489	0,022293965	0,070706149	2.25283	0,757346296	aarp2cn domain-containing protein [Colletotrichum incanum]	1398,315996	1049,411761	967,8345745	1103,710614	1375,589367	1471,131906	1000,6849	683,0091245	336,2692969	35.2	'not assigned.unknown'	29	protein.synthesis.ribosome biogenesis	D	10	https://www.uniprot.org/uniprot/Q9SG80	nucleus	extracellular matrix	https://www.uniprot.org/uniprot/Q9SG80#subcellular_location	GO:0005634	K01209	Amino sugar and nucleotide sugar metabolism;Metabolic pathways	09101 Carbohydrate metabolism		alpha-L-arabinofuranosidase [EC:3.2.1.55]	Alpha-L-AF_C	Alpha-L-arabinofuranosidase C-terminal domain	0	0	0	0
rsg09428.t1	RSG09428.t1;RSG25353.t1;XP_018452249.1;XP_018493305.1	'(gnl|cdd|29388 : 443.0) no description available & (ipr002016 : 185.67648) Haem peroxidase, plant/fungal/bacterial & (reliability: 100.0) & (original description: PREDICTED: peroxidase P7 [Raphanus sativus])'	1	1	2,912559271	0,030113158	0,074281677	1.63219	0,695178142	RSG09428.t1	8704,891385	2516,585095	3821,337717	5482,857007	4516,85864	5371,156017	4240,794564	3075,116797	2981,473734	35.2	'not assigned.unknown'	13	amino acid metabolism.synthesis.histidine.histidinol dehydrogenase	D	20	https://www.uniprot.org/uniprot/Q9FLC0	mitochondrion	extracellular space	https://www.uniprot.org/uniprot/Q9FLC0#subcellular_location	GO:0005739	K00430	Phenylpropanoid biosynthesis;Metabolic pathways;Biosynthesis of secondary metabolites	09110 Biosynthesis of other secondary metabolites		peroxidase [EC:1.11.1.7]	peroxidase	Peroxidase	PER52	PER52_ARATHRecName: Full=Peroxidase 52; Short=Atperox P52; AltName: Full=ATP49; Flags: Precursor	P:GO:0002215; F:GO:0004601; F:GO:0005515; C:GO:0005618; C:GO:0005794; C:GO:0005829; P:GO:0006979; P:GO:0009908; P:GO:0010089; F:GO:0020037; P:GO:0042744; F:GO:0046872; C:GO:0048046; P:GO:0055114; P:GO:0071456; P:GO:0098869; P:GO:1901430	P:defense response to nematode; F:peroxidase activity; F:protein binding; C:cell wall; C:Golgi apparatus; C:cytosol; P:response to oxidative stress; P:flower development; P:xylem development; F:heme binding; P:hydrogen peroxide catabolic process; F:metal ion binding; C:apoplast; P:oxidation-reduction process; P:cellular response to hypoxia; P:cellular oxidant detoxification; P:positive regulation…
Membrane
First_accesion	Accession	Protein annotation (description)	Peptide count	Unique peptides	Confidence score	t-Test	q Value	Fold change	Power	Description	Inoculation with medium									Functional annotation							Prediction of localization			Gene ontology
																				Bincode global	Bincode name	Bincode (UNIPROT)	Bincode name (UNIPROT)	Annotation code	Bincode manually curated	Manual curation:source	BUSCA localization	Localization manually curated	Manual curation:source	GO ID	KO	Pathway	Britte	Module	Definition	Status	Top hit	Gene name	Gene description	GO	GO PC
											1a_22C	3a_22C	4a_22C	5a_22C	6a_22C	7a_22C	22a_10C	23a_10C	24a_10C
rsg06180.t1	RSG06180.t1;XP_018460017.1	'(gnl|cdd|36496 : 534.0) no description available & (gnl|cdd|84781 : 484.0) no description available & (ipr001563 : 325.28067) Peptidase S10, serine carboxypeptidase & (reliability: 569.24115) & (original description: no original description)'	4	1	11,75895941	0,024798943	0,071820069	1.38683	0,736047523	RSG06180.t1	1275,628648	378,6074726	703,5141105	805,8713089	798,8836196	1037,323233	831,0480768	596,2069728	543,4469028	29.2.4	'protein.degradation.serine protease'	29	'protein.synthesis.elongation'	N	13, 29	https://www.uniprot.org/uniprot/A0A151RYX5	cytoplasm	integral component of membrane	https://www.uniprot.org/uniprot/A0A151RYX5#subcellular_location	GO:0005737	K16297		not_assigned		serine carboxypeptidase-like clade II [EC:3.4.16.-]	Peptidase_S10	Serine carboxypeptidase	0	0	0	0
rsg33326.t1	RSG33326.t1	'(gnl|cdd|38336 : 235.0) no description available & (gnl|cdd|85468 : 224.0) no description available & (ipr001925 : 142.8881) Porin, eukaryotic type & (reliability: 250.05418) & (original description: PREDICTED: mitochondrial outer membrane protein porin 3-like [Raphanus sativus])'	11	1	44,21650314	0,03451988	0,078126454	1.89823	0,66503991	RSG33326.t1	184541,0349	29505,57326	126416,7878	45959,59709	74436,11219	68702,99611	52166,91595	45771,61189	42544,83921	35.2	'transport.porins'	13	amino acid metabolism.synthesis.serine-glycine-cysteine group.cysteine.OASTL	N	34	https://www.uniprot.org/uniprot/Q9SMX3	cytoplasm	cell membrane	https://www.uniprot.org/uniprot/Q9SMX3#subcellular_location	GO:0005737	K15040	Calcium signaling pathway;cGMP-PKG signaling pathway;Ferroptosis;Necroptosis;Cellular senescence;Neutrophil extracellular trap formation;NOD-like receptor signaling pathway;Cholesterol metabolism;Alzheimer disease;Parkinson disease;Huntington disease;Spinocerebellar ataxia;Prion disease;Pathways of neurodegeneration - multiple diseases;Human T-cell leukemia virus 1 infection;Diabetic cardiomyopat…	09132 Signal transduction;09143 Cell growth and death		voltage-dependent anion channel protein 2			VDAC3	VDAC3_ARATHRecName: Full=Mitochondrial outer membrane protein porin 3; AltName: Full=Protein HYPERSENSITIVE RESPONSE 2; Short=Athsr2; AltName: Full=Voltage-dependent anion-selective channel protein 3; Short=AtVDAC3; Short=VDAC-3	F:GO:0005515; C:GO:0005618; C:GO:0005730; C:GO:0005774; C:GO:0005794; C:GO:0005886; F:GO:0008308; P:GO:0009060; P:GO:0009409; C:GO:0009527; P:GO:0009626; P:GO:0009735; C:GO:0009941; P:GO:0010029; F:GO:0015288; P:GO:0015698; C:GO:0031307; P:GO:0042742; C:GO:0046930; P:GO:0098656	F:protein binding; C:cell wall; C:nucleolus; C:vacuolar membrane; C:Golgi apparatus; C:plasma membrane; F:voltage-gated anion channel activity; P:aerobic respiration; P:response to cold; C:plastid outer membrane; P:plant-type hypersensitive response; P:response to cytokinin; C:chloroplast envelope; P:regulation of seed germination; F:porin activity; P:inorganic anion transport; C:integral compone…
Lysosome
First_accesion	Accession	Protein annotation (description)	Peptide count	Unique peptides	Confidence score	t-Test	q Value	Fold change	Power	Description	Inoculation with medium									Functional annotation							Prediction of localization			Gene ontology
																				Bincode global	Bincode name	Bincode (UNIPROT)	Bincode name (UNIPROT)	Annotation code	Bincode manually curated	Manual curation:source	BUSCA localization	Localization manually curated	Manual curation:source	GO ID	KO	Pathway	Britte	Module	Definition	Status	Top hit	Gene name	Gene description	GO	GO PC
											1a_22C	3a_22C	4a_22C	5a_22C	6a_22C	7a_22C	22a_10C	23a_10C	24a_10C
rsg07402.t1	RSG07402.t1;XP_018446831.1	'(gnl|cdd|36756 : 313.0) no description available & (gnl|cdd|30292 : 299.0) no description available & (ipr000668 : 177.93393) Peptidase C1A, papain C-terminal & (reliability: 311.38437) & (original description: no original description)'	2	2	9,961019993	0,000764708	0,03130668	2.74377	0,999050489	RSG07402.t1	74900,41882	33679,73839	68310,41123	50402,0165	69891,77941	105050,6573	32232,46525	32765,18951	15036,30979	29.5.3	'protein.degradation.cysteine protease'	29	'protein.degradation.cysteine protease'	N	29	https://www.uniprot.org/uniprot/A0A6J0KH39	extracellular space	lysosome	https://pubmed.ncbi.nlm.nih.gov/3901004/#:~:text=The%20expression%20of%20this%20aleurone%20thiol%20protease%20mRNA,of%20a%20plant%20lysosomal%20thiol%20protease.%20PMCID%3A%20PMC390747	GO:0005615	K01366	Lysosome;Apoptosis	09141 Transport and catabolism;09143 Cell growth and death		cathepsin H [EC:3.4.22.16]	Peptidase_C1	Papain family cysteine protease	0	0	0	0
xp_018470723.1	XP_018470723.1;RSG02365.t1;RSG51444.t1	'(gnl|cdd|37170 : 1339.0) no description available & (gnl|cdd|85226 : 282.0) no description available & (ipr000602 : 268.93246) Glycoside hydrolase, family 38, core & (reliability: 100.0) & (original description: no original description)'	7	7	42,53630733	0,007842691	0,050669732	2.65212	0,915144823	PREDICTED: chitotriosidase-1-like [Raphanus sativus]	124975,1639	111935,7194	269714,0104	189053,3288	135711,3079	197034,6542	71445,85253	67048,65511	81799,02882	35.2	'not assigned.unknown'	20	stress.biotic	D	3; 20	https://www.uniprot.org/uniprot/A0A6J0MFL9 https://www.nextprot.org/entry/NX_Q13231/	extracellular space	lysosome	https://www.nextprot.org/entry/NX_Q13231/localization	GO:0005615	K01191	Other glycan degradation	09107 Glycan biosynthesis and metabolism		alpha-mannosidase [EC:3.2.1.24]	Glyco_hydro_38N	Glycosyl hydrolases family 38 N-terminal domain	0	0	0	0
Mitochondrion
First_accesion	Accession	Protein annotation (description)	Peptide count	Unique peptides	Confidence score	t-Test	q Value	Fold change	Power	Description	Inoculation with medium									Functional annotation							Prediction of localization			Gene ontology
																				Bincode global	Bincode name	Bincode (UNIPROT)	Bincode name (UNIPROT)	Annotation code	Bincode manually curated	Manual curation:source	BUSCA localization	Localization manually curated	Manual curation:source	GO ID	KO	Pathway	Britte	Module	Definition	Status	Top hit	Gene name	Gene description	GO	GO PC
											1a_22C	3a_22C	4a_22C	5a_22C	6a_22C	7a_22C	22a_10C	23a_10C	24a_10C
rsg00713.t1	RSG00713.t1;XP_018475989.1;RSG30633.t1;RSG30635.t1;XP_018471159.1	'(gnl|cdd|80608 : 980.0) no description available & (gnl|cdd|35325 : 948.0) no description available & (ipr013126 : 624.5453) Heat shock protein 70 family & (reliability: 100.0) & (original description: no original description)'	2	1	6,349339724	4,66e-05	0,007761848	1.57278	0,999999997	RSG00713.t1	4053,793968	1202,628492	3390,85894	2188,509677	3290,565822	3891,663965	2306,915987	1805,685421	1941,43889	35.2	'not assigned.unknown'	20	stress.abiotic.heat	D	20	https://www.uniprot.org/uniprot/A0A6J0MV14	mitochondrion	mitochondrion		GO:0005739	K04043	RNA degradation;Longevity regulating pathway - worm;Tuberculosis	09123 Folding, sorting and degradation		molecular chaperone DnaK	HSP70	Hsp70 protein	0	0	0	0
xp_018452517.1	XP_018452517.1;XP_018464319.1;RSG03122.t1;XP_018488949.1	'(gnl|cdd|38336 : 251.0) no description available & (gnl|cdd|85468 : 170.0) no description available & (ipr001925 : 126.45986) Porin, eukaryotic type & (reliability: 221.30476) & (original description: PREDICTED: mitochondrial outer membrane protein porin 2 [Raphanus sativus])'	2	2	5,723534822	0,003130692	0,039842955	2.97951	0,977879928	PREDICTED: mitochondrial outer membrane protein porin 2 [Raphanus sativus]	4513,970126	2363,469963	2397,080367	2674,781121	4040,159332	2877,385488	1675,889966	1291,320072	786,3212407	34.2	'transport.porins'	34	'transport.porins'	N	34	https://www.uniprot.org/uniprot/A0A6J0KX82	nucleus	mitochondrion	https://www.uniprot.org/uniprot/A0A6J0KX82	GO:0005634	K15040	Calcium signaling pathway;cGMP-PKG signaling pathway;Ferroptosis;Necroptosis;Cellular senescence;Neutrophil extracellular trap formation;NOD-like receptor signaling pathway;Cholesterol metabolism;Alzheimer disease;Parkinson disease;Huntington disease;Spinocerebellar ataxia;Prion disease;Pathways of neurodegeneration - multiple diseases;Human T-cell leukemia virus 1 infection;Diabetic cardiomyopat…	09132 Signal transduction;09143 Cell growth and death		voltage-dependent anion channel protein 2			VDAC2	VDAC2_ARATHRecName: Full=Mitochondrial outer membrane protein porin 2; AltName: Full=Voltage-dependent anion-selective channel protein 2; Short=AtVDAC2; Short=VDAC-2	F:GO:0005515; C:GO:0005618; C:GO:0005730; C:GO:0005774; C:GO:0005794; C:GO:0005886; F:GO:0008308; P:GO:0009060; P:GO:0009409; P:GO:0009735; C:GO:0009941; P:GO:0010029; F:GO:0015288; P:GO:0015698; C:GO:0031307; P:GO:0040008; P:GO:0042742; C:GO:0046930; P:GO:0098656	F:protein binding; C:cell wall; C:nucleolus; C:vacuolar membrane; C:Golgi apparatus; C:plasma membrane; F:voltage-gated anion channel activity; P:aerobic respiration; P:response to cold; P:response to cytokinin; C:chloroplast envelope; P:regulation of seed germination; F:porin activity; P:inorganic anion transport; C:integral component of mitochondrial outer membrane; P:regulation of growth; P:de…
xp_018486163.1	XP_018486163.1	'(gnl|cdd|35841 : 451.0) no description available & (gnl|cdd|30369 : 326.0) no description available & (ipr022644 : 111.632744) Orn/DAP/Arg decarboxylase 2, N-terminal & (reliability: 100.0) & (original description: no original description)'	2	1	4,580588579	0,003464859	0,041208488	1.75118	0,973734214	PREDICTED: mitochondrial outer membrane protein porin 1-like [Raphanus sativus]	24096,26534	8126,130156	18544,32551	14573,74183	20466,15095	28269,8228	13567,96733	13484,23603	7712,447637	34.2	'not assigned.unknown'	34	'transport.porins'	D	34	https://www.uniprot.org/uniprot/A0A6J0NR49	nucleus	mitochondrion	https://www.uniprot.org/uniprot/A0A6J0NR49	GO:0005634	K01586	Lysine biosynthesis;Metabolic pathways;Biosynthesis of secondary metabolites;Microbial metabolism in diverse environments;Biosynthesis of amino acids	09105 Amino acid metabolism	Lysine biosynthesis, succinyl-DAP pathway, aspartate => lysine;Lysine biosynthesis, acetyl-DAP pathway, aspartate => lysine;Lysine biosynthesis, DAP dehydrogenase pathway, aspartate => lysine;Lysine biosynthesis, DAP aminotransferase pathway, aspartate => lysine	diaminopimelate decarboxylase [EC:4.1.1.20]			0	0	0	0
xp_018449469.1	XP_018449469.1;XP_018449470.1	'(gnl|cdd|36597 : 608.0) no description available & (gnl|cdd|30425 : 351.0) no description available & (ipr002129 : 233.33762) Pyridoxal phosphate-dependent decarboxylase & (reliability: 100.0) & (original description: PREDICTED: LOW QUALITY PROTEIN: glutamate decarboxylase 2-like [Raphanus sativus])'	2	1	5,387346268	0,004803496	0,046559776	1.3033	0,956171014	PREDICTED: heat shock 70 kDa protein 9, mitochondrial [Raphanus sativus]	5401,250165	2011,818687	5528,050675	3863,933462	4562,811847	6514,224718	4227,360816	3666,201741	3537,538249	35.2	'not assigned.unknown'	20	stress.abiotic.heat	D	20	https://www.uniprot.org/uniprot/A0A6J0KR10	mitochondrion	mitochondrion		GO:0005739	K01580	Alanine, aspartate and glutamate metabolism;beta-Alanine metabolism;Taurine and hypotaurine metabolism;Butanoate metabolism;Metabolic pathways;Biosynthesis of secondary metabolites;Microbial metabolism in diverse environments;Quorum sensing;GABAergic synapse;Type I diabetes mellitus	09101 Carbohydrate metabolism;09105 Amino acid metabolism;09106 Metabolism of other amino acids;09145 Cellular community - prokaryotes	GABA (gamma-Aminobutyrate) shunt	glutamate decarboxylase [EC:4.1.1.15]			DCE2	DCE2_ARATHRecName: Full=Glutamate decarboxylase 2; Short=GAD 2	F:GO:0004351; F:GO:0005516; C:GO:0005634; C:GO:0005829; P:GO:0006538; C:GO:0009506; F:GO:0030170; P:GO:0031152; P:GO:0046686; P:GO:0051454	F:glutamate decarboxylase activity; F:calmodulin binding; C:nucleus; C:cytosol; P:glutamate catabolic process; C:plasmodesma; F:pyridoxal phosphate binding; P:aggregation involved in sorocarp development; P:response to cadmium ion; P:intracellular pH elevation
rsg06896.t1	RSG06896.t1;XP_018492791.1	'(gnl|cdd|35583 : 704.0) no description available & (gnl|cdd|73352 : 675.0) no description available & (ipr002423 : 304.78522) Chaperonin Cpn60/TCP-1 & (reliability: 533.37415) & (original description: no original description)'	3	2	15,16295362	0,00787187	0,050669732	1.44484	0,914757751	RSG06896.t1	55141,93788	14996,48689	38102,74331	30185,87323	45997,28126	48858,2013	37671,89602	28682,59056	20215,95728	34.2	'protein.folding'	34	'transport.porins'	N	34	https://www.uniprot.org/uniprot/A0A6J0P800	nucleus	mitochondrion	https://www.uniprot.org/uniprot/A0A6J0P800	GO:0005634	K09500		not_assigned		T-complex protein 1 subunit theta	Cpn60_TCP1	TCP-1/cpn60 chaperonin family	0	0	0	0
rsg03783.t1	RSG03783.t1;RSG11889.t1;XP_018432715.1;XP_018434693.1;XP_018461713.1	'(gnl|cdd|31301 : 532.0) no description available & (gnl|cdd|36762 : 526.0) no description available & (ipr015421 : 219.58955) Pyridoxal phosphate-dependent transferase, major region, subdomain 1 & (reliability: 100.0) & (original description: PREDICTED: cysteine desulfurase, mitochondrial [Raphanus sativus])'	1	1	2,004244566	0,017170694	0,062416741	1.98407	0,80581048	RSG03783.t1	16870,30568	3836,700235	11474,90841	9657,724103	10319,97382	6374,389268	4570,093124	6187,016564	4580,637657	35.2	'not assigned.unknown'	10	cell wall.degradation.mannan-xylose-arabinose-fucose	D	13	https://www.uniprot.org/uniprot/O49543	extracellular space	mitochondrion	https://www.uniprot.org/uniprot/O49543#subcellular_location	GO:0005615	K04487	Thiamine metabolism;Metabolic pathways;Biosynthesis of cofactors;Sulfur relay system	09108 Metabolism of cofactors and vitamins;09123 Folding, sorting and degradation		cysteine desulfurase [EC:2.8.1.7]			MNIF1	MNIF1_ARATHRecName: Full=Cysteine desulfurase, mitochondrial; AltName: Full=NIFS homolog 1; Short=AtNIFS1; AltName: Full=Protein AtMtNifS; Flags: Precursor	P:GO:0000096; P:GO:0002143; F:GO:0005524; C:GO:0005654; C:GO:0005759; P:GO:0006777; F:GO:0008270; P:GO:0018283; F:GO:0030170; F:GO:0031071; P:GO:0032324; F:GO:0042803; P:GO:0044571; F:GO:0051537; P:GO:0065003; P:GO:0070903; C:GO:1990221	P:sulfur amino acid metabolic process; P:tRNA wobble position uridine thiolation; F:ATP binding; C:nucleoplasm; C:mitochondrial matrix; P:Mo-molybdopterin cofactor biosynthetic process; F:zinc ion binding; P:iron incorporation into metallo-sulfur cluster; F:pyridoxal phosphate binding; F:cysteine desulfurase activity; P:molybdopterin cofactor biosynthetic process; F:protein homodimerization activ…
rsg15237.t1	RSG15237.t1;XP_018461926.1	'(gnl|cdd|35978 : 338.0) no description available & (gnl|cdd|84566 : 80.3) no description available & (reliability: 100.0) & (original description: no original description)'	8	8	26,90498686	0,018009028	0,062416741	1.98756	0,797382819	RSG15237.t1	36797,0524	8059,973319	29597,32805	9425,114642	18824,09084	17950,24934	11477,7076	11574,16737	8090,762511	21.1	'not assigned.unknown'	21	'redox.thioredoxin'	D	21	https://www.uniprot.org/uniprot/A0A4D9AXW2	extracellular space	mitochondrion	https://www.uniprot.org/uniprot/A0A4D9AXW2#subcellular_location	GO:0005615	K15104		not_assigned		solute carrier family 25 (mitochondrial oxoglutarate transporter), member 11			0	0	0	0
rsg05452.t1	RSG05452.t1;RSG53678.t1;XP_018461642.1;XP_018486966.1;XP_018492588.1	'(gnl|cdd|84580 : 120.0) no description available & (ipr016162 : 86.13726) Aldehyde dehydrogenase, N-terminal & (gnl|cdd|37662 : 81.5) no description available & (reliability: 100.0) & (original description: no original description)'	1	1	3,061164856	0,030821409	0,075469719	2.09034	0,690123493	RSG05452.t1	2304,782313	1226,189145	1034,491911	1964,685409	1587,434459	2265,014077	1203,990202	715,944616	997,7053739	29.6	'not assigned.unknown'	29	'protein.folding'	D	13; 21	https://www.uniprot.org/uniprot/Q8VZC3	cytoplasm	mitochondrion	https://www.uniprot.org/uniprot/Q8VZC3#subcellular_location	GO:0005737	K00294	Alanine, aspartate and glutamate metabolism;Arginine and proline metabolism;Metabolic pathways	09105 Amino acid metabolism		1-pyrroline-5-carboxylate dehydrogenase [EC:1.2.1.88]	Aldedh	Aldehyde dehydrogenase family	0	0	0	0
rsg06368.t1	RSG06368.t1;RSG44335.t1;XP_018441227.1;XP_018452945.1	'(gnl|cdd|36178 : 662.0) no description available & (gnl|cdd|30957 : 290.0) no description available & (ipr011237 : 203.40402) Peptidase M16, core & (reliability: 166.99838) & (original description: no original description)'	2	1	6,90819931	0,049646345	0,091690819	1.6377	0,580597912	RSG06368.t1	13605,16273	5048,171821	8296,463701	13073,77107	14897,00857	9805,723406	8982,915436	7198,261595	5981,983352	29.5.11.20	'protein.degradation.metalloprotease'	29	'protein.degradation.ubiquitin.proteasom'	N	29	https://www.uniprot.org/uniprot/Q42290	cytoplasm	mitochondrion	https://www.uniprot.org/uniprot/Q42290#subcellular_location	GO:0005737	K17732		not_assigned		mitochondrial-processing peptidase subunit beta [EC:3.4.24.64]	Peptidase_M16	Insulinase (Peptidase family M16)	0	0	0	0
rsg06423.t1	RSG06423.t1;XP_018461715.1;XP_018479050.1;XP_018469526.1	'(gnl|cdd|82909 : 807.0) no description available & (gnl|cdd|36564 : 765.0) no description available & (ipr000194 : 142.17249) ATPase, F1/V1/A1 complex, alpha/beta subunit, nucleotide-binding domain & (reliability: 100.0) & (original description: PREDICTED: ATP synthase subunit beta-2, mitochondrial-like [Raphanus sativus])'	2	2	10,527215	0,050653111	0,091690819	1.53155	0,575799053	RSG06423.t1	9735,046306	2292,841892	4787,467809	5191,823739	5676,009414	4294,927689	4088,072429	3973,6583	3086,544968	35.2	'not assigned.unknown'	13	amino acid metabolism.synthesis.central amino acid metabolism.aspartate.aspartate aminotransferase	D	34	https://www.uniprot.org/uniprot/Q9C5A9	chloroplast thylakoid membrane	mitochondrion	https://www.uniprot.org/uniprot/Q9C5A9#subcellular_location	GO:0009535	K02133	Oxidative phosphorylation;Metabolic pathways;Thermogenesis;Alzheimer disease;Parkinson disease;Amyotrophic lateral sclerosis;Huntington disease;Prion disease;Pathways of neurodegeneration - multiple diseases;Diabetic cardiomyopathy	09102 Energy metabolism	F-type ATPase, eukaryotes	F-type H+-transporting ATPase subunit beta [EC:7.1.2.2]			ATPBO	ATPBO_ARATHRecName: Full=ATP synthase subunit beta-3, mitochondrial; Flags: Precursor	P:GO:0001525; P:GO:0001889; P:GO:0002119; F:GO:0005507; F:GO:0005509; F:GO:0005524; C:GO:0005730; C:GO:0005747; C:GO:0005754; C:GO:0005794; C:GO:0005829; C:GO:0005886; P:GO:0006629; P:GO:0006898; P:GO:0006933; F:GO:0008266; P:GO:0008406; P:GO:0009631; C:GO:0009941; C:GO:0009986; P:GO:0010042; F:GO:0016887; F:GO:0019904; F:GO:0030228; F:GO:0042288; P:GO:0042407; C:GO:0042645; P:GO:0042776; F:GO:00…	P:angiogenesis; P:liver development; P:nematode larval development; F:copper ion binding; F:calcium ion binding; F:ATP binding; C:nucleolus; C:mitochondrial respiratory chain complex I; C:mitochondrial proton-transporting ATP synthase, catalytic core; C:Golgi apparatus; C:cytosol; C:plasma membrane; P:lipid metabolic process; P:receptor-mediated endocytosis; P:negative regulation of cell adhesion…
rsg20844.t1	RSG20844.t1;XP_018450987.1;XP_018470793.1	'(gnl|cdd|36649 : 541.0) no description available & (gnl|cdd|73400 : 448.0) no description available & (ipr013785 : 324.1945) Aldolase-type TIM barrel & (reliability: 100.0) & (original description: PREDICTED: dihydroorotate dehydrogenase (quinone), mitochondrial-like [Raphanus sativus])'	2	2	7,683012724	0,010665037	0,055608419	1.77302	0,878922721	RSG20844.t1	9261,564181	1751,301713	6124,071568	3969,07406	7264,303323	5024,038609	3067,523774	3167,2404	3323,181164	35.2	'not assigned.unknown'	13	amino acid metabolism.synthesis.aspartate family.lysine.LL-diaminopimelic acid aminotransferase	D	23	https://www.uniprot.org/uniprot/P32746	chloroplast outer membrane	mitochondrion inner membrane	https://www.uniprot.org/uniprot/P32746#subcellular_location	GO:0009707	K00254	Pyrimidine metabolism;Metabolic pathways;Biosynthesis of cofactors	09104 Nucleotide metabolism	Uridine monophosphate biosynthesis, glutamine (+ PRPP) => UMP	dihydroorotate dehydrogenase [EC:1.3.5.2]			PYRD	PYRD_ARATHRecName: Full=Dihydroorotate dehydrogenase (quinone), mitochondrial; Short=DHOdehase; AltName: Full=Dihydroorotate oxidase; Flags: Precursor	F:GO:0004152; C:GO:0005654; C:GO:0005743; C:GO:0005758; C:GO:0005829; P:GO:0006207; P:GO:0007565; P:GO:0007595; F:GO:0008144; F:GO:0010181; C:GO:0016021; P:GO:0031000; P:GO:0042594; C:GO:0043025; P:GO:0043065; P:GO:0044205; P:GO:0046134; F:GO:0048039; P:GO:0055114; P:GO:0090140; P:GO:1903576	F:dihydroorotate dehydrogenase activity; C:nucleoplasm; C:mitochondrial inner membrane; C:mitochondrial intermembrane space; C:cytosol; P:'de novo' pyrimidine nucleobase biosynthetic process; P:female pregnancy; P:lactation; F:drug binding; F:FMN binding; C:integral component of membrane; P:response to caffeine; P:response to starvation; C:neuronal cell body; P:positive regulation of apoptotic pr…
xp_018451402.1	XP_018451402.1	'(gnl|cdd|38259 : 456.0) no description available & (gnl|cdd|81798 : 380.0) no description available & (ipr012285 : 110.970375) Fumarate reductase, C-terminal & (reliability: 100.0) & (original description: no original description)'	1	1	2,450014353	0,017306849	0,062416741	5.73942	0,80442753	PREDICTED: aspartic proteinase A1-like [Raphanus sativus]	510,9444435	154,4837747	64,61801441	68,36163205	147,5965908	303,6999312	32,05834597	39,02677377	44,79085423	29.5.4	'not assigned.unknown'	29	'protein.degradation.aspartate protease'	D	8; 21	https://www.uniprot.org/uniprot/Q8LB02	extracellular space	mitochondrion inner membrane	https://www.uniprot.org/uniprot/Q8LB02#subcellular_location	GO:0005615	K00235	Citrate cycle (TCA cycle);Oxidative phosphorylation;Metabolic pathways;Biosynthesis of secondary metabolites;Microbial metabolism in diverse environments;Carbon metabolism;Thermogenesis;Non-alcoholic fatty liver disease;Alzheimer disease;Parkinson disease;Amyotrophic lateral sclerosis;Huntington disease;Prion disease;Pathways of neurodegeneration - multiple diseases;Diabetic cardiomyopathy	09101 Carbohydrate metabolism;09102 Energy metabolism	Citrate cycle (TCA cycle, Krebs cycle);Citrate cycle, second carbon oxidation, 2-oxoglutarate => oxaloacetate;Succinate dehydrogenase (ubiquinone)	succinate dehydrogenase (ubiquinone) iron-sulfur subunit [EC:1.3.5.1]	Fer2_3	2Fe-2S iron-sulfur cluster binding domain	0	0	0	0
rsg01669.t1	RSG01669.t1;XP_018470702.1	'(gnl|cdd|31007 : 203.0) no description available & (reliability: 100.0) & (original description: no original description)'	1	1	3,999833584	0,053402991	0,093719712	2.27783	0,563115522	RSG01669.t1	2353,403728	527,4098114	3374,754953	815,1295899	1864,871003	890,9454791	705,042011	1070,870718	390,1837174	29.1	'not assigned.unknown'	29	'protein.aa activation'	D	21	https://www.uniprot.org/uniprot/Q9C6B3	cytoplasm	mitochondrion membrane	https://www.uniprot.org/uniprot/Q9C6B3#subcellular_location	GO:0005737	K01726		not_assigned		gamma-carbonic anhydrase [EC:4.2.1.-]	Hexapep	Bacterial transferase hexapeptide (six repeats)	0	0	0	0
rsg33326.t1	RSG33326.t1	'(gnl|cdd|38336 : 235.0) no description available & (gnl|cdd|85468 : 224.0) no description available & (ipr001925 : 142.8881) Porin, eukaryotic type & (reliability: 250.05418) & (original description: PREDICTED: mitochondrial outer membrane protein porin 3-like [Raphanus sativus])'	11	1	44,21650314	0,03451988	0,078126454	1.89823	0,66503991	RSG33326.t1	184541,0349	29505,57326	126416,7878	45959,59709	74436,11219	68702,99611	52166,91595	45771,61189	42544,83921	35.2	'transport.porins'	13	amino acid metabolism.synthesis.serine-glycine-cysteine group.cysteine.OASTL	N	34	https://www.uniprot.org/uniprot/Q9SMX3	cytoplasm	mitochondrion outer membrane	https://www.uniprot.org/uniprot/Q9SMX3#subcellular_location	GO:0005737	K15040	Calcium signaling pathway;cGMP-PKG signaling pathway;Ferroptosis;Necroptosis;Cellular senescence;Neutrophil extracellular trap formation;NOD-like receptor signaling pathway;Cholesterol metabolism;Alzheimer disease;Parkinson disease;Huntington disease;Spinocerebellar ataxia;Prion disease;Pathways of neurodegeneration - multiple diseases;Human T-cell leukemia virus 1 infection;Diabetic cardiomyopat…	09132 Signal transduction;09143 Cell growth and death		voltage-dependent anion channel protein 2			VDAC3	VDAC3_ARATHRecName: Full=Mitochondrial outer membrane protein porin 3; AltName: Full=Protein HYPERSENSITIVE RESPONSE 2; Short=Athsr2; AltName: Full=Voltage-dependent anion-selective channel protein 3; Short=AtVDAC3; Short=VDAC-3	F:GO:0005515; C:GO:0005618; C:GO:0005730; C:GO:0005774; C:GO:0005794; C:GO:0005886; F:GO:0008308; P:GO:0009060; P:GO:0009409; C:GO:0009527; P:GO:0009626; P:GO:0009735; C:GO:0009941; P:GO:0010029; F:GO:0015288; P:GO:0015698; C:GO:0031307; P:GO:0042742; C:GO:0046930; P:GO:0098656	F:protein binding; C:cell wall; C:nucleolus; C:vacuolar membrane; C:Golgi apparatus; C:plasma membrane; F:voltage-gated anion channel activity; P:aerobic respiration; P:response to cold; C:plastid outer membrane; P:plant-type hypersensitive response; P:response to cytokinin; C:chloroplast envelope; P:regulation of seed germination; F:porin activity; P:inorganic anion transport; C:integral compone…
rsg16644.t1	RSG16644.t1;XP_018441118.1;XP_018487240.1;RSG02057.t1	'(gnl|cdd|84661 : 610.0) no description available & (gnl|cdd|36770 : 605.0) no description available & (ipr000741 : 395.70816) Fructose-bisphosphate aldolase, class-I & (reliability: 100.0) & (original description: PREDICTED: fructose-bisphosphate aldolase, cytoplasmic isozyme [Raphanus sativus])'	9	8	27,47526717	0,042259198	0,085272585	1.27066	0,618670617	RSG16644.t1	58729,4801	21598,05403	46315,74589	43856,61647	42876,46079	63119,38097	47481,90314	40999,66629	30291,18111	35.2	'not assigned.unknown'	5	fermentation.aldehyde dehydrogenase	D	4	https://www.uniprot.org/uniprot/Q9LF98	chloroplast outer membrane	mitochondrion outer membrane	https://www.uniprot.org/uniprot/Q9LF98#subcellular_location	GO:0009707	K01623	Glycolysis / Gluconeogenesis;Pentose phosphate pathway;Fructose and mannose metabolism;Methane metabolism;Carbon fixation in photosynthetic organisms;Metabolic pathways;Biosynthesis of secondary metabolites;Microbial metabolism in diverse environments;Carbon metabolism;Biosynthesis of amino acids;HIF-1 signaling pathway	09101 Carbohydrate metabolism;09102 Energy metabolism;09132 Signal transduction	Glycolysis (Embden-Meyerhof pathway), glucose => pyruvate;Gluconeogenesis, oxaloacetate => fructose-6P;Reductive pentose phosphate cycle (Calvin cycle);Reductive pentose phosphate cycle, glyceraldehyde-3P => ribulose-5P	fructose-bisphosphate aldolase, class I [EC:4.1.2.13]			ALFC8	ALFC8_ARATHRecName: Full=Fructose-bisphosphate aldolase 8, cytosolic; Short=AtFBA8; AltName: Full=Cytosolic aldolase 1; Short=cAld1	P:GO:0001666; F:GO:0002020; F:GO:0004332; F:GO:0005507; C:GO:0005618; C:GO:0005720; C:GO:0005730; C:GO:0005741; C:GO:0005774; C:GO:0005794; C:GO:0005829; C:GO:0005886; P:GO:0005986; P:GO:0006000; P:GO:0006094; P:GO:0006096; P:GO:0006754; P:GO:0006941; P:GO:0007339; F:GO:0008092; P:GO:0009408; C:GO:0009506; C:GO:0009507; P:GO:0009651; P:GO:0009735; P:GO:0019242; C:GO:0030018; P:GO:0030335; P:GO:00…	P:response to hypoxia; F:protease binding; F:fructose-bisphosphate aldolase activity; F:copper ion binding; C:cell wall; C:nuclear heterochromatin; C:nucleolus; C:mitochondrial outer membrane; C:vacuolar membrane; C:Golgi apparatus; C:cytosol; C:plasma membrane; P:sucrose biosynthetic process; P:fructose metabolic process; P:gluconeogenesis; P:glycolytic process; P:ATP biosynthetic process; P:str…
rsg21200.t1	RSG21200.t1;XP_018485875.1	'(gnl|cdd|37509 : 913.0) no description available & (gnl|cdd|30772 : 633.0) no description available & (ipr002314 : 143.37646) Aminoacyl-tRNA synthetase, class II (G/ H/ P/ S), conserved domain & (reliability: 250.90881) & (original description: no original description)'	1	1	4,626327276	0,045585465	0,088814865	2.16025	0,600869983	RSG21200.t1	18512,08059	4907,635118	9440,160727	4657,528748	8706,463239	4719,05871	4815,372538	4000,148954	3926,37884	35.2	'protein.aa activation'	21	redox.ascorbate and glutathione.ascorbate	N	29	https://www.uniprot.org/uniprot/O23627	cytoplasm	mitochondrion	https://www.uniprot.org/uniprot/O23627#subcellular_location	GO:0005737	K01880	Aminoacyl-tRNA biosynthesis	09122 Translation		glycyl-tRNA synthetase [EC:6.1.1.14]	HGTP_anticodon	Anticodon binding domain	0	0	0	0
rsg17338.t1	RSG17338.t1;RSG20521.t1;XP_018465004.1;XP_018491884.1	'(gnl|cdd|35458 : 514.0) no description available & (gnl|cdd|81557 : 476.0) no description available & (ipr010918 : 72.09349) AIR synthase-related protein, C-terminal domain & (reliability: 100.0) & (original description: no original description)'	1	1	2,22057128	0,002502374	0,039681862	2.17507	0,985208453	RSG17338.t1	6735,540996	2260,84703	5207,969954	3281,47393	6314,136446	3737,561363	2334,039432	2553,520455	1909,830402	35.2	'not assigned.unknown'	23	nucleotide metabolism.synthesis.purine.AIR synthase	D	23	https://www.uniprot.org/uniprot/A0A6J0LYW6 https://www.nextprot.org/entry/NX_P22102/	chloroplast thylakoid membrane	mitochondrion	https://www.uniprot.org/uniprot/A0A6J0LYW6	GO:0009535	K01933	Purine metabolism;Metabolic pathways;Biosynthesis of secondary metabolites	09104 Nucleotide metabolism	Inosine monophosphate biosynthesis, PRPP + glutamine => IMP	phosphoribosylformylglycinamidine cyclo-ligase [EC:6.3.3.1]	AIRS_C	AIR synthase related protein, C-terminal domain	0	0	0	0
Nucleus
First_accesion	Accession	Protein annotation (description)	Peptide count	Unique peptides	Confidence score	t-Test	q Value	Fold change	Power	Description	Inoculation with medium									Functional annotation							Prediction of localization			Gene ontology
																				Bincode global	Bincode name	Bincode (UNIPROT)	Bincode name (UNIPROT)	Annotation code	Bincode manually curated	Manual curation:source	BUSCA localization	Localization manually curated	Manual curation:source	GO ID	KO	Pathway	Britte	Module	Definition	Status	Top hit	Gene name	Gene description	GO	GO PC
											1a_22C	3a_22C	4a_22C	5a_22C	6a_22C	7a_22C	22a_10C	23a_10C	24a_10C
xp_018477110.1	XP_018477110.1	'(gnl|cdd|84440 : 800.0) no description available & (gnl|cdd|35323 : 791.0) no description available & (ipr013126 : 297.43396) Heat shock protein 70 family & (reliability: 100.0) & (original description: PREDICTED: probable mediator of RNA polymerase II transcription subunit 37e [Raphanus sativus])'	13	1	54,53799278	0,000917297	0,03130668	1.31893	0,998438544	PREDICTED: probable mediator of RNA polymerase II transcription subunit 37e [Raphanus sativus]	124991,056	39188,66544	103573,7927	75067,78676	105309,0395	107867,5865	82203,69956	73775,43138	68367,77333	35.2	'not assigned.unknown'	20;29	stress.abiotic.heat;protein.folding	D	29	https://www.uniprot.org/uniprot/A0A6J0MXB2	cytoplasm	nucleus	https://www.uniprot.org/uniprot/F4KFC7	GO:0005737	K03283	Spliceosome;MAPK signaling pathway;Protein processing in endoplasmic reticulum;Endocytosis;Longevity regulating pathway - multiple species;Antigen processing and presentation;Estrogen signaling pathway;Prion disease;Legionellosis;Toxoplasmosis;Measles;Lipid and atherosclerosis	09121 Transcription;09123 Folding, sorting and degradation;09132 Signal transduction;09141 Transport and catabolism		heat shock 70kDa protein 1/2/6/8			MD37E	MD37E_ARATHRecName: Full=Probable mediator of RNA polymerase II transcription subunit 37e; AltName: Full=Heat shock 70 kDa protein 1; AltName: Full=Heat shock cognate 70 kDa protein 1; AltName: Full=Heat shock cognate protein 70-1; Short=AtHsc70-1; AltName: Full=Heat shock protein 70-1; Short=AtHsp70-1; AltName: Full=Protein EARLY-RESPONSIVE TO DEHYDRATION 2	P:GO:0000082; C:GO:0000974; F:GO:0001786; C:GO:0001917; F:GO:0002020; F:GO:0003723; F:GO:0005524; C:GO:0005618; C:GO:0005681; C:GO:0005730; C:GO:0005739; C:GO:0005765; C:GO:0005776; C:GO:0005794; C:GO:0005874; C:GO:0005882; P:GO:0006606; P:GO:0007519; P:GO:0007568; P:GO:0007608; C:GO:0008021; F:GO:0008134; P:GO:0009409; C:GO:0009506; P:GO:0009615; P:GO:0009644; C:GO:0009986; P:GO:0010045; P:GO:00…	P:G1/S transition of mitotic cell cycle; C:Prp19 complex; F:phosphatidylserine binding; C:photoreceptor inner segment; F:protease binding; F:RNA binding; F:ATP binding; C:cell wall; C:spliceosomal complex; C:nucleolus; C:mitochondrion; C:lysosomal membrane; C:autophagosome; C:Golgi apparatus; C:microtubule; C:intermediate filament; P:protein import into nucleus; P:skeletal muscle tissue developme…
xp_018456204.1	XP_018456204.1	'(gnl|cdd|29139 : 172.0) no description available & (ipr002913 : 95.60996) Lipid-binding START & (reliability: 100.0) & (original description: no original description)'	2	2	6,039051056	0,015253228	0,061721855	1.48838	0,825894251	PREDICTED: cysteine desulfurase, mitochondrial [Raphanus sativus]	10415,38352	2163,829123	5946,720344	4634,308969	5965,227177	5283,943302	4886,954232	3827,738326	3465,958428	35.2	'not assigned.unknown'	13	amino acid metabolism.synthesis.serine-glycine-cysteine group.cysteine	D	31; 33	https://www.uniprot.org/uniprot/Q05466	mitochondrion	nucleus	https://www.uniprot.org/uniprot/Q05466#subcellular_location	GO:0005739	K09338		not_assigned		homeobox-leucine zipper protein			0	0	0	0
xp_018493158.1	XP_018493158.1;Lj2g3v2197650.2	'(gnl|cdd|35549 : 709.0) no description available & (gnl|cdd|30859 : 374.0) no description available & (ipr011545 : 101.131424) DNA/RNA helicase, DEAD/DEAH box type, N-terminal & (reliability: 100.0) & (original description: no original description)'	15	1	75,33729112	0,034721675	0,078126454	2.28487	0,663730918	PREDICTED: fructose-bisphosphate aldolase, cytoplasmic isozyme [Raphanus sativus]	33662,33673	13926,746	11231,47532	22015,89272	17021,50335	27519,44048	17245,99099	9864,715086	5519,808262	35.2	'not assigned.unknown'	4	glycolysis.cytosolic branch.aldolase;glycolysis.unclear/dually targeted.aldolase	D	27	https://www.uniprot.org/uniprot/Q94A52	cytoplasm	nucleus	https://www.uniprot.org/uniprot/Q94A52#subcellular_location	GO:0005737	K13025	RNA transport;mRNA surveillance pathway;Spliceosome	09121 Transcription;09122 Translation		ATP-dependent RNA helicase [EC:3.6.4.13]	DEAD	DEAD/DEAH box helicase	0	0	0	0
azd50204.1	AZD50204.1;QCX72951.1;TKJ60075.1;TKJ73717.1;TKJ77005.1;TKJ78453.1;TKJ87097.1;TKJ98118.1;TKK01611.1;TKK14211.1;TKK20814.1;TKK28687.1;TKK38843.1;TKK41378.1	'(gnl|cdd|36591 : 262.0) no description available & (ipr013785 : 204.66771) Aldolase-type TIM barrel & (gnl|cdd|84617 : 189.0) no description available & (reliability: 100.0) & (original description: no original description)'	1	1	1,822054029	0,017802699	0,062416741	2.52197	0,799437772	Glucose-6-phosphate 1-dehydrogenase [Pseudomonas chlororaphis subsp. aurantiaca]	898,0724619	228,3666084	289,1883443	750,4080419	731,0303389	868,0117569	374,4423805	188,8387888	258,1270916	35.2	'not assigned.unknown'	7	OPP.oxidative PP.G6PD	D	23	https://www.uniprot.org/uniprot/Q9LDN2	nucleus	nucleus*	https://www.uniprot.org/uniprot/Q9LDN2	GO:0005634	K13421	Pyrimidine metabolism;Drug metabolism - other enzymes;Metabolic pathways;Biosynthesis of cofactors	09104 Nucleotide metabolism;09111 Xenobiotics biodegradation and metabolism	Uridine monophosphate biosynthesis, glutamine (+ PRPP) => UMP	uridine monophosphate synthetase [EC:2.4.2.10 4.1.1.23]	OMPdecase	Orotidine 5'-phosphate decarboxylase / HUMPS family	0	0	0	0
xp_018486134.1	XP_018486134.1	'(gnl|cdd|35323 : 1088.0) no description available & (gnl|cdd|84440 : 855.0) no description available & (ipr013126 : 621.8843) Heat shock protein 70 family & (reliability: 100.0) & (original description: no original description)'	2	2	5,403261423	0,013647293	0,057164013	1.51815	0,843629787	PREDICTED: peptidyl-prolyl cis-trans isomerase CYP19-3 [Raphanus sativus]	10898,44263	4650,275674	8692,600303	5365,261553	8166,721587	11086,62008	7239,955342	6018,131041	4515,474918	35.2	'not assigned.unknown'	31	cell.cycle.peptidylprolyl isomerase	D	29	https://www.uniprot.org/uniprot/Q9LKR3	extracellular space	nucleus	https://www.uniprot.org/uniprot/Q9LKR3#subcellular_location	GO:0005615	K09490	Protein export;Protein processing in endoplasmic reticulum;Antigen processing and presentation;Thyroid hormone synthesis;Parkinson disease;Amyotrophic lateral sclerosis;Prion disease;Pathways of neurodegeneration - multiple diseases;Lipid and atherosclerosis	09123 Folding, sorting and degradation		endoplasmic reticulum chaperone BiP [EC:3.6.4.10]	HSP70	Hsp70 protein	0	0	0	0
rsg24111.t1	RSG24111.t1	'(gnl|cdd|34853 : 602.0) no description available & (gnl|cdd|35275 : 528.0) no description available & (ipr000795 : 125.68667) Elongation factor, GTP-binding domain & (reliability: 128.12227) & (original description: no original description)'	1	1	1,832702518	0,004543866	0,046559776	7.98263	0,959654393	RSG24111.t1	1961,3895	463,4423902	406,9391145	987,1278677	1298,399011	311,3308057	131,0873182	76,6839467	166,1314052	35.2	'protein.synthesis.elongation'	35	not assigned.unknown	N	29	https://www.genome.jp/entry/K03231 https://www.nextprot.org/entry/NX_P68104/	nucleus	nucleus	https://www.nextprot.org/entry/NX_P68104/localization	GO:0005634	K03231	RNA transport;Legionellosis;Leishmaniasis	09122 Translation		elongation factor 1-alpha	GTP_EFTU	Elongation factor Tu GTP binding domain	0	0	0	0
xp_018462548.1	XP_018462548.1;XP_018476390.1	'(gnl|cdd|35405 : 396.0) no description available & (gnl|cdd|48449 : 374.0) no description available & (ipr001353 : 117.33653) Proteasome, subunit alpha/beta & (reliability: 205.33893) & (original description: PREDICTED: proteasome subunit alpha type-3-like [Raphanus sativus])'	1	1	2,232662916	0,034048234	0,078126454	1.48281	0,6681224	PREDICTED: pyruvate kinase, cytosolic isozyme-like [Raphanus sativus]	7462,247121	1957,237399	6477,960117	3448,743092	7823,191545	7792,075786	4019,573779	4221,29077	3803,89404	4.1.14	'protein.degradation.ubiquitin.proteasom'	4	'glycolysis.cytosolic branch.pyruvate kinase (PK)'	N	29	https://www.uniprot.org/uniprot/O23715	cytoplasm	nucleus	https://www.uniprot.org/uniprot/O23715#subcellular_location	GO:0005737	K02727	Proteasome;Alzheimer disease;Parkinson disease;Amyotrophic lateral sclerosis;Huntington disease;Spinocerebellar ataxia;Prion disease;Pathways of neurodegeneration - multiple diseases	09123 Folding, sorting and degradation		20S proteasome subunit alpha 7 [EC:3.4.25.1]			PSA3	PSA3_ARATHRecName: Full=Proteasome subunit alpha type-3; AltName: Full=20S proteasome alpha subunit G-1; AltName: Full=DiDi 17A-2a; AltName: Full=Proteasome component 8; AltName: Full=Proteasome subunit alpha type-7	F:GO:0003729; F:GO:0004298; C:GO:0005654; C:GO:0005774; P:GO:0007623; P:GO:0008063; P:GO:0009409; P:GO:0010499; C:GO:0019773; P:GO:0030707; F:GO:0031625; C:GO:0034515; C:GO:0042175; F:GO:0042802; P:GO:0043161; C:GO:0045202; P:GO:0045786; P:GO:0046686; C:GO:0048046; P:GO:0052548; P:GO:0055085; P:GO:1901990	F:mRNA binding; F:threonine-type endopeptidase activity; C:nucleoplasm; C:vacuolar membrane; P:circadian rhythm; P:Toll signaling pathway; P:response to cold; P:proteasomal ubiquitin-independent protein catabolic process; C:proteasome core complex, alpha-subunit complex; P:ovarian follicle cell development; F:ubiquitin protein ligase binding; C:proteasome storage granule; C:nuclear outer membrane…
rsg01778.t1	RSG01778.t1;RSG14460.t1;XP_018446192.1;XP_018465122.1;XP_018476052.1;XP_018476053.1	'(gnl|cdd|37975 : 280.0) no description available & (gnl|cdd|28870 : 187.0) no description available & (reliability: 100.0) & (original description: PREDICTED: protein DJ-1 homolog A [Raphanus sativus])'	1	1	3,642524838	0,038903687	0,0825183	2.32458	0,637856605	RSG01778.t1	29622,66204	23171,67376	29671,55054	18052,8008	30448,92153	21620,5996	19311,36489	16689,68594	4487,027919	35.2	'not assigned.unknown'	34	transport.metabolite transporters at the envelope membrane;transport.unspecified cations	D	20	https://www.uniprot.org/uniprot/Q9FPF0	nucleus	nucleus	https://www.uniprot.org/uniprot/Q9FPF0#subcellular_location	GO:0005634	K03152		not_assigned		protein deglycase [EC:3.5.1.124]			DJ1A	DJ1A_ARATHRecName: Full=Protein DJ-1 homolog A; Short=AtDJ1A	P:GO:0001932; F:GO:0003676; F:GO:0005507; C:GO:0005634; C:GO:0005739; C:GO:0005774; C:GO:0005829; C:GO:0005886; P:GO:0006355; P:GO:0006517; P:GO:0007005; P:GO:0007283; P:GO:0007568; F:GO:0008047; F:GO:0008134; P:GO:0008344; P:GO:0008345; P:GO:0009408; C:GO:0009506; C:GO:0009570; P:GO:0009658; P:GO:0010310; P:GO:0010604; P:GO:0014065; P:GO:0018323; F:GO:0019172; F:GO:0019899; C:GO:0030424; P:GO:00…	P:regulation of protein phosphorylation; F:nucleic acid binding; F:copper ion binding; C:nucleus; C:mitochondrion; C:vacuolar membrane; C:cytosol; C:plasma membrane; P:regulation of transcription, DNA-templated; P:protein deglycosylation; P:mitochondrion organization; P:spermatogenesis; P:aging; F:enzyme activator activity; F:transcription factor binding; P:adult locomotory behavior; P:larval loc…
rsg04970.t1	RSG04970.t1;RSG11801.t1;XP_018452205.1;XP_018461440.1;XP_018484822.1;RSG30062.t1	'(gnl|cdd|37975 : 274.0) no description available & (gnl|cdd|28870 : 171.0) no description available & (reliability: 100.0) & (original description: no original description)'	2	2	7,134162903	0,050555875	0,091690819	1.44793	0,576258803	RSG04970.t1	35782,08015	15775,97057	23477,33951	22396,4019	28833,60343	33315,47035	19531,53618	24616,18254	16239,10232	35.2	'not assigned.unknown'	9	mitochondrial electron transport / ATP synthesis.cytochrome c	D	20	https://www.uniprot.org/uniprot/Q9FPF0	organelle membrane	nucleus	https://www.uniprot.org/uniprot/Q9FPF0#subcellular_location	GO:0031090	K03152		not_assigned		protein deglycase [EC:3.5.1.124]	DJ-1_PfpI	DJ-1/PfpI family	0	0	0	0
xp_018464608.1	XP_018464608.1	'(gnl|cdd|38388 : 401.0) no description available & (gnl|cdd|85101 : 353.0) no description available & (ipr001077 : 234.07523) O-methyltransferase, family 2 & (reliability: 409.63165) & (original description: PREDICTED: flavone 3'-O-methyltransferase 1 [Raphanus sativus])'	13	4	78,27178454	0,032112938	0,076935078	1.55147	0,681120571	PREDICTED: protein DJ-1 homolog A [Raphanus sativus]	115628,8153	29220,74164	65682,69322	74996,822	52287,71817	86228,23612	50966,95326	37397,99427	56650,08571	35.2	'misc.O-methyl transferases'	18	Co-factor and vitamine metabolism.thiamine	N	16	https://www.uniprot.org/uniprot/Q9FK25	cytoplasm	nucleus	https://www.uniprot.org/uniprot/Q9FK25#subcellular_location	GO:0005737	K13066	Tryptophan metabolism;Phenylpropanoid biosynthesis;Metabolic pathways;Biosynthesis of secondary metabolites	09105 Amino acid metabolism;09110 Biosynthesis of other secondary metabolites	Monolignol biosynthesis, phenylalanine/tyrosine => monolignol;Melatonin biosynthesis, plants, tryptophan => serotonin => melatonin	caffeic acid 3-O-methyltransferase / acetylserotonin O-methyltransferase [EC:2.1.1.68 2.1.1.4]			OMT1	OMT1_ARATHRecName: Full=Flavone 3'-O-methyltransferase 1; Short=AtOMT1; AltName: Full=Acetylserotonin O-methyltransferase OMT1; AltName: Full=Caffeate O-methyltransferase 1; AltName: Full=Quercetin 3'-O-methyltransferase 1	C:GO:0005634; C:GO:0005829; C:GO:0005886; C:GO:0009506; P:GO:0009809; F:GO:0017096; P:GO:0030187; F:GO:0030744; F:GO:0030755; P:GO:0032259; F:GO:0033799; F:GO:0046983; F:GO:0047763; F:GO:0050630; P:GO:0051555; F:GO:0102719; F:GO:0102822	C:nucleus; C:cytosol; C:plasma membrane; C:plasmodesma; P:lignin biosynthetic process; F:acetylserotonin O-methyltransferase activity; P:melatonin biosynthetic process; F:luteolin O-methyltransferase activity; F:quercetin 3-O-methyltransferase activity; P:methylation; F:myricetin 3'-O-methyltransferase activity; F:protein dimerization activity; F:caffeate O-methyltransferase activity; F:(iso)euge…
rsg17366.t1	RSG17366.t1;RSG40146.t1;XP_018451262.1;XP_018471477.1;XP_018484417.1	'(gnl|cdd|36840 : 226.0) no description available & (gnl|cdd|48108 : 140.0) no description available & (ipr001662 : 135.15938) Translation elongation factor EF1B, gamma chain, conserved & (reliability: 236.52892) & (original description: no original description)'	2	1	12,03382564	0,031941641	0,076935078	2.09511	0,682299089	RSG17366.t1	62304,21743	14241,6063	15706,33059	25463,55051	25827,5751	30118,49627	17095,8406	14505,56955	12927,41483	35.2	'protein.synthesis.elongation'	13	amino acid metabolism.synthesis.serine-glycine-cysteine group.serine.phosphoglycerate dehydrogenase	N	13; 21	https://www.uniprot.org/uniprot/Q9FVT2	chloroplast thylakoid membrane	nucleus	https://www.uniprot.org/uniprot/Q9FVT2#subcellular_location	GO:0009535	K03233	Legionellosis	not_assigned		elongation factor 1-gamma	EF1G	Elongation factor 1 gamma, conserved domain	0	0	0	0
xp_018443837.1	XP_018443837.1	'(gnl|cdd|30406 : 464.0) no description available & (gnl|cdd|35876 : 398.0) no description available & (ipr016040 : 182.65924) NAD(P)-binding domain & (reliability: 100.0) & (original description: PREDICTED: glyceraldehyde-3-phosphate dehydrogenase GAPCP1, chloroplastic [Raphanus sativus])'	1	1	2,85851717	0,001472802	0,032926604	9.91011	0,995025965	PREDICTED: glyceraldehyde-3-phosphate dehydrogenase GAPCP1, chloroplastic [Raphanus sativus]	666,4902232	393,8546548	770,4508934	147,2670384	1264,645399	983,4144785	140,4581907	56,09212403	49,36475754	35.2	'not assigned.unknown'	4	glycolysis.plastid branch.glyceraldehyde 3-phosphate dehydrogenase (GAP-DH)	D	4; 6	https://www.uniprot.org/uniprot/A0A6J0K775 https://www.nextprot.org/entry/NX_O14556/	chloroplast thylakoid membrane	nucleus	https://www.nextprot.org/entry/NX_P04406/localization	GO:0009535	K00134	Glycolysis / Gluconeogenesis;Carbon fixation in photosynthetic organisms;Metabolic pathways;Biosynthesis of secondary metabolites;Microbial metabolism in diverse environments;Carbon metabolism;Biosynthesis of amino acids;HIF-1 signaling pathway;Alzheimer disease;Pathogenic Escherichia coli infection;Salmonella infection;Diabetic cardiomyopathy	09101 Carbohydrate metabolism;09102 Energy metabolism;09132 Signal transduction	Glycolysis (Embden-Meyerhof pathway), glucose => pyruvate;Glycolysis, core module involving three-carbon compounds;Gluconeogenesis, oxaloacetate => fructose-6P;Reductive pentose phosphate cycle (Calvin cycle);Reductive pentose phosphate cycle, ribulose-5P => glyceraldehyde-3P;Semi-phosphorylative Entner-Doudoroff pathway, gluconate => glycerate-3P;D-galactonate degradation, De Ley-Doudoroff pathw…	glyceraldehyde 3-phosphate dehydrogenase [EC:1.2.1.12]			G3PP1	G3PP1_ARATHRecName: Full=Glyceraldehyde-3-phosphate dehydrogenase GAPCP1, chloroplastic; AltName: Full=Glyceraldehyde-3-phosphate dehydrogenase of plastid 1; AltName: Full=NAD-dependent glyceraldehydephosphate dehydrogenase chloroplastic 1; Flags: Precursor	P:GO:0000226; P:GO:0000740; F:GO:0003677; F:GO:0004365; F:GO:0005507; C:GO:0005740; C:GO:0005774; C:GO:0005794; C:GO:0005811; C:GO:0005829; C:GO:0005886; P:GO:0006094; P:GO:0006096; F:GO:0008017; F:GO:0008270; F:GO:0008886; P:GO:0009408; P:GO:0009416; P:GO:0009555; C:GO:0009570; P:GO:0009651; P:GO:0009735; P:GO:0009744; P:GO:0010951; C:GO:0015630; P:GO:0017148; F:GO:0019828; C:GO:0031965; P:GO:00…	P:microtubule cytoskeleton organization; P:nuclear membrane fusion; F:DNA binding; F:glyceraldehyde-3-phosphate dehydrogenase (NAD+) (phosphorylating) activity; F:copper ion binding; C:mitochondrial envelope; C:vacuolar membrane; C:Golgi apparatus; C:lipid droplet; C:cytosol; C:plasma membrane; P:gluconeogenesis; P:glycolytic process; F:microtubule binding; F:zinc ion binding; F:glyceraldehyde-3-…
xp_018432568.1	XP_018432568.1;XP_018442164.1;RSG35356.t1;XP_018466611.1;XP_018484937.1	'(gnl|cdd|39724 : 93.9) no description available & (reliability: 100.0) & (original description: no original description)'	2	2	4,363419533	0,005553737	0,049985347	1.61377	0,946015392	PREDICTED: pyruvate kinase 1, cytosolic-like [Raphanus sativus]	15599,15338	5799,49837	10825,65572	10962,44088	13938,13325	11266,84581	9309,336427	7838,196382	6344,281271	4.1.14	'not assigned.unknown'	4	'glycolysis.cytosolic branch.pyruvate kinase (PK)'	D	4	https://www.uniprot.org/uniprot/A0A6J0JA78	chloroplast	nucleus	https://www.nextprot.org/entry/NX_P14618/localization	GO:0009507	K20403	mTOR signaling pathway	09132 Signal transduction		TELO2-interacting protein 1			0	0	0	0
rsg04929.t1	RSG04929.t1;XP_018483622.1;XP_018456174.1	'(gnl|cdd|38336 : 239.0) no description available & (gnl|cdd|85468 : 222.0) no description available & (ipr001925 : 128.11186) Porin, eukaryotic type & (reliability: 224.19576) & (original description: no original description)'	2	2	5,559355974	0,006582412	0,050669732	2.22683	0,932050695	RSG04929.t1	19157,90721	4465,291876	12225,80446	7207,457567	7739,911186	11298,79007	4301,44035	6941,642503	2995,226853	35.2	'transport.porins'	26	misc.gluco-, galacto- and mannosidases.alpha-mannosidase	N	3	https://www.uniprot.org/uniprot/A0A6J0NFT9	chloroplast thylakoid membrane	nucleus	https://www.nextprot.org/entry/NX_Q9NTJ4/localization	GO:0009535	K15040	Calcium signaling pathway;cGMP-PKG signaling pathway;Ferroptosis;Necroptosis;Cellular senescence;Neutrophil extracellular trap formation;NOD-like receptor signaling pathway;Cholesterol metabolism;Alzheimer disease;Parkinson disease;Huntington disease;Spinocerebellar ataxia;Prion disease;Pathways of neurodegeneration - multiple diseases;Human T-cell leukemia virus 1 infection;Diabetic cardiomyopat…	09132 Signal transduction;09143 Cell growth and death		voltage-dependent anion channel protein 2	Porin_3	Eukaryotic porin	0	0	0	0
xp_018432846.1	XP_018432846.1;XP_018441244.1;RSG19368.t1;XP_018444353.1;XP_018444354.1;XP_018444355.1;XP_018444357.1	'(gnl|cdd|30031 : 943.0) no description available & (ipr006680 : 135.6702) Amidohydrolase 1 & (reliability: 100.0) & (original description: no original description)'	11	2	56,74894321	0,006269778	0,050669732	3.14978	0,936287595	PREDICTED: glyceraldehyde-3-phosphate dehydrogenase, cytosolic [Raphanus sativus]	11155,7692	4320,597563	3822,83165	5518,145444	8128,72886	4682,706528	3220,629637	1962,193315	1813,430255	35.2	'not assigned.unknown'	4	glycolysis.cytosolic branch.glyceraldehyde 3-phosphate dehydrogenase (GAP-DH)	D	4; 6	https://www.uniprot.org/uniprot/A0A6J0JCU1	cytoplasm	nucleus	https://www.nextprot.org/entry/NX_P04406/localization	GO:0005737	K01427	Arginine biosynthesis;Purine metabolism;Atrazine degradation;Metabolic pathways;Microbial metabolism in diverse environments	09104 Nucleotide metabolism;09105 Amino acid metabolism;09111 Xenobiotics biodegradation and metabolism		urease [EC:3.5.1.5]	Amidohydro_1	Amidohydrolase family	0	0	0	0
Plasma membrane
First_accesion	Accession	Protein annotation (description)	Peptide count	Unique peptides	Confidence score	t-Test	q Value	Fold change	Power	Description	Inoculation with medium									Functional annotation							Prediction of localization			Gene ontology
																				Bincode global	Bincode name	Bincode (UNIPROT)	Bincode name (UNIPROT)	Annotation code	Bincode manually curated	Manual curation:source	BUSCA localization	Localization manually curated	Manual curation:source	GO ID	KO	Pathway	Britte	Module	Definition	Status	Top hit	Gene name	Gene description	GO	GO PC
											1a_22C	3a_22C	4a_22C	5a_22C	6a_22C	7a_22C	22a_10C	23a_10C	24a_10C
rsg15123.t1	RSG15123.t1;XP_018470910.1;XP_018470911.1;XP_018476435.1;RSG11566.t1;XP_018457073.1	'(gnl|cdd|35968 : 428.0) no description available & (gnl|cdd|84566 : 90.3) no description available & (reliability: 100.0) & (original description: no original description)'	2	2	6,067776442	0,05222514	0,092976102	1.39763	0,568474174	RSG15123.t1	13377,26615	2918,592442	8027,639022	6200,534398	7228,098227	6108,625832	6420,697229	5340,989606	4823,562982	35.2	'not assigned.unknown'	8	TCA / org transformation.other organic acid transformatons.cyt MDH	D	34	https://www.uniprot.org/uniprot/A0A2I4FQE9	chloroplast thylakoid membrane	plasma membrane	https://www.uniprot.org/uniprot/A0A2I4FQE9#subcellular_location	GO:0009535	K05863	Calcium signaling pathway;cGMP-PKG signaling pathway;Necroptosis;Cellular senescence;Neutrophil extracellular trap formation;Alzheimer disease;Parkinson disease;Huntington disease;Spinocerebellar ataxia;Prion disease;Pathways of neurodegeneration - multiple diseases;Influenza A;Human T-cell leukemia virus 1 infection;Diabetic cardiomyopathy	09132 Signal transduction;09143 Cell growth and death		solute carrier family 25 (mitochondrial adenine nucleotide translocator), member 4/5/6/31			0	0	0	0
rsg51400.t1	RSG51400.t1	'(gnl|cdd|31020 : 209.0) no description available & (ipr014718 : 152.07597) Glycoside hydrolase-type carbohydrate-binding, subgroup & (gnl|cdd|36807 : 88.8) no description available & (reliability: 100.0) & (original description: Aldose 1-epimerase family protein [Pseudomonas syringae pv. maculicola])'	4	2	16,22028768	0,036164372	0,078602656	2.83538	0,654540263	RSG51400.t1	16535,4843	6162,69412	14667,02743	6955,665239	19765,67969	34718,82641	15721,03785	799,8861554	3899,959805	35.2	'not assigned.unknown'	18	Co-factor and vitamine metabolism.thiamine	D	4	https://www.uniprot.org/uniprot/Q940G5	cytoplasm	plasma membrane	https://www.uniprot.org/uniprot/Q940G5#subcellular_location	GO:0005737	K01792	Glycolysis / Gluconeogenesis;Metabolic pathways;Biosynthesis of secondary metabolites;Microbial metabolism in diverse environments	09101 Carbohydrate metabolism		glucose-6-phosphate 1-epimerase [EC:5.1.3.15]			YEAD	YEAD_SALTYRecName: Full=Putative glucose-6-phosphate 1-epimerase; AltName: Full=Putative D-hexose-6-phosphate mutarotase	F:GO:0003824; C:GO:0005737; P:GO:0009987	F:catalytic activity; C:cytoplasm; P:cellular process
xp_018464608.1	XP_018464608.1	'(gnl|cdd|38388 : 401.0) no description available & (gnl|cdd|85101 : 353.0) no description available & (ipr001077 : 234.07523) O-methyltransferase, family 2 & (reliability: 409.63165) & (original description: PREDICTED: flavone 3'-O-methyltransferase 1 [Raphanus sativus])'	13	4	78,27178454	0,032112938	0,076935078	1.55147	0,681120571	PREDICTED: protein DJ-1 homolog A [Raphanus sativus]	115628,8153	29220,74164	65682,69322	74996,822	52287,71817	86228,23612	50966,95326	37397,99427	56650,08571	35.2	'misc.O-methyl transferases'	18	Co-factor and vitamine metabolism.thiamine	N	16	https://www.uniprot.org/uniprot/Q9FK25	cytoplasm	plasma membrane	https://www.uniprot.org/uniprot/Q9FK25#subcellular_location	GO:0005737	K13066	Tryptophan metabolism;Phenylpropanoid biosynthesis;Metabolic pathways;Biosynthesis of secondary metabolites	09105 Amino acid metabolism;09110 Biosynthesis of other secondary metabolites	Monolignol biosynthesis, phenylalanine/tyrosine => monolignol;Melatonin biosynthesis, plants, tryptophan => serotonin => melatonin	caffeic acid 3-O-methyltransferase / acetylserotonin O-methyltransferase [EC:2.1.1.68 2.1.1.4]			OMT1	OMT1_ARATHRecName: Full=Flavone 3'-O-methyltransferase 1; Short=AtOMT1; AltName: Full=Acetylserotonin O-methyltransferase OMT1; AltName: Full=Caffeate O-methyltransferase 1; AltName: Full=Quercetin 3'-O-methyltransferase 1	C:GO:0005634; C:GO:0005829; C:GO:0005886; C:GO:0009506; P:GO:0009809; F:GO:0017096; P:GO:0030187; F:GO:0030744; F:GO:0030755; P:GO:0032259; F:GO:0033799; F:GO:0046983; F:GO:0047763; F:GO:0050630; P:GO:0051555; F:GO:0102719; F:GO:0102822	C:nucleus; C:cytosol; C:plasma membrane; C:plasmodesma; P:lignin biosynthetic process; F:acetylserotonin O-methyltransferase activity; P:melatonin biosynthetic process; F:luteolin O-methyltransferase activity; F:quercetin 3-O-methyltransferase activity; P:methylation; F:myricetin 3'-O-methyltransferase activity; F:protein dimerization activity; F:caffeate O-methyltransferase activity; F:(iso)euge…
Secreted
First_accesion	Accession	Protein annotation (description)	Peptide count	Unique peptides	Confidence score	t-Test	q Value	Fold change	Power	Description	Inoculation with medium									Functional annotation							Prediction of localization			Gene ontology
																				Bincode global	Bincode name	Bincode (UNIPROT)	Bincode name (UNIPROT)	Annotation code	Bincode manually curated	Manual curation:source	BUSCA localization	Localization manually curated	Manual curation:source	GO ID	KO	Pathway	Britte	Module	Definition	Status	Top hit	Gene name	Gene description	GO	GO PC
											1a_22C	3a_22C	4a_22C	5a_22C	6a_22C	7a_22C	22a_10C	23a_10C	24a_10C
xp_018457970.1	XP_018457970.1;RSG25326.t1;RSG56389.t1	'(gnl|cdd|29388 : 451.0) no description available & (ipr002016 : 161.93597) Haem peroxidase, plant/fungal/bacterial & (reliability: 100.0) & (original description: PREDICTED: peroxidase 32 [Raphanus sativus])'	7	1	29,3908416	0,001440792	0,032926604	4.34063	0,995267084	PREDICTED: peroxidase 32 [Raphanus sativus]	20514,96451	7444,406554	8739,929411	6807,228401	7504,142706	8085,51989	2835,303556	1706,005354	3165,295453	35.2	'not assigned.unknown'	26	misc.peroxidases	D	20; 29	https://www.uniprot.org/uniprot/A0A6J0LCQ3	endomembrane system	secreted	https://www.uniprot.org/uniprot/A0A6J0LCQ3	GO:0012505	K00430	Phenylpropanoid biosynthesis;Metabolic pathways;Biosynthesis of secondary metabolites	09110 Biosynthesis of other secondary metabolites		peroxidase [EC:1.11.1.7]	peroxidase	Peroxidase	PER32	PER32_ARATHRecName: Full=Peroxidase 32; Short=Atperox P32; AltName: Full=ATP16a; AltName: Full=PRXR3; Flags: Precursor	P:GO:0002215; P:GO:0002221; F:GO:0004601; C:GO:0005774; C:GO:0005794; C:GO:0005829; P:GO:0006979; P:GO:0009416; C:GO:0009505; P:GO:0009651; P:GO:0009735; P:GO:0009826; P:GO:0009827; P:GO:0009908; P:GO:0010043; F:GO:0020037; P:GO:0042742; P:GO:0042744; P:GO:0044347; P:GO:0045926; F:GO:0046872; C:GO:0048046; P:GO:0050832; P:GO:0055114; P:GO:0080001; P:GO:0098869	P:defense response to nematode; P:pattern recognition receptor signaling pathway; F:peroxidase activity; C:vacuolar membrane; C:Golgi apparatus; C:cytosol; P:response to oxidative stress; P:response to light stimulus; C:plant-type cell wall; P:response to salt stress; P:response to cytokinin; P:unidimensional cell growth; P:plant-type cell wall modification; P:flower development; P:response to zi…
rsg40598.t1	RSG40598.t1;XP_018433706.1	'(gnl|cdd|29388 : 412.0) no description available & (ipr002016 : 170.3913) Haem peroxidase, plant/fungal/bacterial & (reliability: 100.0) & (original description: no original description)'	1	1	2,937026262	0,001955446	0,034754991	3.45611	0,99086406	RSG40598.t1	3435,458554	1339,685565	1318,805422	1544,200696	3012,723964	3762,166961	961,458311	588,220113	758,7505137	35.2	'not assigned.unknown'	26	misc.peroxidases	D	21	https://www.uniprot.org/uniprot/A0A6J0JF99	extracellular space	secreted	https://www.uniprot.org/uniprot/A0A6J0JF99	GO:0005615	K00430	Phenylpropanoid biosynthesis;Metabolic pathways;Biosynthesis of secondary metabolites	09110 Biosynthesis of other secondary metabolites		peroxidase [EC:1.11.1.7]	peroxidase	Peroxidase	0	0	0	0
xp_018454545.1	XP_018454545.1	'(gnl|cdd|29388 : 424.0) no description available & (ipr002016 : 164.83061) Haem peroxidase, plant/fungal/bacterial & (reliability: 100.0) & (original description: PREDICTED: peroxidase 39 [Raphanus sativus])'	2	2	8,014045954	0,003040357	0,039842955	2.21941	0,97897506	PREDICTED: peroxidase 39 [Raphanus sativus]	11629,73233	2951,102593	6981,583301	5503,757624	4968,120898	5172,930632	3368,141244	2212,989742	3418,794024	35.2	'not assigned.unknown'	26	misc.peroxidases	D	21	https://www.uniprot.org/uniprot/A0A6J0L306	extracellular space	secreted	https://www.uniprot.org/uniprot/A0A6J0L306	GO:0005615	K00430	Phenylpropanoid biosynthesis;Metabolic pathways;Biosynthesis of secondary metabolites	09110 Biosynthesis of other secondary metabolites		peroxidase [EC:1.11.1.7]			PER39	PER39_ARATHRecName: Full=Peroxidase 39; Short=Atperox P39; AltName: Full=ATP19a; Flags: Precursor	F:GO:0004601; C:GO:0005634; C:GO:0005783; C:GO:0005794; P:GO:0006979; P:GO:0009269; P:GO:0009409; C:GO:0009505; C:GO:0009506; P:GO:0009664; P:GO:0009808; C:GO:0016020; F:GO:0020037; P:GO:0042538; P:GO:0042744; P:GO:0045730; F:GO:0046872; C:GO:0048046; P:GO:0050832; P:GO:0055114; P:GO:0071456; P:GO:0098869	F:peroxidase activity; C:nucleus; C:endoplasmic reticulum; C:Golgi apparatus; P:response to oxidative stress; P:response to desiccation; P:response to cold; C:plant-type cell wall; C:plasmodesma; P:plant-type cell wall organization; P:lignin metabolic process; C:membrane; F:heme binding; P:hyperosmotic salinity response; P:hydrogen peroxide catabolic process; P:respiratory burst; F:metal ion bind…
xp_018470723.1	XP_018470723.1;RSG02365.t1;RSG51444.t1	'(gnl|cdd|37170 : 1339.0) no description available & (gnl|cdd|85226 : 282.0) no description available & (ipr000602 : 268.93246) Glycoside hydrolase, family 38, core & (reliability: 100.0) & (original description: no original description)'	7	7	42,53630733	0,007842691	0,050669732	2.65212	0,915144823	PREDICTED: chitotriosidase-1-like [Raphanus sativus]	124975,1639	111935,7194	269714,0104	189053,3288	135711,3079	197034,6542	71445,85253	67048,65511	81799,02882	35.2	'not assigned.unknown'	20	stress.biotic	D	3; 20	https://www.uniprot.org/uniprot/A0A6J0MFL9 https://www.nextprot.org/entry/NX_Q13231/	extracellular space	secreted	https://www.nextprot.org/entry/NX_Q13231/localization	GO:0005615	K01191	Other glycan degradation	09107 Glycan biosynthesis and metabolism		alpha-mannosidase [EC:3.2.1.24]	Glyco_hydro_38N	Glycosyl hydrolases family 38 N-terminal domain	0	0	0	0
Vacuole
First_accesion	Accession	Protein annotation (description)	Peptide count	Unique peptides	Confidence score	t-Test	q Value	Fold change	Power	Description	Inoculation with medium									Functional annotation							Prediction of localization			Gene ontology
																				Bincode global	Bincode name	Bincode (UNIPROT)	Bincode name (UNIPROT)	Annotation code	Bincode manually curated	Manual curation:source	BUSCA localization	Localization manually curated	Manual curation:source	GO ID	KO	Pathway	Britte	Module	Definition	Status	Top hit	Gene name	Gene description	GO	GO PC
											1a_22C	3a_22C	4a_22C	5a_22C	6a_22C	7a_22C	22a_10C	23a_10C	24a_10C
xp_018488469.1	XP_018488469.1	'(gnl|cdd|38336 : 242.0) no description available & (gnl|cdd|85468 : 227.0) no description available & (ipr001925 : 146.03044) Porin, eukaryotic type & (reliability: 255.55327) & (original description: PREDICTED: mitochondrial outer membrane protein porin 1-like [Raphanus sativus])'	4	1	12,47665715	0,003723262	0,041669002	2.11952	0,970442938	PREDICTED: beta-fructofuranosidase, insoluble isoenzyme CWINV1 [Raphanus sativus]	18476,85256	5824,153488	11559,85799	8009,185465	11793,75161	8122,652579	5893,134457	5072,431315	5405,816718	35.2	'transport.porins'	2	major CHO metabolism.degradation.sucrose.invertases.cell wall	N	2; 10	https://www.uniprot.org/uniprot/A0A6J0NUW3	extracellular space	vacuole	https://www.uniprot.org/uniprot/Q43348	GO:0005615	K15040	Calcium signaling pathway;cGMP-PKG signaling pathway;Ferroptosis;Necroptosis;Cellular senescence;Neutrophil extracellular trap formation;NOD-like receptor signaling pathway;Cholesterol metabolism;Alzheimer disease;Parkinson disease;Huntington disease;Spinocerebellar ataxia;Prion disease;Pathways of neurodegeneration - multiple diseases;Human T-cell leukemia virus 1 infection;Diabetic cardiomyopat…	09132 Signal transduction;09143 Cell growth and death		voltage-dependent anion channel protein 2			VDAC1	VDAC1_ARATHRecName: Full=Mitochondrial outer membrane protein porin 1; AltName: Full=Voltage-dependent anion-selective channel protein 1; Short=AtVDAC1; Short=VDAC-1	F:GO:0005515; C:GO:0005618; C:GO:0005730; C:GO:0005774; C:GO:0005794; C:GO:0005886; F:GO:0008308; P:GO:0009060; P:GO:0009409; C:GO:0009527; P:GO:0009626; P:GO:0009735; C:GO:0009941; P:GO:0010029; F:GO:0015288; P:GO:0015698; C:GO:0031307; P:GO:0042742; C:GO:0046930; P:GO:0098656	F:protein binding; C:cell wall; C:nucleolus; C:vacuolar membrane; C:Golgi apparatus; C:plasma membrane; F:voltage-gated anion channel activity; P:aerobic respiration; P:response to cold; C:plastid outer membrane; P:plant-type hypersensitive response; P:response to cytokinin; C:chloroplast envelope; P:regulation of seed germination; F:porin activity; P:inorganic anion transport; C:integral compone…
rsg21821.t1	RSG21821.t1;XP_018433528.1;RSG20975.t1	'(ipr001461 : 295.44424) Peptidase A1 & (gnl|cdd|84452 : 290.0) no description available & (gnl|cdd|36553 : 202.0) no description available & (reliability: 517.0274) & (original description: PREDICTED: aspartic proteinase A1-like [Raphanus sativus])'	4	1	12,2705822	0,020514648	0,066326337	2.66856	0,773383873	RSG21821.t1	9518,190981	3538,454834	5429,480006	3713,334881	4943,700071	2546,934531	2018,248909	1619,932217	2586,180656	35.2	'protein.degradation.aspartate protease'	2	major CHO metabolism.degradation.sucrose.invertases.cell wall	N	11; 29	https://www.uniprot.org/uniprot/O65390	extracellular space	vacuole	https://www.uniprot.org/uniprot/O65390#subcellular_location	GO:0005615	K08245		not_assigned		phytepsin [EC:3.4.23.40]			APA1	APA1_ARATHRecName: Full=Aspartic proteinase A1; Flags: Precursor	F:GO:0004190; C:GO:0005576; C:GO:0005764; C:GO:0005769; C:GO:0005829; P:GO:0006508; P:GO:0006629; C:GO:0009506; P:GO:0009651; P:GO:0009735; P:GO:0012501; C:GO:0016020; P:GO:0030163; P:GO:0031667; C:GO:0032009; F:GO:0042277; P:GO:0046686; P:GO:0070265	F:aspartic-type endopeptidase activity; C:extracellular region; C:lysosome; C:early endosome; C:cytosol; P:proteolysis; P:lipid metabolic process; C:plasmodesma; P:response to salt stress; P:response to cytokinin; P:programmed cell death; C:membrane; P:protein catabolic process; P:response to nutrient levels; C:early phagosome; F:peptide binding; P:response to cadmium ion; P:necrotic cell death
ohx01117.1	OHX01117.1;RSG00247.t1;RSG31169.t1;RSG37249.t1;RSG48782.t1;XP_018441700.1;XP_018441702.1;XP_018471565.1;XP_018484254.1	'(gnl|cdd|84590 : 408.0) no description available & (gnl|cdd|39939 : 298.0) no description available & (ipr000726 : 289.86334) Glycoside hydrolase, family 19, catalytic & (reliability: 507.26086) & (original description: no original description)'	1	1	2,183600426	0,022575654	0,070924066	2.49383	0,754878829	26s proteasome regulatory subunit rpn-1 [Colletotrichum incanum]	796,3129685	433,2523693	402,1877158	658,347072	515,2052657	670,9884996	280,9251084	105,3500857	426,164749	35.2	'stress.biotic'	29	protein.degradation.ubiquitin.proteasom	N	10	https://www.uniprot.org/uniprot/P19171	endomembrane system	vacuole	https://www.uniprot.org/uniprot/P19171#subcellular_location	GO:0012505	K20547	Amino sugar and nucleotide sugar metabolism;Metabolic pathways;MAPK signaling pathway - plant	09101 Carbohydrate metabolism;09132 Signal transduction		basic endochitinase B [EC:3.2.1.14]	Glyco_hydro_19	Chitinase class I	0	0	0	0
rsg12446.t1	RSG12446.t1;XP_018492000.1;XP_018492001.1	'(gnl|cdd|29388 : 441.0) no description available & (ipr002016 : 162.84169) Haem peroxidase, plant/fungal/bacterial & (reliability: 100.0) & (original description: PREDICTED: peroxidase 37-like [Raphanus sativus])'	3	2	10,46221662	0,02640268	0,071820069	1.82584	0,723132087	RSG12446.t1	4488,110847	1383,654271	3427,895753	2145,943218	3515,893385	1928,61843	1505,772612	2105,099064	1292,906908	35.2	'not assigned.unknown'	13	amino acid metabolism.degradation.glutamate family.proline	D	21	https://www.uniprot.org/uniprot/Q9LDN9	mitochondrion	vacuole	https://www.uniprot.org/uniprot/Q9LDN9#subcellular_location	GO:0005739	K00430	Phenylpropanoid biosynthesis;Metabolic pathways;Biosynthesis of secondary metabolites	09110 Biosynthesis of other secondary metabolites		peroxidase [EC:1.11.1.7]			PER37	PER37_ARATHRecName: Full=Peroxidase 37; Short=Atperox P37; AltName: Full=ATP38; Flags: Precursor	P:GO:0002215; P:GO:0002221; F:GO:0004601; C:GO:0005634; C:GO:0005774; C:GO:0005794; C:GO:0005829; P:GO:0006979; P:GO:0009416; C:GO:0009505; P:GO:0009651; P:GO:0009735; P:GO:0009826; P:GO:0009908; P:GO:0010043; F:GO:0020037; P:GO:0042742; P:GO:0042744; P:GO:0045926; F:GO:0046872; C:GO:0048046; P:GO:0050832; P:GO:0055114; P:GO:0098869	P:defense response to nematode; P:pattern recognition receptor signaling pathway; F:peroxidase activity; C:nucleus; C:vacuolar membrane; C:Golgi apparatus; C:cytosol; P:response to oxidative stress; P:response to light stimulus; C:plant-type cell wall; P:response to salt stress; P:response to cytokinin; P:unidimensional cell growth; P:flower development; P:response to zinc ion; F:heme binding; P:…
rsg17366.t1	RSG17366.t1;RSG40146.t1;XP_018451262.1;XP_018471477.1;XP_018484417.1	'(gnl|cdd|36840 : 226.0) no description available & (gnl|cdd|48108 : 140.0) no description available & (ipr001662 : 135.15938) Translation elongation factor EF1B, gamma chain, conserved & (reliability: 236.52892) & (original description: no original description)'	2	1	12,03382564	0,031941641	0,076935078	2.09511	0,682299089	RSG17366.t1	62304,21743	14241,6063	15706,33059	25463,55051	25827,5751	30118,49627	17095,8406	14505,56955	12927,41483	35.2	'protein.synthesis.elongation'	13	amino acid metabolism.synthesis.serine-glycine-cysteine group.serine.phosphoglycerate dehydrogenase	N	13; 21	https://www.uniprot.org/uniprot/Q9FVT2	chloroplast thylakoid membrane	vacuole	https://www.uniprot.org/uniprot/Q9FVT2#subcellular_location	GO:0009535	K03233	Legionellosis	not_assigned		elongation factor 1-gamma	EF1G	Elongation factor 1 gamma, conserved domain	0	0	0	0
xp_018457799.1	XP_018457799.1;XP_018485206.1	'(gnl|cdd|35449 : 828.0) no description available & (gnl|cdd|47917 : 439.0) no description available & (ipr013148 : 255.49164) Glycosyl hydrolase family 32, N-terminal & (reliability: 100.0) & (original description: no original description)'	5	5	14,76903689	0,023876538	0,071820069	1.81408	0,743724812	PREDICTED: alcohol dehydrogenase class-3-like [Raphanus sativus]	13520,96825	3904,976458	10074,98891	13708,6237	10527,17888	7569,136313	7938,734959	4554,346166	5755,457445	35.2	'not assigned.unknown'	26	misc.alcohol dehydrogenases	D	16	https://www.uniprot.org/uniprot/P29001	cytoplasm	vacuole lumen	https://www.uniprot.org/uniprot/P29001#subcellular_location	GO:0005737	K01193	Galactose metabolism;Starch and sucrose metabolism;Metabolic pathways;Biosynthesis of secondary metabolites	09101 Carbohydrate metabolism		beta-fructofuranosidase [EC:3.2.1.26]	Glyco_hydro_32N;Glyco_hydro_32N	Glycosyl hydrolases family 32 N-terminal domain;Glycosyl hydrolases family 32 N-terminal domain	0	0	0	0
	Bincode (UNIPROT) - bincodes obtained from automatic Mercator MapMan annotation for Uniprot IDs
	Annotation code indicates the level of Mercator MapMan annotation: N - annotated once with radish database IDs, D - additionaly annotated bincode 35 with Uniprot IDs

## Sheet: Table S8-2
Table S8-2 Cellular localization predicted for non-redundant proteins, down-regulated in Raphanus sativus seedlings on the 22th day after inoculation with cultural medium (mock treatment) in comparison to the corresponding 10-day treatment
Apoplast
First_accesion	Accession	Protein annotation (description)	Peptide count	Unique peptides	Confidence score	t-Test	q Value	Fold change	Power	Description	Inoculation with medium									Functional annotation							Prediction of localization			Gene ontology
																				Bincode global	Bincode name	Bincode (UNIPROT)	Bincode name (UNIPROT)	Annotation code	Bincode manually curated	Manual curation:source	BUSCA localization	Localization manually curated	Manual curation:source	GO ID	KO	Pathway	Britte	Module	Definition	Status	Top hit	Gene name	Gene description	GO	GO PC
											1a_22C	3a_22C	4a_22C	5a_22C	6a_22C	7a_22C	22a_10C	23a_10C	24a_10C
kpb87767.1	KPB87767.1	'(gnl|cdd|31020 : 209.0) no description available & (ipr014718 : 152.07597) Glycoside hydrolase-type carbohydrate-binding, subgroup & (gnl|cdd|36807 : 88.8) no description available & (reliability: 100.0) & (original description: Aldose 1-epimerase family protein [Pseudomonas syringae pv. maculicola])'	1	1	4,68431139	0,031910009	0,076935078	1.77409	0,682517233	Aldose 1-epimerase family protein [Pseudomonas syringae pv. maculicola]	170291,1808	62972,90083	334830,3395	92854,27547	194676,9921	207614,908	398738,1479	369214,1276	217563,4141	35.2	'not assigned.unknown'	3	minor CHO metabolism.others	D	7; 4; 6; 16	https://www.uniprot.org/uniprot/A0A0N0WRQ2 https://www.brenda-enzymes.org/enzyme.php?ecno=5.1.3.15&Suchword=&reference=&UniProtAcc=&organism%5B%5D=	nucleus	apoplast	https://www.uniprot.org/uniprot/Q9FJY6	GO:0005634	K01792	Glycolysis / Gluconeogenesis;Metabolic pathways;Biosynthesis of secondary metabolites;Microbial metabolism in diverse environments	09101 Carbohydrate metabolism		glucose-6-phosphate 1-epimerase [EC:5.1.3.15]			YEAD	YEAD_SALTYRecName: Full=Putative glucose-6-phosphate 1-epimerase; AltName: Full=Putative D-hexose-6-phosphate mutarotase	F:GO:0003824; C:GO:0005737; P:GO:0009987	F:catalytic activity; C:cytoplasm; P:cellular process
rsg22731.t1	RSG22731.t1;XP_018471946.1;XP_018471947.1	'(gnl|cdd|36807 : 418.0) no description available & (ipr014718 : 188.47551) Glycoside hydrolase-type carbohydrate-binding, subgroup & (gnl|cdd|31020 : 173.0) no description available & (reliability: 233.82068) & (original description: no original description)'	3	3	8,194895029	0,050075478	0,091690819	1.38091	0,578541882	RSG22731.t1	33599,73492	10746,23539	27099,68867	19426,01121	21774,22877	18883,2356	31440,92328	30932,13309	34802,92422	3.5	'minor CHO metabolism.others'	3	'minor CHO metabolism.others'	N	7; 4; 6; 16	https://www.uniprot.org/uniprot/A0A6J0MKD4	extracellular space	apoplast	https://www.uniprot.org/uniprot/Q9FJY6	GO:0005615	K01792	Glycolysis / Gluconeogenesis;Metabolic pathways;Biosynthesis of secondary metabolites;Microbial metabolism in diverse environments	09101 Carbohydrate metabolism		glucose-6-phosphate 1-epimerase [EC:5.1.3.15]	Aldose_epim	Aldose 1-epimerase	0	0	0	0
Chloroplast
First_accesion	Accession	Protein annotation (description)	Peptide count	Unique peptides	Confidence score	t-Test	q Value	Fold change	Power	Description	Inoculation with medium									Functional annotation							Prediction of localization			Gene ontology
																				Bincode global	Bincode name	Bincode (UNIPROT)	Bincode name (UNIPROT)	Annotation code	Bincode manually curated	Manual curation:source	BUSCA localization	Localization manually curated	Manual curation:source	GO ID	KO	Pathway	Britte	Module	Definition	Status	Top hit	Gene name	Gene description	GO	GO PC
											1a_22C	3a_22C	4a_22C	5a_22C	6a_22C	7a_22C	22a_10C	23a_10C	24a_10C
kpb87767.1	KPB87767.1	'(gnl|cdd|31020 : 209.0) no description available & (ipr014718 : 152.07597) Glycoside hydrolase-type carbohydrate-binding, subgroup & (gnl|cdd|36807 : 88.8) no description available & (reliability: 100.0) & (original description: Aldose 1-epimerase family protein [Pseudomonas syringae pv. maculicola])'	1	1	4,68431139	0,031910009	0,076935078	1.77409	0,682517233	Aldose 1-epimerase family protein [Pseudomonas syringae pv. maculicola]	170291,1808	62972,90083	334830,3395	92854,27547	194676,9921	207614,908	398738,1479	369214,1276	217563,4141	35.2	'not assigned.unknown'	3	minor CHO metabolism.others	D	7; 4; 6; 16	https://www.uniprot.org/uniprot/A0A0N0WRQ2 https://www.brenda-enzymes.org/enzyme.php?ecno=5.1.3.15&Suchword=&reference=&UniProtAcc=&organism%5B%5D=	nucleus	chloroplast	https://www.uniprot.org/uniprot/Q9FJY6	GO:0005634	K01792	Glycolysis / Gluconeogenesis;Metabolic pathways;Biosynthesis of secondary metabolites;Microbial metabolism in diverse environments	09101 Carbohydrate metabolism		glucose-6-phosphate 1-epimerase [EC:5.1.3.15]			YEAD	YEAD_SALTYRecName: Full=Putative glucose-6-phosphate 1-epimerase; AltName: Full=Putative D-hexose-6-phosphate mutarotase	F:GO:0003824; C:GO:0005737; P:GO:0009987	F:catalytic activity; C:cytoplasm; P:cellular process
rsg22731.t1	RSG22731.t1;XP_018471946.1;XP_018471947.1	'(gnl|cdd|36807 : 418.0) no description available & (ipr014718 : 188.47551) Glycoside hydrolase-type carbohydrate-binding, subgroup & (gnl|cdd|31020 : 173.0) no description available & (reliability: 233.82068) & (original description: no original description)'	3	3	8,194895029	0,050075478	0,091690819	1.38091	0,578541882	RSG22731.t1	33599,73492	10746,23539	27099,68867	19426,01121	21774,22877	18883,2356	31440,92328	30932,13309	34802,92422	3.5	'minor CHO metabolism.others'	3	'minor CHO metabolism.others'	N	7; 4; 6; 16	https://www.uniprot.org/uniprot/A0A6J0MKD4	extracellular space	chloroplast	https://www.uniprot.org/uniprot/Q9FJY6	GO:0005615	K01792	Glycolysis / Gluconeogenesis;Metabolic pathways;Biosynthesis of secondary metabolites;Microbial metabolism in diverse environments	09101 Carbohydrate metabolism		glucose-6-phosphate 1-epimerase [EC:5.1.3.15]	Aldose_epim	Aldose 1-epimerase	0	0	0	0
Cytoplasm
First_accesion	Accession	Protein annotation (description)	Peptide count	Unique peptides	Confidence score	t-Test	q Value	Fold change	Power	Description	Inoculation with medium									Functional annotation							Prediction of localization			Gene ontology
																				Bincode global	Bincode name	Bincode (UNIPROT)	Bincode name (UNIPROT)	Annotation code	Bincode manually curated	Manual curation:source	BUSCA localization	Localization manually curated	Manual curation:source	GO ID	KO	Pathway	Britte	Module	Definition	Status	Top hit	Gene name	Gene description	GO	GO PC
											1a_22C	3a_22C	4a_22C	5a_22C	6a_22C	7a_22C	22a_10C	23a_10C	24a_10C
rsg24090.t1	RSG24090.t1;XP_018471771.1	'(gnl|cdd|80491 : 596.0) no description available & (gnl|cdd|36581 : 546.0) no description available & (ipr001576 : 379.92654) Phosphoglycerate kinase & (reliability: 100.0) & (original description: no original description)'	8	1	34,49324751	0,036329305	0,078602656	1.79964	0,653507885	RSG24090.t1	11068,31679	4813,805202	13679,94893	19361,47045	17771,38351	10667,61177	32493,06661	27176,24707	18564,09673	35.2	'not assigned.unknown'	4	glycolysis.cytosolic branch.3-phosphoglycerate kinase (PGK)	D	4; 6	https://www.uniprot.org/uniprot/A0A6J0MJW0	cytoplasm	cytoplasm		GO:0005737	K00927	Glycolysis / Gluconeogenesis;Carbon fixation in photosynthetic organisms;Metabolic pathways;Biosynthesis of secondary metabolites;Microbial metabolism in diverse environments;Carbon metabolism;Biosynthesis of amino acids;HIF-1 signaling pathway	09101 Carbohydrate metabolism;09102 Energy metabolism;09132 Signal transduction	Glycolysis (Embden-Meyerhof pathway), glucose => pyruvate;Glycolysis, core module involving three-carbon compounds;Gluconeogenesis, oxaloacetate => fructose-6P;Reductive pentose phosphate cycle (Calvin cycle);Reductive pentose phosphate cycle, ribulose-5P => glyceraldehyde-3P;Semi-phosphorylative Entner-Doudoroff pathway, gluconate => glycerate-3P;D-galactonate degradation, De Ley-Doudoroff pathw…	phosphoglycerate kinase [EC:2.7.2.3]	PGK	Phosphoglycerate kinase	0	0	0	0
xp_018439091.1	XP_018439091.1	'(gnl|cdd|29397 : 278.0) no description available & (gnl|cdd|36098 : 254.0) no description available & (ipr002130 : 169.9213) Cyclophilin-like peptidyl-prolyl cis-trans isomerase domain & (reliability: 100.0) & (original description: PREDICTED: peptidyl-prolyl cis-trans isomerase CYP19-4 [Raphanus sativus])'	3	3	6,875126123	0,038773138	0,0825183	1.35622	0,638630013	PREDICTED: peptidyl-prolyl cis-trans isomerase CYP19-4 [Raphanus sativus]	15434,18687	4373,66132	10797,18804	12076,03768	11833,64673	14793,15224	20323,83807	17951,32633	12228,44646	35.2	'not assigned.unknown'	31	cell.cycle.peptidylprolyl isomerase	D	29	https://www.uniprot.org/uniprot/A0A6J0JVI8	extracellular space	cytoplasm	https://www.nextprot.org/entry/NX_P0DN37/localization	GO:0005615	K01802		not_assigned		peptidylprolyl isomerase [EC:5.2.1.8]			CP19D	CP19D_ARATHRecName: Full=Peptidyl-prolyl cis-trans isomerase CYP19-4; Short=PPIase CYP19-4; AltName: Full=Cyclophilin of 19 kDa 4; AltName: Full=Cyclophilin-5; AltName: Full=Rotamase CYP19-4; Flags: Precursor	P:GO:0000413; P:GO:0001932; F:GO:0003755; C:GO:0005739; C:GO:0005771; C:GO:0005783; C:GO:0005795; C:GO:0005802; C:GO:0005829; C:GO:0005886; C:GO:0009506; C:GO:0009507; P:GO:0009585; P:GO:0009626; P:GO:0009704; P:GO:0009735; P:GO:0009742; P:GO:0009785; F:GO:0016018; P:GO:0030587; P:GO:0046686; C:GO:0048046; P:GO:0048364; F:GO:0051082; P:GO:0061083	P:protein peptidyl-prolyl isomerization; P:regulation of protein phosphorylation; F:peptidyl-prolyl cis-trans isomerase activity; C:mitochondrion; C:multivesicular body; C:endoplasmic reticulum; C:Golgi stack; C:trans-Golgi network; C:cytosol; C:plasma membrane; C:plasmodesma; C:chloroplast; P:red, far-red light phototransduction; P:plant-type hypersensitive response; P:de-etiolation; P:response …
xp_018447025.1	XP_018447025.1;RSG17694.t1	'(gnl|cdd|80491 : 595.0) no description available & (gnl|cdd|36581 : 549.0) no description available & (ipr001576 : 379.01025) Phosphoglycerate kinase & (reliability: 100.0) & (original description: PREDICTED: phosphoglycerate kinase, cytosolic [Raphanus sativus])'	7	2	34,99683666	0,036329305	0,078602656	1.79964	0,653507885	PREDICTED: phosphoglycerate kinase, cytosolic [Raphanus sativus]	17735,89283	7713,651028	21920,77737	31024,85875	28476,90027	17093,80231	52066,95455	43547,27235	29747,14552	35.2	'not assigned.unknown'	4	glycolysis.cytosolic branch.3-phosphoglycerate kinase (PGK)	D	4; 6	https://www.uniprot.org/uniprot/A0A6J0KIZ7 https://www.nextprot.org/entry/NX_P07205/	cytoplasm	cytoplasm	https://www.nextprot.org/entry/NX_P07205/localization	GO:0005737	K00927	Glycolysis / Gluconeogenesis;Carbon fixation in photosynthetic organisms;Metabolic pathways;Biosynthesis of secondary metabolites;Microbial metabolism in diverse environments;Carbon metabolism;Biosynthesis of amino acids;HIF-1 signaling pathway	09101 Carbohydrate metabolism;09102 Energy metabolism;09132 Signal transduction	Glycolysis (Embden-Meyerhof pathway), glucose => pyruvate;Glycolysis, core module involving three-carbon compounds;Gluconeogenesis, oxaloacetate => fructose-6P;Reductive pentose phosphate cycle (Calvin cycle);Reductive pentose phosphate cycle, ribulose-5P => glyceraldehyde-3P;Semi-phosphorylative Entner-Doudoroff pathway, gluconate => glycerate-3P;D-galactonate degradation, De Ley-Doudoroff pathw…	phosphoglycerate kinase [EC:2.7.2.3]			PGKY3	PGKY3_ARATHRecName: Full=Phosphoglycerate kinase 3, cytosolic	P:GO:0002237; F:GO:0004618; F:GO:0004672; F:GO:0005524; C:GO:0005618; C:GO:0005634; C:GO:0005739; C:GO:0005774; C:GO:0005794; C:GO:0005829; C:GO:0005886; P:GO:0006094; P:GO:0006096; P:GO:0006468; P:GO:0009408; P:GO:0009409; P:GO:0009416; C:GO:0009506; C:GO:0009570; C:GO:0009579; P:GO:0009749; C:GO:0009941; C:GO:0010319; P:GO:0019253; F:GO:0043531; P:GO:0046686; C:GO:0048046; P:GO:0050691; P:GO:19…	P:response to molecule of bacterial origin; F:phosphoglycerate kinase activity; F:protein kinase activity; F:ATP binding; C:cell wall; C:nucleus; C:mitochondrion; C:vacuolar membrane; C:Golgi apparatus; C:cytosol; C:plasma membrane; P:gluconeogenesis; P:glycolytic process; P:protein phosphorylation; P:response to heat; P:response to cold; P:response to light stimulus; C:plasmodesma; C:chloroplast…
xp_018461439.1	XP_018461439.1;XP_018447965.1;XP_018447096.1;RSG20343.t1;XP_018457484.1	'(gnl|cdd|36709 : 565.0) no description available & (gnl|cdd|58491 : 550.0) no description available & (ipr015955 : 189.77956) Lactate dehydrogenase/glycoside hydrolase, family 4, C-terminal & (reliability: 100.0) & (original description: PREDICTED: malate dehydrogenase, cytoplasmic 1 [Raphanus sativus])'	6	3	36,47745335	0,042303242	0,085272585	1.2871	0,618427295	PREDICTED: malate dehydrogenase, cytoplasmic 1 [Raphanus sativus]	50934,86779	11603,99467	37350,45625	29427,00395	44776,46845	37364,66076	51130,21552	44261,97267	46234,00895	35.2	'not assigned.unknown'	8	TCA / org transformation.other organic acid transformatons.cyt MDH	D	8	https://www.uniprot.org/uniprot/A0A6J0LNQ2 https://www.nextprot.org/entry/NX_P40925/	cytoplasm	cytoplasm	https://www.nextprot.org/entry/NX_P40925/localization https://www.nextprot.org/entry/NX_P40926/localization	GO:0005737	K00025	Citrate cycle (TCA cycle);Cysteine and methionine metabolism;Pyruvate metabolism;Glyoxylate and dicarboxylate metabolism;Carbon fixation in photosynthetic organisms;Metabolic pathways;Biosynthesis of secondary metabolites;Microbial metabolism in diverse environments;Carbon metabolism;Proximal tubule bicarbonate reclamation	09101 Carbohydrate metabolism;09102 Energy metabolism;09105 Amino acid metabolism	Citrate cycle (TCA cycle, Krebs cycle);Citrate cycle, second carbon oxidation, 2-oxoglutarate => oxaloacetate;Glyoxylate cycle;CAM (Crassulacean acid metabolism), dark;C4-dicarboxylic acid cycle, NAD - malic enzyme type	malate dehydrogenase [EC:1.1.1.37]			MDHC1	MDHC1_ARATHRecName: Full=Malate dehydrogenase 1, cytoplasmic; AltName: Full=Cytosolic NAD-dependent malate dehydrogenase 1; Short=cNAD-MDH1; AltName: Full=Cytosolic malate dehydrogenase 1; Short=Cytosolic MDH1	F:GO:0004470; F:GO:0005515; C:GO:0005615; C:GO:0005634; C:GO:0005774; C:GO:0005794; C:GO:0005829; C:GO:0005886; P:GO:0006094; P:GO:0006099; P:GO:0006107; P:GO:0006108; P:GO:0006734; C:GO:0009506; C:GO:0009570; P:GO:0009651; P:GO:0009735; P:GO:0010043; P:GO:0019674; F:GO:0030060; P:GO:0046686; C:GO:0048046; F:GO:0051287	F:malic enzyme activity; F:protein binding; C:extracellular space; C:nucleus; C:vacuolar membrane; C:Golgi apparatus; C:cytosol; C:plasma membrane; P:gluconeogenesis; P:tricarboxylic acid cycle; P:oxaloacetate metabolic process; P:malate metabolic process; P:NADH metabolic process; C:plasmodesma; C:chloroplast stroma; P:response to salt stress; P:response to cytokinin; P:response to zinc ion; P:N…
xp_018439265.1	XP_018439265.1;XP_018451763.1;XP_018464558.1;I3S6D2;Medtr3g085850.1;A0A072TQB8;RSG32631.t1;RSG44639.t1	'(gnl|cdd|30406 : 449.0) no description available & (gnl|cdd|35876 : 380.0) no description available & (ipr016040 : 186.66022) NAD(P)-binding domain & (reliability: 100.0) & (original description: PREDICTED: glyceraldehyde-3-phosphate dehydrogenase, cytosolic [Raphanus sativus])'	12	2	56,58420801	0,003230399	0,039842955	3.17532	0,976657779	PREDICTED: glyceraldehyde-3-phosphate dehydrogenase, cytosolic [Raphanus sativus]	5633,359351	879,8356282	3986,50019	2758,021284	2601,636004	10021,03926	17770,64992	11879,89514	11371,73122	35.2	'not assigned.unknown'	4	glycolysis.cytosolic branch.glyceraldehyde 3-phosphate dehydrogenase (GAP-DH)	D	4; 6	https://www.uniprot.org/uniprot/A0A6J0JU81	chloroplast	cytoplasm	https://www.nextprot.org/entry/NX_P04406/localization	GO:0009507	K00134	Glycolysis / Gluconeogenesis;Carbon fixation in photosynthetic organisms;Metabolic pathways;Biosynthesis of secondary metabolites;Microbial metabolism in diverse environments;Carbon metabolism;Biosynthesis of amino acids;HIF-1 signaling pathway;Alzheimer disease;Pathogenic Escherichia coli infection;Salmonella infection;Diabetic cardiomyopathy	09101 Carbohydrate metabolism;09102 Energy metabolism;09132 Signal transduction	Glycolysis (Embden-Meyerhof pathway), glucose => pyruvate;Glycolysis, core module involving three-carbon compounds;Gluconeogenesis, oxaloacetate => fructose-6P;Reductive pentose phosphate cycle (Calvin cycle);Reductive pentose phosphate cycle, ribulose-5P => glyceraldehyde-3P;Semi-phosphorylative Entner-Doudoroff pathway, gluconate => glycerate-3P;D-galactonate degradation, De Ley-Doudoroff pathw…	glyceraldehyde 3-phosphate dehydrogenase [EC:1.2.1.12]			G3PC	G3PC_SINALRecName: Full=Glyceraldehyde-3-phosphate dehydrogenase, cytosolic	F:GO:0003677; F:GO:0004365; F:GO:0005507; F:GO:0005515; C:GO:0005618; C:GO:0005730; C:GO:0005740; C:GO:0005774; C:GO:0005777; C:GO:0005794; C:GO:0005829; C:GO:0005886; P:GO:0006094; P:GO:0006096; F:GO:0008270; F:GO:0008886; P:GO:0009408; P:GO:0009409; C:GO:0009506; C:GO:0009507; P:GO:0009651; P:GO:0009744; C:GO:0032991; P:GO:0034059; F:GO:0042301; P:GO:0042542; P:GO:0042742; P:GO:0046686; C:GO:00…	F:DNA binding; F:glyceraldehyde-3-phosphate dehydrogenase (NAD+) (phosphorylating) activity; F:copper ion binding; F:protein binding; C:cell wall; C:nucleolus; C:mitochondrial envelope; C:vacuolar membrane; C:peroxisome; C:Golgi apparatus; C:cytosol; C:plasma membrane; P:gluconeogenesis; P:glycolytic process; F:zinc ion binding; F:glyceraldehyde-3-phosphate dehydrogenase (NADP+) (non-phosphorylat…
rsg13225.t1	RSG13225.t1;XP_018464995.1	'(gnl|cdd|34853 : 602.0) no description available & (gnl|cdd|35275 : 528.0) no description available & (ipr000795 : 125.68667) Elongation factor, GTP-binding domain & (reliability: 128.12227) & (original description: no original description)'	10	1	65,2127583	0,005033316	0,046559776	2.32037	0,953070826	RSG13225.t1	13709,20939	3030,29266	20326,50556	8703,28512	17844,08691	20365,75503	42556,55317	30760,09593	26322,81173	29.2.4	'protein.aa activation'	29	'protein.synthesis.elongation'	N	29	https://www.uniprot.org/uniprot/A0A6J0JXJ5	cytoplasm	cytoplasm	https://www.nextprot.org/entry/NX_P68104/localization	GO:0005737	K03231	RNA transport;Legionellosis;Leishmaniasis	09122 Translation		elongation factor 1-alpha	GTP_EFTU	Elongation factor Tu GTP binding domain	0	0	0	0
kpb87767.1	KPB87767.1	'(gnl|cdd|31020 : 209.0) no description available & (ipr014718 : 152.07597) Glycoside hydrolase-type carbohydrate-binding, subgroup & (gnl|cdd|36807 : 88.8) no description available & (reliability: 100.0) & (original description: Aldose 1-epimerase family protein [Pseudomonas syringae pv. maculicola])'	1	1	4,68431139	0,031910009	0,076935078	1.77409	0,682517233	Aldose 1-epimerase family protein [Pseudomonas syringae pv. maculicola]	170291,1808	62972,90083	334830,3395	92854,27547	194676,9921	207614,908	398738,1479	369214,1276	217563,4141	35.2	'not assigned.unknown'	3	minor CHO metabolism.others	D	7; 4; 6; 16	https://www.uniprot.org/uniprot/A0A0N0WRQ2 https://www.brenda-enzymes.org/enzyme.php?ecno=5.1.3.15&Suchword=&reference=&UniProtAcc=&organism%5B%5D=	nucleus	cytoplasm	https://www.uniprot.org/uniprot/Q9FJY6	GO:0005634	K01792	Glycolysis / Gluconeogenesis;Metabolic pathways;Biosynthesis of secondary metabolites;Microbial metabolism in diverse environments	09101 Carbohydrate metabolism		glucose-6-phosphate 1-epimerase [EC:5.1.3.15]			YEAD	YEAD_SALTYRecName: Full=Putative glucose-6-phosphate 1-epimerase; AltName: Full=Putative D-hexose-6-phosphate mutarotase	F:GO:0003824; C:GO:0005737; P:GO:0009987	F:catalytic activity; C:cytoplasm; P:cellular process
rsg22731.t1	RSG22731.t1;XP_018471946.1;XP_018471947.1	'(gnl|cdd|36807 : 418.0) no description available & (ipr014718 : 188.47551) Glycoside hydrolase-type carbohydrate-binding, subgroup & (gnl|cdd|31020 : 173.0) no description available & (reliability: 233.82068) & (original description: no original description)'	3	3	8,194895029	0,050075478	0,091690819	1.38091	0,578541882	RSG22731.t1	33599,73492	10746,23539	27099,68867	19426,01121	21774,22877	18883,2356	31440,92328	30932,13309	34802,92422	3.5	'minor CHO metabolism.others'	3	'minor CHO metabolism.others'	N	7; 4; 6; 16	https://www.uniprot.org/uniprot/A0A6J0MKD4	extracellular space	cytoplasm	https://www.uniprot.org/uniprot/Q9FJY6	GO:0005615	K01792	Glycolysis / Gluconeogenesis;Metabolic pathways;Biosynthesis of secondary metabolites;Microbial metabolism in diverse environments	09101 Carbohydrate metabolism		glucose-6-phosphate 1-epimerase [EC:5.1.3.15]	Aldose_epim	Aldose 1-epimerase	0	0	0	0
Cytosol
First_accesion	Accession	Protein annotation (description)	Peptide count	Unique peptides	Confidence score	t-Test	q Value	Fold change	Power	Description	Inoculation with medium									Functional annotation							Prediction of localization			Gene ontology
																				Bincode global	Bincode name	Bincode (UNIPROT)	Bincode name (UNIPROT)	Annotation code	Bincode manually curated	Manual curation:source	BUSCA localization	Localization manually curated	Manual curation:source	GO ID	KO	Pathway	Britte	Module	Definition	Status	Top hit	Gene name	Gene description	GO	GO PC
											1a_22C	3a_22C	4a_22C	5a_22C	6a_22C	7a_22C	22a_10C	23a_10C	24a_10C
xp_018483621.1	XP_018483621.1	'(gnl|cdd|36085 : 179.0) no description available & (gnl|cdd|48114 : 160.0) no description available & (ipr010987 : 95.51465) Glutathione S-transferase, C-terminal-like & (reliability: 100.0) & (original description: PREDICTED: glutathione S-transferase F9 [Raphanus sativus])'	1	1	3,529767275	0,032757703	0,077366595	2.68498	0,676726162	PREDICTED: glutathione S-transferase F9 [Raphanus sativus]	11837,68906	5316,657164	11916,88344	5348,166875	8131,998272	18733,56203	60757,61321	23592,6188	10927,86012	35.2	'not assigned.unknown'	26	misc.glutathione S transferases	D	26; 21	https://www.uniprot.org/uniprot/A0A6J0NHM8	extracellular space	cytosol	https://www.uniprot.org/uniprot/A0A6J0NHM8	GO:0005615	K00799	Glutathione metabolism;Metabolism of xenobiotics by cytochrome P450;Drug metabolism - cytochrome P450;Drug metabolism - other enzymes;Metabolic pathways;Platinum drug resistance;Longevity regulating pathway - worm;Pathways in cancer;Chemical carcinogenesis;Hepatocellular carcinoma;Fluid shear stress and atherosclerosis	09106 Metabolism of other amino acids;09111 Xenobiotics biodegradation and metabolism		glutathione S-transferase [EC:2.5.1.18]			GSTF9	GSTF9_ARATHRecName: Full=Glutathione S-transferase F9; Short=AtGSTF9; AltName: Full=AtGSTF7; AltName: Full=GST class-phi member 9	P:GO:0002239; F:GO:0004364; F:GO:0004602; F:GO:0005507; C:GO:0005618; C:GO:0005634; C:GO:0005739; C:GO:0005829; C:GO:0005886; P:GO:0006749; P:GO:0006979; P:GO:0009407; P:GO:0009409; P:GO:0009410; P:GO:0009414; C:GO:0009506; C:GO:0009570; C:GO:0009579; P:GO:0009635; P:GO:0009651; C:GO:0009705; P:GO:0009817; C:GO:0009941; P:GO:0010043; C:GO:0010319; F:GO:0019904; C:GO:0032991; P:GO:0042742; F:GO:00…	P:response to oomycetes; F:glutathione transferase activity; F:glutathione peroxidase activity; F:copper ion binding; C:cell wall; C:nucleus; C:mitochondrion; C:cytosol; C:plasma membrane; P:glutathione metabolic process; P:response to oxidative stress; P:toxin catabolic process; P:response to cold; P:response to xenobiotic stimulus; P:response to water deprivation; C:plasmodesma; C:chloroplast s…
xp_018446785.1	XP_018446785.1	'(gnl|cdd|35627 : 274.0) no description available & (gnl|cdd|48112 : 166.0) no description available & (ipr010987 : 128.15631) Glutathione S-transferase, C-terminal-like & (reliability: 100.0) & (original description: PREDICTED: glutathione S-transferase U19 [Raphanus sativus])'	4	4	16,21863091	0,041631302	0,085272585	1.41098	0,62216265	PREDICTED: glutathione S-transferase U19 [Raphanus sativus]	74710,35976	28876,18325	89280,35258	43569,68654	82221,9361	97203,81659	159368,2082	75700,81951	87208,8418	35.2	'not assigned.unknown'	26	misc.glutathione S transferases	D	26; 21	https://www.uniprot.org/uniprot/A0A6J0KFW4	cytoplasm	cytosol	https://www.uniprot.org/uniprot/A0A6J0NHM8	GO:0005737	K00799	Glutathione metabolism;Metabolism of xenobiotics by cytochrome P450;Drug metabolism - cytochrome P450;Drug metabolism - other enzymes;Metabolic pathways;Platinum drug resistance;Longevity regulating pathway - worm;Pathways in cancer;Chemical carcinogenesis;Hepatocellular carcinoma;Fluid shear stress and atherosclerosis	09106 Metabolism of other amino acids;09111 Xenobiotics biodegradation and metabolism		glutathione S-transferase [EC:2.5.1.18]			GSTUJ	GSTUJ_ARATHRecName: Full=Glutathione S-transferase U19; Short=AtGSTU19; AltName: Full=GST class-tau member 19; AltName: Full=Glutathione S-transferase 8	F:GO:0004364; F:GO:0004601; C:GO:0005634; C:GO:0005774; C:GO:0005794; C:GO:0005829; C:GO:0005886; P:GO:0006749; P:GO:0006979; P:GO:0009407; P:GO:0009409; C:GO:0009570; P:GO:0009629; P:GO:0009635; P:GO:0009734; P:GO:0009735; F:GO:0019899; P:GO:0040008; P:GO:0042631; F:GO:0043295; P:GO:0046256; P:GO:0046686; C:GO:0048046; P:GO:0055114; P:GO:0080167; P:GO:0098869; P:GO:2000030	F:glutathione transferase activity; F:peroxidase activity; C:nucleus; C:vacuolar membrane; C:Golgi apparatus; C:cytosol; C:plasma membrane; P:glutathione metabolic process; P:response to oxidative stress; P:toxin catabolic process; P:response to cold; C:chloroplast stroma; P:response to gravity; P:response to herbicide; P:auxin-activated signaling pathway; P:response to cytokinin; F:enzyme bindin…
Mitochondrion
First_accesion	Accession	Protein annotation (description)	Peptide count	Unique peptides	Confidence score	t-Test	q Value	Fold change	Power	Description	Inoculation with medium									Functional annotation							Prediction of localization			Gene ontology
																				Bincode global	Bincode name	Bincode (UNIPROT)	Bincode name (UNIPROT)	Annotation code	Bincode manually curated	Manual curation:source	BUSCA localization	Localization manually curated	Manual curation:source	GO ID	KO	Pathway	Britte	Module	Definition	Status	Top hit	Gene name	Gene description	GO	GO PC
											1a_22C	3a_22C	4a_22C	5a_22C	6a_22C	7a_22C	22a_10C	23a_10C	24a_10C
tkk04825.1	TKK04825.1	'(gnl|cdd|80485 : 323.0) no description available & (reliability: 100.0) & (original description: DNA replication/repair protein RecF [Stenotrophomonas rhizophila])'	1	1	2,332472563	0,047699998	0,091291065	2.43012	0,590125392	DNA replication/repair protein RecF [Stenotrophomonas rhizophila]	761,3257598	116,1003104	2234,661083	176,0628284	892,5437644	536,0993161	1814,277858	1696,827994	1956,464673	35.2	'not assigned.unknown'	35	not assigned.unknown	D	35	https://www.uniprot.org/uniprot/A0A4U3GCP3	mitochondrion	mitochondrion		GO:0005739	K03629	Homologous recombination	09124 Replication and repair		DNA replication and repair protein RecF			RECF	RECF_STRM5RecName: Full=DNA replication and repair protein RecF	P:GO:0000731; F:GO:0003697; F:GO:0005524; C:GO:0005737; P:GO:0006260; P:GO:0006302; P:GO:0009432	P:DNA synthesis involved in DNA repair; F:single-stranded DNA binding; F:ATP binding; C:cytoplasm; P:DNA replication; P:double-strand break repair; P:SOS response
xp_018461439.1	XP_018461439.1;XP_018447965.1;XP_018447096.1;RSG20343.t1;XP_018457484.1	'(gnl|cdd|36709 : 565.0) no description available & (gnl|cdd|58491 : 550.0) no description available & (ipr015955 : 189.77956) Lactate dehydrogenase/glycoside hydrolase, family 4, C-terminal & (reliability: 100.0) & (original description: PREDICTED: malate dehydrogenase, cytoplasmic 1 [Raphanus sativus])'	6	3	36,47745335	0,042303242	0,085272585	1.2871	0,618427295	PREDICTED: malate dehydrogenase, cytoplasmic 1 [Raphanus sativus]	50934,86779	11603,99467	37350,45625	29427,00395	44776,46845	37364,66076	51130,21552	44261,97267	46234,00895	35.2	'not assigned.unknown'	8	TCA / org transformation.other organic acid transformatons.cyt MDH	D	8	https://www.uniprot.org/uniprot/A0A6J0LNQ2 https://www.nextprot.org/entry/NX_P40925/	cytoplasm	mitochondrion	https://www.nextprot.org/entry/NX_P40925/localization https://www.nextprot.org/entry/NX_P40926/localization	GO:0005737	K00025	Citrate cycle (TCA cycle);Cysteine and methionine metabolism;Pyruvate metabolism;Glyoxylate and dicarboxylate metabolism;Carbon fixation in photosynthetic organisms;Metabolic pathways;Biosynthesis of secondary metabolites;Microbial metabolism in diverse environments;Carbon metabolism;Proximal tubule bicarbonate reclamation	09101 Carbohydrate metabolism;09102 Energy metabolism;09105 Amino acid metabolism	Citrate cycle (TCA cycle, Krebs cycle);Citrate cycle, second carbon oxidation, 2-oxoglutarate => oxaloacetate;Glyoxylate cycle;CAM (Crassulacean acid metabolism), dark;C4-dicarboxylic acid cycle, NAD - malic enzyme type	malate dehydrogenase [EC:1.1.1.37]			MDHC1	MDHC1_ARATHRecName: Full=Malate dehydrogenase 1, cytoplasmic; AltName: Full=Cytosolic NAD-dependent malate dehydrogenase 1; Short=cNAD-MDH1; AltName: Full=Cytosolic malate dehydrogenase 1; Short=Cytosolic MDH1	F:GO:0004470; F:GO:0005515; C:GO:0005615; C:GO:0005634; C:GO:0005774; C:GO:0005794; C:GO:0005829; C:GO:0005886; P:GO:0006094; P:GO:0006099; P:GO:0006107; P:GO:0006108; P:GO:0006734; C:GO:0009506; C:GO:0009570; P:GO:0009651; P:GO:0009735; P:GO:0010043; P:GO:0019674; F:GO:0030060; P:GO:0046686; C:GO:0048046; F:GO:0051287	F:malic enzyme activity; F:protein binding; C:extracellular space; C:nucleus; C:vacuolar membrane; C:Golgi apparatus; C:cytosol; C:plasma membrane; P:gluconeogenesis; P:tricarboxylic acid cycle; P:oxaloacetate metabolic process; P:malate metabolic process; P:NADH metabolic process; C:plasmodesma; C:chloroplast stroma; P:response to salt stress; P:response to cytokinin; P:response to zinc ion; P:N…
Nucleus
First_accesion	Accession	Protein annotation (description)	Peptide count	Unique peptides	Confidence score	t-Test	q Value	Fold change	Power	Description	Inoculation with medium									Functional annotation							Prediction of localization			Gene ontology
																				Bincode global	Bincode name	Bincode (UNIPROT)	Bincode name (UNIPROT)	Annotation code	Bincode manually curated	Manual curation:source	BUSCA localization	Localization manually curated	Manual curation:source	GO ID	KO	Pathway	Britte	Module	Definition	Status	Top hit	Gene name	Gene description	GO	GO PC
											1a_22C	3a_22C	4a_22C	5a_22C	6a_22C	7a_22C	22a_10C	23a_10C	24a_10C
rsg37451.t1	RSG37451.t1;XP_018432667.1;XP_018432674.1	'(gnl|cdd|29139 : 172.0) no description available & (ipr002913 : 95.60996) Lipid-binding START & (reliability: 100.0) & (original description: no original description)'	1	1	2,259867668	0,01349329	0,057164013	3.01112	0,845376255	RSG37451.t1	1095205,28	218421,1543	1874076,029	323621,8047	1605421,587	1890740,886	4556278,869	3408373,527	2546827,664	35.2	'not assigned.unknown'	27	RNA.regulation of transcription.HB,Homeobox transcription factor family	D	28; 30	https://www.uniprot.org/uniprot/A0A6J0JAP6	nucleus	nucleus		GO:0005634	K09338		not_assigned		homeobox-leucine zipper protein			0	0	0	0
xp_018439265.1	XP_018439265.1;XP_018451763.1;XP_018464558.1;I3S6D2;Medtr3g085850.1;A0A072TQB8;RSG32631.t1;RSG44639.t1	'(gnl|cdd|30406 : 449.0) no description available & (gnl|cdd|35876 : 380.0) no description available & (ipr016040 : 186.66022) NAD(P)-binding domain & (reliability: 100.0) & (original description: PREDICTED: glyceraldehyde-3-phosphate dehydrogenase, cytosolic [Raphanus sativus])'	12	2	56,58420801	0,003230399	0,039842955	3.17532	0,976657779	PREDICTED: glyceraldehyde-3-phosphate dehydrogenase, cytosolic [Raphanus sativus]	5633,359351	879,8356282	3986,50019	2758,021284	2601,636004	10021,03926	17770,64992	11879,89514	11371,73122	35.2	'not assigned.unknown'	4	glycolysis.cytosolic branch.glyceraldehyde 3-phosphate dehydrogenase (GAP-DH)	D	4; 6	https://www.uniprot.org/uniprot/A0A6J0JU81	chloroplast	nucleus	https://www.nextprot.org/entry/NX_P04406/localization	GO:0009507	K00134	Glycolysis / Gluconeogenesis;Carbon fixation in photosynthetic organisms;Metabolic pathways;Biosynthesis of secondary metabolites;Microbial metabolism in diverse environments;Carbon metabolism;Biosynthesis of amino acids;HIF-1 signaling pathway;Alzheimer disease;Pathogenic Escherichia coli infection;Salmonella infection;Diabetic cardiomyopathy	09101 Carbohydrate metabolism;09102 Energy metabolism;09132 Signal transduction	Glycolysis (Embden-Meyerhof pathway), glucose => pyruvate;Glycolysis, core module involving three-carbon compounds;Gluconeogenesis, oxaloacetate => fructose-6P;Reductive pentose phosphate cycle (Calvin cycle);Reductive pentose phosphate cycle, ribulose-5P => glyceraldehyde-3P;Semi-phosphorylative Entner-Doudoroff pathway, gluconate => glycerate-3P;D-galactonate degradation, De Ley-Doudoroff pathw…	glyceraldehyde 3-phosphate dehydrogenase [EC:1.2.1.12]			G3PC	G3PC_SINALRecName: Full=Glyceraldehyde-3-phosphate dehydrogenase, cytosolic	F:GO:0003677; F:GO:0004365; F:GO:0005507; F:GO:0005515; C:GO:0005618; C:GO:0005730; C:GO:0005740; C:GO:0005774; C:GO:0005777; C:GO:0005794; C:GO:0005829; C:GO:0005886; P:GO:0006094; P:GO:0006096; F:GO:0008270; F:GO:0008886; P:GO:0009408; P:GO:0009409; C:GO:0009506; C:GO:0009507; P:GO:0009651; P:GO:0009744; C:GO:0032991; P:GO:0034059; F:GO:0042301; P:GO:0042542; P:GO:0042742; P:GO:0046686; C:GO:00…	F:DNA binding; F:glyceraldehyde-3-phosphate dehydrogenase (NAD+) (phosphorylating) activity; F:copper ion binding; F:protein binding; C:cell wall; C:nucleolus; C:mitochondrial envelope; C:vacuolar membrane; C:peroxisome; C:Golgi apparatus; C:cytosol; C:plasma membrane; P:gluconeogenesis; P:glycolytic process; F:zinc ion binding; F:glyceraldehyde-3-phosphate dehydrogenase (NADP+) (non-phosphorylat…
rsg13225.t1	RSG13225.t1;XP_018464995.1	'(gnl|cdd|34853 : 602.0) no description available & (gnl|cdd|35275 : 528.0) no description available & (ipr000795 : 125.68667) Elongation factor, GTP-binding domain & (reliability: 128.12227) & (original description: no original description)'	10	1	65,2127583	0,005033316	0,046559776	2.32037	0,953070826	RSG13225.t1	13709,20939	3030,29266	20326,50556	8703,28512	17844,08691	20365,75503	42556,55317	30760,09593	26322,81173	29.2.4	'protein.aa activation'	29	'protein.synthesis.elongation'	N	29	https://www.uniprot.org/uniprot/A0A6J0JXJ5	cytoplasm	nucleus	https://www.nextprot.org/entry/NX_P68104/localization	GO:0005737	K03231	RNA transport;Legionellosis;Leishmaniasis	09122 Translation		elongation factor 1-alpha	GTP_EFTU	Elongation factor Tu GTP binding domain	0	0	0	0
Plasma membrane
First_accesion	Accession	Protein annotation (description)	Peptide count	Unique peptides	Confidence score	t-Test	q Value	Fold change	Power	Description	Inoculation with medium									Functional annotation							Prediction of localization			Gene ontology
																				Bincode global	Bincode name	Bincode (UNIPROT)	Bincode name (UNIPROT)	Annotation code	Bincode manually curated	Manual curation:source	BUSCA localization	Localization manually curated	Manual curation:source	GO ID	KO	Pathway	Britte	Module	Definition	Status	Top hit	Gene name	Gene description	GO	GO PC
											1a_22C	3a_22C	4a_22C	5a_22C	6a_22C	7a_22C	22a_10C	23a_10C	24a_10C
rsg03284.t1	RSG03284.t1;RSG44161.t1;XP_018445415.1;XP_018449010.1;XP_018473203.1	'(gnl|cdd|35978 : 338.0) no description available & (gnl|cdd|84566 : 80.3) no description available & (reliability: 100.0) & (original description: no original description)'	1	1	3,476091862	0,016501689	0,062416741	2.06295	0,812687442	RSG03284.t1	8818,059387	3562,403556	9273,965188	6396,884325	13784,45871	4415,723065	19943,80545	15802,13066	16769,02295	35.2	'not assigned.unknown'	34	transport.metabolite transporters at the mitochondrial membrane	D	34	https://www.uniprot.org/uniprot/A0A6J0KBJ3	nucleus	plasma membrane	https://www.uniprot.org/uniprot/A0A6J0KBJ3	GO:0005634	K15104		not_assigned		solute carrier family 25 (mitochondrial oxoglutarate transporter), member 11			0	0	0	0
Ribosome
First_accesion	Accession	Protein annotation (description)	Peptide count	Unique peptides	Confidence score	t-Test	q Value	Fold change	Power	Description	Inoculation with medium									Functional annotation							Prediction of localization			Gene ontology
																				Bincode global	Bincode name	Bincode (UNIPROT)	Bincode name (UNIPROT)	Annotation code	Bincode manually curated	Manual curation:source	BUSCA localization	Localization manually curated	Manual curation:source	GO ID	KO	Pathway	Britte	Module	Definition	Status	Top hit	Gene name	Gene description	GO	GO PC
											1a_22C	3a_22C	4a_22C	5a_22C	6a_22C	7a_22C	22a_10C	23a_10C	24a_10C
rsg03317.t1	RSG03317.t1;RSG05155.t1;XP_018472173.1;XP_018472174.1;XP_018472694.1	'(gnl|cdd|38493 : 273.0) no description available & (gnl|cdd|85302 : 138.0) no description available & (ipr022309 : 115.67398) Ribosomal protein S8e/ribosomal biogenesis NSA2 & (reliability: 100.0) & (original description: no original description)'	6	6	24,58321404	0,006999315	0,050669732	2.19024	0,926422357	RSG03317.t1	10735,23431	4508,807926	19122,64622	5892,365569	10272,07109	20869,07759	36203,1617	20826,01869	25542,3251	35.2	'not assigned.unknown'	29	protein.synthesis.ribosomal protein.eukaryotic.40S subunit.S8	D	29	https://www.uniprot.org/uniprot/A0A6J0MJT8	chloroplast	ribosome	https://www.uniprot.org/uniprot/A0A6J0MJT8	GO:0009507	K02995	Ribosome;Coronavirus disease - COVID-19	09122 Translation		small subunit ribosomal protein S8e	Ribosomal_S8e	Ribosomal protein S8e	0	0	0	0
xp_018473103.1	XP_018473103.1;RSG06854.t1;RSG27418.t1;XP_018440952.1;XP_018441411.1;XP_018486483.1;RSG01402.t1;XP_018462576.1	'(gnl|cdd|38530 : 270.0) no description available & (gnl|cdd|85337 : 202.0) no description available & (ipr000554 : 180.23651) Ribosomal protein S7e & (reliability: 315.41388) & (original description: PREDICTED: 40S ribosomal protein S7-3 [Raphanus sativus])'	4	4	19,18127561	0,020425101	0,066326337	1.46852	0,774212265	PREDICTED: 40S ribosomal protein S7-3 [Raphanus sativus]	33340,31094	12237,4298	31732,51341	14587,68671	23074,40684	40479,76145	50455,81832	36909,9671	34940,43862	29.2.1.2.1.7	'protein.degradation.ubiquitin.proteasom'	29	'protein.synthesis.ribosomal protein.eukaryotic.40S subunit.S7'	N	29	https://www.uniprot.org/uniprot/A0A6J0MMH1	nucleus	ribosome	https://www.uniprot.org/uniprot/A0A6J0MMH1	GO:0005634	K02993	Ribosome;Coronavirus disease - COVID-19	09122 Translation		small subunit ribosomal protein S7e			RS73	RS73_ARATHRecName: Full=40S ribosomal protein S7-3	P:GO:0002181; F:GO:0003729; F:GO:0003735; C:GO:0005618; C:GO:0005730; C:GO:0005794; C:GO:0005886; P:GO:0006364; C:GO:0009506; C:GO:0009507; F:GO:0019901; C:GO:0022627; P:GO:0030097; C:GO:0032040; P:GO:0042274; C:GO:0042788; P:GO:0043009; P:GO:0051726	P:cytoplasmic translation; F:mRNA binding; F:structural constituent of ribosome; C:cell wall; C:nucleolus; C:Golgi apparatus; C:plasma membrane; P:rRNA processing; C:plasmodesma; C:chloroplast; F:protein kinase binding; C:cytosolic small ribosomal subunit; P:hemopoiesis; C:small-subunit processome; P:ribosomal small subunit biogenesis; C:polysomal ribosome; P:chordate embryonic development; P:reg…
rsg27097.t1	RSG27097.t1;XP_018457453.1	'(gnl|cdd|36093 : 343.0) no description available & (gnl|cdd|82684 : 144.0) no description available & (ipr005484 : 98.31801) Ribosomal protein L18/L5 & (reliability: 100.0) & (original description: no original description)'	7	1	23,69293237	0,026197463	0,071820069	1.55602	0,724755128	RSG27097.t1	5708,685465	2473,487588	5527,073259	4305,82515	4081,71224	10331,10245	11449,78233	8535,014088	7346,456389	35.2	'not assigned.unknown'	29	protein.synthesis.ribosomal protein.eukaryotic.60S subunit.L5	D	29	https://www.uniprot.org/uniprot/A0A6J0LC54	chloroplast	ribosome	https://www.uniprot.org/uniprot/A0A6J0LC54	GO:0009507	K02932	Ribosome;Coronavirus disease - COVID-19	09122 Translation		large subunit ribosomal protein L5e	Ribosomal_L5e	Ribosomal large subunit proteins 60S L5, and 50S L18	0	0	0	0
rsg14956.t1	RSG14956.t1;XP_018485528.1	'(gnl|cdd|36093 : 337.0) no description available & (gnl|cdd|82684 : 146.0) no description available & (ipr005484 : 98.828835) Ribosomal protein L18/L5 & (reliability: 100.0) & (original description: no original description)'	8	2	26,32504821	0,026197463	0,071820069	1.55602	0,72475513	RSG14956.t1	3447,884278	1493,916423	3338,195651	2600,596394	2465,238546	6239,693171	6915,344122	5154,906688	4437,051513	35.2	'not assigned.unknown'	29	protein.synthesis.ribosomal protein.eukaryotic.60S subunit.L5	D	29	https://www.uniprot.org/uniprot/A0A6J0NPC7	chloroplast	ribosome	https://www.uniprot.org/uniprot/A0A6J0NPC7	GO:0009507	K02932	Ribosome;Coronavirus disease - COVID-19	09122 Translation		large subunit ribosomal protein L5e	Ribosomal_L5e	Ribosomal large subunit proteins 60S L5, and 50S L18	0	0	0	0
rsg18887.t1	RSG18887.t1;XP_018466415.1;RSG14270.t1;XP_018461196.1	'(gnl|cdd|36093 : 343.0) no description available & (gnl|cdd|82684 : 146.0) no description available & (ipr005484 : 99.01116) Ribosomal protein L18/L5 & (reliability: 100.0) & (original description: no original description)'	8	2	25,89166892	0,026197463	0,071820069	1.55602	0,724755127	RSG18887.t1	15788,34199	6840,851224	15286,0625	11908,49284	11288,67042	28572,42348	31666,32322	23605,03519	20317,87643	35.2	'not assigned.unknown'	29	protein.synthesis.ribosomal protein.eukaryotic.60S subunit.L5	D	29	https://www.uniprot.org/uniprot/A0A6J0M1S1	chloroplast	ribosome	https://www.uniprot.org/uniprot/A0A6J0M1S1	GO:0009507	K02932	Ribosome;Coronavirus disease - COVID-19	09122 Translation		large subunit ribosomal protein L5e	Ribosomal_L5e	Ribosomal large subunit proteins 60S L5, and 50S L18	0	0	0	0
rsg21238.t1	RSG21238.t1;RSG22848.t1;RSG25505.t1;RSG27791.t1;RSG31987.t1;XP_018442431.1;XP_018468177.1;XP_018474594.1;XP_018480566.1;XP_018486787.1	'(gnl|cdd|35618 : 313.0) no description available & (gnl|cdd|81331 : 213.0) no description available & (ipr022803 : 164.95322) Ribosomal protein L5 domain & (reliability: 100.0) & (original description: no original description)'	2	2	7,857272387	0,048404114	0,091690819	1.38336	0,586639772	RSG21238.t1	20833,19325	6104,157393	11745,0018	14782,765	11571,28412	17258,91371	27662,07217	19534,62258	15498,43734	35.2	'not assigned.unknown'	29	protein.synthesis.ribosomal protein.eukaryotic.60S subunit.L11;protein.synthesis.ribosomal protein.eukaryotic.60S subunit.L16	D	29	https://www.uniprot.org/uniprot/A0A6J0MFS8	nucleus	ribosome	https://www.uniprot.org/uniprot/A0A6J0MFS8	GO:0005634	K02868	Ribosome;Coronavirus disease - COVID-19	09122 Translation		large subunit ribosomal protein L11e			0	0	0	0
Vacuole
First_accesion	Accession	Protein annotation (description)	Peptide count	Unique peptides	Confidence score	t-Test	q Value	Fold change	Power	Description	Inoculation with medium									Functional annotation							Prediction of localization			Gene ontology
																				Bincode global	Bincode name	Bincode (UNIPROT)	Bincode name (UNIPROT)	Annotation code	Bincode manually curated	Manual curation:source	BUSCA localization	Localization manually curated	Manual curation:source	GO ID	KO	Pathway	Britte	Module	Definition	Status	Top hit	Gene name	Gene description	GO	GO PC
											1a_22C	3a_22C	4a_22C	5a_22C	6a_22C	7a_22C	22a_10C	23a_10C	24a_10C
rsg15650.t1	RSG15650.t1;XP_018454447.1;RSG27107.t1;RSG42873.t1;XP_018454616.1	'(gnl|cdd|35449 : 699.0) no description available & (gnl|cdd|47917 : 450.0) no description available & (ipr013148 : 252.09044) Glycosyl hydrolase family 32, N-terminal & (reliability: 100.0) & (original description: no original description)'	2	2	6,68376708	0,04599387	0,089049332	1.88845	0,598761542	RSG15650.t1	24247,06891	4779,892859	15173,38938	13723,05566	15222,20823	7030,24894	28625,25979	32734,8944	18221,43813	35.2	'not assigned.unknown'	2	major CHO metabolism.degradation.sucrose.invertases.vacuolar	D	2	https://www.uniprot.org/uniprot/A0A6J0L2R9	endomembrane system	vacuole lumen	https://www.uniprot.org/uniprot/A0A6J0L2R9	GO:0012505	K01193	Galactose metabolism;Starch and sucrose metabolism;Metabolic pathways;Biosynthesis of secondary metabolites	09101 Carbohydrate metabolism		beta-fructofuranosidase [EC:3.2.1.26]	Glyco_hydro_32N	Glycosyl hydrolases family 32 N-terminal domain	0	0	0	0
	Bincode global - bincodes obtained from automatic Mercator MapMan annotation for Raphanus sativus database IDs
	Bincode (UNIPROT) - bincodes obtained from automatic Mercator MapMan annotation for Uniprot IDs
	Annotation code indicates the level of Mercator MapMan annotation: N - annotated once with radish database IDs, D - additionaly annotated bincode 35 with Uniprot IDs

## Sheet: Table S8-3
Table S8-3 Cellular localization predicted for non-redundant proteins, up-regulated in Raphanus sativus seedlings on the 22th day after inoculation with a suspension of Agrobacterium tumefaciens in comparison to the corresponding 10-day treatment
Cell wall
First_accesion	Accession	Protein annotation (description)	Peptide count	Unique peptides	Confidence score	t-Test	q Value	Fold change	Power	Description	Inoculation with agrobacterial suspension									Functional annotation							Prediction of localization			Gene ontology
																				Bincode global	Bincode name	Bincode (UNIPROT)	Bincode name (UNIPROT)	Annotation code	Bincode manually curated	Manual curation:source	BUSCA localization	Localization manually curated	Manual curation:source	GO ID	KO	Pathway	Britte	Module	Definition	Status	Top hit	Gene name	Gene description	GO	GO PC
											8a_22E	9a_22E	10a_22E	11a_22E	12a_22E	13a_22E	25a_10E	26a_10E	27a_10E
xp_018447148.1	XP_018447148.1	'(gnl|cdd|36037 : 382.0) no description available & (gnl|cdd|79507 : 77.8) no description available & (reliability: 100.0) & (original description: PREDICTED: annexin D1-like [Raphanus sativus])'	3	3	12,2415539	0,002725137	0,004314116	2.14548	0,982693576	PREDICTED: annexin D1-like [Raphanus sativus]	95164,47686	54637,07479	58343,46913	60332,57616	105583,8035	129107,969	28922,29539	35451,96253	46215,58603	35.2	'not assigned.unknown'	31	cell.organisation	D	30, 31, 33	https://www.uniprot.org/uniprot/A0A6J0KHT5	nucleus	cell wall	https://pubmed.ncbi.nlm.nih.gov/10080701/	GO:0005634	K17098		not_assigned		annexin D			ANXD1	ANXD1_ARATHRecName: Full=Annexin D1; AltName: Full=AnnAt1; AltName: Full=Annexin A1	F:GO:0001786; F:GO:0004601; F:GO:0005507; F:GO:0005509; F:GO:0005524; F:GO:0005544; C:GO:0005618; C:GO:0005654; C:GO:0005739; C:GO:0005765; C:GO:0005829; C:GO:0005886; P:GO:0006909; P:GO:0006979; F:GO:0008270; P:GO:0009408; P:GO:0009409; P:GO:0009414; C:GO:0009506; P:GO:0009555; C:GO:0009570; C:GO:0009579; P:GO:0009639; P:GO:0009651; P:GO:0009737; P:GO:0009846; P:GO:0009860; P:GO:0010595; P:GO:00…	F:phosphatidylserine binding; F:peroxidase activity; F:copper ion binding; F:calcium ion binding; F:ATP binding; F:calcium-dependent phospholipid binding; C:cell wall; C:nucleoplasm; C:mitochondrion; C:lysosomal membrane; C:cytosol; C:plasma membrane; P:phagocytosis; P:response to oxidative stress; F:zinc ion binding; P:response to heat; P:response to cold; P:response to water deprivation; C:plas…
xp_018488469.1	XP_018488469.1	'(gnl|cdd|35449 : 810.0) no description available & (gnl|cdd|47917 : 448.0) no description available & (ipr013148 : 270.0003) Glycosyl hydrolase family 32, N-terminal & (reliability: 100.0) & (original description: PREDICTED: beta-fructofuranosidase, insoluble isoenzyme CWINV1 [Raphanus sativus])'	4	1	12,47665715	0,014877037	0,009334988	2.88308	0,829971956	PREDICTED: beta-fructofuranosidase, insoluble isoenzyme CWINV1 [Raphanus sativus]	29317,77303	28950,51202	37785,68209	36177,83534	46802,13865	45740,46333	12131,44813	14040,294	13974,01863	35.2	'not assigned.unknown'	2	major CHO metabolism.degradation.sucrose.invertases.cell wall	D	10	https://www.uniprot.org/uniprot/A0A6J0NUW3	extracellular space	cell wall	https://www.uniprot.org/uniprot/A0A6J0NUW3 https://www.brenda-enzymes.org/enzyme.php?ecno=3.2.1.26&Suchword=&reference=&UniProtAcc=&organism%5B%5D=Arabidopsis+thaliana#LOCALIZATION	GO:0005615	K01193	Galactose metabolism;Starch and sucrose metabolism;Metabolic pathways;Biosynthesis of secondary metabolites	09101 Carbohydrate metabolism		beta-fructofuranosidase [EC:3.2.1.26]			INV1	INV1_ARATHRecName: Full=Beta-fructofuranosidase, insoluble isoenzyme CWINV1; AltName: Full=Cell wall beta-fructosidase 1; Short=AtbetaFRUCT1; AltName: Full=Cell wall invertase 1; Short=AtcwINV1; AltName: Full=Sucrose hydrolase 1; Flags: Precursor	F:GO:0004575; F:GO:0005515; C:GO:0005618; C:GO:0005773; C:GO:0005886; P:GO:0005982; P:GO:0005987; P:GO:0009611; P:GO:0042742; C:GO:0048046; P:GO:0050832; F:GO:0051669; P:GO:0052576; P:GO:0071836; P:GO:0080167	F:sucrose alpha-glucosidase activity; F:protein binding; C:cell wall; C:vacuole; C:plasma membrane; P:starch metabolic process; P:sucrose catabolic process; P:response to wounding; P:defense response to bacterium; C:apoplast; P:defense response to fungus; F:fructan beta-fructosidase activity; P:carbohydrate storage; P:nectar secretion; P:response to karrikin
xp_018471107.1	XP_018471107.1;RSG45987.t1	'(gnl|cdd|36283 : 888.0) no description available & (gnl|cdd|85212 : 548.0) no description available & (ipr000322 : 383.36856) Glycoside hydrolase, family 31 & (reliability: 100.0) & (original description: PREDICTED: alpha-xylosidase 1-like [Raphanus sativus])'	2	2	2,699697733	0,000735125	0,002882958	5.36585	0,999151064	PREDICTED: alpha-xylosidase 1-like [Raphanus sativus]	5880,814022	2542,770309	3581,357741	4810,606709	14131,67126	14314,53853	1059,626115	846,0673801	1593,86829	35.2	'not assigned.unknown'	26	misc.gluco-, galacto- and mannosidases.alpha-galactosidase	D	2; 10	https://www.uniprot.org/uniprot/A0A6J0MF67	extracellular space	cell wall	https://www.uniprot.org/uniprot/Q9S7Y7	GO:0005615	K15925		not_assigned		alpha-D-xyloside xylohydrolase [EC:3.2.1.177]	Glyco_hydro_31	Glycosyl hydrolases family 31	XYL1	XYL1_ARATHRecName: Full=Alpha-xylosidase 1; Flags: Precursor	P:GO:0000023; F:GO:0004558; C:GO:0005764; C:GO:0005829; P:GO:0005977; P:GO:0006941; F:GO:0009044; C:GO:0009505; C:GO:0009506; C:GO:0009507; P:GO:0010411; C:GO:0016020; F:GO:0030246; P:GO:0044275; P:GO:0045493; F:GO:0046556; P:GO:0046686; C:GO:0048046; P:GO:0048856; P:GO:0050905; F:GO:0061634; P:GO:0065008; P:GO:0071555; F:GO:0080176	P:maltose metabolic process; F:alpha-1,4-glucosidase activity; C:lysosome; C:cytosol; P:glycogen metabolic process; P:striated muscle contraction; F:xylan 1,4-beta-xylosidase activity; C:plant-type cell wall; C:plasmodesma; C:chloroplast; P:xyloglucan metabolic process; C:membrane; F:carbohydrate binding; P:cellular carbohydrate catabolic process; P:xylan catabolic process; F:alpha-L-arabinofuran…
xp_018432706.1	XP_018432706.1;XP_018465331.1	'(gnl|cdd|29536 : 319.0) no description available & (ipr013320 : 269.91327) Concanavalin A-like lectin/glucanase, subgroup & (reliability: 100.0) & (original description: PREDICTED: xyloglucan endotransglucosylase/hydrolase-like [Raphanus sativus])'	1	1	1,840713859	0,009791952	0,007491137	4.16338	0,889846859	PREDICTED: xyloglucan endotransglucosylase/hydrolase-like [Raphanus sativus]	43598,39333	9200,599965	13817,98365	28118,71865	124544,9022	51532,8079	10528,10181	8263,635346	5045,600162	35.2	'not assigned.unknown'	10	cell wall.modification	D	10	https://www.uniprot.org/uniprot/A0A6J0JCE4	extracellular space	cell wall	https://www.uniprot.org/uniprot/A0A6J0JCE4	GO:0005615	K08235		not_assigned		xyloglucan:xyloglucosyl transferase [EC:2.4.1.207]			XTH	XTH_BRAOBRecName: Full=Xyloglucan endotransglucosylase/hydrolase; AltName: Full=BobXET16A; Flags: Precursor	P:GO:0009414; C:GO:0009505; C:GO:0009506; C:GO:0009507; P:GO:0009612; P:GO:0009645; P:GO:0009733; P:GO:0009826; P:GO:0010218; P:GO:0010411; C:GO:0016020; F:GO:0016762; F:GO:0033946; P:GO:0042546; C:GO:0048046; P:GO:0071555	P:response to water deprivation; C:plant-type cell wall; C:plasmodesma; C:chloroplast; P:response to mechanical stimulus; P:response to low light intensity stimulus; P:response to auxin; P:unidimensional cell growth; P:response to far red light; P:xyloglucan metabolic process; C:membrane; F:xyloglucan:xyloglucosyl transferase activity; F:xyloglucan-specific endo-beta-1,4-glucanase activity; P:cel…
rsg21821.t1	RSG21821.t1;XP_018433528.1;RSG20975.t1	'(gnl|cdd|35449 : 828.0) no description available & (gnl|cdd|47917 : 439.0) no description available & (ipr013148 : 255.49164) Glycosyl hydrolase family 32, N-terminal & (reliability: 100.0) & (original description: no original description)'	4	1	12,2705822	0,07213908	0,02561323	2.09227	0,490175108	RSG21821.t1	8732,718156	6744,216659	11734,82172	13136,82822	12433,60539	15825,77305	5823,217966	5261,787896	5080,275096	35.2	'not assigned.unknown'	2	major CHO metabolism.degradation.sucrose.invertases.cell wall	D	2	https://www.uniprot.org/uniprot/A0A6J0JD31 https://www.brenda-enzymes.org/enzyme.php?ecno=3.2.1.26&Suchword=&reference=&UniProtAcc=&organism%5B%5D=Raphanus+sativus	extracellular space	cell wall	https://www.uniprot.org/uniprot/Q43866	GO:0005615	K01193	Galactose metabolism;Starch and sucrose metabolism;Metabolic pathways;Biosynthesis of secondary metabolites	09101 Carbohydrate metabolism		beta-fructofuranosidase [EC:3.2.1.26]	Glyco_hydro_32N;Glyco_hydro_32N	Glycosyl hydrolases family 32 N-terminal domain;Glycosyl hydrolases family 32 N-terminal domain	0	0	0	0
Apoplast
First_accesion	Accession	Protein annotation (description)	Peptide count	Unique peptides	Confidence score	t-Test	q Value	Fold change	Power	Description	Inoculation with agrobacterial suspension									Functional annotation							Prediction of localization			Gene ontology
																				Bincode global	Bincode name	Bincode (UNIPROT)	Bincode name (UNIPROT)	Annotation code	Bincode manually curated	Manual curation:source	BUSCA localization	Localization manually curated	Manual curation:source	GO ID	KO	Pathway	Britte	Module	Definition	Status	Top hit	Gene name	Gene description	GO	GO PC
											8a_22E	9a_22E	10a_22E	11a_22E	12a_22E	13a_22E	25a_10E	26a_10E	27a_10E
xp_018471107.1	XP_018471107.1;RSG45987.t1	'(gnl|cdd|36283 : 888.0) no description available & (gnl|cdd|85212 : 548.0) no description available & (ipr000322 : 383.36856) Glycoside hydrolase, family 31 & (reliability: 100.0) & (original description: PREDICTED: alpha-xylosidase 1-like [Raphanus sativus])'	2	2	2,699697733	0,000735125	0,002882958	5.36585	0,999151064	PREDICTED: alpha-xylosidase 1-like [Raphanus sativus]	5880,814022	2542,770309	3581,357741	4810,606709	14131,67126	14314,53853	1059,626115	846,0673801	1593,86829	35.2	'not assigned.unknown'	26	misc.gluco-, galacto- and mannosidases.alpha-galactosidase	D	2; 10	https://www.uniprot.org/uniprot/A0A6J0MF67	extracellular space	apoplast	https://www.uniprot.org/uniprot/Q9S7Y7	GO:0005615	K15925		not_assigned		alpha-D-xyloside xylohydrolase [EC:3.2.1.177]	Glyco_hydro_31	Glycosyl hydrolases family 31	XYL1	XYL1_ARATHRecName: Full=Alpha-xylosidase 1; Flags: Precursor	P:GO:0000023; F:GO:0004558; C:GO:0005764; C:GO:0005829; P:GO:0005977; P:GO:0006941; F:GO:0009044; C:GO:0009505; C:GO:0009506; C:GO:0009507; P:GO:0010411; C:GO:0016020; F:GO:0030246; P:GO:0044275; P:GO:0045493; F:GO:0046556; P:GO:0046686; C:GO:0048046; P:GO:0048856; P:GO:0050905; F:GO:0061634; P:GO:0065008; P:GO:0071555; F:GO:0080176	P:maltose metabolic process; F:alpha-1,4-glucosidase activity; C:lysosome; C:cytosol; P:glycogen metabolic process; P:striated muscle contraction; F:xylan 1,4-beta-xylosidase activity; C:plant-type cell wall; C:plasmodesma; C:chloroplast; P:xyloglucan metabolic process; C:membrane; F:carbohydrate binding; P:cellular carbohydrate catabolic process; P:xylan catabolic process; F:alpha-L-arabinofuran…
xp_018432706.1	XP_018432706.1;XP_018465331.1	'(gnl|cdd|29536 : 319.0) no description available & (ipr013320 : 269.91327) Concanavalin A-like lectin/glucanase, subgroup & (reliability: 100.0) & (original description: PREDICTED: xyloglucan endotransglucosylase/hydrolase-like [Raphanus sativus])'	1	1	1,840713859	0,009791952	0,007491137	4.16338	0,889846859	PREDICTED: xyloglucan endotransglucosylase/hydrolase-like [Raphanus sativus]	43598,39333	9200,599965	13817,98365	28118,71865	124544,9022	51532,8079	10528,10181	8263,635346	5045,600162	35.2	'not assigned.unknown'	10	cell wall.modification	D	10	https://www.uniprot.org/uniprot/A0A6J0JCE4	extracellular space	apoplast	https://www.uniprot.org/uniprot/A0A6J0JCE4	GO:0005615	K08235		not_assigned		xyloglucan:xyloglucosyl transferase [EC:2.4.1.207]			XTH	XTH_BRAOBRecName: Full=Xyloglucan endotransglucosylase/hydrolase; AltName: Full=BobXET16A; Flags: Precursor	P:GO:0009414; C:GO:0009505; C:GO:0009506; C:GO:0009507; P:GO:0009612; P:GO:0009645; P:GO:0009733; P:GO:0009826; P:GO:0010218; P:GO:0010411; C:GO:0016020; F:GO:0016762; F:GO:0033946; P:GO:0042546; C:GO:0048046; P:GO:0071555	P:response to water deprivation; C:plant-type cell wall; C:plasmodesma; C:chloroplast; P:response to mechanical stimulus; P:response to low light intensity stimulus; P:response to auxin; P:unidimensional cell growth; P:response to far red light; P:xyloglucan metabolic process; C:membrane; F:xyloglucan:xyloglucosyl transferase activity; F:xyloglucan-specific endo-beta-1,4-glucanase activity; P:cel…
rsg21821.t1	RSG21821.t1;XP_018433528.1;RSG20975.t1	'(gnl|cdd|35449 : 828.0) no description available & (gnl|cdd|47917 : 439.0) no description available & (ipr013148 : 255.49164) Glycosyl hydrolase family 32, N-terminal & (reliability: 100.0) & (original description: no original description)'	4	1	12,2705822	0,07213908	0,02561323	2.09227	0,490175108	RSG21821.t1	8732,718156	6744,216659	11734,82172	13136,82822	12433,60539	15825,77305	5823,217966	5261,787896	5080,275096	35.2	'not assigned.unknown'	2	major CHO metabolism.degradation.sucrose.invertases.cell wall	D	2	https://www.uniprot.org/uniprot/A0A6J0JD31 https://www.brenda-enzymes.org/enzyme.php?ecno=3.2.1.26&Suchword=&reference=&UniProtAcc=&organism%5B%5D=Raphanus+sativus	extracellular space	apoplast	https://www.uniprot.org/uniprot/Q43866	GO:0005615	K01193	Galactose metabolism;Starch and sucrose metabolism;Metabolic pathways;Biosynthesis of secondary metabolites	09101 Carbohydrate metabolism		beta-fructofuranosidase [EC:3.2.1.26]	Glyco_hydro_32N;Glyco_hydro_32N	Glycosyl hydrolases family 32 N-terminal domain;Glycosyl hydrolases family 32 N-terminal domain	0	0	0	0
Chloroplast
First_accesion	Accession	Protein annotation (description)	Peptide count	Unique peptides	Confidence score	t-Test	q Value	Fold change	Power	Description	Inoculation with agrobacterial suspension									Functional annotation							Prediction of localization			Gene ontology
																				Bincode global	Bincode name	Bincode (UNIPROT)	Bincode name (UNIPROT)	Annotation code	Bincode manually curated	Manual curation:source	BUSCA localization	Localization manually curated	Manual curation:source	GO ID	KO	Pathway	Britte	Module	Definition	Status	Top hit	Gene name	Gene description	GO	GO PC
											8a_22E	9a_22E	10a_22E	11a_22E	12a_22E	13a_22E	25a_10E	26a_10E	27a_10E
rsg20844.t1	RSG20844.t1;XP_018450987.1;XP_018470793.1	'(gnl|cdd|82293 : 504.0) no description available & (gnl|cdd|35478 : 427.0) no description available & (ipr023210 : 143.30501) NADP-dependent oxidoreductase domain & (reliability: 100.0) & (original description: no original description)'	2	2	7,683012724	0,020128485	0,010956752	2.07537	0,77697125	RSG20844.t1	10992,37261	7463,085652	7469,982023	11768,63684	22511,96816	23389,28677	5896,144697	5619,365442	6303,976881	35.2	'not assigned.unknown'	13	amino acid metabolism.synthesis.aspartate family.lysine.LL-diaminopimelic acid aminotransferase	D	13	https://www.uniprot.org/uniprot/A0A6J0KSW3	chloroplast outer membrane	chloroplast	https://www.uniprot.org/uniprot/A0A6J0KSW3	GO:0009707	K10206	Lysine biosynthesis;Metabolic pathways;Biosynthesis of secondary metabolites;Biosynthesis of amino acids	09105 Amino acid metabolism	Lysine biosynthesis, DAP aminotransferase pathway, aspartate => lysine	LL-diaminopimelate aminotransferase [EC:2.6.1.83]			0	0	0	0
xp_018467867.1	XP_018467867.1	'(gnl|cdd|37856 : 465.0) no description available & (gnl|cdd|85601 : 287.0) no description available & (ipr017849 : 194.62112) Alkaline phosphatase-like, alpha/beta/alpha & (reliability: 100.0) & (original description: PREDICTED: venom phosphodiesterase 2 [Raphanus sativus])'	2	1	13,27422357	0,025817176	0,012848962	2.61349	0,727785447	PREDICTED: venom phosphodiesterase 2 [Raphanus sativus]	18376,78083	14612,34852	21763,33752	23766,71247	51079,11149	56428,56707	10809,81451	8930,160578	12062,47651	35.2	'not assigned.unknown'	23	nucleotide metabolism.phosphotransfer and pyrophosphatases.misc	D	26	https://www.uniprot.org/uniprot/A0A6J0M685 https://onlinelibrary.wiley.com/doi/pdfdirect/10.1111/j.1365-313X.2011.04538.x	extracellular space	chloroplast	https://onlinelibrary.wiley.com/doi/pdfdirect/10.1111/j.1365-313X.2011.04538.x	GO:0005615	K01513	Purine metabolism;Pyrimidine metabolism;Starch and sucrose metabolism;Riboflavin metabolism;Nicotinate and nicotinamide metabolism;Pantothenate and CoA biosynthesis;Metabolic pathways;Biosynthesis of secondary metabolites	09101 Carbohydrate metabolism;09104 Nucleotide metabolism;09108 Metabolism of cofactors and vitamins		ectonucleotide pyrophosphatase/phosphodiesterase family member 1/3 [EC:3.1.4.1 3.6.1.9]			PDE2	PDE2_CROADRecName: Full=Venom phosphodiesterase 2; AltName: Full=Ectonucleotide pyrophosphatase/phosphodiesterase family member 3; Short=PDE-3; Includes: RecName: Full=Alkaline phosphodiesterase I; Short=PDE; Includes: RecName: Full=Nucleotide pyrophosphatase; Short=NPPase; AltName: Full=Nucleotide diphosphatase; Flags: Precursor	P:GO:0001889; P:GO:0001952; P:GO:0002276; F:GO:0004528; F:GO:0004551; F:GO:0004622; F:GO:0005158; F:GO:0005509; C:GO:0005615; P:GO:0006220; P:GO:0006935; F:GO:0008270; P:GO:0009143; C:GO:0009897; P:GO:0010720; P:GO:0010811; C:GO:0016021; P:GO:0021549; P:GO:0021756; P:GO:0021766; P:GO:0021772; P:GO:0021987; P:GO:0022604; P:GO:0030279; P:GO:0030318; P:GO:0030334; P:GO:0030500; P:GO:0030505; P:GO:00…	P:liver development; P:regulation of cell-matrix adhesion; P:basophil activation involved in immune response; F:phosphodiesterase I activity; F:nucleotide diphosphatase activity; F:lysophospholipase activity; F:insulin receptor binding; F:calcium ion binding; C:extracellular space; P:pyrimidine nucleotide metabolic process; P:chemotaxis; F:zinc ion binding; P:nucleoside triphosphate catabolic pro…
rsg07154.t1	RSG07154.t1;XP_018483891.1	'(gnl|cdd|35911 : 629.0) no description available & (gnl|cdd|84005 : 469.0) no description available & (ipr001986 : 319.36618) Enolpyruvate transferase domain & (reliability: 558.8908) & (original description: no original description)'	1	1	4,27627182	0,026620402	0,01300298	1.5968	0,721419398	RSG07154.t1	15270,97916	6900,368318	5940,896026	6506,36982	10795,95905	17420,37949	4673,615667	5223,405479	7950,586409	13.1.6.1.6	'amino acid metabolism.synthesis.aromatic aa.chorismate.5-enolpyruvylshikimate-3-phosphate synthase'	13	'amino acid metabolism.synthesis.aromatic aa.chorismate.5-enolpyruvylshikimate-3-phosphate synthase'	N	13; 16	https://www.uniprot.org/uniprot/A0A6J0NIE3 https://www.brenda-enzymes.org/enzyme.php?ecno=2.5.1.19&Suchword=&reference=&UniProtAcc=&organism%5B%5D=#PATHWAY%20SOURCE	chloroplast outer membrane	chloroplast	https://www.brenda-enzymes.org/enzyme.php?ecno=2.5.1.19&Suchword=&reference=&UniProtAcc=&organism%5B%5D=#LOCALIZATION	GO:0009707	K00800	Phenylalanine, tyrosine and tryptophan biosynthesis;Metabolic pathways;Biosynthesis of secondary metabolites;Biosynthesis of amino acids	09105 Amino acid metabolism	Shikimate pathway, phosphoenolpyruvate + erythrose-4P => chorismate	3-phosphoshikimate 1-carboxyvinyltransferase [EC:2.5.1.19]	EPSP_synthase	EPSP synthase (3-phosphoshikimate 1-carboxyvinyltransferase)	0	0	0	0
rsg09428.t1	RSG09428.t1;RSG25353.t1;XP_018452249.1;XP_018493305.1	'(gnl|cdd|37908 : 708.0) no description available & (gnl|cdd|85047 : 587.0) no description available & (ipr012131 : 413.58984) Histidinol dehydrogenase & (reliability: 100.0) & (original description: no original description)'	1	1	2,912559271	0,037536453	0,01589857	1.52209	0,646062381	RSG09428.t1	8936,630511	3960,0179	4868,758101	4904,087522	6681,948724	9771,369654	3584,778641	3604,245759	4679,715513	35.2	'not assigned.unknown'	13	amino acid metabolism.synthesis.histidine.histidinol dehydrogenase	D	13	https://www.uniprot.org/uniprot/A0A6J0KYN0	mitochondrion	chloroplast	https://www.uniprot.org/uniprot/A0A6J0KYN0	GO:0005739	K00013	Histidine metabolism;Metabolic pathways;Biosynthesis of secondary metabolites;Biosynthesis of amino acids	09105 Amino acid metabolism	Histidine biosynthesis, PRPP => histidine	histidinol dehydrogenase [EC:1.1.1.23]	Histidinol_dh	Histidinol dehydrogenase	0	0	0	0
tkk35562.1	TKK35562.1	' no hits & (original description: malonate decarboxylase subunit alpha [Pantoea agglomerans])'	1	1	2,111064911	0,006584832	0,006261766	2.52285	0,932017936	malonate decarboxylase subunit alpha [Pantoea agglomerans]	797,9552834	165,2206501	214,524801	540,0492814	996,6076363	706,5822586	79,39245045	253,8559627	263,2351823	35.2	'not assigned.unknown'	35	not assigned.unknown	D	35	https://www.genome.jp/entry/K13929	chloroplast	chloroplast		GO:0009507	K13929		not_assigned		malonate decarboxylase alpha subunit [EC:2.3.1.187]			MADA	MADA_MALRURecName: Full=Acetyl-S-ACP:malonate ACP transferase; Short=ACP transferase; AltName: Full=Malonate/acetyl-CoA transferase	C:GO:0005737; F:GO:0016740	C:cytoplasm; F:transferase activity
rsg10583.t1	RSG10583.t1;RSG22388.t1;XP_018459951.1;XP_018462145.1;XP_018463614.1;XP_018485820.1	'(gnl|cdd|36569 : 654.0) no description available & (gnl|cdd|84969 : 618.0) no description available & (ipr001114 : 374.04044) Adenylosuccinate synthetase & (reliability: 654.57074) & (original description: no original description)'	1	1	3,114039898	0,039380024	0,0164039	2.59264	0,635052367	RSG10583.t1	5467,717846	5136,460594	5788,325539	6106,722017	20213,98129	18057,71009	2931,650124	3202,346682	4311,071171	23.1.2.20	'nucleotide metabolism.synthesis.purine.adenylosuccinate synthase'	23	'nucleotide metabolism.synthesis.purine.adenylosuccinate synthase'	N	23	https://www.uniprot.org/uniprot/A0A6J0LKR6	chloroplast	chloroplast		GO:0009507	K01939	Purine metabolism;Alanine, aspartate and glutamate metabolism;Metabolic pathways;Biosynthesis of cofactors	09104 Nucleotide metabolism;09105 Amino acid metabolism	Adenine ribonucleotide biosynthesis, IMP => ADP,ATP	adenylosuccinate synthase [EC:6.3.4.4]			0	0	0	0
rsg03640.t1	RSG03640.t1;RSG11338.t1;RSG25085.t1;RSG41356.t1;XP_018451827.1;XP_018476220.1;XP_018486599.1	'(gnl|cdd|80448 : 693.0) no description available & (gnl|cdd|35577 : 613.0) no description available & (ipr002423 : 268.37283) Chaperonin Cpn60/TCP-1 & (reliability: 469.65247) & (original description: no original description)'	2	2	7,566587925	0,00932732	0,007349246	3.10267	0,895766935	RSG03640.t1	10628,61122	6562,831371	6614,888565	10060,33092	34050,55082	21450,33021	4656,768566	4083,695615	3088,186803	29.6	'protein.folding'	29	'protein.folding'	N	29	https://www.uniprot.org/uniprot/A0A6J0KV75	chloroplast outer membrane	chloroplast outer membrane		GO:0009707	K04077	RNA degradation;Longevity regulating pathway - worm;Type I diabetes mellitus;Legionellosis;Tuberculosis;Lipid and atherosclerosis	09123 Folding, sorting and degradation		chaperonin GroEL	Cpn60_TCP1;Cpn60_TCP1	TCP-1/cpn60 chaperonin family;TCP-1/cpn60 chaperonin family	0	0	0	0
xp_018433783.1	XP_018433783.1;XP_018491488.1	'(gnl|cdd|82696 : 751.0) no description available & (gnl|cdd|35459 : 724.0) no description available & (ipr013816 : 229.47005) ATP-grasp fold, subdomain 2 & (reliability: 147.11243) & (original description: PREDICTED: biotin carboxylase, chloroplastic [Raphanus sativus])'	3	3	7,920926809	0,007303434	0,006528023	2.18658	0,922337007	PREDICTED: biotin carboxylase, chloroplastic [Raphanus sativus]	21652,48771	10510,1275	9884,794112	17972,51123	39965,51794	34628,16351	8750,892837	7264,58596	10083,18931	11.1.1	'lipid metabolism.FA synthesis and FA elongation.Acetyl CoA Carboxylation'	11	'lipid metabolism.FA synthesis and FA elongation.Acetyl CoA Carboxylation'	N	11; 18	https://www.uniprot.org/uniprot/A0A6J0JDT7 https://www.brenda-enzymes.org/enzyme.php?ecno=6.3.4.14&Suchword=&reference=&UniProtAcc=&organism%5B%5D=Arabidopsis+thaliana#LOCALIZATION	chloroplast thylakoid lumen	chloroplast thylakoid lumen		GO:0009543	K01961	Fatty acid biosynthesis;Pyruvate metabolism;Propanoate metabolism;Carbon fixation pathways in prokaryotes;Metabolic pathways;Biosynthesis of secondary metabolites;Microbial metabolism in diverse environments;Carbon metabolism;Fatty acid metabolism	09101 Carbohydrate metabolism;09102 Energy metabolism;09103 Lipid metabolism	Fatty acid biosynthesis, initiation;3-Hydroxypropionate bi-cycle	acetyl-CoA carboxylase, biotin carboxylase subunit [EC:6.4.1.2 6.3.4.14]			ACCC	ACCC_ARATHRecName: Full=Biotin carboxylase, chloroplastic; AltName: Full=Acetyl-CoA carboxylase subunit A; Short=ACC; Flags: Precursor	C:GO:0002169; F:GO:0003989; F:GO:0004075; F:GO:0004485; F:GO:0005515; F:GO:0005524; C:GO:0005759; C:GO:0005829; P:GO:0006768; P:GO:0009083; C:GO:0009507; P:GO:0045717; F:GO:0046872; P:GO:2001295	C:3-methylcrotonyl-CoA carboxylase complex, mitochondrial; F:acetyl-CoA carboxylase activity; F:biotin carboxylase activity; F:methylcrotonoyl-CoA carboxylase activity; F:protein binding; F:ATP binding; C:mitochondrial matrix; C:cytosol; P:biotin metabolic process; P:branched-chain amino acid catabolic process; C:chloroplast; P:negative regulation of fatty acid biosynthetic process; F:metal ion b…
rsg22951.t1	RSG22951.t1;XP_018446741.1;XP_018472678.1	'(gnl|cdd|35841 : 451.0) no description available & (gnl|cdd|30369 : 326.0) no description available & (ipr022644 : 111.632744) Orn/DAP/Arg decarboxylase 2, N-terminal & (reliability: 100.0) & (original description: no original description)'	1	1	3,196392298	0,023787286	0,012143901	2.54787	0,744477683	RSG22951.t1	5828,353914	3549,557624	3009,995552	6579,905529	16372,99171	15577,25222	3041,347857	2740,18251	2369,665297	35.2	'not assigned.unknown'	13	amino acid metabolism.synthesis.aspartate family.lysine.diaminopimelate decarboxylase	D	13	https://www.uniprot.org/uniprot/A0A6J0KGT4	chloroplast thylakoid lumen	chloroplast thylakoid lumen		GO:0009543	K01586	Lysine biosynthesis;Metabolic pathways;Biosynthesis of secondary metabolites;Microbial metabolism in diverse environments;Biosynthesis of amino acids	09105 Amino acid metabolism	Lysine biosynthesis, succinyl-DAP pathway, aspartate => lysine;Lysine biosynthesis, acetyl-DAP pathway, aspartate => lysine;Lysine biosynthesis, DAP dehydrogenase pathway, aspartate => lysine;Lysine biosynthesis, DAP aminotransferase pathway, aspartate => lysine	diaminopimelate decarboxylase [EC:4.1.1.20]			0	0	0	0
xp_018432844.1	XP_018432844.1	'(gnl|cdd|67043 : 615.0) no description available & (ipr005067 : 423.937) Fatty acid desaturase, type 2 & (reliability: 100.0) & (original description: PREDICTED: stearoyl-[acyl-carrier-protein] 9-desaturase 5, chloroplastic [Raphanus sativus])'	1	1	1,838992238	0,011788627	0,008040309	2.21339	0,865258216	PREDICTED: stearoyl-[acyl-carrier-protein] 9-desaturase 5, chloroplastic [Raphanus sativus]	5302,717943	2164,41057	1885,494286	2273,804043	9220,550425	7849,834446	1418,319878	1631,560095	2366,206231	35.2	'not assigned.unknown'	11	lipid metabolism.FA synthesis and FA elongation.ACP desaturase	D	11	https://www.uniprot.org/uniprot/A0A6J0JD97	chloroplast thylakoid membrane	chloroplast thylakoid membrane		GO:0009535	K03921	Fatty acid biosynthesis;Biosynthesis of unsaturated fatty acids;Metabolic pathways;Fatty acid metabolism	09103 Lipid metabolism		acyl-[acyl-carrier-protein] desaturase [EC:1.14.19.2 1.14.19.11 1.14.19.26]			STAD5	STAD5_ARATHRecName: Full=Stearoyl-[acyl-carrier-protein] 9-desaturase 5, chloroplastic; Short=Stearoyl-ACP desaturase 5; AltName: Full=Acyl-	F:GO:0004768; F:GO:0005515; P:GO:0006633; P:GO:0006952; C:GO:0009570; F:GO:0045300; F:GO:0046872; P:GO:0055114; F:GO:0102786	F:stearoyl-CoA 9-desaturase activity; F:protein binding; P:fatty acid biosynthetic process; P:defense response; C:chloroplast stroma; F:acyl-[acyl-carrier-protein] desaturase activity; F:metal ion binding; P:oxidation-reduction process; F:stearoyl-[acp] desaturase activity
rsg05920.t1	RSG05920.t1;RSG30090.t1;XP_018441012.1;XP_018476183.1;XP_018484649.1	'(gnl|cdd|67043 : 620.0) no description available & (ipr012348 : 433.72998) Ribonucleotide reductase-related & (reliability: 100.0) & (original description: no original description)'	1	1	3,30893898	0,038110772	0,016039613	3.02919	0,642586722	RSG05920.t1	4417,721967	5685,364173	2359,207115	2599,32444	13862,09429	9790,56246	1272,542617	2060,530571	2686,266495	35.2	'not assigned.unknown'	11	lipid metabolism.FA synthesis and FA elongation.ACP desaturase	D	11	https://www.uniprot.org/uniprot/A0A6J0JZA8	chloroplast thylakoid membrane	chloroplast thylakoid membrane		GO:0009535	K03921	Fatty acid biosynthesis;Biosynthesis of unsaturated fatty acids;Metabolic pathways;Fatty acid metabolism	09103 Lipid metabolism		acyl-[acyl-carrier-protein] desaturase [EC:1.14.19.2 1.14.19.11 1.14.19.26]	FA_desaturase_2	Fatty acid desaturase	0	0	0	0
rsg21200.t1	RSG21200.t1;XP_018485875.1	'(gnl|cdd|29386 : 410.0) no description available & (ipr002016 : 105.27706) Haem peroxidase, plant/fungal/bacterial & (reliability: 100.0) & (original description: no original description)'	1	1	4,626327276	0,029163928	0,013601108	2.73055	0,70208859	RSG21200.t1	15254,14553	12454,31605	8455,410048	26654,82924	22306,24538	19072,3736	7496,197387	7545,988636	2670,484972	35.2	'not assigned.unknown'	21	redox.ascorbate and glutathione.ascorbate	D	21	https://www.uniprot.org/uniprot/A0A6J0NN01	cytoplasm	chloroplast	https://www.brenda-enzymes.org/enzyme.php?ecno=1.11.1.11&Suchword=&reference=&UniProtAcc=&organism%5B%5D=Arabidopsis+thaliana#LOCALIZATION	GO:0005737	K00434	Ascorbate and aldarate metabolism;Glutathione metabolism;Metabolic pathways	09101 Carbohydrate metabolism;09106 Metabolism of other amino acids		L-ascorbate peroxidase [EC:1.11.1.11]	peroxidase	Peroxidase	0	0	0	0
xp_018461217.1	XP_018461217.1	' no hits & (original description: PREDICTED: copper transport protein CCH [Raphanus sativus])'	1	1	3,060075521	0,097294504	0,031876125	1.91505	0,417745061	PREDICTED: copper transport protein CCH [Raphanus sativus]	35335,3527	40485,62748	23999,56042	30002,43214	42562,73048	48921,89748	23731,35482	20523,60434	11813,9772	35.2	'not assigned.unknown'	15	metal handling.binding, chelation and storage	D	15; 34	https://www.uniprot.org/uniprot/A0A6J0LMK2 https://www.ncbi.nlm.nih.gov/pmc/articles/PMC1221983/#:~:text=The%20Arabidopsis%20thaliana%20copper%20chaperone%20%28CCH%29%20is%20a,a%20C-terminal%20extension%20with%20an%20unusual%20amino-acid%20composition.	extracellular space	chloroplast	https://www.uniprot.org/uniprot/O82089	GO:0005615	K07213	Mineral absorption	not_assigned		copper chaperone			CCH	CCH_ARATHRecName: Full=Copper transport protein CCH; AltName: Full=Copper chaperone CCH	C:GO:0005829; P:GO:0006825; P:GO:0006878; C:GO:0009506; C:GO:0009507; P:GO:0009651; F:GO:0016531; F:GO:0019904; P:GO:0046686; C:GO:0048046	C:cytosol; P:copper ion transport; P:cellular copper ion homeostasis; C:plasmodesma; C:chloroplast; P:response to salt stress; F:copper chaperone activity; F:protein domain specific binding; P:response to cadmium ion; C:apoplast
rsg31980.t1	RSG31980.t1;XP_018445503.1;RSG20619.t1;XP_018477845.1	'(gnl|cdd|30408 : 168.0) no description available & (ipr016040 : 122.03701) NAD(P)-binding domain & (reliability: 100.0) & (original description: no original description)'	2	1	8,884315968	0,036314249	0,015626536	1.69306	0,653601972	RSG31980.t1	46551,68372	23768,17484	26858,65791	28913,97651	75912,50276	83765,65361	20331,13533	22194,28761	31808,45426	35.2	'not assigned.unknown'	13	amino acid metabolism.synthesis.branched chain group.common.ketol-acid reductoisomerase	D	13	https://www.uniprot.org/uniprot/A0A6J0KD73	chloroplast thylakoid membrane	chloroplast	https://www.arabidopsis.org/servlets/TairObject?type=locus&name=AT3G58610	GO:0009535	K00053	Valine, leucine and isoleucine biosynthesis;Pantothenate and CoA biosynthesis;Metabolic pathways;Biosynthesis of secondary metabolites;2-Oxocarboxylic acid metabolism;Biosynthesis of amino acids	09105 Amino acid metabolism;09108 Metabolism of cofactors and vitamins	Valine/isoleucine biosynthesis, pyruvate => valine / 2-oxobutanoate => isoleucine;Isoleucine biosynthesis, threonine => 2-oxobutanoate => isoleucine	ketol-acid reductoisomerase [EC:1.1.1.86]			0	0	0	0
Cytoplasm
First_accesion	Accession	Protein annotation (description)	Peptide count	Unique peptides	Confidence score	t-Test	q Value	Fold change	Power	Description	Inoculation with agrobacterial suspension									Functional annotation							Prediction of localization			Gene ontology
																				Bincode global	Bincode name	Bincode (UNIPROT)	Bincode name (UNIPROT)	Annotation code	Bincode manually curated	Manual curation:source	BUSCA localization	Localization manually curated	Manual curation:source	GO ID	KO	Pathway	Britte	Module	Definition	Status	Top hit	Gene name	Gene description	GO	GO PC
											8a_22E	9a_22E	10a_22E	11a_22E	12a_22E	13a_22E	25a_10E	26a_10E	27a_10E
rsg26245.t1	RSG26245.t1;XP_018451215.1;XP_018472418.1;XP_018493044.1;RSG47491.t1;A0A072URR3;RSG14832.t1;XP_018488133.1;KZL79806.1;RSG52462.t1	'(gnl|cdd|35548 : 566.0) no description available & (gnl|cdd|30859 : 372.0) no description available & (ipr011545 : 99.83214) DNA/RNA helicase, DEAD/DEAH box type, N-terminal & (reliability: 100.0) & (original description: no original description)'	5	1	23,58699441	0,000985749	0,002984157	1.78037	0,99811474	RSG26245.t1	48020,20752	20899,41559	20635,90645	26269,84822	54580,50316	53192,27831	15863,40953	18406,00438	21549,84119	35.2	'not assigned.unknown'	29	protein.synthesis.initiation	D	29	https://www.uniprot.org/uniprot/A0A6J0KTF8	nucleus	cytoplasm	https://www.uniprot.org/uniprot/P41376	GO:0005634	K03257	RNA transport	09122 Translation		translation initiation factor 4A	DEAD	DEAD/DEAH box helicase	0	0	0	0
xp_018440890.1	XP_018440890.1;XP_018459559.1;XP_018493056.1	'(gnl|cdd|35548 : 571.0) no description available & (gnl|cdd|30859 : 373.0) no description available & (ipr011545 : 98.91585) DNA/RNA helicase, DEAD/DEAH box type, N-terminal & (reliability: 100.0) & (original description: PREDICTED: eukaryotic initiation factor 4A-1-like [Raphanus sativus])'	5	1	25,18276	0,000985749	0,002984157	1.78037	0,99811474	PREDICTED: eukaryotic initiation factor 4A-1-like [Raphanus sativus]	136652,5005	59474,07451	58724,19886	74756,87074	155321,3245	151370,8127	45142,96565	52378,50172	61325,00954	35.2	'not assigned.unknown'	29	protein.synthesis.initiation	D	29	https://www.uniprot.org/uniprot/A0A6J0JYS5	nucleus	cytoplasm	https://www.uniprot.org/uniprot/A0A6J0JYS5	GO:0005634	K03257	RNA transport	09122 Translation		translation initiation factor 4A			IF4A1	IF4A1_ARATHRecName: Full=Eukaryotic initiation factor 4A-1; Short=eIF-4A-1; AltName: Full=ATP-dependent RNA helicase eIF4A-1; AltName: Full=DEAD-box ATP-dependent RNA helicase 4; Short=AtRH04	F:GO:0003724; F:GO:0003729; F:GO:0003743; F:GO:0005515; F:GO:0005524; C:GO:0005634; C:GO:0005774; C:GO:0005794; C:GO:0005829; C:GO:0005886; P:GO:0006413; C:GO:0009505; C:GO:0009506; P:GO:0046686	F:RNA helicase activity; F:mRNA binding; F:translation initiation factor activity; F:protein binding; F:ATP binding; C:nucleus; C:vacuolar membrane; C:Golgi apparatus; C:cytosol; C:plasma membrane; P:translational initiation; C:plant-type cell wall; C:plasmodesma; P:response to cadmium ion
rsg04992.t1	RSG04992.t1;RSG23136.t1;XP_018440387.1;XP_018456919.1	'(gnl|cdd|36362 : 1014.0) no description available & (gnl|cdd|81539 : 376.0) no description available & (ipr020058 : 223.72182) Glutamyl/glutaminyl-tRNA synthetase, class Ib, catalytic domain & (reliability: 100.0) & (original description: no original description)'	1	1	2,451165438	0,001342045	0,003474945	2.23381	0,995979612	RSG04992.t1	14460,85751	5498,006663	5014,199689	5156,83897	9682,983764	16078,78808	2825,858523	3491,96359	4737,225944	35.2	'not assigned.unknown'	29	protein.aa activation.glutamate-tRNA ligase	D	29	https://www.uniprot.org/uniprot/A0A6J0JXG7	chloroplast	cytoplasm	https://www.uniprot.org/uniprot/A0A6J0JXG7	GO:0009507	K01885	Porphyrin and chlorophyll metabolism;Aminoacyl-tRNA biosynthesis;Metabolic pathways;Biosynthesis of secondary metabolites;Microbial metabolism in diverse environments;Biosynthesis of cofactors	09108 Metabolism of cofactors and vitamins;09122 Translation	Heme biosynthesis, plants and bacteria, glutamate => heme	glutamyl-tRNA synthetase [EC:6.1.1.17]	tRNA-synt_1c	tRNA synthetases class I (E and Q), catalytic domain	0	0	0	0
rsg42256.t1	RSG42256.t1;XP_018432742.1;XP_018462842.1;XP_018463616.1	'(gnl|cdd|37509 : 913.0) no description available & (gnl|cdd|30772 : 633.0) no description available & (ipr002314 : 143.37646) Aminoacyl-tRNA synthetase, class II (G/ H/ P/ S), conserved domain & (reliability: 250.90881) & (original description: no original description)'	2	2	5,335970759	0,001953223	0,004266333	3.91802	0,990885236	RSG42256.t1	20454,05744	18860,03164	14784,71567	12114,73098	40868,68398	32993,86524	4276,308315	5728,227103	7175,209327	29.1	'protein.aa activation'	29	'protein.aa activation'	N	29	https://www.uniprot.org/uniprot/A0A6J0JAW8	nucleus	cytoplasm	https://www.uniprot.org/uniprot/A0A6J0JAW8	GO:0005634	K01880	Aminoacyl-tRNA biosynthesis	09122 Translation		glycyl-tRNA synthetase [EC:6.1.1.14]	HGTP_anticodon	Anticodon binding domain	0	0	0	0
qcx70789.1	QCX70789.1	'(gnl|cdd|80715 : 946.0) no description available & (ipr020825 : 175.86397) Phenylalanyl-tRNA synthetase, B3/B4 & (gnl|cdd|37683 : 89.6) no description available & (reliability: 100.0) & (original description: phenylalanine--tRNA ligase subunit beta [Xanthomonas campestris pv. campestris])'	1	1	2,444772243	0,002247465	0,004288441	8.54376	0,987946965	phenylalanine--tRNA ligase subunit beta [Xanthomonas campestris pv. campestris]	6187,73282	4151,35506	5039,943746	4380,78076	32542,28002	21491,94818	771,6859694	1749,042266	1107,428426	35.2	'not assigned.unknown'	35	not assigned.unknown	D	29	https://www.genome.jp/entry/K01890 https://www.nextprot.org/entry/NX_Q9NSD9/	nucleus	cytoplasm	https://www.nextprot.org/entry/NX_Q9NSD9/localization	GO:0005634	K01890	Aminoacyl-tRNA biosynthesis	09122 Translation		phenylalanyl-tRNA synthetase beta chain [EC:6.1.1.20]			SYFB	SYFB_XANCPRecName: Full=Phenylalanine--tRNA ligase beta subunit; AltName: Full=Phenylalanyl-tRNA synthetase beta subunit; Short=PheRS	F:GO:0000049; F:GO:0000287; F:GO:0004826; F:GO:0005524; P:GO:0006432; C:GO:0009328	F:tRNA binding; F:magnesium ion binding; F:phenylalanine-tRNA ligase activity; F:ATP binding; P:phenylalanyl-tRNA aminoacylation; C:phenylalanine-tRNA ligase complex
xp_018475720.1	XP_018475720.1;RSG06536.t1;RSG40753.t1;XP_018475043.1	'(gnl|cdd|35242 : 832.0) no description available & (gnl|cdd|84591 : 756.0) no description available & (ipr001404 : 605.17444) Heat shock protein Hsp90 & (reliability: 100.0) & (original description: PREDICTED: heat shock protein 90-2 [Raphanus sativus])'	14	1	59,22368813	0,002685721	0,004308621	2.15122	0,98314597	PREDICTED: heat shock protein 90-2 [Raphanus sativus]	58364,99625	29800,01663	35550,00168	37697,57971	86135,05024	78067,19313	20397,05218	20905,3218	26936,6845	35.2	'not assigned.unknown'	20	stress.abiotic.heat	D	20	https://www.uniprot.org/uniprot/A0A6J0MV32	nucleus	cytoplasm	https://www.uniprot.org/uniprot/P55737	GO:0005634	K04079	Protein processing in endoplasmic reticulum;PI3K-Akt signaling pathway;Necroptosis;Antigen processing and presentation;NOD-like receptor signaling pathway;Plant-pathogen interaction;IL-17 signaling pathway;Th17 cell differentiation;Progesterone-mediated oocyte maturation;Estrogen signaling pathway;Salmonella infection;Pathways in cancer;Prostate cancer;Lipid and atherosclerosis;Fluid shear stress…	09123 Folding, sorting and degradation;09132 Signal transduction;09143 Cell growth and death		molecular chaperone HtpG			HS902	HS902_ARATHRecName: Full=Heat shock protein 90-2; Short=AtHSP90.2; Short=AtHsp90-2; AltName: Full=Heat shock protein 81-2; Short=Hsp81-2; AltName: Full=Protein EARLY-RESPONSIVE TO DEHYDRATION 8; AltName: Full=Protein LOSS OF RECOGNITION OF AVRRPM1 2; AltName: Full=Protein MUTANT SNC1-ENHANCING 12	P:GO:0001764; F:GO:0002134; F:GO:0002135; P:GO:0003009; F:GO:0003729; F:GO:0005524; F:GO:0005525; C:GO:0005618; C:GO:0005705; C:GO:0005730; C:GO:0005765; C:GO:0005794; C:GO:0005813; C:GO:0005829; P:GO:0007004; P:GO:0007098; P:GO:0007517; P:GO:0009409; C:GO:0009570; P:GO:0009651; P:GO:0009816; C:GO:0009986; P:GO:0010529; P:GO:0010592; P:GO:0010659; C:GO:0016323; C:GO:0016324; F:GO:0016887; F:GO:00…	P:neuron migration; F:UTP binding; F:CTP binding; P:skeletal muscle contraction; F:mRNA binding; F:ATP binding; F:GTP binding; C:cell wall; C:polytene chromosome interband; C:nucleolus; C:lysosomal membrane; C:Golgi apparatus; C:centrosome; C:cytosol; P:telomere maintenance via telomerase; P:centrosome cycle; P:muscle organ development; P:response to cold; C:chloroplast stroma; P:response to salt…
rsg25083.t1	RSG25083.t1;XP_018476190.1;XP_018470369.1;XP_018470645.1;OHW96630.1;RSG19583.t1;XP_018451970.1	'(gnl|cdd|35242 : 834.0) no description available & (gnl|cdd|84591 : 761.0) no description available & (ipr001404 : 608.4272) Heat shock protein Hsp90 & (reliability: 100.0) & (original description: no original description)'	15	3	63,99359035	0,002685721	0,004308621	2.15122	0,98314597	RSG25083.t1	86950,30579	44395,11222	52961,25615	56160,64925	128321,2445	116302,0089	30386,87634	31144,08018	40129,41154	35.2	'not assigned.unknown'	20	stress.abiotic.heat	D	20	https://www.uniprot.org/uniprot/A0A6J0MUQ8	nucleus	cytoplasm	https://www.uniprot.org/uniprot/P55737	GO:0005634	K04079	Protein processing in endoplasmic reticulum;PI3K-Akt signaling pathway;Necroptosis;Antigen processing and presentation;NOD-like receptor signaling pathway;Plant-pathogen interaction;IL-17 signaling pathway;Th17 cell differentiation;Progesterone-mediated oocyte maturation;Estrogen signaling pathway;Salmonella infection;Pathways in cancer;Prostate cancer;Lipid and atherosclerosis;Fluid shear stress…	09123 Folding, sorting and degradation;09132 Signal transduction;09143 Cell growth and death		molecular chaperone HtpG	HSP90;HSP90	Hsp90 protein;Hsp90 protein	0	0	0	0
rsg26358.t1	RSG26358.t1;RSG00716.t1;XP_018468855.1;XP_018475994.1	'(gnl|cdd|36116 : 261.0) no description available & (gnl|cdd|81270 : 161.0) no description available & (ipr002222 : 78.37128) Ribosomal protein S19/S15 & (reliability: 137.14973) & (original description: no original description)'	2	2	3,646545172	0,003239407	0,004860687	4.37807	0,976546709	RSG26358.t1	13448,92584	8578,910404	11302,28809	16654,49914	49567,10908	33113,09411	2795,692043	4090,222005	6704,579852	29.2.1.99.1.19	'protein.synthesis.ribosomal protein.unknown.small subunit.S19'	29	'protein.synthesis.ribosomal protein.unknown.small subunit.S19'	N	29	https://www.uniprot.org/uniprot/A0A6J0M8L7	nucleus	cytoplasm	https://www.uniprot.org/uniprot/A0A6J0M8L7	GO:0005634	K02958	Ribosome;Coronavirus disease - COVID-19	09122 Translation		small subunit ribosomal protein S15e	Ribosomal_S19	Ribosomal protein S19	0	0	0	0
rsg00808.t1	RSG00808.t1;XP_018470707.1;XP_018476181.1	'(gnl|cdd|37250 : 739.0) no description available & (gnl|cdd|84869 : 105.0) no description available & (ipr006021 : 88.492485) Staphylococcal nuclease (SNase-like) & (reliability: 100.0) & (original description: no original description)'	1	1	3,621895552	0,003601205	0,005011367	3.32283	0,972005731	RSG00808.t1	8693,740868	8350,715804	8059,996545	7774,114424	17914,2988	16027,0748	2135,625244	3480,217399	4393,302925	35.2	'not assigned.unknown'	27	RNA.regulation of transcription.Zn-finger(CCHC)	D	27	https://www.uniprot.org/uniprot/A0A6J0ME27	nucleus	cytoplasm	https://www.uniprot.org/uniprot/A0A6J0ME27	GO:0005634	K15979	Viral carcinogenesis	not_assigned		staphylococcal nuclease domain-containing protein 1			0	0	0	0
xp_018445730.1	XP_018445730.1	'(ipr000368 : 1500.0) Sucrose synthase & (gnl|cdd|64713 : 976.0) no description available & (gnl|cdd|36071 : 498.0) no description available & (reliability: 100.0) & (original description: PREDICTED: sucrose synthase 1 [Raphanus sativus])'	6	1	22,03992271	0,003907762	0,005020736	6.03565	0,968056131	PREDICTED: sucrose synthase 1 [Raphanus sativus]	15580,66556	29401,26864	16507,92176	22565,40542	25315,70973	23344,49143	3113,720414	5526,03406	3761,122788	35.2	'not assigned.unknown'	2	major CHO metabolism.degradation.sucrose.Susy	D	2	https://www.uniprot.org/uniprot/A0A6J0KCL1	cytoplasm	cytoplasm	https://www.brenda-enzymes.org/enzyme.php?ecno=2.4.1.13&Suchword=&reference=&UniProtAcc=&organism%5B%5D=Arabidopsis+thaliana#LOCALIZATION	GO:0005737	K00695	Starch and sucrose metabolism;Metabolic pathways;Biosynthesis of secondary metabolites	09101 Carbohydrate metabolism		sucrose synthase [EC:2.4.1.13]			SUSY1	SUSY1_ARATHRecName: Full=Sucrose synthase 1; Short=AtSUS1; AltName: Full=Sucrose-UDP glucosyltransferase 1	P:GO:0001666; C:GO:0005773; C:GO:0005829; C:GO:0005886; P:GO:0005985; P:GO:0006970; P:GO:0009409; P:GO:0009413; P:GO:0009414; C:GO:0009506; P:GO:0009744; P:GO:0009749; P:GO:0009877; P:GO:0010037; P:GO:0010431; P:GO:0010555; F:GO:0016157; P:GO:0034059; P:GO:0046686; P:GO:0051262; P:GO:0072708	P:response to hypoxia; C:vacuole; C:cytosol; C:plasma membrane; P:sucrose metabolic process; P:response to osmotic stress; P:response to cold; P:response to flooding; P:response to water deprivation; C:plasmodesma; P:response to sucrose; P:response to glucose; P:nodulation; P:response to carbon dioxide; P:seed maturation; P:response to mannitol; F:sucrose synthase activity; P:response to anoxia; …
tkj63164.1	TKJ63164.1;TKJ72850.1;TKJ80841.1;TKJ83009.1;TKK06552.1;TKK35855.1;TKK41803.1	'(gnl|cdd|84045 : 784.0) no description available & (gnl|cdd|36531 : 389.0) no description available & (ipr022761 : 259.55026) Lyase 1, N-terminal & (reliability: 100.0) & (original description: aspartate ammonia-lyase [Pseudomonas sp. CFBP13506])'	1	1	1,371615171	0,004233392	0,005108371	1.94258	0,96378354	aspartate ammonia-lyase [Pseudomonas sp. CFBP13506]	10330,42607	4267,121016	3721,017055	4336,260794	13707,04642	9623,159336	3150,41767	3443,713858	3544,279358	35.2	'not assigned.unknown'	8	TCA / org transformation.TCA.fumarase	D	13	https://www.genome.jp/entry/K01744	nucleus	cytoplasm	https://www.nextprot.org/entry/NX_Q9GZT4/localization	GO:0005634	K01744	Alanine, aspartate and glutamate metabolism;Metabolic pathways	09105 Amino acid metabolism		aspartate ammonia-lyase [EC:4.3.1.1]			ASPA	ASPA_PSEFLRecName: Full=Aspartate ammonia-lyase; Short=Aspartase	F:GO:0004333; F:GO:0005515; C:GO:0005829; P:GO:0006099; P:GO:0006531; P:GO:0006979; P:GO:0008652; F:GO:0008797; P:GO:0010756; C:GO:0043229	F:fumarate hydratase activity; F:protein binding; C:cytosol; P:tricarboxylic acid cycle; P:aspartate metabolic process; P:response to oxidative stress; P:cellular amino acid biosynthetic process; F:aspartate ammonia-lyase activity; P:positive regulation of plasminogen activation; C:intracellular organelle
rsg37471.t1	RSG37471.t1;XP_018445531.1;XP_018457835.1;XP_018484904.1;XP_018484905.1;RSG17083.t1;XP_018444746.1;XP_018465795.1;XP_018478218.1	'(gnl|cdd|36048 : 312.0) no description available & (gnl|cdd|84690 : 242.0) no description available & (reliability: 100.0) & (original description: no original description)'	3	3	10,54231739	0,004693212	0,005327907	2.28469	0,957653482	RSG37471.t1	192678,007	82153,93173	79547,52884	113418,8301	312331,9889	321661,0693	47851,36307	60116,42481	100393,8764	35.2	'not assigned.unknown'	29	protein.synthesis.ribosomal protein.eukaryotic.40S subunit.SA	D	29	https://www.uniprot.org/uniprot/A0A6J0KC16	nucleus	cytoplasm	https://www.uniprot.org/uniprot/A0A6J0KC16	GO:0005634	K02998	Ribosome;Coronavirus disease - COVID-19	09122 Translation		small subunit ribosomal protein SAe	Ribosomal_S2	Ribosomal protein S2	0	0	0	0
rsg14949.t1	RSG14949.t1;XP_018493151.1	'(gnl|cdd|35763 : 314.0) no description available & (gnl|cdd|30891 : 129.0) no description available & (ipr001179 : 76.901596) Peptidyl-prolyl cis-trans isomerase, FKBP-type & (reliability: 134.57779) & (original description: no original description)'	3	3	7,351766109	0,00479785	0,005341275	2.95832	0,956247005	RSG14949.t1	10287,22489	9405,09022	7825,985229	13865,72066	20147,83186	19013,17014	3836,515277	4120,125196	5021,815308	29.6	'protein.folding'	29	'protein.folding'	N	29	https://www.uniprot.org/uniprot/A0A6J0P8Z4	nucleus	cytoplasm	https://www.nextprot.org/entry/NX_P0DN37/localization	GO:0005634	K09571	Estrogen signaling pathway	not_assigned		FK506-binding protein 4/5 [EC:5.2.1.8]	FKBP_C	FKBP-type peptidyl-prolyl cis-trans isomerase	0	0	0	0
rsg04149.t1	RSG04149.t1;XP_018449130.1;XP_018463972.1	'(gnl|cdd|35673 : 1645.0) no description available & (gnl|cdd|82907 : 1408.0) no description available & (ipr001030 : 346.0809) Aconitase/3-isopropylmalate dehydratase large subunit, alpha/beta/alpha & (reliability: 605.6416) & (original description: no original description)'	4	3	17,1214149	0,006261651	0,006060563	1.70047	0,936397877	RSG04149.t1	25566,34571	13591,31601	12570,12965	16761,35488	30143,19855	32641,57757	9969,36929	11311,12714	13903,83474	8.1.3	'TCA / org transformation.TCA.aconitase'	8	'TCA / org transformation.TCA.aconitase'	N	8	https://www.uniprot.org/uniprot/A0A6J0KMN2 https://www.nextprot.org/entry/NX_P21399/	cytoplasm	cytoplasm	https://www.nextprot.org/entry/NX_P21399/localization	GO:0005737	K01681	Citrate cycle (TCA cycle);Glyoxylate and dicarboxylate metabolism;Carbon fixation pathways in prokaryotes;Metabolic pathways;Biosynthesis of secondary metabolites;Microbial metabolism in diverse environments;Carbon metabolism;2-Oxocarboxylic acid metabolism;Biosynthesis of amino acids	09101 Carbohydrate metabolism;09102 Energy metabolism	Citrate cycle (TCA cycle, Krebs cycle);Citrate cycle, first carbon oxidation, oxaloacetate => 2-oxoglutarate;Glyoxylate cycle;Reductive citrate cycle (Arnon-Buchanan cycle);Methylaspartate cycle	aconitate hydratase [EC:4.2.1.3]			0	0	0	0
rsg35124.t1	RSG35124.t1;XP_018486222.1;XP_018487301.1;XP_018490633.1;RSG17385.t1;XP_018453633.1	'(gnl|cdd|36841 : 334.0) no description available & (gnl|cdd|85186 : 309.0) no description available & (ipr001593 : 189.5885) Ribosomal protein S3Ae & (reliability: 331.77988) & (original description: no original description)'	4	1	9,370103955	0,006426111	0,006160355	3.27792	0,934167519	RSG35124.t1	26004,85992	13217,74491	17036,75193	21305,30855	69247,05068	61903,90368	5492,570953	6802,195118	15692,76398	29.2.1.2.1.53	'protein.synthesis.ribosomal protein.eukaryotic.40S subunit.S3A'	29	'protein.synthesis.ribosomal protein.eukaryotic.40S subunit.S3A'	N	29	https://www.uniprot.org/uniprot/A0A6J0NNA1	nucleus	cytoplasm	https://www.uniprot.org/uniprot/A0A6J0NNA1	GO:0005634	K02984	Ribosome;Coronavirus disease - COVID-19	09122 Translation		small subunit ribosomal protein S3Ae			0	0	0	0
xp_018493417.1	XP_018493417.1	'(gnl|cdd|36704 : 555.0) no description available & (gnl|cdd|57983 : 538.0) no description available & (ipr012675 : 97.94645) Beta-grasp domain & (reliability: 100.0) & (original description: PREDICTED: obg-like ATPase 1 [Raphanus sativus])'	3	1	12,33862615	0,007268565	0,006528023	2.08257	0,922804427	PREDICTED: obg-like ATPase 1 [Raphanus sativus]	5093,214725	2196,005463	2657,200052	3132,234878	8139,579485	9513,905939	1383,828924	2345,258444	2781,612565	35.2	'not assigned.unknown'	35	not assigned.unknown	D	9; 26	https://www.uniprot.org/uniprot/A0A6J0P8W5 https://www.nextprot.org/entry/NX_Q9NTK5/	chloroplast	cytoplasm	https://www.uniprot.org/uniprot/A0A6J0P8W5	GO:0009507	K19788		not_assigned		obg-like ATPase 1			OLA1	OLA1_ARATHRecName: Full=Obg-like ATPase 1; AltName: Full=Ribosome-binding ATPase YchF; Short=AtYchF1	F:GO:0003924; F:GO:0005515; F:GO:0005524; F:GO:0005525; C:GO:0005576; C:GO:0005634; C:GO:0005813; C:GO:0005829; C:GO:0005886; C:GO:0009506; F:GO:0016887; F:GO:0043022; F:GO:0043023; P:GO:0046034; P:GO:0046686; F:GO:0046872; P:GO:1900425; P:GO:1901001	F:GTPase activity; F:protein binding; F:ATP binding; F:GTP binding; C:extracellular region; C:nucleus; C:centrosome; C:cytosol; C:plasma membrane; C:plasmodesma; F:ATPase activity; F:ribosome binding; F:ribosomal large subunit binding; P:ATP metabolic process; P:response to cadmium ion; F:metal ion binding; P:negative regulation of defense response to bacterium; P:negative regulation of response …
rsg27426.t1	RSG27426.t1	'(gnl|cdd|37864 : 773.0) no description available & (gnl|cdd|82915 : 723.0) no description available & (ipr006114 : 303.47122) 6-phosphogluconate dehydrogenase, C-terminal & (reliability: 100.0) & (original description: no original description)'	2	1	3,404305577	0,008094328	0,006780217	1.6808	0,911814331	RSG27426.t1	46025,67338	15333,56321	18697,5758	24884,85362	42020,5352	32310,61484	17062,16394	15507,40453	13571,28766	35.2	'not assigned.unknown'	7	OPP.oxidative PP.6-phosphogluconate dehydrogenase	D	7	https://www.genome.jp/entry/K00033 https://www.nextprot.org/entry/NX_P52209/	mitochondrion	cytoplasm	https://www.nextprot.org/entry/NX_P52209/localization	GO:0005739	K00033	Pentose phosphate pathway;Glutathione metabolism;Metabolic pathways;Biosynthesis of secondary metabolites;Microbial metabolism in diverse environments;Carbon metabolism	09101 Carbohydrate metabolism;09106 Metabolism of other amino acids	Pentose phosphate pathway (Pentose phosphate cycle);Pentose phosphate pathway, oxidative phase, glucose 6P => ribulose 5P	6-phosphogluconate dehydrogenase [EC:1.1.1.44 1.1.1.343]	6PGD	6-phosphogluconate dehydrogenase, C-terminal domain	0	0	0	0
xp_018439564.1	XP_018439564.1;XP_018439565.1	'(gnl|cdd|36841 : 333.0) no description available & (gnl|cdd|85186 : 308.0) no description available & (ipr001593 : 189.3567) Ribosomal protein S3Ae & (reliability: 331.37424) & (original description: PREDICTED: 40S ribosomal protein S3a-like [Raphanus sativus])'	3	1	7,116653204	0,009308946	0,007349246	3.59599	0,896002532	PREDICTED: 40S ribosomal protein S3a-like [Raphanus sativus]	3523,207798	2105,289074	2345,111383	2645,616213	10871,88278	10411,34006	848,0535145	867,8489527	2082,438536	29.2.1.2.1.53	'protein.synthesis.ribosomal protein.eukaryotic.40S subunit.S3A'	29	'protein.synthesis.ribosomal protein.eukaryotic.40S subunit.S3A'	N	29	https://www.uniprot.org/uniprot/A0A6J0JXY4	nucleus	cytoplasm	https://www.uniprot.org/uniprot/A0A6J0JXY4	GO:0005634	K02984	Ribosome;Coronavirus disease - COVID-19	09122 Translation		small subunit ribosomal protein S3Ae			RS3A	RS3A_BRACMRecName: Full=40S ribosomal protein S3a; AltName: Full=S phase-specific protein BIS289	F:GO:0003729; F:GO:0003735; C:GO:0005576; C:GO:0005618; C:GO:0005730; C:GO:0005794; C:GO:0005886; P:GO:0006412; C:GO:0009506; C:GO:0009507; C:GO:0022627; C:GO:0042788	F:mRNA binding; F:structural constituent of ribosome; C:extracellular region; C:cell wall; C:nucleolus; C:Golgi apparatus; C:plasma membrane; P:translation; C:plasmodesma; C:chloroplast; C:cytosolic small ribosomal subunit; C:polysomal ribosome
rsg17338.t1	RSG17338.t1;RSG20521.t1;XP_018465004.1;XP_018491884.1	'(gnl|cdd|35458 : 514.0) no description available & (gnl|cdd|81557 : 476.0) no description available & (ipr010918 : 72.09349) AIR synthase-related protein, C-terminal domain & (reliability: 100.0) & (original description: no original description)'	1	1	2,22057128	0,009894242	0,007491137	3.28387	0,888553357	RSG17338.t1	6916,527372	6379,64764	5730,506944	9627,822889	21298,10758	16299,73983	3666,300092	2145,156351	2905,774878	35.2	'not assigned.unknown'	23	nucleotide metabolism.synthesis.purine.AIR synthase	D	23	https://www.uniprot.org/uniprot/A0A6J0LYW6	chloroplast thylakoid membrane	cytoplasm	https://www.nextprot.org/entry/NX_P22102/localization	GO:0009535	K01933	Purine metabolism;Metabolic pathways;Biosynthesis of secondary metabolites	09104 Nucleotide metabolism	Inosine monophosphate biosynthesis, PRPP + glutamine => IMP	phosphoribosylformylglycinamidine cyclo-ligase [EC:6.3.3.1]	AIRS_C	AIR synthase related protein, C-terminal domain	0	0	0	0
rsg24090.t1	RSG24090.t1;XP_018471771.1	'(gnl|cdd|80491 : 596.0) no description available & (gnl|cdd|36581 : 546.0) no description available & (ipr001576 : 379.92654) Phosphoglycerate kinase & (reliability: 100.0) & (original description: no original description)'	6	1	28,36079049	0,010671335	0,007658441	2.26117	0,878844876	RSG24090.t1	16759,18331	12087,78735	10786,99437	19501,0135	30734,00528	21360,768	7219,311187	8387,682854	7428,603357	35.2	'not assigned.unknown'	4	glycolysis.cytosolic branch.3-phosphoglycerate kinase (PGK)	D	4	https://www.uniprot.org/uniprot/A0A6J0MJW0	cytoplasm	cytoplasm	https://www.nextprot.org/entry/NX_P00558/localization	GO:0005737	K00927	Glycolysis / Gluconeogenesis;Carbon fixation in photosynthetic organisms;Metabolic pathways;Biosynthesis of secondary metabolites;Microbial metabolism in diverse environments;Carbon metabolism;Biosynthesis of amino acids;HIF-1 signaling pathway	09101 Carbohydrate metabolism;09102 Energy metabolism;09132 Signal transduction	Glycolysis (Embden-Meyerhof pathway), glucose => pyruvate;Glycolysis, core module involving three-carbon compounds;Gluconeogenesis, oxaloacetate => fructose-6P;Reductive pentose phosphate cycle (Calvin cycle);Reductive pentose phosphate cycle, ribulose-5P => glyceraldehyde-3P;Semi-phosphorylative Entner-Doudoroff pathway, gluconate => glycerate-3P;D-galactonate degradation, De Ley-Doudoroff pathw…	phosphoglycerate kinase [EC:2.7.2.3]	PGK	Phosphoglycerate kinase	0	0	0	0
xp_018486133.1	XP_018486133.1	'(gnl|cdd|37010 : 593.0) no description available & (gnl|cdd|73382 : 459.0) no description available & (ipr013785 : 167.75224) Aldolase-type TIM barrel & (reliability: 100.0) & (original description: PREDICTED: dihydropyrimidine dehydrogenase (NADP(+)), chloroplastic [Raphanus sativus])'	1	1	3,372828245	0,01189828	0,008051448	2.76293	0,863948602	PREDICTED: dihydropyrimidine dehydrogenase (NADP(+)), chloroplastic [Raphanus sativus]	9734,634556	7486,119674	11068,19376	8254,616401	18382,78476	21501,1733	3655,35505	3490,901471	6064,881696	35.2	'not assigned.unknown'	23	nucleotide metabolism.degradation.pyrimidine.dihydrouracil dehydrogenase	D	21; 23	https://www.uniprot.org/uniprot/A0A6J0NN08 https://www.nextprot.org/entry/NX_Q12882/	chloroplast outer membrane	cytoplasm	https://www.uniprot.org/uniprot/A0A6J0NN08	GO:0009707	K00207	Pyrimidine metabolism;beta-Alanine metabolism;Pantothenate and CoA biosynthesis;Drug metabolism - other enzymes;Metabolic pathways	09104 Nucleotide metabolism;09106 Metabolism of other amino acids;09108 Metabolism of cofactors and vitamins;09111 Xenobiotics biodegradation and metabolism	Pyrimidine degradation, uracil => beta-alanine, thymine => 3-aminoisobutanoate	dihydropyrimidine dehydrogenase (NADP+) [EC:1.3.1.2]			DPYD	DPYD_ARATHRecName: Full=Dihydropyrimidine dehydrogenase (NADP(+)), chloroplastic; Short=DHPDH; Short=DPD; AltName: Full=Dihydroorotate dehydrogenase-like protein; AltName: Full=Dihydrothymine dehydrogenase; AltName: Full=Dihydrouracil dehydrogenase; AltName: Full=Protein PYRIMIDINE 1; Flags: Precursor	F:GO:0002058; F:GO:0003954; C:GO:0005829; P:GO:0006145; P:GO:0006210; P:GO:0006212; P:GO:0006214; C:GO:0009570; P:GO:0014070; F:GO:0017113; P:GO:0019483; F:GO:0042803; P:GO:0043562; F:GO:0046872; F:GO:0050660; F:GO:0050661; F:GO:0051536; P:GO:0055114; P:GO:0072528	F:uracil binding; F:NADH dehydrogenase activity; C:cytosol; P:purine nucleobase catabolic process; P:thymine catabolic process; P:uracil catabolic process; P:thymidine catabolic process; C:chloroplast stroma; P:response to organic cyclic compound; F:dihydropyrimidine dehydrogenase (NADP+) activity; P:beta-alanine biosynthetic process; F:protein homodimerization activity; P:cellular response to ni…
rsg03367.t1	RSG03367.t1;RSG07044.t1;XP_018450503.1;XP_018474071.1	'(gnl|cdd|48156 : 951.0) no description available & (gnl|cdd|35578 : 467.0) no description available & (ipr002423 : 335.4355) Chaperonin Cpn60/TCP-1 & (reliability: 587.0121) & (original description: no original description)'	1	1	4,421665668	0,012615168	0,008404721	1.69556	0,855491077	RSG03367.t1	16075,89841	8105,091611	7223,069433	12171,80939	17982,84818	23677,0522	6249,125689	6396,264128	9970,496907	29.6	'protein.folding'	29	'protein.folding'	N	29	https://www.uniprot.org/uniprot/A0A6J0KSD1	mitochondrion	cytoplasm	https://www.uniprot.org/uniprot/A0A6J0KSD1	GO:0005739	K09497		not_assigned		T-complex protein 1 subunit epsilon	Cpn60_TCP1	TCP-1/cpn60 chaperonin family	0	0	0	0
xp_018436639.1	XP_018436639.1;XP_018461725.1;XP_018467152.1;XP_018490431.1;XP_018490598.1	'(gnl|cdd|37450 : 188.0) no description available & (reliability: 100.0) & (original description: PREDICTED: nascent polypeptide-associated complex subunit alpha-like protein 3 [Raphanus sativus])'	2	2	4,801518917	0,014185057	0,009065617	2.29133	0,837594711	PREDICTED: nascent polypeptide-associated complex subunit alpha-like protein 3 [Raphanus sativus]	11448,42912	7751,728286	9849,720324	10275,33973	22057,64837	19106,16949	4811,940332	4000,113752	7556,85332	35.2	'not assigned.unknown'	29;31	protein.synthesis.elongation;cell.unspecified	D	29	https://www.uniprot.org/uniprot/A0A6J0JPC5	nucleus	cytoplasm	https://www.uniprot.org/uniprot/A0A6J0JPC5	GO:0005634	K03626	Parathyroid hormone synthesis, secretion and action	not_assigned		nascent polypeptide-associated complex subunit alpha			NACA1	NACA1_ARATHRecName: Full=Nascent polypeptide-associated complex subunit alpha-like protein 1; Short=NAC-alpha-like protein 1; AltName: Full=Alpha-NAC-like protein 1	P:GO:0003231; F:GO:0003713; C:GO:0005634; C:GO:0005794; C:GO:0005854; P:GO:0006412; C:GO:0009506; P:GO:0009651; P:GO:0010664; P:GO:0015031; F:GO:0017025; C:GO:0022626; P:GO:0030239; P:GO:0043403; P:GO:0048633; P:GO:0048742; P:GO:0051451; P:GO:0060216; P:GO:0061384; P:GO:1901227; P:GO:1901228; P:GO:2000138	P:cardiac ventricle development; F:transcription coactivator activity; C:nucleus; C:Golgi apparatus; C:nascent polypeptide-associated complex; P:translation; C:plasmodesma; P:response to salt stress; P:negative regulation of striated muscle cell apoptotic process; P:protein transport; F:TBP-class protein binding; C:cytosolic ribosome; P:myofibril assembly; P:skeletal muscle tissue regeneration; P…
tkk24480.1	TKK24480.1	'(gnl|cdd|84711 : 177.0) no description available & (ipr008949 : 150.87201) Terpenoid synthase & (gnl|cdd|35995 : 148.0) no description available & (reliability: 100.0) & (original description: geranylgeranyl pyrophosphate synthase [Pseudomonas viridiflava])'	1	1	2,18897295	0,014328131	0,009123264	4.06937	0,836005527	geranylgeranyl pyrophosphate synthase [Pseudomonas viridiflava]	77219,60584	118686,7636	107463,3623	106945,502	247047,7278	366417,8978	32860,17596	34920,01894	50603,39048	35.2	'not assigned.unknown'	16	secondary metabolism.isoprenoids.non-mevalonate pathway.geranylgeranyl pyrophosphate synthase	D	16	https://www.genome.jp/entry/K13789 https://www.nextprot.org/entry/NX_O95749/	nucleus	cytoplasm	https://www.nextprot.org/entry/NX_O95749/localization	GO:0005634	K13789	Terpenoid backbone biosynthesis;Metabolic pathways;Biosynthesis of secondary metabolites	09109 Metabolism of terpenoids and polyketides	C10-C20 isoprenoid biosynthesis, bacteria;C10-C20 isoprenoid biosynthesis, plants	geranylgeranyl diphosphate synthase, type II [EC:2.5.1.1 2.5.1.10 2.5.1.29]			CRTE	CRTE_PANANRecName: Full=Geranylgeranyl diphosphate synthase; Short=GGPP synthase; AltName: Full=Farnesyltranstransferase	F:GO:0004311; F:GO:0005488; C:GO:0009507; P:GO:0033386	F:farnesyltranstransferase activity; F:binding; C:chloroplast; P:geranylgeranyl diphosphate biosynthetic process
xp_018432621.1	XP_018432621.1	'(gnl|cdd|35344 : 333.0) no description available & (gnl|cdd|47687 : 76.0) no description available & (reliability: 100.0) & (original description: PREDICTED: eukaryotic translation initiation factor 3 subunit G-like [Raphanus sativus])'	1	1	2,667889833	0,014486493	0,009156524	1.83575	0,834254524	PREDICTED: eukaryotic translation initiation factor 3 subunit G-like [Raphanus sativus]	33981,67868	13567,41071	15696,29188	20048,29517	46573,74057	50709,12098	11736,65959	10071,97509	20669,53836	35.2	'not assigned.unknown'	29	protein.synthesis.initiation	D	29	https://www.uniprot.org/uniprot/A0A6J0JC58	nucleus	cytoplasm	https://www.uniprot.org/uniprot/A0A6J0JC58	GO:0005634	K03248	RNA transport	09122 Translation		translation initiation factor 3 subunit G			EIF3G	EIF3G_XENTRRecName: Full=Eukaryotic translation initiation factor 3 subunit G; Short=eIF3g; AltName: Full=Eukaryotic translation initiation factor 3 RNA-binding subunit; Short=eIF-3 RNA-binding subunit; AltName: Full=Eukaryotic translation initiation factor 3 subunit 4	F:GO:0003743; F:GO:0005515; C:GO:0005634; C:GO:0005829; P:GO:0006413; C:GO:0071540; P:GO:0075525; C:GO:1990904	F:translation initiation factor activity; F:protein binding; C:nucleus; C:cytosol; P:translational initiation; C:eukaryotic translation initiation factor 3 complex, eIF3e; P:viral translational termination-reinitiation; C:ribonucleoprotein complex
rsg23589.t1	RSG23589.t1;XP_018492282.1	'(gnl|cdd|36704 : 567.0) no description available & (gnl|cdd|57983 : 555.0) no description available & (ipr012675 : 100.21513) Beta-grasp domain & (reliability: 100.0) & (original description: no original description)'	3	1	12,62078619	0,015179073	0,009413866	1.57702	0,826694397	RSG23589.t1	33215,74542	15384,25748	16224,76199	21677,70763	42018,61124	48180,24989	12966,61963	15276,24262	21928,3139	35.2	'not assigned.unknown'	35	not assigned.unknown	D	23	https://www.uniprot.org/uniprot/A0A6J0P5E8	chloroplast	cytoplasm	https://www.uniprot.org/uniprot/A0A6J0P5E8	GO:0009507	K19788		not_assigned		obg-like ATPase 1	YchF-GTPase_C	Protein of unknown function (DUF933)	0	0	0	0
rsg06583.t1	RSG06583.t1;XP_018451604.1;XP_018483396.1;XP_018485456.1;XP_018486173.1;RSG14349.t1;XP_018486420.1	'(gnl|cdd|36642 : 360.0) no description available & (gnl|cdd|82486 : 232.0) no description available & (ipr009007 : 98.31801) Peptidase aspartic, catalytic & (reliability: 143.60527) & (original description: no original description)'	3	3	8,053779244	0,016202394	0,009607629	1.57366	0,815808644	RSG06583.t1	54689,21202	18893,21359	16946,3721	33836,54527	50520,11936	52005,1516	21749,18924	23834,33278	15319,42162	29.5.4	'protein.degradation.aspartate protease'	29	'protein.degradation.aspartate protease'	N	10	https://www.uniprot.org/uniprot/A0A6J0KWY1 https://www.uniprot.org/uniprot/Q9SGE0	mitochondrion	cytoplasm	https://www.uniprot.org/uniprot/A0A6J0KWY1 https://www.uniprot.org/uniprot/Q9SGE0	GO:0005739	K12449	Amino sugar and nucleotide sugar metabolism;Metabolic pathways	09101 Carbohydrate metabolism		UDP-apiose/xylose synthase			0	0	0	0
xp_018450869.1	XP_018450869.1;XP_018432620.1;RSG22878.t1;XP_018440611.1;XP_018461835.1;XP_018485458.1;RSG48333.t1	'(gnl|cdd|80108 : 733.0) no description available & (gnl|cdd|36584 : 696.0) no description available & (ipr000043 : 329.71594) Adenosylhomocysteinase & (reliability: 100.0) & (original description: PREDICTED: adenosylhomocysteinase 1 [Raphanus sativus])'	13	9	50,15531301	0,017630494	0,010140824	1.64075	0,801162429	PREDICTED: adenosylhomocysteinase 1 [Raphanus sativus]	464055,6612	262795,5889	269501,57	291188,653	493765,8352	533485,9967	194906,0619	231739,6368	235300,5862	35.2	'not assigned.unknown'	13	amino acid metabolism.degradation.aspartate family.methionine	D	13	https://www.uniprot.org/uniprot/A0A6J0KUT3	cytoplasm	cytoplasm	https://www.uniprot.org/uniprot/A0A6J0KUT3 https://www.nextprot.org/entry/NX_P23526/localization	GO:0005737	K01251	Cysteine and methionine metabolism;Metabolic pathways	09105 Amino acid metabolism	Methionine degradation	adenosylhomocysteinase [EC:3.3.1.1]			SAHH1	SAHH1_ARATHRecName: Full=Adenosylhomocysteinase 1; Short=AdoHcyase 1; AltName: Full=Protein EMBRYO DEFECTIVE 1395; AltName: Full=Protein HOMOLOGY-DEPENDENT GENE SILENCING 1; AltName: Full=S-adenosyl-L-homocysteine hydrolase 1; Short=SAH hydrolase 1	F:GO:0004013; F:GO:0005507; F:GO:0005515; C:GO:0005774; C:GO:0005794; C:GO:0005829; C:GO:0005886; P:GO:0006346; P:GO:0006730; C:GO:0009506; P:GO:0009793; P:GO:0016441; P:GO:0033353; C:GO:0048046	F:adenosylhomocysteinase activity; F:copper ion binding; F:protein binding; C:vacuolar membrane; C:Golgi apparatus; C:cytosol; C:plasma membrane; P:methylation-dependent chromatin silencing; P:one-carbon metabolic process; C:plasmodesma; P:embryo development ending in seed dormancy; P:posttranscriptional gene silencing; P:S-adenosylmethionine cycle; C:apoplast
xp_018457395.1	XP_018457395.1;RSG02926.t1;RSG13809.t1;RSG25097.t1;XP_018455548.1;XP_018465492.1;XP_018475934.1	'(gnl|cdd|81233 : 495.0) no description available & (gnl|cdd|35774 : 446.0) no description available & (ipr004364 : 125.032745) Aminoacyl-tRNA synthetase, class II (D/K/N) & (reliability: 218.80731) & (original description: PREDICTED: asparagine--tRNA ligase, cytoplasmic 1 [Raphanus sativus])'	2	2	4,80094111	0,017824981	0,01016068	1.87665	0,799215251	PREDICTED: asparagine--tRNA ligase, cytoplasmic 1 [Raphanus sativus]	8949,699235	4798,613714	5282,385362	7251,594473	17926,18839	13477,61294	3495,318738	4212,79309	6126,910628	29.1	'protein.aa activation'	29	'protein.aa activation'	N	29	https://www.uniprot.org/uniprot/A0A6J0LB42	cytoplasm	cytoplasm	https://www.nextprot.org/entry/NX_O43776/localization	GO:0005737	K01893	Aminoacyl-tRNA biosynthesis	09122 Translation		asparaginyl-tRNA synthetase [EC:6.1.1.22]	tRNA-synt_2	tRNA synthetases class II (D, K and N)	SYNC1	SYNC1_ARATHRecName: Full=Asparagine--tRNA ligase, cytoplasmic 1; AltName: Full=Asparaginyl-tRNA synthetase 1; Short=AsnRS 1; AltName: Full=Protein EMBRYO DEFECTIVE 2755	F:GO:0003677; F:GO:0004816; F:GO:0005524; C:GO:0005739; C:GO:0005829; P:GO:0006421; C:GO:0009570; P:GO:0009793; P:GO:0046686; P:GO:0048481	F:DNA binding; F:asparagine-tRNA ligase activity; F:ATP binding; C:mitochondrion; C:cytosol; P:asparaginyl-tRNA aminoacylation; C:chloroplast stroma; P:embryo development ending in seed dormancy; P:response to cadmium ion; P:plant ovule development
rsg25839.t1	RSG25839.t1;XP_018491576.1;RSG35185.t1;XP_018483701.1	'(gnl|cdd|35326 : 885.0) no description available & (gnl|cdd|84440 : 470.0) no description available & (ipr013126 : 368.7703) Heat shock protein 70 family & (reliability: 100.0) & (original description: no original description)'	5	5	18,72971773	0,017982006	0,01016068	1.52619	0,797651242	RSG25839.t1	45470,9466	20031,14833	18949,1466	21850,73933	30623,70575	47104,72581	13626,94578	19819,04768	22574,09148	35.2	'not assigned.unknown'	20	stress.abiotic.heat	D	20	https://www.uniprot.org/uniprot/A0A6J0P4R7	cytoplasm	cytoplasm	https://www.nextprot.org/entry/NX_Q0VDF9/localization	GO:0005737	K09489	Tight junction;Antigen processing and presentation;Lipid and atherosclerosis	09144 Cellular community - eukaryotes		heat shock 70kDa protein 4	HSP70	Hsp70 protein	0	0	0	0
rsg00431.t1	RSG00431.t1;XP_018471993.1	'(gnl|cdd|39627 : 951.0) no description available & (gnl|cdd|80884 : 508.0) no description available & (ipr014729 : 238.08255) Rossmann-like alpha/beta/alpha sandwich fold & (reliability: 100.0) & (original description: no original description)'	1	1	2,700819492	0,018347993	0,010246135	1.83004	0,794033692	RSG00431.t1	19283,79033	8966,449924	10316,27314	10166,38911	27672,71537	28421,48684	6660,302736	6482,867564	12273,52113	35.2	'not assigned.unknown'	29	protein.aa activation.arginine-tRNA ligase	D	29	https://www.uniprot.org/uniprot/A0A6J0MHI6	endomembrane system	cytoplasm	https://www.uniprot.org/uniprot/A0A6J0MHI6	GO:0012505	K01887	Aminoacyl-tRNA biosynthesis	09122 Translation		arginyl-tRNA synthetase [EC:6.1.1.19]	tRNA-synt_1d	tRNA synthetases class I (R)	0	0	0	0
xp_018486134.1	XP_018486134.1	'(gnl|cdd|29397 : 289.0) no description available & (gnl|cdd|35766 : 257.0) no description available & (ipr002130 : 177.32951) Cyclophilin-like peptidyl-prolyl cis-trans isomerase domain & (reliability: 100.0) & (original description: PREDICTED: peptidyl-prolyl cis-trans isomerase CYP19-3 [Raphanus sativus])'	2	2	5,403261423	0,02147799	0,011441146	2.29761	0,76460259	PREDICTED: peptidyl-prolyl cis-trans isomerase CYP19-3 [Raphanus sativus]	12412,29436	8076,471256	8340,396925	9673,646895	29390,36116	29954,53376	6104,479679	5191,683414	6856,986387	35.2	'not assigned.unknown'	31	cell.cycle.peptidylprolyl isomerase	D	29	https://www.uniprot.org/uniprot/A0A6J0NN93	extracellular space	cytoplasm	https://www.nextprot.org/entry/NX_P0DN37/localization	GO:0005615	K01802		not_assigned		peptidylprolyl isomerase [EC:5.2.1.8]			CP19C	CP19C_ARATHRecName: Full=Peptidyl-prolyl cis-trans isomerase CYP19-3; Short=PPIase CYP19-3; AltName: Full=Cyclophilin of 19 kDa 3; AltName: Full=Cyclophilin-4; AltName: Full=Rotamase cyclophilin-2	P:GO:0000413; P:GO:0001932; F:GO:0003755; C:GO:0005634; C:GO:0005739; C:GO:0005774; C:GO:0005794; C:GO:0005829; C:GO:0005886; C:GO:0009506; C:GO:0009507; P:GO:0009585; P:GO:0009626; P:GO:0009704; P:GO:0009735; P:GO:0009742; P:GO:0009785; F:GO:0016018; P:GO:0019068; P:GO:0030182; C:GO:0030496; P:GO:0030587; C:GO:0032991; P:GO:0034389; P:GO:0045070; P:GO:0046686; C:GO:0048046; P:GO:0050714; F:GO:00…	P:protein peptidyl-prolyl isomerization; P:regulation of protein phosphorylation; F:peptidyl-prolyl cis-trans isomerase activity; C:nucleus; C:mitochondrion; C:vacuolar membrane; C:Golgi apparatus; C:cytosol; C:plasma membrane; C:plasmodesma; C:chloroplast; P:red, far-red light phototransduction; P:plant-type hypersensitive response; P:de-etiolation; P:response to cytokinin; P:brassinosteroid med…
xp_018445082.1	XP_018445082.1	'(gnl|cdd|37118 : 1987.0) no description available & (gnl|cdd|81507 : 1425.0) no description available & (reliability: 100.0) & (original description: PREDICTED: probable phosphoribosylformylglycinamidine synthase, chloroplastic/mitochondrial [Raphanus sativus])'	2	2	5,571894646	0,022278596	0,011684817	2.51871	0,757481473	PREDICTED: probable phosphoribosylformylglycinamidine synthase, chloroplastic/mitochondrial [Raphanus sativus]	10048,66163	4086,862559	6243,324655	5287,199121	24446,7524	22267,83559	3117,296771	3540,083072	5371,350271	35.2	'not assigned.unknown'	23	nucleotide metabolism.synthesis.purine.FGAR amidotransferase	D	23	https://www.uniprot.org/uniprot/A0A6J0KAT3	mitochondrion	cytoplasm	https://www.nextprot.org/entry/NX_O15067/localization	GO:0005739	K01952	Purine metabolism;Metabolic pathways;Biosynthesis of secondary metabolites	09104 Nucleotide metabolism	Inosine monophosphate biosynthesis, PRPP + glutamine => IMP	phosphoribosylformylglycinamidine synthase [EC:6.3.5.3]			PUR4	PUR4_ARATHRecName: Full=Probable phosphoribosylformylglycinamidine synthase, chloroplastic/mitochondrial; Short=FGAM synthase; Short=FGAMS; AltName: Full=Formylglycinamide ribonucleotide amidotransferase; Short=FGAR amidotransferase; Short=FGAR-AT; AltName: Full=Formylglycinamide ribotide amidotransferase; Flags: Precursor	F:GO:0004642; F:GO:0005524; C:GO:0005739; C:GO:0005829; P:GO:0006189; P:GO:0006541; P:GO:0009113; C:GO:0009570; F:GO:0042623; F:GO:0046872; P:GO:0055046; P:GO:0097065	F:phosphoribosylformylglycinamidine synthase activity; F:ATP binding; C:mitochondrion; C:cytosol; P:'de novo' IMP biosynthetic process; P:glutamine metabolic process; P:purine nucleobase biosynthetic process; C:chloroplast stroma; F:ATPase activity, coupled; F:metal ion binding; P:microgametogenesis; P:anterior head development
xp_018441208.1	XP_018441208.1	'(gnl|cdd|84661 : 618.0) no description available & (gnl|cdd|36770 : 570.0) no description available & (ipr000741 : 385.12955) Fructose-bisphosphate aldolase, class-I & (reliability: 100.0) & (original description: PREDICTED: fructose-bisphosphate aldolase 3, chloroplastic [Raphanus sativus])'	3	2	6,726373792	0,024731569	0,012514898	1.60546	0,736601982	PREDICTED: fructose-bisphosphate aldolase 3, chloroplastic [Raphanus sativus]	55258,98942	20055,1594	18998,64533	25099,79189	73620,55795	66908,06362	21176,19715	19518,86384	26506,32712	35.2	'not assigned.unknown'	1	PS.calvin cycle.aldolase	D	4; 6	https://www.uniprot.org/uniprot/A0A6J0K0I7 https://www.nextprot.org/entry/NX_P04075/	chloroplast thylakoid membrane	cytoplasm	https://www.nextprot.org/entry/NX_P04075/localization	GO:0009535	K01623	Glycolysis / Gluconeogenesis;Pentose phosphate pathway;Fructose and mannose metabolism;Methane metabolism;Carbon fixation in photosynthetic organisms;Metabolic pathways;Biosynthesis of secondary metabolites;Microbial metabolism in diverse environments;Carbon metabolism;Biosynthesis of amino acids;HIF-1 signaling pathway	09101 Carbohydrate metabolism;09102 Energy metabolism;09132 Signal transduction	Glycolysis (Embden-Meyerhof pathway), glucose => pyruvate;Gluconeogenesis, oxaloacetate => fructose-6P;Reductive pentose phosphate cycle (Calvin cycle);Reductive pentose phosphate cycle, glyceraldehyde-3P => ribulose-5P	fructose-bisphosphate aldolase, class I [EC:4.1.2.13]			ALFP3	ALFP3_ARATHRecName: Full=Fructose-bisphosphate aldolase 3, chloroplastic; Short=AtFBA3; AltName: Full=Protein PIGMENT DEFECTIVE 345; Flags: Precursor	P:GO:0001666; F:GO:0004332; F:GO:0005507; C:GO:0005618; C:GO:0005730; C:GO:0005740; C:GO:0005774; C:GO:0005794; C:GO:0005886; P:GO:0005986; P:GO:0006000; P:GO:0006094; P:GO:0006096; P:GO:0006979; C:GO:0009506; C:GO:0009534; P:GO:0009651; P:GO:0009735; P:GO:0009737; C:GO:0009941; C:GO:0010287; C:GO:0022626; P:GO:0030388; P:GO:0031930; C:GO:0031977; P:GO:0034059; F:GO:0043621; P:GO:0046686; C:GO:00…	P:response to hypoxia; F:fructose-bisphosphate aldolase activity; F:copper ion binding; C:cell wall; C:nucleolus; C:mitochondrial envelope; C:vacuolar membrane; C:Golgi apparatus; C:plasma membrane; P:sucrose biosynthetic process; P:fructose metabolic process; P:gluconeogenesis; P:glycolytic process; P:response to oxidative stress; C:plasmodesma; C:chloroplast thylakoid; P:response to salt stress…
rsg01130.t1	RSG01130.t1;XP_018439088.1	'(gnl|cdd|36531 : 869.0) no description available & (gnl|cdd|80687 : 807.0) no description available & (ipr022761 : 265.27533) Lyase 1, N-terminal & (reliability: 100.0) & (original description: no original description)'	1	1	4,965777397	0,032128939	0,014179132	2.19096	0,681010723	RSG01130.t1	55952,29989	52337,35878	41123,58116	41512,11813	60638,38237	60846,9347	24354,66615	24535,09331	22731,03568	35.2	'not assigned.unknown'	8	TCA / org transformation.TCA.fumarase	D	8	https://www.uniprot.org/uniprot/A0A6J0JTU0	mitochondrion	cytoplasm	https://www.uniprot.org/uniprot/A0A6J0JTU0	GO:0005739	K01679	Citrate cycle (TCA cycle);Pyruvate metabolism;Carbon fixation pathways in prokaryotes;Metabolic pathways;Biosynthesis of secondary metabolites;Microbial metabolism in diverse environments;Carbon metabolism;Cushing syndrome;Pathways in cancer;Renal cell carcinoma	09101 Carbohydrate metabolism;09102 Energy metabolism	Citrate cycle (TCA cycle, Krebs cycle);Citrate cycle, second carbon oxidation, 2-oxoglutarate => oxaloacetate;Reductive citrate cycle (Arnon-Buchanan cycle);3-Hydroxypropionate bi-cycle	fumarate hydratase, class II [EC:4.2.1.2]	Lyase_1	Lyase	0	0	0	0
rsg42380.t1	RSG42380.t1	'(gnl|cdd|36881 : 257.0) no description available & (gnl|cdd|84994 : 111.0) no description available & (ipr014717 : 92.33913) Translation elongation factor EF1B/ribosomal protein S6 & (reliability: 100.0) & (original description: no original description)'	4	1	16,77339721	0,03567224	0,015406998	1.49004	0,657642782	RSG42380.t1	76431,89912	36377,85283	35453,513	43306,80273	97956,56641	82773,26739	32510,6021	30382,15453	48911,95008	35.2	'not assigned.unknown'	29	protein.synthesis.elongation	D	29	https://www.genome.jp/entry/K03232	nucleus	cytoplasm	https://www.uniprot.org/uniprot/A0A6J0MSM0	GO:0005634	K03232		not_assigned		elongation factor 1-beta			0	0	0	0
rsg16271.t1	RSG16271.t1;XP_018483238.1	'(gnl|cdd|38054 : 510.0) no description available & (ipr011234 : 246.65105) Fumarylacetoacetase, C-terminal-related & (gnl|cdd|79833 : 176.0) no description available & (reliability: 211.42316) & (original description: no original description)'	1	1	1,922948956	0,037658423	0,01589857	2.36183	0,645320709	RSG16271.t1	2039,828536	1506,078772	2256,568072	3419,874526	4257,98484	3833,262563	1174,878562	699,2693654	1590,420763	13.2.6.2	'amino acid metabolism.degradation.aromatic aa.tyrosine'	13	'amino acid metabolism.degradation.aromatic aa.tyrosine'	N	13	https://www.uniprot.org/uniprot/A0A6J0NHE8	nucleus	cytoplasm	https://www.nextprot.org/entry/NX_P16930/localization	GO:0005634	K01555	Tyrosine metabolism;Styrene degradation;Metabolic pathways;Microbial metabolism in diverse environments	09105 Amino acid metabolism;09111 Xenobiotics biodegradation and metabolism	Tyrosine degradation, tyrosine => homogentisate	fumarylacetoacetase [EC:3.7.1.2]	FAA_hydrolase	Fumarylacetoacetate (FAA) hydrolase family	0	0	0	0
rsg16120.t1	RSG16120.t1;RSG31337.t1;XP_018457350.1	'(gnl|cdd|36468 : 413.0) no description available & (gnl|cdd|30721 : 81.1) no description available & (reliability: 100.0) & (original description: no original description)'	1	1	2,798689365	0,049485933	0,019319216	1.54554	0,581370531	RSG16120.t1	6980,513796	1300,619399	995,6434354	2106,234408	4311,294543	3296,063197	1190,697562	2195,69252	1614,432866	35.2	'not assigned.unknown'	8	TCA / org transformation.other organic acid transformatons.atp-citrate lyase	D	8	https://www.uniprot.org/uniprot/A0A6J0LAZ7	mitochondrion	cytoplasm	https://www.uniprot.org/uniprot/A0A6J0LAZ7	GO:0005739	K01648	Citrate cycle (TCA cycle);Carbon fixation pathways in prokaryotes;Metabolic pathways;Biosynthesis of secondary metabolites;Microbial metabolism in diverse environments	09101 Carbohydrate metabolism;09102 Energy metabolism		ATP citrate (pro-S)-lyase [EC:2.3.3.8]			0	0	0	0
xp_018450932.1	XP_018450932.1;XP_018464325.1;RSG22057.t1;XP_018480225.1	'(gnl|cdd|29397 : 297.0) no description available & (gnl|cdd|36083 : 267.0) no description available & (ipr002130 : 177.29906) Cyclophilin-like peptidyl-prolyl cis-trans isomerase domain & (reliability: 100.0) & (original description: PREDICTED: peptidyl-prolyl cis-trans isomerase CYP18-3 [Raphanus sativus])'	3	3	9,744506955	0,056146908	0,021246677	1.70183	0,55103997	PREDICTED: peptidyl-prolyl cis-trans isomerase CYP18-3 [Raphanus sativus]	32882,84189	18329,14131	16536,90598	39756,86213	51665,0328	53020,83109	18280,09793	14016,16875	23046,58618	35.2	'not assigned.unknown'	31	cell.cycle.peptidylprolyl isomerase	D	29	https://www.uniprot.org/uniprot/A0A6J0KSQ2	extracellular space	cytoplasm	https://www.nextprot.org/entry/NX_P0DN37/localization	GO:0005615	K01802		not_assigned		peptidylprolyl isomerase [EC:5.2.1.8]			CP18C	CP18C_ARATHRecName: Full=Peptidyl-prolyl cis-trans isomerase CYP18-3; Short=PPIase CYP18-3; AltName: Full=Cyclophilin of 18 kDa 3; AltName: Full=Cyclosporin A-binding protein; AltName: Full=Rotamase cyclophilin-1	P:GO:0000413; P:GO:0001932; F:GO:0003755; C:GO:0005634; C:GO:0005739; C:GO:0005774; C:GO:0005794; C:GO:0005829; C:GO:0005886; C:GO:0009506; C:GO:0009507; P:GO:0009585; P:GO:0009626; P:GO:0009704; P:GO:0009735; P:GO:0009742; P:GO:0009785; F:GO:0016018; P:GO:0030587; P:GO:0045069; P:GO:0046686; C:GO:0048046; F:GO:0051082; P:GO:0061083	P:protein peptidyl-prolyl isomerization; P:regulation of protein phosphorylation; F:peptidyl-prolyl cis-trans isomerase activity; C:nucleus; C:mitochondrion; C:vacuolar membrane; C:Golgi apparatus; C:cytosol; C:plasma membrane; C:plasmodesma; C:chloroplast; P:red, far-red light phototransduction; P:plant-type hypersensitive response; P:de-etiolation; P:response to cytokinin; P:brassinosteroid med…
xp_018433077.1	XP_018433077.1	'(gnl|cdd|37720 : 616.0) no description available & (gnl|cdd|30521 : 475.0) no description available & (ipr002314 : 77.18928) Aminoacyl-tRNA synthetase, class II (G/ H/ P/ S), conserved domain & (reliability: 135.08124) & (original description: PREDICTED: serine--tRNA ligase, cytoplasmic [Raphanus sativus])'	1	1	2,518460512	0,060063608	0,022226044	1.76553	0,534721472	PREDICTED: serine--tRNA ligase, cytoplasmic [Raphanus sativus]	31687,15001	6508,984104	7249,395593	6159,10035	20271,2845	19551,2547	2628,22155	5809,742567	14081,39937	29.1	'protein.aa activation'	29	'protein.aa activation'	N	29	https://www.uniprot.org/uniprot/A0A6J0JBU8	cytoplasm	cytoplasm	https://www.nextprot.org/entry/NX_P49591/localization	GO:0005737	K01875	Aminoacyl-tRNA biosynthesis	09122 Translation		seryl-tRNA synthetase [EC:6.1.1.11]			SYSC	SYSC_ARATHRecName: Full=Serine--tRNA ligase, cytoplasmic; AltName: Full=Seryl-tRNA synthetase; Short=SerRS; AltName: Full=Seryl-tRNA(Ser/Sec) synthetase	P:GO:0000122; F:GO:0000978; P:GO:0001569; P:GO:0002181; F:GO:0003723; F:GO:0004828; F:GO:0005524; C:GO:0005634; C:GO:0005829; P:GO:0006434; P:GO:0008033; P:GO:0016259; F:GO:0042803; P:GO:0046686; P:GO:0061300; P:GO:0097056; P:GO:1903671; P:GO:1904046	P:negative regulation of transcription by RNA polymerase II; F:RNA polymerase II proximal promoter sequence-specific DNA binding; P:branching involved in blood vessel morphogenesis; P:cytoplasmic translation; F:RNA binding; F:serine-tRNA ligase activity; F:ATP binding; C:nucleus; C:cytosol; P:seryl-tRNA aminoacylation; P:tRNA processing; P:selenocysteine metabolic process; F:protein homodimerizat…
rsg13913.t1	RSG13913.t1;XP_018438867.1;XP_018438873.1;XP_018475888.1;XP_018475889.1;XP_018475890.1;XP_018484541.1	'(gnl|cdd|80441 : 200.0) no description available & (ipr013114 : 85.581314) Beta-hydroxyacyl-(acyl-carrier-protein) dehydratase, FabA/FabZ & (reliability: 100.0) & (original description: no original description)'	1	1	4,04735899	0,062237167	0,022704853	1.73761	0,526095035	RSG13913.t1	22934,31825	12211,62875	13691,01079	19656,04628	46725,0395	51986,00956	13996,42772	13200,77279	13318,81026	35.2	'not assigned.unknown'	11	lipid metabolism.FA synthesis and FA elongation.beta hydroxyacyl ACP dehydratase	D	11	https://www.uniprot.org/uniprot/A0A6J0JT51	chloroplast thylakoid membrane	cytoplasm	https://www.uniprot.org/uniprot/A0A6J0JT51	GO:0009535	K02372	Fatty acid biosynthesis;Biotin metabolism;Metabolic pathways;Fatty acid metabolism;Biosynthesis of cofactors	09103 Lipid metabolism;09108 Metabolism of cofactors and vitamins	Fatty acid biosynthesis, elongation;Pimeloyl-ACP biosynthesis, BioC-BioH pathway, malonyl-ACP => pimeloyl-ACP	3-hydroxyacyl-[acyl-carrier-protein] dehydratase [EC:4.2.1.59]	FabA	FabA-like domain	0	0	0	0
rsg16688.t1	RSG16688.t1;XP_018441316.1	'(gnl|cdd|36707 : 493.0) no description available & (gnl|cdd|58492 : 465.0) no description available & (ipr016040 : 145.81789) NAD(P)-binding domain & (reliability: 100.0) & (original description: no original description)'	3	1	9,133822441	0,06258631	0,022779238	1.77928	0,524736309	RSG16688.t1	58027,17875	34609,08851	31837,25845	55915,27952	140942,7298	81172,33083	34360,46476	27109,73092	36104,8066	35.2	'not assigned.unknown'	8	TCA / org transformation.other organic acid transformatons.cyt MDH	D	8	https://www.uniprot.org/uniprot/A0A6J0K1L6	chloroplast thylakoid membrane	cytoplasm	https://www.nextprot.org/entry/NX_P40925/localization	GO:0009535	K00026	Citrate cycle (TCA cycle);Cysteine and methionine metabolism;Pyruvate metabolism;Glyoxylate and dicarboxylate metabolism;Carbon fixation in photosynthetic organisms;Metabolic pathways;Biosynthesis of secondary metabolites;Microbial metabolism in diverse environments;Carbon metabolism	09101 Carbohydrate metabolism;09102 Energy metabolism;09105 Amino acid metabolism	Citrate cycle (TCA cycle, Krebs cycle);Citrate cycle, second carbon oxidation, 2-oxoglutarate => oxaloacetate;Glyoxylate cycle;CAM (Crassulacean acid metabolism), dark;C4-dicarboxylic acid cycle, NAD - malic enzyme type	malate dehydrogenase [EC:1.1.1.37]	Ldh_1_N	lactate/malate dehydrogenase, NAD binding domain	0	0	0	0
rsg11461.t1	RSG11461.t1;XP_018442800.1;XP_018470489.1	'(gnl|cdd|36881 : 225.0) no description available & (gnl|cdd|29372 : 100.0) no description available & (ipr014717 : 87.49823) Translation elongation factor EF1B/ribosomal protein S6 & (reliability: 100.0) & (original description: no original description)'	1	1	3,895170927	0,063761089	0,023029134	1.46307	0,520217572	RSG11461.t1	110719,0255	43490,41447	49376,93794	60579,1447	154111,0024	157551,2575	49865,9991	44083,50682	73866,01876	35.2	'not assigned.unknown'	29	protein.synthesis.elongation	D	29	https://www.uniprot.org/uniprot/A0A6J0K4D8	nucleus	cytoplasm	https://www.uniprot.org/uniprot/A0A6J0K4D8	GO:0005634	K03232		not_assigned		elongation factor 1-beta			0	0	0	0
rsg16544.t1	RSG16544.t1;RSG36440.t1;XP_018439922.1	'(gnl|cdd|37525 : 378.0) no description available & (gnl|cdd|34929 : 203.0) no description available & (ipr013979 : 124.99352) Translation initiation factor 2A, beta propellor-like domain & (reliability: 100.0) & (original description: no original description)'	1	1	2,04382205	0,070254274	0,025047097	2.4002	0,496620658	RSG16544.t1	3521,371435	4774,792093	5280,503434	7125,849447	9301,859675	10374,79502	2854,732449	2187,13619	3140,58981	35.2	'not assigned.unknown'	29	protein.synthesis.initiation	D	29	https://www.uniprot.org/uniprot/A0A6J0JW66	nucleus	cytoplasm	https://www.uniprot.org/uniprot/A0A6J0JW66	GO:0005634	K03253	RNA transport	09122 Translation		translation initiation factor 3 subunit B			0	0	0	0
rsg09995.t1	RSG09995.t1;RSG16266.t1;XP_018432960.1;XP_018437097.1	'(gnl|cdd|35850 : 503.0) no description available & (gnl|cdd|30502 : 242.0) no description available & (ipr014721 : 125.85372) Ribosomal protein S5 domain 2-type fold, subgroup & (reliability: 100.0) & (original description: no original description)'	1	1	3,695418119	0,075869095	0,026609077	1.40311	0,477905515	RSG09995.t1	12813,14746	5850,271778	5276,294754	5263,644755	16030,84567	12076,62975	4919,135713	7174,478734	6146,320844	35.2	'not assigned.unknown'	3	minor CHO metabolism.galactose.galactokinases	D	3	https://www.uniprot.org/uniprot/A0A6J0JBF5	nucleus	cytoplasm	https://www.uniprot.org/uniprot/A0A6J0JBF5	GO:0005634	K18674		not_assigned		N-acetylgalactosamine kinase [EC:2.7.1.157]			0	0	0	0
rsg03389.t1	RSG03389.t1;XP_018443126.1;XP_018448532.1;XP_018451254.1;XP_018451255.1;XP_018475725.1;XP_018480381.1	'(gnl|cdd|36924 : 272.0) no description available & (gnl|cdd|80977 : 236.0) no description available & (reliability: 100.0) & (original description: no original description)'	1	1	3,100707293	0,083651205	0,028526711	1.45816	0,454186824	RSG03389.t1	9162,523291	4626,839901	3421,180218	5815,253264	15307,57688	11720,69104	4466,555576	5422,751295	4911,69916	35.2	'not assigned.unknown'	23	nucleotide metabolism.salvage.phosphoribosyltransferases.aprt	D	23	https://www.uniprot.org/uniprot/A0A6J0K6L5	mitochondrion	cytoplasm	https://www.uniprot.org/uniprot/A0A6J0K6L5	GO:0005739	K00759	Purine metabolism;Metabolic pathways	09104 Nucleotide metabolism		adenine phosphoribosyltransferase [EC:2.4.2.7]			0	0	0	0
xp_018439091.1	XP_018439091.1	'(gnl|cdd|29397 : 278.0) no description available & (gnl|cdd|36098 : 254.0) no description available & (ipr002130 : 169.9213) Cyclophilin-like peptidyl-prolyl cis-trans isomerase domain & (reliability: 100.0) & (original description: PREDICTED: peptidyl-prolyl cis-trans isomerase CYP19-4 [Raphanus sativus])'	2	2	4,025174618	0,09753701	0,031876125	1.47913	0,4171484	PREDICTED: peptidyl-prolyl cis-trans isomerase CYP19-4 [Raphanus sativus]	27700,85152	17432,28988	16483,32993	25316,79899	32635,24681	34527,64074	17272,40468	13368,18392	17435,15647	35.2	'not assigned.unknown'	31	cell.cycle.peptidylprolyl isomerase	D	29	https://www.uniprot.org/uniprot/A0A6J0JVI8	extracellular space	cytoplasm	https://www.nextprot.org/entry/NX_P0DN37/localization	GO:0005615	K01802		not_assigned		peptidylprolyl isomerase [EC:5.2.1.8]			CP19D	CP19D_ARATHRecName: Full=Peptidyl-prolyl cis-trans isomerase CYP19-4; Short=PPIase CYP19-4; AltName: Full=Cyclophilin of 19 kDa 4; AltName: Full=Cyclophilin-5; AltName: Full=Rotamase CYP19-4; Flags: Precursor	P:GO:0000413; P:GO:0001932; F:GO:0003755; C:GO:0005739; C:GO:0005771; C:GO:0005783; C:GO:0005795; C:GO:0005802; C:GO:0005829; C:GO:0005886; C:GO:0009506; C:GO:0009507; P:GO:0009585; P:GO:0009626; P:GO:0009704; P:GO:0009735; P:GO:0009742; P:GO:0009785; F:GO:0016018; P:GO:0030587; P:GO:0046686; C:GO:0048046; P:GO:0048364; F:GO:0051082; P:GO:0061083	P:protein peptidyl-prolyl isomerization; P:regulation of protein phosphorylation; F:peptidyl-prolyl cis-trans isomerase activity; C:mitochondrion; C:multivesicular body; C:endoplasmic reticulum; C:Golgi stack; C:trans-Golgi network; C:cytosol; C:plasma membrane; C:plasmodesma; C:chloroplast; P:red, far-red light phototransduction; P:plant-type hypersensitive response; P:de-etiolation; P:response …
rsg34340.t1	RSG34340.t1;XP_018456157.1;XP_018472013.1	'(gnl|cdd|30031 : 943.0) no description available & (ipr006680 : 135.6702) Amidohydrolase 1 & (reliability: 100.0) & (original description: no original description)'	1	1	2,703738928	0,000371477	0,002136686	3.56977	0,999904984	RSG34340.t1	1668,337065	564,7892677	491,3120193	694,9322771	1544,792338	1365,333613	129,1610687	486,4095014	191,5214542	35.2	'not assigned.unknown'	13	amino acid metabolism.degradation.glutamate family.arginine	D	13	https://www.uniprot.org/uniprot/A0A6J0L7M7 https://www.brenda-enzymes.org/enzyme.php?ecno=6.3.4.6&Suchword=&reference=&UniProtAcc=&organism%5B%5D=	cytoplasm	cytoplasm		GO:0005737	K01427	Arginine biosynthesis;Purine metabolism;Atrazine degradation;Metabolic pathways;Microbial metabolism in diverse environments	09104 Nucleotide metabolism;09105 Amino acid metabolism;09111 Xenobiotics biodegradation and metabolism		urease [EC:3.5.1.5]	Amidohydro_1	Amidohydrolase family	0	0	0	0
xp_018485665.1	XP_018485665.1;XP_018446871.1;XP_018476370.1	'(gnl|cdd|73353 : 800.0) no description available & (gnl|cdd|35580 : 757.0) no description available & (ipr002423 : 347.69034) Chaperonin Cpn60/TCP-1 & (reliability: 608.45807) & (original description: PREDICTED: T-complex protein 1 subunit zeta 1 [Raphanus sativus])'	3	3	8,100425124	0,002273861	0,004288441	2.29155	0,987671073	PREDICTED: T-complex protein 1 subunit zeta 1 [Raphanus sativus]	12355,25409	6845,712356	6549,275809	8754,596138	19773,40411	17088,36922	3657,241248	4107,451454	6390,190284	29.6	'protein.folding'	29	'protein.folding'	N	29	https://www.uniprot.org/uniprot/A0A6J0NMD8	cytoplasm	cytoplasm		GO:0005737	K09498		not_assigned		T-complex protein 1 subunit zeta			TCPZA	TCPZA_ARATHRecName: Full=T-complex protein 1 subunit zeta 1; Short=TCP-1-zeta 1; AltName: Full=CCT-zeta 1; AltName: Full=Chaperonin CCT6A	C:GO:0001669; C:GO:0002199; F:GO:0005524; C:GO:0005832; C:GO:0005874; P:GO:0006457; P:GO:0007339; P:GO:0010043; C:GO:0016020; P:GO:0032212; C:GO:0044297; P:GO:0046686; P:GO:0050821; F:GO:0051082; F:GO:0071987; P:GO:1901998; P:GO:1904851	C:acrosomal vesicle; C:zona pellucida receptor complex; F:ATP binding; C:chaperonin-containing T-complex; C:microtubule; P:protein folding; P:binding of sperm to zona pellucida; P:response to zinc ion; C:membrane; P:positive regulation of telomere maintenance via telomerase; C:cell body; P:response to cadmium ion; P:protein stabilization; F:unfolded protein binding; F:WD40-repeat domain binding; …
rsg06180.t1	RSG06180.t1;XP_018460017.1	'(gnl|cdd|36840 : 226.0) no description available & (gnl|cdd|48108 : 140.0) no description available & (ipr001662 : 135.15938) Translation elongation factor EF1B, gamma chain, conserved & (reliability: 236.52892) & (original description: no original description)'	4	1	11,75895941	0,002354512	0,004288441	2.01001	0,986816721	RSG06180.t1	2783,239749	1184,247972	1190,876509	1436,955745	3677,098853	3484,760353	766,5660754	875,8704961	1371,870042	29.2.4	'protein.synthesis.elongation'	29	'protein.synthesis.elongation'	N	29	https://www.uniprot.org/uniprot/A0A6J0LJ34	cytoplasm	cytoplasm		GO:0005737	K03233	Legionellosis	not_assigned		elongation factor 1-gamma	EF1G	Elongation factor 1 gamma, conserved domain	0	0	0	0
rsg33036.t1	RSG33036.t1;RSG44423.t1;XP_018432605.1;XP_018492302.1	'(gnl|cdd|36839 : 280.0) no description available & (gnl|cdd|29533 : 229.0) no description available & (ipr008162 : 179.33928) Inorganic pyrophosphatase & (reliability: 100.0) & (original description: no original description)'	1	1	2,622020006	0,00335711	0,004885542	2.13784	0,975085929	RSG33036.t1	51152,56031	32248,08209	22666,39998	39886,12934	58680,66146	54461,86851	15357,99628	17729,30287	24268,52607	35.2	'not assigned.unknown'	23	nucleotide metabolism.phosphotransfer and pyrophosphatases.misc	D	26	https://www.uniprot.org/uniprot/A0A6J0JAC3 https://www.nextprot.org/entry/NX_Q15181/	cytoplasm	cytoplasm		GO:0005737	K01507	Oxidative phosphorylation	09102 Energy metabolism		inorganic pyrophosphatase [EC:3.6.1.1]	Pyrophosphatase	Inorganic pyrophosphatase	0	0	0	0
rsg15195.t1	RSG15195.t1;RSG17441.t1;XP_018441648.1;XP_018451297.1	'(gnl|cdd|37651 : 597.0) no description available & (gnl|cdd|75922 : 550.0) no description available & (reliability: 100.0) & (original description: no original description)'	1	1	3,480480671	0,003927997	0,005020736	2.65842	0,967792725	RSG15195.t1	17110,29682	6041,206429	5423,475843	6396,704683	21962,49448	15914,01426	1874,051041	3069,491714	7273,296117	35.2	'not assigned.unknown'	4	glycolysis.cytosolic branch.pyrophosphate-fructose-6-P phosphotransferase	D	4	https://www.uniprot.org/uniprot/A0A6J0K1V9	cytoplasm	cytoplasm		GO:0005737	K00895	Glycolysis / Gluconeogenesis;Pentose phosphate pathway;Fructose and mannose metabolism;Metabolic pathways;Biosynthesis of secondary metabolites;Microbial metabolism in diverse environments	09101 Carbohydrate metabolism		diphosphate-dependent phosphofructokinase [EC:2.7.1.90]	PFK	Phosphofructokinase	0	0	0	0
xp_018493158.1	XP_018493158.1;Lj2g3v2197650.2	'(gnl|cdd|84661 : 610.0) no description available & (gnl|cdd|36770 : 605.0) no description available & (ipr000741 : 395.70816) Fructose-bisphosphate aldolase, class-I & (reliability: 100.0) & (original description: PREDICTED: fructose-bisphosphate aldolase, cytoplasmic isozyme [Raphanus sativus])'	15	1	75,33729112	0,004071756	0,005049002	2.66611	0,965912962	PREDICTED: fructose-bisphosphate aldolase, cytoplasmic isozyme [Raphanus sativus]	60283,62478	23362,22505	14440,52328	42221,70604	75956,31985	61386,03398	12214,8807	23138,73968	9430,019561	35.2	'not assigned.unknown'	4	glycolysis.cytosolic branch.aldolase;glycolysis.unclear/dually targeted.aldolase	D	4	https://www.uniprot.org/uniprot/A0A6J0PAN9	cytoplasm	cytoplasm		GO:0005737	K01623	Glycolysis / Gluconeogenesis;Pentose phosphate pathway;Fructose and mannose metabolism;Methane metabolism;Carbon fixation in photosynthetic organisms;Metabolic pathways;Biosynthesis of secondary metabolites;Microbial metabolism in diverse environments;Carbon metabolism;Biosynthesis of amino acids;HIF-1 signaling pathway	09101 Carbohydrate metabolism;09102 Energy metabolism;09132 Signal transduction	Glycolysis (Embden-Meyerhof pathway), glucose => pyruvate;Gluconeogenesis, oxaloacetate => fructose-6P;Reductive pentose phosphate cycle (Calvin cycle);Reductive pentose phosphate cycle, glyceraldehyde-3P => ribulose-5P	fructose-bisphosphate aldolase, class I [EC:4.1.2.13]			ALFC8	ALFC8_ARATHRecName: Full=Fructose-bisphosphate aldolase 8, cytosolic; Short=AtFBA8; AltName: Full=Cytosolic aldolase 1; Short=cAld1	P:GO:0001666; F:GO:0002020; F:GO:0004332; F:GO:0005507; C:GO:0005618; C:GO:0005720; C:GO:0005730; C:GO:0005741; C:GO:0005774; C:GO:0005794; C:GO:0005829; C:GO:0005886; P:GO:0005986; P:GO:0006000; P:GO:0006094; P:GO:0006096; P:GO:0006754; P:GO:0006941; P:GO:0007339; F:GO:0008092; P:GO:0009408; C:GO:0009506; C:GO:0009507; P:GO:0009651; P:GO:0009735; P:GO:0019242; C:GO:0030018; P:GO:0030335; P:GO:00…	P:response to hypoxia; F:protease binding; F:fructose-bisphosphate aldolase activity; F:copper ion binding; C:cell wall; C:nuclear heterochromatin; C:nucleolus; C:mitochondrial outer membrane; C:vacuolar membrane; C:Golgi apparatus; C:cytosol; C:plasma membrane; P:sucrose biosynthetic process; P:fructose metabolic process; P:gluconeogenesis; P:glycolytic process; P:ATP biosynthetic process; P:str…
rsg03297.t1	RSG03297.t1;XP_018443027.1;XP_018445979.1;XP_018475607.1;RSG51654.t1;XP_018446150.1;XP_018454116.1	'(gnl|cdd|35947 : 717.0) no description available & (gnl|cdd|31415 : 543.0) no description available & (ipr003959 : 96.90703) ATPase, AAA-type, core & (reliability: 100.0) & (original description: no original description)'	4	4	13,36051345	0,005722673	0,005768886	1.90002	0,943719876	RSG03297.t1	25954,58685	13146,6745	13332,62818	16795,51912	36423,66582	33764,18916	8582,652621	9290,433044	15443,38328	35.2	'not assigned.unknown'	29	protein.degradation.ubiquitin.proteasom	D	29	https://www.uniprot.org/uniprot/A0A6J0K4Y3	cytoplasm	cytoplasm		GO:0005737	K03066	Proteasome;Alzheimer disease;Parkinson disease;Amyotrophic lateral sclerosis;Huntington disease;Spinocerebellar ataxia;Prion disease;Pathways of neurodegeneration - multiple diseases;Epstein-Barr virus infection	09123 Folding, sorting and degradation		26S proteasome regulatory subunit T6	AAA	ATPase family associated with various cellular activities (AAA)	0	0	0	0
xp_018436563.1	XP_018436563.1;XP_018439695.1	'(gnl|cdd|35405 : 396.0) no description available & (gnl|cdd|48449 : 374.0) no description available & (ipr001353 : 117.33653) Proteasome, subunit alpha/beta & (reliability: 205.33893) & (original description: PREDICTED: proteasome subunit alpha type-3-like [Raphanus sativus])'	1	1	2,628865957	0,005652514	0,005768886	2.3957	0,944673317	PREDICTED: proteasome subunit alpha type-3-like [Raphanus sativus]	25734,70957	19374,75225	16627,10434	25709,90251	38643,22994	37048,69185	10248,02352	9291,324236	12459,38059	29.5.11.20	'protein.degradation.ubiquitin.proteasom'	29	'protein.degradation.ubiquitin.proteasom'	N	29	https://www.uniprot.org/uniprot/A0A6J0JLT6	cytoplasm	cytoplasm	https://www.uniprot.org/uniprot/A0A6J0JLT6	GO:0005737	K02727	Proteasome;Alzheimer disease;Parkinson disease;Amyotrophic lateral sclerosis;Huntington disease;Spinocerebellar ataxia;Prion disease;Pathways of neurodegeneration - multiple diseases	09123 Folding, sorting and degradation		20S proteasome subunit alpha 7 [EC:3.4.25.1]			PSA3	PSA3_ARATHRecName: Full=Proteasome subunit alpha type-3; AltName: Full=20S proteasome alpha subunit G-1; AltName: Full=DiDi 17A-2a; AltName: Full=Proteasome component 8; AltName: Full=Proteasome subunit alpha type-7	F:GO:0003729; F:GO:0004298; C:GO:0005654; C:GO:0005774; P:GO:0007623; P:GO:0008063; P:GO:0009409; P:GO:0010499; C:GO:0019773; P:GO:0030707; F:GO:0031625; C:GO:0034515; C:GO:0042175; F:GO:0042802; P:GO:0043161; C:GO:0045202; P:GO:0045786; P:GO:0046686; C:GO:0048046; P:GO:0052548; P:GO:0055085; P:GO:1901990	F:mRNA binding; F:threonine-type endopeptidase activity; C:nucleoplasm; C:vacuolar membrane; P:circadian rhythm; P:Toll signaling pathway; P:response to cold; P:proteasomal ubiquitin-independent protein catabolic process; C:proteasome core complex, alpha-subunit complex; P:ovarian follicle cell development; F:ubiquitin protein ligase binding; C:proteasome storage granule; C:nuclear outer membrane…
rsg07018.t1	RSG07018.t1;XP_018439714.1	'(gnl|cdd|36363 : 1090.0) no description available & (gnl|cdd|81539 : 678.0) no description available & (ipr020058 : 257.0566) Glutamyl/glutaminyl-tRNA synthetase, class Ib, catalytic domain & (reliability: 220.32542) & (original description: no original description)'	1	1	2,392157316	0,006604473	0,006261766	2.76189	0,931752169	RSG07018.t1	1053,586773	330,4278146	328,8845565	326,507734	1143,747488	1111,16108	172,9654531	375,7357967	104,3858085	29.1	'protein.aa activation'	29	'protein.aa activation'	N	29	https://www.uniprot.org/uniprot/A0A6J0JYD2	cytoplasm	cytoplasm		GO:0005737	K01886	Aminoacyl-tRNA biosynthesis;Metabolic pathways	09122 Translation		glutaminyl-tRNA synthetase [EC:6.1.1.18]	tRNA-synt_1c	tRNA synthetases class I (E and Q), catalytic domain	0	0	0	0
rsg00941.t1	RSG00941.t1;RSG06593.t1;XP_018467162.1;RSG41587.t1;Lj0g3v0069149.1;RSG48248.t1;RSG50550.t1;RSG60462.t1;XP_018465746.1;KZL83067.1;RSG42840.t1	'(gnl|cdd|84073 : 569.0) no description available & (gnl|cdd|35275 : 486.0) no description available & (ipr000795 : 97.650185) Elongation factor, GTP-binding domain & (reliability: 128.2352) & (original description: no original description)'	10	1	70,53290153	0,009941529	0,007491137	2.70803	0,887956606	RSG00941.t1	352031,3783	302408,5789	311256,8305	342199,8601	851004,3583	804708,5963	131129,4706	153413,8173	226595,9764	29.2.4	'protein.synthesis.elongation'	29	'protein.synthesis.elongation'	N	29	https://www.uniprot.org/uniprot/A0A6J0M496	cytoplasm	cytoplasm		GO:0005737	K03231	RNA transport;Legionellosis;Leishmaniasis	09122 Translation		elongation factor 1-alpha	GTP_EFTU	Elongation factor Tu GTP binding domain	0	0	0	0
xp_018470692.1	XP_018470692.1;RSG08822.t1;RSG34051.t1;A0A072VT43;OHW90473.1	'(gnl|cdd|35690 : 1269.0) no description available & (gnl|cdd|82272 : 633.0) no description available & (ipr014721 : 186.69572) Ribosomal protein S5 domain 2-type fold, subgroup & (reliability: 100.0) & (original description: PREDICTED: elongation factor 2 [Raphanus sativus])'	23	21	98,86127555	0,011686587	0,008040309	1.8606	0,866480728	PREDICTED: elongation factor 2 [Raphanus sativus]	261987,7033	139194,0279	137102,3651	178155,7199	397402,8034	403751,5227	92873,13507	101135,6509	173682,1452	35.2	'not assigned.unknown'	29	protein.synthesis.elongation	D	29	https://www.uniprot.org/uniprot/A0A6J0MGN4	cytoplasm	cytoplasm		GO:0005737	K03234	AMPK signaling pathway;Oxytocin signaling pathway	09132 Signal transduction		elongation factor 2	GTP_EFTU	Elongation factor Tu GTP binding domain	EF2	EF2_ARATHRecName: Full=Elongation factor 2; Short=EF-2; AltName: Full=Protein LOW EXPRESSION OF OSMOTICALLY RESPONSIVE GENES 1	F:GO:0002039; P:GO:0002182; P:GO:0002244; P:GO:0002931; P:GO:0003009; F:GO:0003729; F:GO:0003746; F:GO:0003924; F:GO:0005507; F:GO:0005525; C:GO:0005730; C:GO:0005774; C:GO:0005794; C:GO:0005829; C:GO:0005886; P:GO:0007568; F:GO:0008097; C:GO:0009506; C:GO:0009507; P:GO:0009631; P:GO:0009735; P:GO:0010629; P:GO:0014009; C:GO:0016235; F:GO:0019901; P:GO:0032355; P:GO:0034976; P:GO:0035914; P:GO:00…	F:p53 binding; P:cytoplasmic translational elongation; P:hematopoietic progenitor cell differentiation; P:response to ischemia; P:skeletal muscle contraction; F:mRNA binding; F:translation elongation factor activity; F:GTPase activity; F:copper ion binding; F:GTP binding; C:nucleolus; C:vacuolar membrane; C:Golgi apparatus; C:cytosol; C:plasma membrane; P:aging; F:5S rRNA binding; C:plasmodesma; …
rsg10213.t1	RSG10213.t1;XP_018447204.1	'(gnl|cdd|37624 : 810.0) no description available & (gnl|cdd|29970 : 346.0) no description available & (ipr000994 : 142.49791) Peptidase M24, structural domain & (reliability: 249.37134) & (original description: no original description)'	1	1	7,952371597	0,017100872	0,010036931	1.34323	0,806521845	RSG10213.t1	50453,82446	17692,54011	16489,23951	21967,79017	38463,85839	54636,79534	17428,65036	21917,28185	25268,35216	29.5.7	'protein.degradation.metalloprotease'	29	'protein.degradation.metalloprotease'	N	29	https://www.uniprot.org/uniprot/A0A6J0KJM7	cytoplasm	cytoplasm	https://www.uniprot.org/uniprot/A0A6J0KJM7	GO:0005737	K01262		not_assigned		Xaa-Pro aminopeptidase [EC:3.4.11.9]			0	0	0	0
xp_018460015.1	XP_018460015.1	'(gnl|cdd|39713 : 800.0) no description available & (gnl|cdd|81587 : 493.0) no description available & (ipr006124 : 219.29031) Metalloenzyme & (reliability: 100.0) & (original description: PREDICTED: 2,3-bisphosphoglycerate-independent phosphoglycerate mutase 1 [Raphanus sativus])'	7	4	23,22683859	0,017982423	0,01016068	1.73329	0,797647101	PREDICTED: 2,3-bisphosphoglycerate-independent phosphoglycerate mutase 1 [Raphanus sativus]	46598,07653	28348,8948	25473,21724	26646,02499	48778,42184	67331,37796	17888,98781	23444,95171	24014,65341	35.2	'not assigned.unknown'	4	glycolysis.cytosolic branch.phosphoglycerate mutase	D	4	https://www.uniprot.org/uniprot/A0A6J0KVZ4	cytoplasm	cytoplasm		GO:0005737	K15633	Glycolysis / Gluconeogenesis;Glycine, serine and threonine metabolism;Methane metabolism;Metabolic pathways;Biosynthesis of secondary metabolites;Microbial metabolism in diverse environments;Carbon metabolism;Biosynthesis of amino acids	09101 Carbohydrate metabolism;09102 Energy metabolism;09105 Amino acid metabolism	Glycolysis (Embden-Meyerhof pathway), glucose => pyruvate;Glycolysis, core module involving three-carbon compounds;Gluconeogenesis, oxaloacetate => fructose-6P	2,3-bisphosphoglycerate-independent phosphoglycerate mutase [EC:5.4.2.12]			PMG1	PMG1_ARATHRecName: Full=2,3-bisphosphoglycerate-independent phosphoglycerate mutase 1; Short=BPG-independent PGAM 1; Short=Phosphoglyceromutase 1; AltName: Full=PGAM-I 1	C:GO:0005740; C:GO:0005829; C:GO:0005886; P:GO:0006007; P:GO:0006096; P:GO:0009409; C:GO:0009506; C:GO:0009507; P:GO:0009555; P:GO:0010118; F:GO:0030145; P:GO:0044262; F:GO:0046537; P:GO:0046686; C:GO:0048046	C:mitochondrial envelope; C:cytosol; C:plasma membrane; P:glucose catabolic process; P:glycolytic process; P:response to cold; C:plasmodesma; C:chloroplast; P:pollen development; P:stomatal movement; F:manganese ion binding; P:cellular carbohydrate metabolic process; F:2,3-bisphosphoglycerate-independent phosphoglycerate mutase activity; P:response to cadmium ion; C:apoplast
rsg06806.t1	RSG06806.t1;RSG19381.t1;XP_018438963.1;XP_018490982.1;RSG42434.t1;XP_018486136.1	'(gnl|cdd|35583 : 704.0) no description available & (gnl|cdd|73352 : 675.0) no description available & (ipr002423 : 304.78522) Chaperonin Cpn60/TCP-1 & (reliability: 533.37415) & (original description: no original description)'	3	3	9,406051874	0,018784368	0,010422363	1.65978	0,789770508	RSG06806.t1	33197,30105	12178,26377	14160,11412	16242,42712	42003,16535	43392,7892	8967,141906	12126,06477	21822,67862	29.6	'protein.folding'	29	'protein.folding'	N	29	https://www.uniprot.org/uniprot/A0A6J0JTS3	cytoplasm	cytoplasm		GO:0005737	K09500		not_assigned		T-complex protein 1 subunit theta	Cpn60_TCP1	TCP-1/cpn60 chaperonin family	0	0	0	0
xp_018486385.1	XP_018486385.1;XP_018452840.1;RSG09452.t1;TKJ85533.1;XP_018476577.1	'(gnl|cdd|80603 : 284.0) no description available & (gnl|cdd|38288 : 264.0) no description available & (ipr000850 : 133.72429) Adenylate kinase & (reliability: 100.0) & (original description: PREDICTED: adenylate kinase 4-like [Raphanus sativus])'	4	3	14,35851359	0,020602829	0,011144644	1.59355	0,772570168	PREDICTED: adenylate kinase 4-like [Raphanus sativus]	51903,25843	12626,49052	11328,75753	24999,24026	44610,02301	29999,90513	14457,02202	12590,65117	18383,22731	35.2	'not assigned.unknown'	23	nucleotide metabolism.phosphotransfer and pyrophosphatases.adenylate kinase	D	23	https://www.uniprot.org/uniprot/A0A6J0NPF1	cytoplasm	cytoplasm		GO:0005737	K00939	Purine metabolism;Thiamine metabolism;Metabolic pathways;Biosynthesis of secondary metabolites;Biosynthesis of cofactors	09104 Nucleotide metabolism;09108 Metabolism of cofactors and vitamins	Adenine ribonucleotide biosynthesis, IMP => ADP,ATP	adenylate kinase [EC:2.7.4.3]	ADK	Adenylate kinase	KAD4	KAD4_ARATHRecName: Full=Adenylate kinase 4; Short=AK 4; AltName: Full=ATP-AMP transphosphorylase 4; AltName: Full=ATP:AMP phosphotransferase; AltName: Full=Adenylate monophosphate kinase 4; Short=AMK4	F:GO:0004017; F:GO:0005507; F:GO:0005524; C:GO:0005758; C:GO:0005774; C:GO:0005794; P:GO:0006166; P:GO:0006172; P:GO:0016310; P:GO:0046686; P:GO:0046940	F:adenylate kinase activity; F:copper ion binding; F:ATP binding; C:mitochondrial intermembrane space; C:vacuolar membrane; C:Golgi apparatus; P:purine ribonucleoside salvage; P:ADP biosynthetic process; P:phosphorylation; P:response to cadmium ion; P:nucleoside monophosphate phosphorylation
xp_018447025.1	XP_018447025.1;RSG17694.t1	'(gnl|cdd|80491 : 595.0) no description available & (gnl|cdd|36581 : 549.0) no description available & (ipr001576 : 379.01025) Phosphoglycerate kinase & (reliability: 100.0) & (original description: PREDICTED: phosphoglycerate kinase, cytosolic [Raphanus sativus])'	5	2	28,86437964	0,02085267	0,01124454	2.5489	0,770275639	PREDICTED: phosphoglycerate kinase, cytosolic [Raphanus sativus]	31286,20111	32592,82469	28684,95129	49014,61905	60809,13127	52678,81785	16277,34387	14817,82936	17739,57146	35.2	'not assigned.unknown'	4	glycolysis.cytosolic branch.3-phosphoglycerate kinase (PGK)	D	4	https://www.uniprot.org/uniprot/A0A6J0KIZ7	cytoplasm	cytoplasm		GO:0005737	K00927	Glycolysis / Gluconeogenesis;Carbon fixation in photosynthetic organisms;Metabolic pathways;Biosynthesis of secondary metabolites;Microbial metabolism in diverse environments;Carbon metabolism;Biosynthesis of amino acids;HIF-1 signaling pathway	09101 Carbohydrate metabolism;09102 Energy metabolism;09132 Signal transduction	Glycolysis (Embden-Meyerhof pathway), glucose => pyruvate;Glycolysis, core module involving three-carbon compounds;Gluconeogenesis, oxaloacetate => fructose-6P;Reductive pentose phosphate cycle (Calvin cycle);Reductive pentose phosphate cycle, ribulose-5P => glyceraldehyde-3P;Semi-phosphorylative Entner-Doudoroff pathway, gluconate => glycerate-3P;D-galactonate degradation, De Ley-Doudoroff pathw…	phosphoglycerate kinase [EC:2.7.2.3]			PGKY3	PGKY3_ARATHRecName: Full=Phosphoglycerate kinase 3, cytosolic	P:GO:0002237; F:GO:0004618; F:GO:0004672; F:GO:0005524; C:GO:0005618; C:GO:0005634; C:GO:0005739; C:GO:0005774; C:GO:0005794; C:GO:0005829; C:GO:0005886; P:GO:0006094; P:GO:0006096; P:GO:0006468; P:GO:0009408; P:GO:0009409; P:GO:0009416; C:GO:0009506; C:GO:0009570; C:GO:0009579; P:GO:0009749; C:GO:0009941; C:GO:0010319; P:GO:0019253; F:GO:0043531; P:GO:0046686; C:GO:0048046; P:GO:0050691; P:GO:19…	P:response to molecule of bacterial origin; F:phosphoglycerate kinase activity; F:protein kinase activity; F:ATP binding; C:cell wall; C:nucleus; C:mitochondrion; C:vacuolar membrane; C:Golgi apparatus; C:cytosol; C:plasma membrane; P:gluconeogenesis; P:glycolytic process; P:protein phosphorylation; P:response to heat; P:response to cold; P:response to light stimulus; C:plasmodesma; C:chloroplast…
rsg15383.t1	RSG15383.t1;RSG26796.t1;XP_018441228.1;XP_018451208.1	'(gnl|cdd|35844 : 909.0) no description available & (gnl|cdd|30382 : 479.0) no description available & (ipr016055 : 142.81157) Alpha-D-phosphohexomutase, alpha/beta/alpha I/II/III & (reliability: 100.0) & (original description: no original description)'	3	3	7,255391479	0,022933564	0,011883855	1.70687	0,751770879	RSG15383.t1	20438,66141	11696,67036	9361,175286	16635,29571	28845,29817	19420,1326	8461,25076	11745,66587	8569,016621	35.2	'not assigned.unknown'	4	glycolysis.cytosolic branch.phosphoglucomutase (PGM)	D	4; 6	https://www.uniprot.org/uniprot/A0A6J0K0K7	cytoplasm	cytoplasm		GO:0005737	K01835	Glycolysis / Gluconeogenesis;Pentose phosphate pathway;Galactose metabolism;Purine metabolism;Starch and sucrose metabolism;Amino sugar and nucleotide sugar metabolism;Streptomycin biosynthesis;Metabolic pathways;Biosynthesis of secondary metabolites;Microbial metabolism in diverse environments	09101 Carbohydrate metabolism;09104 Nucleotide metabolism;09110 Biosynthesis of other secondary metabolites	Nucleotide sugar biosynthesis, glucose => UDP-glucose;Glycogen degradation, glycogen => glucose-6P	phosphoglucomutase [EC:5.4.2.2]	PGM_PMM_I;PGM_PMM_I	Phosphoglucomutase/phosphomannomutase, alpha/beta/alpha domain I;Phosphoglucomutase/phosphomannomutase, alpha/beta/alpha domain I	0	0	0	0
xp_018477486.1	XP_018477486.1	'(gnl|cdd|35776 : 741.0) no description available & (gnl|cdd|29821 : 406.0) no description available & (ipr004364 : 169.005) Aminoacyl-tRNA synthetase, class II (D/K/N) & (reliability: 295.75876) & (original description: PREDICTED: aspartate--tRNA ligase 2, cytoplasmic-like [Raphanus sativus])'	1	1	3,072604179	0,03145065	0,014094707	5.19675	0,685703223	PREDICTED: aspartate--tRNA ligase 2, cytoplasmic-like [Raphanus sativus]	1445,729708	1426,644612	1356,577481	1369,952663	4209,954893	469,8027058	294,3683922	376,4167226	317,485248	29.1	'protein.aa activation'	29	'protein.aa activation'	N	29	https://www.uniprot.org/uniprot/A0A6J0N0J1	cytoplasm	cytoplasm		GO:0005737	K22503	Aminoacyl-tRNA biosynthesis	09122 Translation		aspartyl-tRNA synthetase [EC:6.1.1.12]			SYDC2	SYDC2_ARATHRecName: Full=Aspartate--tRNA ligase 2, cytoplasmic; AltName: Full=Aspartyl-tRNA synthetase; Short=AspRS; AltName: Full=Protein IMPAIRED IN BABA-INDUCED DISEASE IMMUNITY 1	F:GO:0003677; F:GO:0003723; F:GO:0004815; F:GO:0005515; F:GO:0005524; C:GO:0005634; C:GO:0005783; C:GO:0005829; P:GO:0006422; C:GO:0009506; C:GO:0017101; C:GO:0045202; P:GO:0046686; F:GO:0046872; P:GO:0050832	F:DNA binding; F:RNA binding; F:aspartate-tRNA ligase activity; F:protein binding; F:ATP binding; C:nucleus; C:endoplasmic reticulum; C:cytosol; P:aspartyl-tRNA aminoacylation; C:plasmodesma; C:aminoacyl-tRNA synthetase multienzyme complex; C:synapse; P:response to cadmium ion; F:metal ion binding; P:defense response to fungus
rsg41885.t1	RSG41885.t1;RSG43547.t1;RSG46126.t1;XP_018437511.1;XP_018452545.1;XP_018478229.1;XP_018481594.1;XP_018486530.1	'(gnl|cdd|36839 : 262.0) no description available & (gnl|cdd|29533 : 220.0) no description available & (ipr008162 : 160.71095) Inorganic pyrophosphatase & (reliability: 100.0) & (original description: no original description)'	1	1	3,02766037	0,04049817	0,01652057	1.41907	0,628576749	RSG41885.t1	46514,79677	23329,42934	17976,6535	28493,04843	40638,75507	40215,46464	19071,90448	20667,68565	24284,18188	35.2	'not assigned.unknown'	23	nucleotide metabolism.phosphotransfer and pyrophosphatases.misc	D	26	https://www.uniprot.org/uniprot/A0A6J0JR37	cytoplasm	cytoplasm		GO:0005737	K01507	Oxidative phosphorylation	09102 Energy metabolism		inorganic pyrophosphatase [EC:3.6.1.1]			0	0	0	0
rsg01669.t1	RSG01669.t1;XP_018470702.1	'(gnl|cdd|35776 : 760.0) no description available & (gnl|cdd|29821 : 415.0) no description available & (ipr004364 : 176.01811) Aminoacyl-tRNA synthetase, class II (D/K/N) & (reliability: 308.0317) & (original description: no original description)'	1	1	3,999833584	0,054587515	0,020885592	3.94367	0,557834187	RSG01669.t1	5217,571631	3236,712644	4265,174087	4907,961278	11430,84349	1321,324098	465,4170279	1381,74133	2230,434213	29.1	'protein.aa activation'	29	'protein.aa activation'	N	29	https://www.uniprot.org/uniprot/A0A6J0ME22	cytoplasm	cytoplasm		GO:0005737	K22503	Aminoacyl-tRNA biosynthesis	09122 Translation		aspartyl-tRNA synthetase [EC:6.1.1.12]			0	0	0	0
xp_018488142.1	XP_018488142.1;A0A072VMC4;XP_018457288.1	'(gnl|cdd|36709 : 556.0) no description available & (gnl|cdd|58491 : 542.0) no description available & (ipr015955 : 186.17293) Lactate dehydrogenase/glycoside hydrolase, family 4, C-terminal & (reliability: 100.0) & (original description: PREDICTED: malate dehydrogenase, cytoplasmic 1-like [Raphanus sativus])'	7	4	36,99676478	0,056885117	0,021478921	1.91409	0,547884396	PREDICTED: malate dehydrogenase, cytoplasmic 1-like [Raphanus sativus]	99662,10091	89698,77024	76400,25233	108853,4338	239151,7689	188897,2874	66245,40644	59916,2928	64698,22285	35.2	'not assigned.unknown'	8	TCA / org transformation.other organic acid transformatons.cyt MDH	D	8	https://www.uniprot.org/uniprot/A0A6J0NUP3	cytoplasm	cytoplasm		GO:0005737	K00025	Citrate cycle (TCA cycle);Cysteine and methionine metabolism;Pyruvate metabolism;Glyoxylate and dicarboxylate metabolism;Carbon fixation in photosynthetic organisms;Metabolic pathways;Biosynthesis of secondary metabolites;Microbial metabolism in diverse environments;Carbon metabolism;Proximal tubule bicarbonate reclamation	09101 Carbohydrate metabolism;09102 Energy metabolism;09105 Amino acid metabolism	Citrate cycle (TCA cycle, Krebs cycle);Citrate cycle, second carbon oxidation, 2-oxoglutarate => oxaloacetate;Glyoxylate cycle;CAM (Crassulacean acid metabolism), dark;C4-dicarboxylic acid cycle, NAD - malic enzyme type	malate dehydrogenase [EC:1.1.1.37]			MDHC1	MDHC1_ARATHRecName: Full=Malate dehydrogenase 1, cytoplasmic; AltName: Full=Cytosolic NAD-dependent malate dehydrogenase 1; Short=cNAD-MDH1; AltName: Full=Cytosolic malate dehydrogenase 1; Short=Cytosolic MDH1	F:GO:0004470; F:GO:0005515; C:GO:0005615; C:GO:0005634; C:GO:0005774; C:GO:0005794; C:GO:0005829; C:GO:0005886; P:GO:0006094; P:GO:0006099; P:GO:0006107; P:GO:0006108; P:GO:0006734; C:GO:0009506; C:GO:0009570; P:GO:0009651; P:GO:0009735; P:GO:0010043; P:GO:0019674; F:GO:0030060; P:GO:0046686; C:GO:0048046; F:GO:0051287	F:malic enzyme activity; F:protein binding; C:extracellular space; C:nucleus; C:vacuolar membrane; C:Golgi apparatus; C:cytosol; C:plasma membrane; P:gluconeogenesis; P:tricarboxylic acid cycle; P:oxaloacetate metabolic process; P:malate metabolic process; P:NADH metabolic process; C:plasmodesma; C:chloroplast stroma; P:response to salt stress; P:response to cytokinin; P:response to zinc ion; P:N…
xp_018442208.1	XP_018442208.1;XP_018456193.1	'(gnl|cdd|35245 : 584.0) no description available & (gnl|cdd|31262 : 434.0) no description available & (ipr016040 : 91.073784) NAD(P)-binding domain & (reliability: 100.0) & (original description: PREDICTED: alcohol dehydrogenase class-P [Raphanus sativus])'	1	1	1,880781054	0,069722092	0,025012399	6.88163	0,498471908	PREDICTED: alcohol dehydrogenase class-P [Raphanus sativus]	117679,6309	490282,0138	158053,0426	215134,8606	79237,97947	121521,1991	37267,95152	46698,3788	30763,59655	35.2	'not assigned.unknown'	5	fermentation.ADH	D	5	https://www.uniprot.org/uniprot/A0A6J0K3H6	cytoplasm	cytoplasm		GO:0005737	K18857	Glycolysis / Gluconeogenesis;Fatty acid degradation;Tyrosine metabolism;alpha-Linolenic acid metabolism;Pyruvate metabolism;Metabolic pathways;Biosynthesis of secondary metabolites;Microbial metabolism in diverse environments	09101 Carbohydrate metabolism;09103 Lipid metabolism;09105 Amino acid metabolism		alcohol dehydrogenase class-P [EC:1.1.1.1]			ADH1	ADH1_ARATHRecName: Full=Alcohol dehydrogenase class-P; Short=AtADH	F:GO:0000166; F:GO:0004024; C:GO:0005794; C:GO:0005829; C:GO:0005886; F:GO:0008270; P:GO:0009409; P:GO:0009413; P:GO:0009414; P:GO:0009651; P:GO:0009737; P:GO:0009744; P:GO:0031000; P:GO:0032355; P:GO:0042542; F:GO:0042803; P:GO:0046294; P:GO:0046686; F:GO:0051903; P:GO:0055114; P:GO:1900039	F:nucleotide binding; F:alcohol dehydrogenase activity, zinc-dependent; C:Golgi apparatus; C:cytosol; C:plasma membrane; F:zinc ion binding; P:response to cold; P:response to flooding; P:response to water deprivation; P:response to salt stress; P:response to abscisic acid; P:response to sucrose; P:response to caffeine; P:response to estradiol; P:response to hydrogen peroxide; F:protein homodimeri…
rsg28220.t1	RSG28220.t1;RSG30697.t1;RSG39642.t1;XP_018436553.1;XP_018446787.1;XP_018465392.1;XP_018476481.1;XP_018476482.1;XP_018482787.1;XP_018483637.1;XP_018491522.1	'(gnl|cdd|35592 : 554.0) no description available & (gnl|cdd|29063 : 399.0) no description available & (ipr004843 : 92.924385) Metallophosphoesterase domain & (reliability: 100.0) & (original description: no original description)'	1	1	2,559286594	0,072730757	0,025717473	1.53272	0,48818657	RSG28220.t1	20858,72985	14960,55414	12115,41012	16495,82989	24406,97288	27292,76363	10928,76345	11720,60386	13367,55662	35.2	'not assigned.unknown'	29	protein.postranslational modification	D	29	https://www.uniprot.org/uniprot/A0A6J0JLS8	cytoplasm	cytoplasm		GO:0005737	K04382	mRNA surveillance pathway;MAPK signaling pathway - fly;Sphingolipid signaling pathway;Cell cycle - yeast;Meiosis - yeast;Oocyte meiosis;Autophagy - other;Autophagy - yeast;Autophagy - animal;PI3K-Akt signaling pathway;AMPK signaling pathway;Adrenergic signaling in cardiomyocytes;TGF-beta signaling pathway;Hippo signaling pathway;Hippo signaling pathway - fly;Tight junction;Dopaminergic synapse;Lo…	09122 Translation;09132 Signal transduction;09141 Transport and catabolism;09143 Cell growth and death;09144 Cellular community - eukaryotes		serine/threonine-protein phosphatase 2A catalytic subunit [EC:3.1.3.16]	Metallophos;Metallophos	Calcineurin-like phosphoesterase;Calcineurin-like phosphoesterase	0	0	0	0
xp_018433540.1	XP_018433540.1	'(gnl|cdd|36790 : 368.0) no description available & (gnl|cdd|84642 : 319.0) no description available & (ipr023210 : 247.37085) NADP-dependent oxidoreductase domain & (reliability: 100.0) & (original description: PREDICTED: NADP-dependent D-sorbitol-6-phosphate dehydrogenase-like [Raphanus sativus])'	3	3	9,85391593	0,081289343	0,028053924	1.49837	0,461134565	PREDICTED: NADP-dependent D-sorbitol-6-phosphate dehydrogenase-like [Raphanus sativus]	19639,31038	12998,44919	11708,76334	13179,38884	28581,0223	25597,92853	10960,99697	10910,45219	12440,96496	35.2	'not assigned.unknown'	3	minor CHO metabolism.others	D	3	https://www.uniprot.org/uniprot/A0A6J0JD58	cytoplasm	cytoplasm		GO:0005737	K00011	Pentose and glucuronate interconversions;Fructose and mannose metabolism;Galactose metabolism;Glycerolipid metabolism;Folate biosynthesis;Metabolic pathways	09101 Carbohydrate metabolism;09103 Lipid metabolism;09108 Metabolism of cofactors and vitamins		aldehyde reductase [EC:1.1.1.21]			S6PD	S6PD_MALDORecName: Full=NADP-dependent D-sorbitol-6-phosphate dehydrogenase; AltName: Full=Aldose-6-phosphate reductase	F:GO:0004745; F:GO:0005515; C:GO:0005576; C:GO:0005829; P:GO:0006006; P:GO:0006081; P:GO:0006979; F:GO:0009055; C:GO:0016020; P:GO:0019568; P:GO:0019640; P:GO:0031158; F:GO:0032866; P:GO:0042593; P:GO:0042843; P:GO:0044597; P:GO:0044598; F:GO:0047641; F:GO:0047939; F:GO:0047941; P:GO:0048870; P:GO:0055114; P:GO:1901687	F:retinol dehydrogenase activity; F:protein binding; C:extracellular region; C:cytosol; P:glucose metabolic process; P:cellular aldehyde metabolic process; P:response to oxidative stress; F:electron transfer activity; C:membrane; P:arabinose catabolic process; P:glucuronate catabolic process to xylulose 5-phosphate; P:negative regulation of aggregate size involved in sorocarp development; F:D-xyl…
rsg17688.t1	RSG17688.t1;XP_018443785.1;XP_018445054.1	'(gnl|cdd|81466 : 379.0) no description available & (ipr013785 : 217.43726) Aldolase-type TIM barrel & (reliability: 100.0) & (original description: no original description)'	1	1	3,182815552	0,081458064	0,02805604	1.6049	0,46063129	RSG17688.t1	13708,89073	6158,846278	7914,928561	5783,863494	17308,15933	10130,12301	3351,653711	5733,383504	9276,465971	35.2	'not assigned.unknown'	10	cell wall.precursor synthesis.KDO pathway.KDO-8-Phosphate Synthase	D	10	https://www.uniprot.org/uniprot/A0A6J0K720	cytoplasm	cytoplasm		GO:0005737	K01627	Lipopolysaccharide biosynthesis;Metabolic pathways	09107 Glycan biosynthesis and metabolism	CMP-KDO biosynthesis	2-dehydro-3-deoxyphosphooctonate aldolase (KDO 8-P synthase) [EC:2.5.1.55]	DAHP_synth_1	DAHP synthetase I family	0	0	0	0
rsg10721.t1	RSG10721.t1;XP_018441130.1;XP_018492982.1	'(gnl|cdd|48155 : 834.0) no description available & (gnl|cdd|35579 : 800.0) no description available & (ipr002423 : 334.2315) Chaperonin Cpn60/TCP-1 & (reliability: 584.90515) & (original description: no original description)'	3	3	10,99631453	0,087157876	0,02909016	1.53985	0,444243401	RSG10721.t1	19601,90216	7802,238938	8681,882121	9806,61394	36500,7695	27449,86441	7005,902404	10429,04624	13326,48912	29.6	'protein.folding'	29	'protein.folding'	N	29	https://www.uniprot.org/uniprot/A0A6J0JZG5	cytoplasm	cytoplasm		GO:0005737	K09496		not_assigned		T-complex protein 1 subunit delta	Cpn60_TCP1	TCP-1/cpn60 chaperonin family	0	0	0	0
rsg16996.t1	RSG16996.t1;XP_018477092.1;RSG30391.t1;XP_018489709.1	'(gnl|cdd|36591 : 262.0) no description available & (ipr013785 : 204.66771) Aldolase-type TIM barrel & (gnl|cdd|84617 : 189.0) no description available & (reliability: 100.0) & (original description: no original description)'	2	1	7,938616991	9,04e-05	0,001231063	2.76967	0,999999845	RSG16996.t1	15355,34902	5796,395653	5988,187624	8364,506856	19381,55623	16851,56982	3069,919552	4984,897753	3221,743484	35.2	'not assigned.unknown'	23	nucleotide metabolism.synthesis.pyrimidine.orotate phosphoribosyltransferase	D	23	https://www.uniprot.org/uniprot/A0A6J0MXA5	chloroplast	cytoplasm	https://www.nextprot.org/entry/NX_P11172/localization	GO:0009507	K13421	Pyrimidine metabolism;Drug metabolism - other enzymes;Metabolic pathways;Biosynthesis of cofactors	09104 Nucleotide metabolism;09111 Xenobiotics biodegradation and metabolism	Uridine monophosphate biosynthesis, glutamine (+ PRPP) => UMP	uridine monophosphate synthetase [EC:2.4.2.10 4.1.1.23]	OMPdecase	Orotidine 5'-phosphate decarboxylase / HUMPS family	0	0	0	0
xp_018452071.1	XP_018452071.1	'(gnl|cdd|36980 : 131.0) no description available & (gnl|cdd|29166 : 129.0) no description available & (reliability: 100.0) & (original description: PREDICTED: small ubiquitin-related modifier 1-like [Raphanus sativus])'	1	1	2,879264116	0,006687013	0,006305377	2.10262	0,930635906	PREDICTED: small ubiquitin-related modifier 1-like [Raphanus sativus]	4869,349583	3586,59789	2404,151239	3292,451542	5814,269043	5887,043438	1586,313812	1967,728633	2332,238973	35.2	'not assigned.unknown'	29	protein.degradation.ubiquitin.ubiquitin	D	29	https://www.uniprot.org/uniprot/A0A6J0KX47	nucleus	cytoplasm	https://www.uniprot.org/uniprot/A0A6J0KX47	GO:0005634	K12160	RNA transport;Fluid shear stress and atherosclerosis	09122 Translation		small ubiquitin-related modifier			SUMO2	SUMO2_ARATHRecName: Full=Small ubiquitin-related modifier 2; Short=AtSUMO2	C:GO:0000776; F:GO:0001222; C:GO:0005829; P:GO:0010286; C:GO:0016605; P:GO:0016925; F:GO:0019789; F:GO:0031386; F:GO:0031625; P:GO:0032436; P:GO:0034504; P:GO:0034605; P:GO:0043009; P:GO:0043392; P:GO:0043433; P:GO:0045892; P:GO:0045944; F:GO:0046965; P:GO:0060216; P:GO:0071276; C:GO:0097165	C:kinetochore; F:transcription corepressor binding; C:cytosol; P:heat acclimation; C:PML body; P:protein sumoylation; F:SUMO transferase activity; F:protein tag; F:ubiquitin protein ligase binding; P:positive regulation of proteasomal ubiquitin-dependent protein catabolic process; P:protein localization to nucleus; P:cellular response to heat; P:chordate embryonic development; P:negative regulati…
rsg30779.t1	RSG30779.t1;XP_018486665.1	'(gnl|cdd|35403 : 359.0) no description available & (gnl|cdd|48452 : 321.0) no description available & (ipr001353 : 91.31495) Proteasome, subunit alpha/beta & (reliability: 159.80116) & (original description: no original description)'	2	2	6,784305334	0,009310756	0,007349246	1.8058	0,895979325	RSG30779.t1	29266,11349	15990,41071	15686,76856	20714,57614	43243,5192	33008,34493	12059,0191	12160,66989	15501,5025	29.5.11.20	'protein.degradation.ubiquitin.proteasom'	29	'protein.degradation.ubiquitin.proteasom'	N	29	https://www.uniprot.org/uniprot/A0A6J0NQA5	cytoplasm	cytoplasm	https://www.uniprot.org/uniprot/A0A6J0NQA5	GO:0005737	K02730	Proteasome;Alzheimer disease;Parkinson disease;Amyotrophic lateral sclerosis;Huntington disease;Spinocerebellar ataxia;Prion disease;Pathways of neurodegeneration - multiple diseases	09123 Folding, sorting and degradation		20S proteasome subunit alpha 1 [EC:3.4.25.1]	Proteasome	Proteasome subunit	0	0	0	0
rsg04293.t1	RSG04293.t1;RSG17286.t1;XP_018445711.1;XP_018463822.1;XP_018476024.1;XP_018482752.1	'(gnl|cdd|37223 : 1550.0) no description available & (gnl|cdd|73269 : 468.0) no description available & (ipr016040 : 175.93808) NAD(P)-binding domain & (reliability: 100.0) & (original description: no original description)'	1	1	10,38041544	0,01022169	0,007541101	2.98051	0,884436837	RSG04293.t1	44641,13348	9848,2931	14010,88173	12714,83252	78162,19436	28488,62649	6313,415375	6803,347225	12484,39907	35.2	'not assigned.unknown'	29	protein.degradation.ubiquitin.E1	D	29	https://www.uniprot.org/uniprot/A0A6J0KCI3	chloroplast	cytoplasm	https://www.nextprot.org/entry/NX_P22314/localization	GO:0009507	K03178	Ubiquitin mediated proteolysis;Parkinson disease;Pathways of neurodegeneration - multiple diseases	09123 Folding, sorting and degradation		ubiquitin-activating enzyme E1 [EC:6.2.1.45]	ThiF	ThiF family	0	0	0	0
xp_018441574.1	XP_018441574.1;XP_018446748.1;XP_018450245.1	'(gnl|cdd|35500 : 462.0) no description available & (gnl|cdd|29257 : 227.0) no description available & (ipr015943 : 174.16356) WD40/YVTN repeat-like-containing domain & (reliability: 100.0) & (original description: PREDICTED: guanine nucleotide-binding protein subunit beta-like protein [Raphanus sativus])'	2	2	8,269089699	0,00719039	0,006528023	2.5287	0,923853325	PREDICTED: guanine nucleotide-binding protein subunit beta-like protein [Raphanus sativus]	54681,16721	32858,54529	36146,26559	43303,51373	116925,8011	97062,6194	18052,29655	16545,26627	32937,33362	35.2	'not assigned.unknown'	29;30;33	protein.postranslational modification;signalling.G-proteins;development.unspecified	D	30	https://www.uniprot.org/uniprot/A0A6J0K3I3 https://www.nextprot.org/entry/NX_Q9BYB4/	nucleus	cytoplasm	https://www.nextprot.org/entry/NX_Q9BYB4/localization	GO:0005634	K14753	Measles	not_assigned		guanine nucleotide-binding protein subunit beta-2-like 1 protein			GBLP	GBLP_BRANARecName: Full=Guanine nucleotide-binding protein subunit beta-like protein	P:GO:0000281; P:GO:0000398; P:GO:0000747; C:GO:0000776; P:GO:0001525; C:GO:0001891; F:GO:0003735; F:GO:0005078; F:GO:0005080; C:GO:0005635; C:GO:0005730; C:GO:0005776; C:GO:0005813; P:GO:0006919; P:GO:0007205; P:GO:0008045; F:GO:0008200; C:GO:0009507; P:GO:0009749; P:GO:0009792; P:GO:0009845; P:GO:0010228; P:GO:0010389; P:GO:0010476; P:GO:0010803; P:GO:0016243; P:GO:0016567; P:GO:0018991; C:GO:00…	P:mitotic cytokinesis; P:mRNA splicing, via spliceosome; P:conjugation with cellular fusion; C:kinetochore; P:angiogenesis; C:phagocytic cup; F:structural constituent of ribosome; F:MAP-kinase scaffold activity; F:protein kinase C binding; C:nuclear envelope; C:nucleolus; C:autophagosome; C:centrosome; P:activation of cysteine-type endopeptidase activity involved in apoptotic process; P:protein k…
rsg00819.t1	RSG00819.t1;RSG11570.t1;RSG19013.t1;XP_018441897.1;XP_018441898.1;XP_018445535.1;XP_018473739.1;XP_018475654.1;RSG28547.t1;RSG26583.t1;XP_018471689.1;RSG15118.t1;XP_018452436.1	'(gnl|cdd|35599 : 419.0) no description available & (gnl|cdd|31660 : 305.0) no description available & (reliability: 100.0) & (original description: no original description)'	8	8	35,48202479	0,000317645	0,001977079	3.07083	0,999946578	RSG00819.t1	85160,15574	33484,02978	35244,26535	48030,80037	129013,1969	140655,637	16406,56103	23279,53006	25891,13141	35.2	'not assigned.unknown'	29	protein.synthesis.ribosomal protein.eukaryotic.40S subunit.S4	D	29	https://www.uniprot.org/uniprot/A0A6J0K1S3	chloroplast	cytoplasm	https://www.uniprot.org/uniprot/A0A6J0K1S3	GO:0009507	K02987	Ribosome;Coronavirus disease - COVID-19	09122 Translation		small subunit ribosomal protein S4e	Ribosomal_S4e	Ribosomal family S4e	0	0	0	0
rsg20307.t1	RSG20307.t1;XP_018457896.1	'(gnl|cdd|37657 : 720.0) no description available & (gnl|cdd|84705 : 659.0) no description available & (ipr001672 : 460.3347) Phosphoglucose isomerase (PGI) & (reliability: 805.5857) & (original description: no original description)'	2	2	5,20550251	0,030537623	0,013814456	1.39319	0,692138601	RSG20307.t1	40901,91897	17137,92359	14610,16645	19553,03787	45188,39662	42364,62407	16368,28409	17098,68439	22779,39977	4.1.3	'glycolysis.cytosolic branch.glucose-6-phosphate isomerase'	4	'glycolysis.cytosolic branch.glucose-6-phosphate isomerase'	N	4; 6	https://www.uniprot.org/uniprot/A0A6J0LAF2 https://www.nextprot.org/entry/NX_P06744/	cytoplasm	cytoplasm	https://www.nextprot.org/entry/NX_P06744/localization	GO:0005737	K01810	Glycolysis / Gluconeogenesis;Pentose phosphate pathway;Starch and sucrose metabolism;Amino sugar and nucleotide sugar metabolism;Metabolic pathways;Biosynthesis of secondary metabolites;Microbial metabolism in diverse environments;Carbon metabolism	09101 Carbohydrate metabolism	Glycolysis (Embden-Meyerhof pathway), glucose => pyruvate;Pentose phosphate pathway (Pentose phosphate cycle);UDP-N-acetyl-D-glucosamine biosynthesis, eukaryotes, glucose => UDP-GlcNAc;UDP-N-acetyl-D-glucosamine biosynthesis, prokaryotes, glucose => UDP-GlcNAc	glucose-6-phosphate isomerase [EC:5.3.1.9]	PGI	Phosphoglucose isomerase	0	0	0	0
xp_018432846.1	XP_018432846.1;XP_018441244.1;RSG19368.t1;XP_018444353.1;XP_018444354.1;XP_018444355.1;XP_018444357.1	'(gnl|cdd|30406 : 451.0) no description available & (gnl|cdd|35876 : 384.0) no description available & (ipr016040 : 186.73253) NAD(P)-binding domain & (reliability: 100.0) & (original description: PREDICTED: glyceraldehyde-3-phosphate dehydrogenase, cytosolic [Raphanus sativus])'	11	2	56,74894321	0,002903582	0,004473485	4.42876	0,980609322	PREDICTED: glyceraldehyde-3-phosphate dehydrogenase, cytosolic [Raphanus sativus]	9116,546369	8394,168761	6061,108038	14569,83808	25134,17675	13390,03163	2444,183004	3680,615537	1989,210921	35.2	'not assigned.unknown'	4	glycolysis.cytosolic branch.glyceraldehyde 3-phosphate dehydrogenase (GAP-DH)	D	4; 6	https://www.uniprot.org/uniprot/A0A6J0JCU1	cytoplasm	cytoplasm	https://www.nextprot.org/entry/NX_P04406/localization	GO:0005737	K00134	Glycolysis / Gluconeogenesis;Carbon fixation in photosynthetic organisms;Metabolic pathways;Biosynthesis of secondary metabolites;Microbial metabolism in diverse environments;Carbon metabolism;Biosynthesis of amino acids;HIF-1 signaling pathway;Alzheimer disease;Pathogenic Escherichia coli infection;Salmonella infection;Diabetic cardiomyopathy	09101 Carbohydrate metabolism;09102 Energy metabolism;09132 Signal transduction	Glycolysis (Embden-Meyerhof pathway), glucose => pyruvate;Glycolysis, core module involving three-carbon compounds;Gluconeogenesis, oxaloacetate => fructose-6P;Reductive pentose phosphate cycle (Calvin cycle);Reductive pentose phosphate cycle, ribulose-5P => glyceraldehyde-3P;Semi-phosphorylative Entner-Doudoroff pathway, gluconate => glycerate-3P;D-galactonate degradation, De Ley-Doudoroff pathw…	glyceraldehyde 3-phosphate dehydrogenase [EC:1.2.1.12]	Gp_dh_C	Glyceraldehyde 3-phosphate dehydrogenase, C-terminal domain	G3PC	G3PC_SINALRecName: Full=Glyceraldehyde-3-phosphate dehydrogenase, cytosolic	F:GO:0003677; F:GO:0004365; F:GO:0005507; F:GO:0005515; C:GO:0005618; C:GO:0005730; C:GO:0005740; C:GO:0005774; C:GO:0005777; C:GO:0005794; C:GO:0005829; C:GO:0005886; P:GO:0006094; P:GO:0006096; F:GO:0008270; F:GO:0008886; P:GO:0009408; P:GO:0009409; C:GO:0009506; C:GO:0009507; P:GO:0009651; P:GO:0009744; C:GO:0032991; P:GO:0034059; F:GO:0042301; P:GO:0042542; P:GO:0042742; P:GO:0046686; C:GO:00…	F:DNA binding; F:glyceraldehyde-3-phosphate dehydrogenase (NAD+) (phosphorylating) activity; F:copper ion binding; F:protein binding; C:cell wall; C:nucleolus; C:mitochondrial envelope; C:vacuolar membrane; C:peroxisome; C:Golgi apparatus; C:cytosol; C:plasma membrane; P:gluconeogenesis; P:glycolytic process; F:zinc ion binding; F:glyceraldehyde-3-phosphate dehydrogenase (NADP+) (non-phosphorylat…
xp_018443837.1	XP_018443837.1	'(gnl|cdd|30406 : 464.0) no description available & (gnl|cdd|35876 : 398.0) no description available & (ipr016040 : 182.65924) NAD(P)-binding domain & (reliability: 100.0) & (original description: PREDICTED: glyceraldehyde-3-phosphate dehydrogenase GAPCP1, chloroplastic [Raphanus sativus])'	1	1	2,85851717	0,007772559	0,006704422	4.24358	0,916076078	PREDICTED: glyceraldehyde-3-phosphate dehydrogenase GAPCP1, chloroplastic [Raphanus sativus]	2510,288641	2357,615518	2726,034065	1469,761979	5618,252574	8063,191749	620,5420702	651,021904	1218,827033	35.2	'not assigned.unknown'	4	glycolysis.plastid branch.glyceraldehyde 3-phosphate dehydrogenase (GAP-DH)	D	4; 6	https://www.uniprot.org/uniprot/A0A6J0K775	chloroplast thylakoid membrane	cytoplasm	https://www.nextprot.org/entry/NX_P04406/localization	GO:0009535	K00134	Glycolysis / Gluconeogenesis;Carbon fixation in photosynthetic organisms;Metabolic pathways;Biosynthesis of secondary metabolites;Microbial metabolism in diverse environments;Carbon metabolism;Biosynthesis of amino acids;HIF-1 signaling pathway;Alzheimer disease;Pathogenic Escherichia coli infection;Salmonella infection;Diabetic cardiomyopathy	09101 Carbohydrate metabolism;09102 Energy metabolism;09132 Signal transduction	Glycolysis (Embden-Meyerhof pathway), glucose => pyruvate;Glycolysis, core module involving three-carbon compounds;Gluconeogenesis, oxaloacetate => fructose-6P;Reductive pentose phosphate cycle (Calvin cycle);Reductive pentose phosphate cycle, ribulose-5P => glyceraldehyde-3P;Semi-phosphorylative Entner-Doudoroff pathway, gluconate => glycerate-3P;D-galactonate degradation, De Ley-Doudoroff pathw…	glyceraldehyde 3-phosphate dehydrogenase [EC:1.2.1.12]			G3PP1	G3PP1_ARATHRecName: Full=Glyceraldehyde-3-phosphate dehydrogenase GAPCP1, chloroplastic; AltName: Full=Glyceraldehyde-3-phosphate dehydrogenase of plastid 1; AltName: Full=NAD-dependent glyceraldehydephosphate dehydrogenase chloroplastic 1; Flags: Precursor	P:GO:0000226; P:GO:0000740; F:GO:0003677; F:GO:0004365; F:GO:0005507; C:GO:0005740; C:GO:0005774; C:GO:0005794; C:GO:0005811; C:GO:0005829; C:GO:0005886; P:GO:0006094; P:GO:0006096; F:GO:0008017; F:GO:0008270; F:GO:0008886; P:GO:0009408; P:GO:0009416; P:GO:0009555; C:GO:0009570; P:GO:0009651; P:GO:0009735; P:GO:0009744; P:GO:0010951; C:GO:0015630; P:GO:0017148; F:GO:0019828; C:GO:0031965; P:GO:00…	P:microtubule cytoskeleton organization; P:nuclear membrane fusion; F:DNA binding; F:glyceraldehyde-3-phosphate dehydrogenase (NAD+) (phosphorylating) activity; F:copper ion binding; C:mitochondrial envelope; C:vacuolar membrane; C:Golgi apparatus; C:lipid droplet; C:cytosol; C:plasma membrane; P:gluconeogenesis; P:glycolytic process; F:microtubule binding; F:zinc ion binding; F:glyceraldehyde-3-…
rsg06368.t1	RSG06368.t1;RSG44335.t1;XP_018441227.1;XP_018452945.1	'(gnl|cdd|35406 : 339.0) no description available & (gnl|cdd|48458 : 308.0) no description available & (ipr001353 : 75.89) Proteasome, subunit alpha/beta & (reliability: 132.8075) & (original description: no original description)'	2	1	6,90819931	0,013953339	0,009017406	1.93152	0,840183153	RSG06368.t1	19576,04245	12089,56859	10225,91454	18121,16206	33370,81612	22958,92383	8728,641251	10225,63273	8422,584057	29.5.11.20	'protein.degradation.ubiquitin.proteasom'	29	'protein.degradation.ubiquitin.proteasom'	N	29	https://www.uniprot.org/uniprot/A0A6J0JZV9	cytoplasm	cytoplasm	https://www.uniprot.org/uniprot/A0A6J0JZV9	GO:0005737	K02736	Proteasome;Alzheimer disease;Parkinson disease;Amyotrophic lateral sclerosis;Huntington disease;Spinocerebellar ataxia;Prion disease;Pathways of neurodegeneration - multiple diseases	09123 Folding, sorting and degradation		20S proteasome subunit beta 7 [EC:3.4.25.1]	Proteasome	Proteasome subunit	0	0	0	0
xp_018455090.1	XP_018455090.1	'(gnl|cdd|36125 : 120.0) no description available & (gnl|cdd|48496 : 99.0) no description available & (ipr012335 : 75.722946) no description available & (reliability: 100.0) & (original description: PREDICTED: thioredoxin H-type [Raphanus sativus])'	2	2	4,595943093	0,014147973	0,009065617	2.89388	0,83800775	PREDICTED: thioredoxin H-type [Raphanus sativus]	33970,41684	6613,430007	5361,617848	15166,70962	47702,77654	19650,05632	6591,671596	3566,272892	6460,249509	35.2	'not assigned.unknown'	21	redox.thioredoxin	D	21	https://www.uniprot.org/uniprot/A0A6J0L4I4	nucleus	cytoplasm	https://www.nextprot.org/entry/NX_P10599/localization	GO:0005634	K03671	NOD-like receptor signaling pathway;Parkinson disease;Salmonella infection;Fluid shear stress and atherosclerosis	not_assigned		thioredoxin 1			TRXH	TRXH_BRACMRecName: Full=Thioredoxin H-type; Short=Trx-H	F:GO:0004857; F:GO:0005515; C:GO:0005618; C:GO:0005739; C:GO:0005773; C:GO:0005794; C:GO:0005829; C:GO:0005886; P:GO:0006662; P:GO:0006979; F:GO:0008047; P:GO:0009409; C:GO:0009506; C:GO:0009570; P:GO:0009735; P:GO:0010188; P:GO:0010286; P:GO:0010497; F:GO:0015035; F:GO:0016671; P:GO:0043085; P:GO:0043086; P:GO:0045454; P:GO:0046686; C:GO:0048046; P:GO:0050832; P:GO:0051085; P:GO:0051259; P:GO:00…	F:enzyme inhibitor activity; F:protein binding; C:cell wall; C:mitochondrion; C:vacuole; C:Golgi apparatus; C:cytosol; C:plasma membrane; P:glycerol ether metabolic process; P:response to oxidative stress; F:enzyme activator activity; P:response to cold; C:plasmodesma; C:chloroplast stroma; P:response to cytokinin; P:response to microbial phytotoxin; P:heat acclimation; P:plasmodesmata-mediated i…
rsg01674.t1	RSG01674.t1;RSG16514.t1;XP_018447502.1;XP_018454698.1;XP_018480676.1	'(gnl|cdd|35395 : 334.0) no description available & (gnl|cdd|48460 : 299.0) no description available & (ipr001353 : 100.52528) Proteasome, subunit alpha/beta & (reliability: 175.91925) & (original description: no original description)'	1	1	4,762002468	0,035714782	0,015406998	1.56899	0,657373273	RSG01674.t1	35215,68408	20259,89176	16723,86651	30071,03495	35996,92918	41873,96718	17526,25929	17280,13646	17894,07756	29.5.11.20	'protein.degradation.ubiquitin.proteasom'	29	'protein.degradation.ubiquitin.proteasom'	N	29	https://www.uniprot.org/uniprot/A0A6J0KHR4	cytoplasm	cytoplasm	https://www.uniprot.org/uniprot/A0A6J0KHR4	GO:0005737	K02738	Proteasome;Alzheimer disease;Parkinson disease;Amyotrophic lateral sclerosis;Huntington disease;Spinocerebellar ataxia;Prion disease;Pathways of neurodegeneration - multiple diseases	09123 Folding, sorting and degradation		20S proteasome subunit beta 1 [EC:3.4.25.1]	Proteasome	Proteasome subunit	0	0	0	0
rsg20310.t1	RSG20310.t1;XP_018448765.1;XP_018451811.1;Medtr1g022410.1	'(gnl|cdd|36081 : 400.0) no description available & (gnl|cdd|48447 : 360.0) no description available & (ipr001353 : 130.05342) Proteasome, subunit alpha/beta & (reliability: 227.59349) & (original description: no original description)'	2	2	8,748569965	0,058141781	0,021762933	1.66037	0,542599504	RSG20310.t1	16819,75472	11906,55313	11971,17712	15772,70154	22388,47143	19447,6787	7561,508799	9081,646557	12584,50033	29.5.11.20	'protein.degradation.ubiquitin.proteasom'	29	'protein.degradation.ubiquitin.proteasom'	N	29	https://www.uniprot.org/uniprot/A0A6J0KLM8	chloroplast	cytoplasm	https://www.uniprot.org/uniprot/A0A6J0KLM8	GO:0009507	K02725	Proteasome;Alzheimer disease;Parkinson disease;Amyotrophic lateral sclerosis;Huntington disease;Spinocerebellar ataxia;Prion disease;Pathways of neurodegeneration - multiple diseases	09123 Folding, sorting and degradation		20S proteasome subunit alpha 6 [EC:3.4.25.1]	Proteasome	Proteasome subunit	0	0	0	0
rsg17673.t1	RSG17673.t1;RSG21065.t1;XP_018454417.1;XP_018468074.1	'(gnl|cdd|48448 : 391.0) no description available & (gnl|cdd|35402 : 367.0) no description available & (reliability: 100.0) & (original description: no original description)'	2	2	7,046969652	0,092481998	0,03068908	1.42858	0,429933594	RSG17673.t1	27220,38857	14906,00771	14501,77172	18415,12631	42979,95459	34646,58917	11444,74618	13949,85161	23935,05758	35.2	'not assigned.unknown'	29	protein.degradation;protein.degradation.ubiquitin.proteasom	D	29	https://www.uniprot.org/uniprot/A0A6J0L2N8	cytoplasm	cytoplasm	https://www.uniprot.org/uniprot/A0A6J0L2N8	GO:0005737	K02726	Proteasome;Alzheimer disease;Parkinson disease;Amyotrophic lateral sclerosis;Huntington disease;Spinocerebellar ataxia;Prion disease;Pathways of neurodegeneration - multiple diseases	09123 Folding, sorting and degradation		20S proteasome subunit alpha 2 [EC:3.4.25.1]			0	0	0	0
rsg22745.t1	RSG22745.t1;XP_018457773.1;XP_018469795.1	'(gnl|cdd|37990 : 616.0) no description available & (gnl|cdd|34695 : 409.0) no description available & (ipr016181 : 229.92204) Acyl-CoA N-acyltransferase & (reliability: 100.0) & (original description: no original description)'	1	1	2,441254139	0,029605776	0,013642109	2.20589	0,698852217	RSG22745.t1	4846,207371	2774,361516	4011,413567	3814,850869	13339,11768	9043,790026	1619,174843	2477,491618	3735,878726	35.2	'not assigned.unknown'	29	protein.postranslational modification	D	29	https://www.uniprot.org/uniprot/A0A6J0LD45	nucleus	cytoplasm	https://www.nextprot.org/entry/NX_P30419/localization	GO:0005634	K00671		not_assigned		glycylpeptide N-tetradecanoyltransferase [EC:2.3.1.97]			0	0	0	0
rsg39101.t1	RSG39101.t1;XP_018451552.1;XP_018464768.1	'(gnl|cdd|35945 : 767.0) no description available & (gnl|cdd|31415 : 545.0) no description available & (ipr003959 : 88.88453) ATPase, AAA-type, core & (reliability: 100.0) & (original description: no original description)'	3	3	9,762984991	0,004904307	0,005390239	1.79085	0,95481275	RSG39101.t1	31230,35315	12065,9228	15685,00123	18427,98544	35765,67393	32756,05244	8469,547891	10264,66211	18629,14229	35.2	'not assigned.unknown'	29	protein.synthesis.elongation	D	29	https://www.uniprot.org/uniprot/A0A6J0KUF6	nucleus	cytoplasm	https://www.uniprot.org/uniprot/A0A6J0KUF6	GO:0005634	K02357		not_assigned		elongation factor Ts			0	0	0	0
xp_018451967.1	XP_018451967.1;XP_018470321.1;XP_018476979.1	'(gnl|cdd|35946 : 707.0) no description available & (gnl|cdd|31415 : 522.0) no description available & (ipr003959 : 100.032814) ATPase, AAA-type, core & (reliability: 100.0) & (original description: PREDICTED: 26S protease regulatory subunit 6B homolog [Raphanus sativus])'	1	1	3,518435001	0,016632942	0,009795609	1.43285	0,811327435	PREDICTED: 26S protease regulatory subunit 6B homolog [Raphanus sativus]	65843,75412	22942,52284	19251,88624	35339,64123	53147,66733	67752,19206	20900,26971	22824,14879	36702,91387	35.2	'not assigned.unknown'	29	protein.degradation.ubiquitin.proteasom	D	29	https://www.uniprot.org/uniprot/A0A6J0KVL7	cytoplasm	cytoplasm	https://www.uniprot.org/uniprot/A0A6J0KVL7	GO:0005737	K03063	Proteasome;Alzheimer disease;Parkinson disease;Amyotrophic lateral sclerosis;Huntington disease;Spinocerebellar ataxia;Prion disease;Pathways of neurodegeneration - multiple diseases;Epstein-Barr virus infection	09123 Folding, sorting and degradation		26S proteasome regulatory subunit T3			PRS6B	PRS6B_ARATHRecName: Full=26S proteasome regulatory subunit 6B homolog; AltName: Full=26S protease subunit 6B homolog; AltName: Full=26S proteasome AAA-ATPase subunit RPT3; AltName: Full=Protein BMAA insensitive morphology 409; AltName: Full=Regulatory particle triple-A ATPase subunit 3	P:GO:0000165; P:GO:0000209; P:GO:0000281; C:GO:0000790; P:GO:0001824; P:GO:0002223; F:GO:0005524; C:GO:0005618; C:GO:0005654; C:GO:0005886; P:GO:0006521; P:GO:0006972; P:GO:0007292; P:GO:0007623; P:GO:0008063; C:GO:0008540; P:GO:0009408; C:GO:0009506; P:GO:0009933; P:GO:0009965; P:GO:0010078; P:GO:0010311; P:GO:0010972; C:GO:0016234; P:GO:0016579; F:GO:0017025; P:GO:0030587; P:GO:0031145; C:GO:00…	P:MAPK cascade; P:protein polyubiquitination; P:mitotic cytokinesis; C:nuclear chromatin; P:blastocyst development; P:stimulatory C-type lectin receptor signaling pathway; F:ATP binding; C:cell wall; C:nucleoplasm; C:plasma membrane; P:regulation of cellular amino acid metabolic process; P:hyperosmotic response; P:female gamete generation; P:circadian rhythm; P:Toll signaling pathway; C:proteasom…
rsg10125.t1	RSG10125.t1;RSG23943.t1;XP_018440501.1;XP_018492953.1;OHW99453.1	'(gnl|cdd|35871 : 734.0) no description available & (gnl|cdd|31415 : 538.0) no description available & (ipr003959 : 94.86803) ATPase, AAA-type, core & (reliability: 100.0) & (original description: no original description)'	5	4	18,67237568	0,02903163	0,013576101	1.31622	0,703064393	RSG10125.t1	31462,37486	10980,85275	12311,60395	15781,14183	27020,96567	31347,62913	11388,52315	12367,94703	19721,71125	35.2	'not assigned.unknown'	29	protein.degradation.ubiquitin.proteasom	D	29	https://www.uniprot.org/uniprot/A0A6J0JUV0	nucleus	cytoplasm	https://www.uniprot.org/uniprot/A0A6J0JUV0	GO:0005634	K03065	Proteasome;Alzheimer disease;Parkinson disease;Amyotrophic lateral sclerosis;Huntington disease;Spinocerebellar ataxia;Prion disease;Pathways of neurodegeneration - multiple diseases;Epstein-Barr virus infection	09123 Folding, sorting and degradation		26S proteasome regulatory subunit T5			0	0	0	0
rsg18611.t1	RSG18611.t1;RSG25613.t1;RSG25856.t1;XP_018432558.1;XP_018435640.1;XP_018436907.1;XP_018450969.1	'(gnl|cdd|35948 : 796.0) no description available & (gnl|cdd|31415 : 542.0) no description available & (ipr003959 : 89.27019) ATPase, AAA-type, core & (reliability: 100.0) & (original description: no original description)'	1	1	1,49630785	0,041440831	0,016843289	1.61409	0,623230623	RSG18611.t1	45174,44725	15041,68899	9751,287347	22217,59383	49038,85065	33851,15486	12056,29365	11283,40306	22786,5185	35.2	'not assigned.unknown'	29	protein.degradation.ubiquitin.proteasom	D	29	https://www.uniprot.org/uniprot/A0A6J0JAD1	cytoplasm	cytoplasm	https://www.uniprot.org/uniprot/A0A6J0JAD1	GO:0005737	K03061	Proteasome;Alzheimer disease;Parkinson disease;Amyotrophic lateral sclerosis;Huntington disease;Spinocerebellar ataxia;Prion disease;Pathways of neurodegeneration - multiple diseases;Epstein-Barr virus infection	09123 Folding, sorting and degradation		26S proteasome regulatory subunit T1			0	0	0	0
rsg00659.t1	RSG00659.t1;RSG27179.t1;XP_018440666.1;XP_018450580.1;XP_018468008.1	'(gnl|cdd|36294 : 1200.0) no description available & (gnl|cdd|34837 : 641.0) no description available & (ipr002553 : 273.74527) Clathrin/coatomer adaptor, adaptin-like, N-terminal & (reliability: 479.05423) & (original description: no original description)'	1	1	2,986800194	1,23e-05	0,000462563	3.66857	1	RSG00659.t1	3730,183577	1315,27118	1631,419899	2239,666952	4237,32255	3415,452407	383,0161514	896,6837464	811,7965956	31.4	'cell.vesicle transport'	31	'cell.vesicle transport'	N	34	https://www.uniprot.org/uniprot/A0A6J0JZS3	nucleus	cytoplasm	https://www.uniprot.org/uniprot/A0A6J0JZS3	GO:0005634	K17267		not_assigned		coatomer subunit gamma	Adaptin_N	Adaptin N terminal region	0	0	0	0
xp_018471809.1	XP_018471809.1;XP_018471810.1	'(gnl|cdd|38156 : 152.0) no description available & (gnl|cdd|86722 : 70.1) no description available & (reliability: 100.0) & (original description: PREDICTED: plasminogen activator inhibitor 1 RNA-binding protein-like isoform X1 [Raphanus sativus])'	1	1	3,152321339	0,000412916	0,002148846	4.8912	0,999862087	PREDICTED: plasminogen activator inhibitor 1 RNA-binding protein-like isoform X1 [Raphanus sativus]	8579,086543	3067,028173	2913,198467	4880,301925	16325,40958	15744,00016	854,6006775	1979,774689	1602,31755	35.2	'not assigned.unknown'	27	RNA.RNA binding	D	27	https://www.uniprot.org/uniprot/A0A6J0MI52	nucleus	cytoplasm	https://www.nextprot.org/entry/NX_Q8NC51/localization	GO:0005634	K13199		not_assigned		plasminogen activator inhibitor 1 RNA-binding protein			RGGB	RGGB_ARATHRecName: Full=RGG repeats nuclear RNA binding protein B	F:GO:0003729; C:GO:0005634; C:GO:0005777; C:GO:0005829; C:GO:0005886; P:GO:0009416; P:GO:0009735; P:GO:0009787; C:GO:0048471; P:GO:0071472	F:mRNA binding; C:nucleus; C:peroxisome; C:cytosol; C:plasma membrane; P:response to light stimulus; P:response to cytokinin; P:regulation of abscisic acid-activated signaling pathway; C:perinuclear region of cytoplasm; P:cellular response to salt stress
rsg08222.t1	RSG08222.t1;XP_018461925.1;XP_018465074.1	'(gnl|cdd|38086 : 376.0) no description available & (gnl|cdd|48457 : 335.0) no description available & (ipr001353 : 97.20287) Proteasome, subunit alpha/beta & (reliability: 170.10503) & (original description: no original description)'	1	1	3,146342993	0,002421377	0,004288441	2.12469	0,98609592	RSG08222.t1	14919,82028	3882,676537	3922,546006	7308,137231	10304,99078	11480,09475	3159,787785	2239,574842	4861,696234	29.5.11.20	'protein.degradation.ubiquitin.proteasom'	29	'protein.degradation.ubiquitin.proteasom'	N	29	https://www.uniprot.org/uniprot/A0A6J0LNT1	organelle membrane	cytoplasm	https://www.uniprot.org/uniprot/A0A6J0LNT1	GO:0031090	K03660	Base excision repair	09124 Replication and repair		N-glycosylase/DNA lyase [EC:3.2.2.- 4.2.99.18]	Proteasome	Proteasome subunit	0	0	0	0
rsg21337.t1	RSG21337.t1;XP_018447350.1;RSG37453.t1;RSG44864.t1;XP_018432733.1;XP_018446934.1;XP_018447351.1;XP_018452268.1;XP_018465048.1	'(gnl|cdd|37451 : 159.0) no description available & (gnl|cdd|65629 : 71.1) no description available & (reliability: 100.0) & (original description: no original description)'	2	2	7,589358687	0,02274629	0,011858031	1.81247	0,753393318	RSG21337.t1	41672,02761	11227,73295	13659,3133	15749,80163	49369,84248	41192,57521	7322,222004	9951,687423	23956,42339	35.2	'not assigned.unknown'	27	RNA.regulation of transcription.General Transcription;RNA.regulation of transcription.putative transcription regulator	D	33	https://www.uniprot.org/uniprot/A0A6J0KHJ1 https://www.mdpi.com/1422-0067/21/6/2065#:~:text=The%20nascent%20polypeptide-associated%20%28NAC%29%20complex%20was%20described%20in,are%20also%20available%20about%20its%20role%20in%20plants.	nucleus	cytoplasm	https://www.mdpi.com/1422-0067/21/6/2065#:~:text=The%20nascent%20polypeptide-associated%20%28NAC%29%20complex%20was%20described%20in,are%20also%20available%20about%20its%20role%20in%20plants.	GO:0005634	K01527	Apoptosis - fly	09143 Cell growth and death		nascent polypeptide-associated complex subunit beta	NAC;NAC;NAC	NAC domain;NAC domain;NAC domain	0	0	0	0
rsg25867.t1	RSG25867.t1;XP_018447887.1;XP_018468944.1;XP_018492417.1	'(gnl|cdd|35397 : 400.0) no description available & (gnl|cdd|48451 : 379.0) no description available & (ipr001353 : 146.30074) Proteasome, subunit alpha/beta & (reliability: 256.02628) & (original description: no original description)'	1	1	3,816161394	0,011985763	0,008062531	2.1409	0,862906814	RSG25867.t1	11056,11208	6809,291821	5571,073627	8032,829398	19237,22342	14514,44515	5043,713278	3293,957094	4886,175629	29.5.11.20	'protein.degradation.ubiquitin.proteasom'	29	'protein.degradation.ubiquitin.proteasom'	N	29	https://www.uniprot.org/uniprot/A0A6J0KIU0	cytoplasm	cytoplasm	https://www.uniprot.org/uniprot/A0A6J0KIU0	GO:0005737	K02729	Proteasome;Alzheimer disease;Parkinson disease;Amyotrophic lateral sclerosis;Huntington disease;Spinocerebellar ataxia;Prion disease;Pathways of neurodegeneration - multiple diseases	09123 Folding, sorting and degradation		20S proteasome subunit alpha 5 [EC:3.4.25.1]			0	0	0	0
rsg07268.t1	RSG07268.t1;XP_018433229.1;XP_018477783.1;XP_018480276.1	'(gnl|cdd|35404 : 356.0) no description available & (gnl|cdd|48453 : 349.0) no description available & (ipr001353 : 129.99458) Proteasome, subunit alpha/beta & (reliability: 227.49052) & (original description: no original description)'	1	1	4,154454708	0,025394581	0,012775472	2.05915	0,731187925	RSG07268.t1	26982,51993	21111,5237	18160,97113	24607,59854	58306,61789	49071,9475	13572,13116	12116,84637	17965,99133	29.5.11.20	'protein.degradation.ubiquitin.proteasom'	29	'protein.degradation.ubiquitin.proteasom'	N	29	https://www.uniprot.org/uniprot/A0A6J0JED5	extracellular space	cytoplasm	https://www.uniprot.org/uniprot/A0A6J0JED5	GO:0005615	K02731	Proteasome;Alzheimer disease;Parkinson disease;Amyotrophic lateral sclerosis;Huntington disease;Spinocerebellar ataxia;Prion disease;Pathways of neurodegeneration - multiple diseases	09123 Folding, sorting and degradation		20S proteasome subunit alpha 4 [EC:3.4.25.1]			0	0	0	0
kpb84245.1	KPB84245.1	'(gnl|cdd|75381 : 145.0) no description available & (reliability: 100.0) & (original description: Peptidase [Pseudomonas syringae pv. maculicola])'	1	1	2,486323118	0,010391821	0,007598182	2.27652	0,882312714	Peptidase [Pseudomonas syringae pv. maculicola]	110883,0203	48946,63284	35071,85825	115519,1418	115372,2844	187140,4041	30431,38302	56187,71018	32565,67563	35.2	'not assigned.unknown'	35	not assigned.unknown	D	29	https://www.genome.jp/entry/K01295	extracellular space	cytoplasm	https://www.nextprot.org/entry/NX_Q04609/localization	GO:0005615	K01295		not_assigned		glutamate carboxypeptidase [EC:3.4.17.11]			CBPG	CBPG_PSES6RecName: Full=Carboxypeptidase G2; Short=CPDG2; AltName: Full=Folate hydrolase G2; AltName: Full=Glutamate carboxypeptidase; AltName: Full=Pteroylmonoglutamic acid hydrolase G2; AltName: INN=Glucarpidase; Flags: Precursor	F:GO:0004180; P:GO:0006508; F:GO:0008233; F:GO:0008237; F:GO:0008270; P:GO:0008652; F:GO:0009014; P:GO:0009085; P:GO:0009089; F:GO:0016787; P:GO:0019877; F:GO:0046872; F:GO:0050897	F:carboxypeptidase activity; P:proteolysis; F:peptidase activity; F:metallopeptidase activity; F:zinc ion binding; P:cellular amino acid biosynthetic process; F:succinyl-diaminopimelate desuccinylase activity; P:lysine biosynthetic process; P:lysine biosynthetic process via diaminopimelate; F:hydrolase activity; P:diaminopimelate biosynthetic process; F:metal ion binding; F:cobalt ion binding
cytoskeleton
First_accesion	Accession	Protein annotation (description)	Peptide count	Unique peptides	Confidence score	t-Test	q Value	Fold change	Power	Description	Inoculation with agrobacterial suspension									Functional annotation							Prediction of localization			Gene ontology
																				Bincode global	Bincode name	Bincode (UNIPROT)	Bincode name (UNIPROT)	Annotation code	Bincode manually curated	Manual curation:source	BUSCA localization	Localization manually curated	Manual curation:source	GO ID	KO	Pathway	Britte	Module	Definition	Status	Top hit	Gene name	Gene description	GO	GO PC
											8a_22E	9a_22E	10a_22E	11a_22E	12a_22E	13a_22E	25a_10E	26a_10E	27a_10E
rsg34650.t1	RSG34650.t1	'(gnl|cdd|84661 : 609.0) no description available & (gnl|cdd|36770 : 606.0) no description available & (ipr000741 : 394.63364) Fructose-bisphosphate aldolase, class-I & (reliability: 100.0) & (original description: no original description)'	15	1	76,85113412	0,000215732	0,0018405	11.8496	0,999988725	RSG34650.t1	18817,77002	17712,00771	7647,629083	6854,184851	30837,19259	23848,72366	688,2992796	2213,608659	1537,634753	35.2	'not assigned.unknown'	4	glycolysis.cytosolic branch.aldolase;glycolysis.unclear/dually targeted.aldolase	D	4; 6; 7	https://www.genome.jp/entry/K01623 https://www.nextprot.org/entry/NX_P09972/	cytoplasm	cytoskeleton	https://www.nextprot.org/entry/NX_P09972/localization	GO:0005737	K01623	Glycolysis / Gluconeogenesis;Pentose phosphate pathway;Fructose and mannose metabolism;Methane metabolism;Carbon fixation in photosynthetic organisms;Metabolic pathways;Biosynthesis of secondary metabolites;Microbial metabolism in diverse environments;Carbon metabolism;Biosynthesis of amino acids;HIF-1 signaling pathway	09101 Carbohydrate metabolism;09102 Energy metabolism;09132 Signal transduction	Glycolysis (Embden-Meyerhof pathway), glucose => pyruvate;Gluconeogenesis, oxaloacetate => fructose-6P;Reductive pentose phosphate cycle (Calvin cycle);Reductive pentose phosphate cycle, glyceraldehyde-3P => ribulose-5P	fructose-bisphosphate aldolase, class I [EC:4.1.2.13]			0	0	0	0
[truncated: 281 more rows]

## Sheet: Table S8-4
Table S8-4 Cellular localization predicted for non-redundant proteins, down-regulated in Raphanus sativus seedlings on the 22th day after inoculation with a suspension of Agrobacterium tumefaciens in comparison to the corresponding 10-day treatment
Cell wall
First_accesion	Accession	Protein annotation (description)	Peptide count	Unique peptides	Confidence score	t-Test	q Value	Fold change	Power	Description	Inoculation with agrobacterial suspension									Functional annotation							Prediction of localization			Gene ontology
																				Bincode global	Bincode name	Bincode (UNIPROT)	Bincode name (UNIPROT)	Annotation code	Bincode manually curated	Manual curation:source	BUSCA localization	Localization manually curated	Manual curation:source	GO ID	KO	Pathway	Britte	Module	Definition	Status	Top hit	Gene name	Gene description	GO	GO PC
											8a_22E	9a_22E	10a_22E	11a_22E	12a_22E	13a_22E	25a_10E	26a_10E	27a_10E
[truncated: 164 more rows]
